# Supplementary material for: Relation semantic fusion in subgraph for inductive link prediction in knowledge graphs
Source: PeerJ Comput Sci. 2024 Oct 1;10:e2324. doi: 10.7717/peerj-cs.2324 (PMC11639272; doi:10.7717/peerj-cs.2324)
Supplement: Supplemental Information 1 [file peerj-cs-10-2324-s001.zip]

Archive with 64 entries (48 files):
- Data/fb237_v1/
- Data/fb237_v1/test.txt
- Data/fb237_v1/train.txt
- Data/fb237_v1/valid.txt
- Data/fb237_v1_ind/
- Data/fb237_v1_ind/test.txt
- Data/fb237_v1_ind/train.txt
- Data/fb237_v1_ind/valid.txt
- Data/fb237_v2/
- Data/fb237_v2/test.txt
- Data/fb237_v2/train.txt
- Data/fb237_v2/valid.txt
- Data/fb237_v2_ind/
- Data/fb237_v2_ind/test.txt
- Data/fb237_v2_ind/train.txt
- Data/fb237_v2_ind/valid.txt
- Data/fb237_v3/
- Data/fb237_v3/test.txt
- Data/fb237_v3/train.txt
- Data/fb237_v3/valid.txt
- Data/fb237_v3_ind/
- Data/fb237_v3_ind/test.txt
- Data/fb237_v3_ind/train.txt
- Data/fb237_v3_ind/valid.txt
- Data/fb237_v4/
- Data/fb237_v4/test.txt
- Data/fb237_v4/train.txt
- Data/fb237_v4/valid.txt
- Data/fb237_v4_ind/
- Data/fb237_v4_ind/test.txt
- Data/fb237_v4_ind/train.txt
- Data/fb237_v4_ind/valid.txt
- Data/WN18RR_v1/
- Data/WN18RR_v1/test.txt
- Data/WN18RR_v1/train.txt
- Data/WN18RR_v1/valid.txt
- Data/WN18RR_v1_ind/
- Data/WN18RR_v1_ind/test.txt
- Data/WN18RR_v1_ind/train.txt
- Data/WN18RR_v1_ind/valid.txt
- Data/WN18RR_v2/
- Data/WN18RR_v2/test.txt
- Data/WN18RR_v2/train.txt
- Data/WN18RR_v2/valid.txt
- Data/WN18RR_v2_ind/
- Data/WN18RR_v2_ind/test.txt
- Data/WN18RR_v2_ind/train.txt
- Data/WN18RR_v2_ind/valid.txt
- Data/WN18RR_v3/
- Data/WN18RR_v3/test.txt
- Data/WN18RR_v3/train.txt
- Data/WN18RR_v3/valid.txt
- Data/WN18RR_v3_ind/
- Data/WN18RR_v3_ind/test.txt
- Data/WN18RR_v3_ind/train.txt
- Data/WN18RR_v3_ind/valid.txt
- Data/WN18RR_v4/
- Data/WN18RR_v4/test.txt
- Data/WN18RR_v4/train.txt
- Data/WN18RR_v4/valid.txt
- Data/WN18RR_v4_ind/
- Data/WN18RR_v4_ind/test.txt
- Data/WN18RR_v4_ind/train.txt
- Data/WN18RR_v4_ind/valid.txt
