# Supplementary material for: Relation semantic fusion in subgraph for inductive link prediction in knowledge graphs
Source: PeerJ Comput Sci. 2024 Oct 1;10:e2324. doi: 10.7717/peerj-cs.2324 (PMC11639272; doi:10.7717/peerj-cs.2324)
Supplement: Supplemental Information 1 [file peerj-cs-10-2324-s001.zip › Data/fb237_v1/test.txt]

/m/03yrkt	/award/award_nominee/award_nominations./award/award_nomination/award_nominee	/m/0gx_p
/m/03t97y	/film/film/other_crew./film/film_crew_gig/film_crew_role	/m/09vw2b7
/m/0311wg	/people/person/spouse_s./people/marriage/type_of_union	/m/04ztj
/m/0n5fl	/location/location/adjoin_s./location/adjoining_relationship/adjoins	/m/0n5dt
/m/054krc	/award/award_category/nominees./award/award_nomination/nominated_for	/m/05hjnw
/m/01n7q	/location/location/contains	/m/0r4wn
/m/0g68zt	/award/award_winning_work/awards_won./award/award_honor/award_winner	/m/01pcql
/m/0hvvf	/film/film/written_by	/m/0hw1j
/m/05d7rk	/people/person/spouse_s./people/marriage/type_of_union	/m/04ztj
/m/06g2d1	/people/person/gender	/m/05zppz
/m/0l76z	/award/award_winning_work/awards_won./award/award_honor/award	/m/0cqhk0
/m/040b5k	/film/film/release_date_s./film/film_regional_release_date/film_release_region	/m/0jgd
/m/01qqtr	/award/award_winner/awards_won./award/award_honor/award_winner	/m/02mt4k
/m/018n6m	/base/popstra/celebrity/friendship./base/popstra/friendship/participant	/m/03h_0_z
/m/0bwjj	/sports/professional_sports_team/draft_picks./sports/sports_league_draft_pick/school	/m/0dzst
/m/05g3ss	/people/person/spouse_s./people/marriage/type_of_union	/m/04ztj
/m/06bzwt	/people/person/spouse_s./people/marriage/type_of_union	/m/04ztj
/m/01kff7	/film/film/other_crew./film/film_crew_gig/crewmember	/m/03m49ly
/m/069z_5	/people/person/spouse_s./people/marriage/type_of_union	/m/04ztj
/m/06z6r	/olympics/olympic_sport/athletes./olympics/olympic_athlete_affiliation/country	/m/0154j
/m/04mky3	/music/artist/contribution./music/recording_contribution/performance_role	/m/0l15bq
/m/027m5wv	/film/film/language	/m/02h40lc
/m/04vr_f	/film/film/film_format	/m/07fb8_
/m/06g2d1	/award/award_nominee/award_nominations./award/award_nomination/award_nominee	/m/06t74h
/m/03rtmz	/government/legislative_session/members./government/government_position_held/district_represented	/m/03gh4
/m/052hl	/film/director/film	/m/0291hr
/m/04yc76	/award/award_winning_work/awards_won./award/award_honor/award_winner	/m/0315q3
/m/0cc5tgk	/people/person/gender	/m/05zppz
/m/01cspq	/people/person/profession	/m/0dxtg
/m/04cl1	/people/person/languages	/m/02h40lc
/m/02wtp6	/film/film/release_date_s./film/film_regional_release_date/film_release_region	/m/07dfk
/m/084nh	/people/person/spouse_s./people/marriage/type_of_union	/m/04ztj
/m/01trf3	/people/person/spouse_s./people/marriage/type_of_union	/m/04ztj
/m/0g2c8	/award/hall_of_fame/inductees./award/hall_of_fame_induction/inductee	/m/01pbxb
/m/01z7_f	/award/award_winner/awards_won./award/award_honor/award_winner	/m/01nfys
/m/013qvn	/people/person/religion	/m/0c8wxp
/m/0171lb	/people/person/gender	/m/05zppz
/m/0170th	/film/film/genre	/m/07s9rl0
/m/02bn75	/people/person/gender	/m/05zppz
/m/04mhxx	/people/person/religion	/m/0c8wxp
/m/01qhm_	/people/ethnicity/people	/m/03_vx9
/m/0djb3vw	/film/film/language	/m/02h40lc
/m/049gc	/people/person/gender	/m/05zppz
/m/0140g4	/film/film/music	/m/01l9v7n
/m/02t_zq	/people/person/gender	/m/05zppz
/m/07m69t	/sports/pro_athlete/teams./sports/sports_team_roster/team	/m/01gxqf
/m/05g8pg	/film/film/film_format	/m/07fb8_
/m/02q5xsx	/award/award_winner/awards_won./award/award_honor/award_winner	/m/027hnjh
/m/01cpqk	/people/person/spouse_s./people/marriage/type_of_union	/m/04ztj
/m/02r4qs	/people/person/spouse_s./people/marriage/type_of_union	/m/04ztj
/m/02v1m7	/award/award_category/winners./award/award_honor/ceremony	/m/0gx1673
/m/02645b	/people/person/profession	/m/0dxtg
/m/0jbp0	/award/award_nominee/award_nominations./award/award_nomination/award	/m/0789_m
/m/05dmmc	/award/award_winning_work/awards_won./award/award_honor/award_winner	/m/04vzv4
/m/01jmyj	/film/film/genre	/m/0c3351
/m/01hcj2	/people/person/languages	/m/02h40lc
/m/0262zm	/award/award_category/winners./award/award_honor/award_winner	/m/01963w
/m/01wp_jm	/people/person/gender	/m/05zppz
/m/01_x6v	/people/person/spouse_s./people/marriage/type_of_union	/m/04ztj
/m/05jyb2	/tv/tv_program/regular_cast./tv/regular_tv_appearance/actor	/m/02t_zq
/m/070j61	/people/person/profession	/m/0dxtg
/m/0gj96ln	/film/film/release_date_s./film/film_regional_release_date/film_release_region	/m/03rk0
/m/051ysmf	/people/person/profession	/m/089fss
/m/01y665	/award/award_nominee/award_nominations./award/award_nomination/award	/m/08_vwq
/m/02t__l	/people/person/gender	/m/05zppz
/m/01g42	/film/actor/film./film/performance/film	/m/0qmfz
/m/03cv_gy	/tv/tv_program/genre	/m/07s9rl0
/m/02t_8z	/tv/tv_writer/tv_programs./tv/tv_program_writer_relationship/tv_program	/m/01h72l
/m/0755wz	/film/actor/film./film/performance/film	/m/03hp2y1
/m/0gk4g	/people/cause_of_death/people	/m/04n_g
/m/0fq7dv_	/film/film/release_date_s./film/film_regional_release_date/film_release_region	/m/07dfk
/m/05qbckf	/film/film/executive_produced_by	/m/079vf
/m/02p65p	/people/person/gender	/m/05zppz
/m/06wjf	/travel/travel_destination/climate./travel/travel_destination_monthly_climate/month	/m/04wzr
/m/06t74h	/award/award_nominee/award_nominations./award/award_nomination/award_nominee	/m/0g8st4
/m/01qhm_	/people/ethnicity/people	/m/0127m7
/m/0203v	/people/person/spouse_s./people/marriage/type_of_union	/m/04ztj
/m/02kk_c	/tv/tv_program/regular_cast./tv/regular_tv_appearance/actor	/m/03cglm
/m/0g2c8	/award/hall_of_fame/inductees./award/hall_of_fame_induction/inductee	/m/011vx3
/m/01l1sq	/people/person/profession	/m/039v1
/m/01h72l	/award/award_winning_work/awards_won./award/award_honor/award_winner	/m/02t_8z
/m/06d6y	/people/person/profession	/m/0dxtg
/m/0bqs56	/tv/tv_writer/tv_programs./tv/tv_program_writer_relationship/tv_program	/m/07c72
/m/0ct_yc	/people/person/gender	/m/05zppz
/m/01vvydl	/award/award_nominee/award_nominations./award/award_nomination/award_nominee	/m/01nhkxp
/m/05lb65	/people/person/spouse_s./people/marriage/type_of_union	/m/04ztj
/m/01jz6x	/people/person/gender	/m/05zppz
/m/02cl1	/travel/travel_destination/climate./travel/travel_destination_monthly_climate/month	/m/02xx5
/m/02p65p	/award/award_winner/awards_won./award/award_honor/award_winner	/m/06g2d1
/m/01nfys	/award/award_winner/awards_won./award/award_honor/award_winner	/m/0755wz
/m/01vqrm	/people/person/spouse_s./people/marriage/type_of_union	/m/04ztj
/m/01pr6q7	/award/award_nominee/award_nominations./award/award_nomination/award	/m/054krc
/m/0fq7dv_	/film/film/release_date_s./film/film_regional_release_date/film_release_region	/m/06qd3
/m/04w391	/award/award_nominee/award_nominations./award/award_nomination/award_nominee	/m/015t56
/m/0c5tl	/influence/influence_node/influenced_by	/m/081k8
/m/0d7wh	/people/ethnicity/people	/m/09d5d5
/m/03kxdw	/people/person/spouse_s./people/marriage/type_of_union	/m/04ztj
/m/04lqvly	/film/film/language	/m/02h40lc
/m/03rk0	/location/statistical_region/religions./location/religion_percentage/religion	/m/0flw86
/m/027jq2	/people/person/gender	/m/05zppz
/m/0gqz2	/award/award_category/winners./award/award_honor/award_winner	/m/02lz1s
/m/03ffcz	/film/film/genre	/m/07s9rl0
/m/016gkf	/people/person/profession	/m/0dxtg
/m/04ztj	/people/marriage_union_type/unions_of_this_type./people/marriage/location_of_ceremony	/m/01bkb
/m/0d6_s	/film/film/language	/m/02h40lc
/m/01kff7	/film/film/language	/m/02h40lc
/m/023g6w	/film/film/genre	/m/07s9rl0
/m/06h7l7	/tv/tv_writer/tv_programs./tv/tv_program_writer_relationship/tv_program	/m/0cwrr
/m/0cwrr	/tv/tv_program/languages	/m/02h40lc
/m/0mdqp	/award/award_nominee/award_nominations./award/award_nomination/nominated_for	/m/0bmssv
/m/02l0xc	/people/person/religion	/m/0c8wxp
/m/023g6w	/film/film/language	/m/02h40lc
/m/08nvyr	/film/film/language	/m/02h40lc
/m/01lk0l	/award/award_category/winners./award/award_honor/award_winner	/m/0b7xl8
/m/027kmrb	/award/award_nominee/award_nominations./award/award_nomination/award_nominee	/m/0147dk
/m/0gx_p	/award/award_nominee/award_nominations./award/award_nomination/award_nominee	/m/01jz6x
/m/03jxw	/people/person/spouse_s./people/marriage/type_of_union	/m/04ztj
/m/06chf	/people/person/spouse_s./people/marriage/type_of_union	/m/04ztj
/m/02g87m	/people/person/spouse_s./people/marriage/type_of_union	/m/04ztj
/m/04cy8rb	/award/award_nominee/award_nominations./award/award_nomination/nominated_for	/m/048scx
/m/01c22t	/film/film/language	/m/02h40lc
/m/01vw20h	/award/award_nominee/award_nominations./award/award_nomination/award	/m/01bgqh
/m/0k269	/people/person/profession	/m/0dxtg
/m/0hmr4	/award/award_winning_work/awards_won./award/award_honor/honored_for	/m/0pv2t
/m/03zg2x	/award/award_nominee/award_nominations./award/award_nomination/award_nominee	/m/02mt4k
/m/05qbckf	/film/film/language	/m/02h40lc
/m/0187nd	/education/educational_institution/students_graduates./education/education/student	/m/06d6y
/m/0gv5c	/people/person/profession	/m/0dxtg
/m/0jmh7	/sports/professional_sports_team/draft_picks./sports/sports_league_draft_pick/draft	/m/038c0q
/m/02l5rm	/award/award_nominee/award_nominations./award/award_nomination/award	/m/040njc
/m/0m31m	/people/person/gender	/m/05zppz
/m/07jnt	/film/film/release_date_s./film/film_regional_release_date/film_release_region	/m/06qd3
/m/05fnl9	/people/person/gender	/m/05zppz
/m/070j61	/award/award_nominee/award_nominations./award/award_nomination/nominated_for	/m/0l76z
/m/0c3351	/media_common/netflix_genre/titles	/m/01jmyj
/m/0645k5	/film/film/genre	/m/026ny
/m/021vwt	/people/person/gender	/m/05zppz
/m/0488g9	/award/award_nominee/award_nominations./award/award_nomination/nominated_for	/m/05nlzq
/m/02rrsz	/people/person/spouse_s./people/marriage/type_of_union	/m/04ztj
/m/0gtxj2q	/film/film/genre	/m/04t36
/m/03_wj_	/award/award_winner/awards_won./award/award_honor/award_winner	/m/06bzwt
/m/04ztj	/people/marriage_union_type/unions_of_this_type./people/marriage/location_of_ceremony	/m/03rk0
/m/08cx5g	/tv/tv_program/languages	/m/02h40lc
/m/07l8x	/sports/professional_sports_team/draft_picks./sports/sports_league_draft_pick/school	/m/037njl
/m/0190_q	/music/genre/artists	/m/01_wfj
/m/0bqdvt	/people/person/spouse_s./people/marriage/type_of_union	/m/04ztj
/m/05vzw3	/award/award_winner/awards_won./award/award_honor/award_winner	/m/01vs_v8
/m/0hw1j	/people/person/profession	/m/0dxtg
/m/05m9f9	/award/award_nominee/award_nominations./award/award_nomination/award_nominee	/m/04sry
/m/0qm9n	/film/film/release_date_s./film/film_regional_release_date/film_release_region	/m/0f8l9c
/m/02wtp6	/film/film/release_date_s./film/film_regional_release_date/film_release_region	/m/0d0vqn
/m/01w724	/people/person/gender	/m/05zppz
/m/015t56	/award/award_nominee/award_nominations./award/award_nomination/award_nominee	/m/01ps2h8
/m/0147dk	/award/award_winner/awards_won./award/award_honor/award_winner	/m/02ts3h
/m/015nhn	/people/person/spouse_s./people/marriage/type_of_union	/m/04ztj
/m/0cj2nl	/people/person/profession	/m/0dxtg
/m/0kbf1	/film/film/genre	/m/07s9rl0
/m/05ch98	/film/film/genre	/m/02n4kr
/m/02kk_c	/tv/tv_program/regular_cast./tv/regular_tv_appearance/actor	/m/05fnl9
/m/02q6gfp	/film/film/costume_design_by	/m/03gt0c5
/m/07s9rl0	/media_common/netflix_genre/titles	/m/01br2w
/m/0j5ym	/time/event/locations	/m/0d05w3
/m/01vrlr4	/people/person/spouse_s./people/marriage/type_of_union	/m/04ztj
/m/04fhxp	/film/actor/film./film/performance/film	/m/0pvms
/m/0fb7c	/people/person/gender	/m/05zppz
/m/0pv2t	/film/film/genre	/m/07s9rl0
/m/054krc	/award/award_category/winners./award/award_honor/award_winner	/m/015_30
/m/0fpj9pm	/people/person/spouse_s./people/marriage/type_of_union	/m/04ztj
/m/060j8b	/award/award_winner/awards_won./award/award_honor/award_winner	/m/0cj36c
/m/01nfys	/film/actor/film./film/performance/film	/m/0bmssv
/m/05zdk2	/people/person/nationality	/m/03rk0
/m/052fbt	/base/aareas/schema/administrative_area/capital	/m/0947l
/m/05_5rjx	/film/film/other_crew./film/film_crew_gig/film_crew_role	/m/09vw2b7
/m/01xpxv	/film/actor/film./film/performance/film	/m/0fgrm
/m/0193qj	/military/military_combatant/military_conflicts./military/military_combatant_group/combatants	/m/06npd
/m/0_b9f	/film/film/language	/m/02h40lc
/m/0cq7tx	/award/award_nominated_work/award_nominations./award/award_nomination/nominated_for	/m/02q_4ph
/m/01vvydl	/award/award_nominee/award_nominations./award/award_nomination/award_nominee	/m/01vvyc_
/m/01k_n63	/people/person/profession	/m/0n1h
/m/02_xgp2	/education/educational_degree/people_with_this_degree./education/education/major_field_of_study	/m/0193x
/m/05pdh86	/film/film/release_date_s./film/film_regional_release_date/film_release_region	/m/06t2t
/m/02x0bdb	/people/person/spouse_s./people/marriage/type_of_union	/m/04ztj
/m/0c53vt	/award/award_ceremony/awards_presented./award/award_honor/award_winner	/m/0171lb
/m/014mlp	/education/educational_degree/people_with_this_degree./education/education/institution	/m/01b7lc
/m/0755wz	/award/award_nominee/award_nominations./award/award_nomination/award_nominee	/m/065jlv
/m/0jbp0	/award/award_nominee/award_nominations./award/award_nomination/award	/m/0bfvd4
/m/05jjl	/award/award_winner/awards_won./award/award_honor/award_winner	/m/0b7xl8
/m/08swgx	/people/person/languages	/m/02h40lc
/m/014j1m	/food/food/nutrients./food/nutrition_fact/nutrient	/m/02y_3rf
/m/09th87	/sports/sports_league_draft/picks./sports/sports_league_draft_pick/school	/m/01jsn5
/m/01v3s2_	/people/person/place_of_birth	/m/0yx74
/m/0154qm	/people/person/religion	/m/01lp8
/m/05c46y6	/film/film/genre	/m/07s9rl0
/m/02f716	/award/award_category/winners./award/award_honor/award_winner	/m/06mj4
/m/02h4rq6	/education/educational_degree/people_with_this_degree./education/education/institution	/m/01q460
/m/07s9rl0	/media_common/netflix_genre/titles	/m/027pfg
/m/01mqnr	/award/award_nominee/award_nominations./award/award_nomination/nominated_for	/m/04smdd
/m/01_x6v	/award/award_nominee/award_nominations./award/award_nomination/award	/m/0cjcbg
/m/05kms	/music/performance_role/regular_performances./music/group_membership/role	/m/0myk8
/m/063t3j	/people/person/gender	/m/05zppz
/m/07s9rl0	/media_common/netflix_genre/titles	/m/03xf_m
/m/0h5f5n	/people/person/spouse_s./people/marriage/type_of_union	/m/04ztj
/m/095x_	/music/artist/track_contributions./music/track_contribution/role	/m/05842k
/m/09qwmm	/award/award_category/nominees./award/award_nomination/nominated_for	/m/0bnzd
/m/01d1st	/award/award_nominee/award_nominations./award/award_nomination/award_nominee	/m/03_6y
/m/014mlp	/education/educational_degree/people_with_this_degree./education/education/student	/m/03f1r6t
/m/03772	/people/person/gender	/m/05zppz
/m/015qyf	/film/actor/film./film/performance/film	/m/07jnt
/m/060j8b	/people/person/religion	/m/0c8wxp
/m/04sry	/people/person/profession	/m/0dxtg
/m/02nx2k	/film/film/genre	/m/07s9rl0
/m/01wqlc	/music/genre/artists	/m/025vry
/m/0hsmh	/award/award_nominee/award_nominations./award/award_nomination/nominated_for	/m/0cq7tx
/m/072bb1	/award/award_winner/awards_won./award/award_honor/award_winner	/m/0cj36c
/m/0pj8m	/people/person/spouse_s./people/marriage/type_of_union	/m/04ztj
/m/03d2k	/people/person/gender	/m/05zppz
/m/0fz2y7	/time/event/instance_of_recurring_event	/m/0g_w
/m/09ntbc	/soccer/football_player/current_team./sports/sports_team_roster/team	/m/03_44z
/m/057wlm	/organization/organization/headquarters./location/mailing_address/state_province_region	/m/06yxd
/m/0djc3s	/people/person/gender	/m/05zppz
/m/0hsmh	/people/person/spouse_s./people/marriage/type_of_union	/m/04ztj
/m/0frq6	/food/food/nutrients./food/nutrition_fact/nutrient	/m/025tkqy
/m/06bd5j	/film/film/genre	/m/09blyk
/m/0280mv7	/people/person/spouse_s./people/marriage/type_of_union	/m/04ztj
/m/059x66	/award/award_ceremony/awards_presented./award/award_honor/award_winner	/m/0hsn_
/m/01vy_v8	/film/actor/film./film/performance/film	/m/0dfw0
/m/01vvb4m	/base/popstra/celebrity/dated./base/popstra/dated/participant	/m/0bx_q
/m/0prh7	/film/film/story_by	/m/081k8
/m/0319l	/music/instrument/instrumentalists	/m/04mky3
/m/03d63lb	/film/actor/film./film/performance/film	/m/09fn1w
/m/0n85g	/music/record_label/artist	/m/01wz3cx
/m/02r8hh_	/film/film/release_date_s./film/film_regional_release_date/film_release_region	/m/0d0vqn
/m/0f_nbyh	/award/award_category/nominees./award/award_nomination/nominated_for	/m/05hjnw
/m/03rk0	/location/location/contains	/m/016722
/m/0h7pj	/base/popstra/celebrity/friendship./base/popstra/friendship/participant	/m/019pm_
/m/07cn2c	/film/actor/dubbing_performances./film/dubbing_performance/language	/m/02h40lc
/m/040b5k	/film/film/release_date_s./film/film_regional_release_date/film_release_region	/m/0d05w3
/m/03h304l	/people/person/spouse_s./people/marriage/type_of_union	/m/04ztj
/m/0343h	/award/award_winner/awards_won./award/award_honor/award_winner	/m/0kx4m
/m/02x20c9	/people/person/nationality	/m/03rk0
/m/0frq6	/food/food/nutrients./food/nutrition_fact/nutrient	/m/01w_3
/m/0315q3	/award/award_nominee/award_nominations./award/award_nomination/nominated_for	/m/034qrh
/m/0fq7dv_	/film/film/release_date_s./film/film_regional_release_date/film_release_region	/m/0f8l9c
/m/02r4qs	/award/award_nominee/award_nominations./award/award_nomination/award	/m/0gqz2
/m/0gtxj2q	/film/film/release_date_s./film/film_regional_release_date/film_release_region	/m/0154j
/m/01q_wyj	/people/person/gender	/m/05zppz
/m/03fw4y	/people/person/nationality	/m/03rk0
/m/049468	/people/person/spouse_s./people/marriage/type_of_union	/m/04ztj
/m/099bhp	/film/film/language	/m/02h40lc
/m/0q9nj	/tv/tv_program/languages	/m/02h40lc
/m/0g9wdmc	/film/film/other_crew./film/film_crew_gig/film_crew_role	/m/09vw2b7
/m/0c3ns	/award/award_nominee/award_nominations./award/award_nomination/award	/m/0j298t8
/m/01l7qw	/people/person/gender	/m/05zppz
/m/06rfy5	/base/schemastaging/organization_extra/phone_number./base/schemastaging/phone_sandbox/service_language	/m/02h40lc
/m/039bpc	/people/person/gender	/m/05zppz
/m/04t38b	/award/award_nominee/award_nominations./award/award_nomination/award_nominee	/m/04sry
/m/04wg38	/base/popstra/celebrity/dated./base/popstra/dated/participant	/m/086sj
/m/0c7t58	/award/award_winner/awards_won./award/award_honor/award_winner	/m/04sry
/m/02h4rq6	/education/educational_degree/people_with_this_degree./education/education/institution	/m/0l0wv
/m/0cn68	/people/ethnicity/people	/m/01xpxv
/m/019pm_	/base/popstra/celebrity/breakup./base/popstra/breakup/participant	/m/0h7pj
/m/04hcw	/people/person/religion	/m/0c8wxp
/m/02l101	/award/award_nominee/award_nominations./award/award_nomination/award	/m/0789_m
/m/019pm_	/base/popstra/celebrity/dated./base/popstra/dated/participant	/m/0h7pj
/m/01cspq	/people/person/gender	/m/05zppz
/m/06t74h	/award/award_nominee/award_nominations./award/award_nomination/nominated_for	/m/0cfhfz
/m/02qmncd	/award/award_nominee/award_nominations./award/award_nomination/award_nominee	/m/01v0fn1
/m/02wtp6	/film/film/genre	/m/07s9rl0
/m/02wk_43	/award/award_nominee/award_nominations./award/award_nomination/award_nominee	/m/06w58f
/m/03rwz3	/award/award_nominee/award_nominations./award/award_nomination/nominated_for	/m/06bd5j
/m/059j4x	/tv/tv_producer/programs_produced./tv/tv_producer_term/program	/m/06w7mlh
/m/03wh8kl	/award/award_winner/awards_won./award/award_honor/award_winner	/m/02bvt
/m/07qg8v	/film/film/genre	/m/07s9rl0
/m/0fq7dv_	/film/film/release_date_s./film/film_regional_release_date/film_release_region	/m/0d0vqn
/m/0283ph	/tv/tv_program/languages	/m/02h40lc
/m/0d06m5	/people/person/spouse_s./people/marriage/spouse	/m/0157m
/m/0r2kh	/base/biblioness/bibs_location/state	/m/01n7q
/m/0cqhk0	/award/award_category/winners./award/award_honor/award_winner	/m/04cl1
/m/0140g4	/award/award_winning_work/awards_won./award/award_honor/honored_for	/m/04cbbz
/m/0r1yc	/base/biblioness/bibs_location/state	/m/01n7q
/m/01pf21	/award/ranked_item/appears_in_ranked_lists./award/ranking/list	/m/01pd60
/m/017z88	/education/educational_institution/students_graduates./education/education/student	/m/01l9v7n
/m/0djtky	/people/person/languages	/m/02h40lc
/m/03772	/award/award_nominee/award_nominations./award/award_nomination/award_nominee	/m/0bkf72
/m/0221g_	/base/schemastaging/organization_extra/phone_number./base/schemastaging/phone_sandbox/service_language	/m/02h40lc
/m/05fgt1	/film/film/music	/m/03h610
/m/048wrb	/award/award_nominee/award_nominations./award/award_nomination/award_nominee	/m/0cj2nl
/m/01rthc	/music/genre/artists	/m/07n3s
/m/0r4qq	/location/capital_of_administrative_division/capital_of./location/administrative_division_capital_relationship/administrative_division	/m/0kvt9
/m/01l7qw	/award/award_nominee/award_nominations./award/award_nomination/nominated_for	/m/01242_
/m/071zb	/base/biblioness/bibs_location/state	/m/03msf
/m/0187nd	/education/educational_institution/students_graduates./education/education/major_field_of_study	/m/02h40lc
/m/01gg59	/people/person/spouse_s./people/marriage/type_of_union	/m/04ztj
/m/01trf3	/film/actor/film./film/performance/film	/m/05c26ss
/m/040njc	/award/award_category/nominees./award/award_nomination/nominated_for	/m/0gcrg
/m/03wj4r8	/film/film/genre	/m/07s9rl0
/m/019pm_	/people/person/spouse_s./people/marriage/type_of_union	/m/04ztj
/m/0807ml	/people/person/gender	/m/05zppz
/m/01trf3	/award/award_nominee/award_nominations./award/award_nomination/award	/m/08_vwq
/m/03pmfw	/organization/organization/headquarters./location/mailing_address/state_province_region	/m/07dfk
/m/027kmrb	/award/award_nominee/award_nominations./award/award_nomination/award_nominee	/m/0127m7
/m/016nff	/award/award_nominee/award_nominations./award/award_nomination/award	/m/05zvq6g
/m/0gqz2	/award/award_category/winners./award/award_honor/award_winner	/m/01gg59
/m/0f7hw	/film/film/genre	/m/07s9rl0
/m/07jbh	/olympics/olympic_sport/athletes./olympics/olympic_athlete_affiliation/country	/m/06t2t
/m/07l8x	/baseball/baseball_team/team_stats./baseball/baseball_team_stats/season	/m/0285r5d
/m/0b13yt	/sports/sports_position/players./sports/sports_team_roster/team	/m/084l5
/m/0cqhk0	/award/award_category/winners./award/award_honor/ceremony	/m/09qvms
/m/05pdh86	/film/film/release_date_s./film/film_regional_release_date/film_release_region	/m/06qd3
/m/0807ml	/people/person/spouse_s./people/marriage/type_of_union	/m/04ztj
/m/01hq1	/film/film/language	/m/02h40lc
/m/0h336	/people/person/spouse_s./people/marriage/type_of_union	/m/04ztj
/m/030znt	/film/actor/film./film/performance/film	/m/090s_0
/m/069vt	/base/schemastaging/organization_extra/phone_number./base/schemastaging/phone_sandbox/service_language	/m/02h40lc
/m/01hc9_	/people/person/profession	/m/0dxtg
/m/02zbjwr	/soccer/football_player/current_team./sports/sports_team_roster/team	/m/0425gc
/m/0168ql	/people/person/gender	/m/05zppz
/m/081k8	/people/person/profession	/m/05z96
/m/04ztj	/people/marriage_union_type/unions_of_this_type./people/marriage/location_of_ceremony	/m/0fnc_
/m/055sjw	/people/person/profession	/m/0dxtg
/m/01ps2h8	/award/award_nominee/award_nominations./award/award_nomination/award_nominee	/m/015t56
/m/0hsmh	/award/award_nominee/award_nominations./award/award_nomination/nominated_for	/m/0ccd3x
/m/04wp3s	/people/person/languages	/m/02h40lc
/m/07s9rl0	/media_common/netflix_genre/titles	/m/02yxbc
/m/014mlp	/education/educational_degree/people_with_this_degree./education/education/major_field_of_study	/m/037mh8
/m/059dn	/user/ktrueman/default_domain/international_organization/member_states	/m/04gzd
/m/0bfvw2	/award/award_category/winners./award/award_honor/award_winner	/m/0509bl
/m/01p7yb	/award/award_nominee/award_nominations./award/award_nomination/award	/m/0bfvw2
/m/027pfb2	/tv/tv_program/genre	/m/07s9rl0
/m/0gt3p	/people/person/spouse_s./people/marriage/type_of_union	/m/04ztj
/m/02bn75	/award/award_nominee/award_nominations./award/award_nomination/award	/m/0gqz2
/m/02bvt	/award/award_nominee/award_nominations./award/award_nomination/award_nominee	/m/04cl1
/m/0347xz	/people/person/gender	/m/05zppz
/m/0m40d	/music/genre/artists	/m/013qvn
/m/03_6y	/base/popstra/celebrity/friendship./base/popstra/friendship/participant	/m/0jbp0
/m/017r2	/people/person/gender	/m/05zppz
/m/05lb87	/people/person/spouse_s./people/marriage/type_of_union	/m/04ztj
/m/07y9ts	/award/award_ceremony/awards_presented./award/award_honor/award_winner	/m/06msq2
/m/03czqs	/base/biblioness/bibs_location/country	/m/03rk0
/m/05ywg	/travel/travel_destination/climate./travel/travel_destination_monthly_climate/month	/m/02xx5
/m/04353	/people/person/gender	/m/05zppz
/m/07bzz7	/film/film/release_date_s./film/film_regional_release_date/film_release_region	/m/0f8l9c
/m/0ccd3x	/film/film/genre	/m/04t36
/m/04jkpgv	/film/film/other_crew./film/film_crew_gig/film_crew_role	/m/089fss
/m/05pdh86	/film/film/genre	/m/07s9rl0
/m/040njc	/award/award_category/nominees./award/award_nomination/nominated_for	/m/04smdd
/m/016vg8	/award/award_nominee/award_nominations./award/award_nomination/award_nominee	/m/03_6y
/m/03hfxx	/people/person/spouse_s./people/marriage/type_of_union	/m/04ztj
/m/02q8ms8	/film/film/language	/m/02h40lc
/m/06cl2w	/film/actor/film./film/performance/film	/m/0dfw0
/m/05pdh86	/film/film/release_date_s./film/film_regional_release_date/film_release_region	/m/0d0vqn
/m/0pj8m	/people/person/languages	/m/02h40lc
/m/040rjq	/people/person/gender	/m/05zppz
/m/06t74h	/people/person/spouse_s./people/marriage/type_of_union	/m/04ztj
/m/01_vfy	/people/person/spouse_s./people/marriage/type_of_union	/m/04ztj
/m/04cl1	/award/award_nominee/award_nominations./award/award_nomination/award_nominee	/m/02wk_43
/m/01ps2h8	/people/person/spouse_s./people/marriage/type_of_union	/m/04ztj
/m/05k7sb	/location/location/contains	/m/031n8c
/m/0tz01	/base/biblioness/bibs_location/state	/m/05k7sb
/m/01gkgk	/government/government_office_category/officeholders./government/government_position_held/jurisdiction_of_office	/m/0f8l9c
/m/0487_	/sports/sports_team/roster./american_football/football_historical_roster_position/position_s	/m/0b13yt
/m/0g2lq	/people/person/profession	/m/0dxtg
/m/07hwkr	/people/ethnicity/people	/m/0d06m5
/m/0233bn	/film/film/language	/m/02h40lc
/m/0_b9f	/film/film/country	/m/0f8l9c
/m/09qwmm	/award/award_category/nominees./award/award_nomination/nominated_for	/m/02yxbc
/m/01rgr	/people/person/nationality	/m/0f8l9c
/m/0j5b8	/people/person/spouse_s./people/marriage/type_of_union	/m/04ztj
/m/03hp2y1	/film/film/other_crew./film/film_crew_gig/film_crew_role	/m/09vw2b7
/m/040z9	/people/person/spouse_s./people/marriage/type_of_union	/m/04ztj
/m/07s9rl0	/media_common/netflix_genre/titles	/m/07l50_1
/m/08fn5b	/film/film/genre	/m/07s9rl0
/m/09v6gc9	/tv/tv_producer/programs_produced./tv/tv_producer_term/program	/m/0h3mh3q
/m/019fz	/influence/influence_node/peers./influence/peer_relationship/peers	/m/0424m
/m/0f8l9c	/location/statistical_region/religions./location/religion_percentage/religion	/m/0c8wxp
/m/0d05w3	/location/location/contains	/m/0qb0j
/m/019_1h	/film/actor/film./film/performance/film	/m/090s_0
/m/02h4rq6	/education/educational_degree/people_with_this_degree./education/education/institution	/m/01ptt7
/m/0344gc	/award/award_winning_work/awards_won./award/award_honor/award	/m/09qwmm
/m/0d7wh	/people/ethnicity/people	/m/04pf4r
/m/0fj52s	/food/food/nutrients./food/nutrition_fact/nutrient	/m/06x4c
/m/02wk_43	/award/award_nominee/award_nominations./award/award_nomination/award_nominee	/m/0d4fqn
/m/01gg59	/award/award_nominee/award_nominations./award/award_nomination/award	/m/0fhpv4
/m/03rwz3	/award/award_nominee/award_nominations./award/award_nomination/award_nominee	/m/01vw20h
/m/072hx4	/award/award_winning_work/awards_won./award/award_honor/award_winner	/m/055c8
/m/0k269	/film/actor/film./film/performance/film	/m/0dfw0
/m/02r5dz	/organization/organization/place_founded	/m/06kx2
/m/02t_8z	/people/person/spouse_s./people/marriage/type_of_union	/m/04ztj
/m/01k23t	/people/person/spouse_s./people/marriage/type_of_union	/m/04ztj
/m/07s9rl0	/media_common/netflix_genre/titles	/m/01j5ql
/m/027gy0k	/film/film/production_companies	/m/05h4t7
/m/09f6b	/olympics/olympic_sport/athletes./olympics/olympic_athlete_affiliation/country	/m/06c1y
/m/03d2k	/award/award_nominee/award_nominations./award/award_nomination/award	/m/01bgqh
/m/0h1cdwq	/film/film/release_date_s./film/film_regional_release_date/film_release_region	/m/03rk0
/m/040njc	/award/award_category/nominees./award/award_nomination/nominated_for	/m/07j8r
/m/0cc5tgk	/award/award_winner/awards_won./award/award_honor/award_winner	/m/01w58n3
/m/011s9r	/people/person/profession	/m/0n1h
/m/0184jw	/people/person/languages	/m/02h40lc
/m/0gqz2	/award/award_category/winners./award/award_honor/award_winner	/m/01k23t
/m/05lb65	/award/award_nominee/award_nominations./award/award_nomination/award	/m/0cqhk0
/m/04w391	/award/award_nominee/award_nominations./award/award_nomination/award_nominee	/m/03_6y
/m/026yqrr	/award/award_nominee/award_nominations./award/award_nomination/award_nominee	/m/01vw20h
/m/05pdh86	/film/film/release_date_s./film/film_regional_release_date/film_release_region	/m/03rk0
/m/01hr1	/film/film/prequel	/m/01hq1
/m/0c3ns	/people/person/spouse_s./people/marriage/type_of_union	/m/04ztj
/m/01dhmw	/people/person/spouse_s./people/marriage/type_of_union	/m/04ztj
/m/027_sn	/people/person/profession	/m/0n1h
/m/02bn75	/award/award_nominee/award_nominations./award/award_nomination/award	/m/054krc
/m/01grmk	/government/legislative_session/members./government/government_position_held/district_represented	/m/05k7sb
/m/058vfp4	/people/person/profession	/m/089fss
/m/09qwmm	/award/award_category/nominees./award/award_nomination/nominated_for	/m/04xg2f
/m/07s9rl0	/media_common/netflix_genre/titles	/m/06cm5
/m/0fd3y	/music/genre/parent_genre	/m/01wqlc
/m/06bzwt	/award/award_nominee/award_nominations./award/award_nomination/award_nominee	/m/015pvh
/m/04fhxp	/people/person/spouse_s./people/marriage/type_of_union	/m/04ztj
/m/019_1h	/film/actor/film./film/performance/film	/m/04cbbz
/m/0k419	/award/award_winning_work/awards_won./award/award_honor/award	/m/0czp_
/m/02r8hh_	/film/film/language	/m/032f6
/m/01nz1q6	/people/person/spouse_s./people/marriage/type_of_union	/m/04ztj
/m/011xg5	/film/film/genre	/m/07s9rl0
/m/014mlp	/education/educational_degree/people_with_this_degree./education/education/student	/m/01p7yb
/m/04sry	/award/award_nominee/award_nominations./award/award_nomination/award	/m/0gkr9q
/m/0myk8	/music/performance_role/track_performances./music/track_contribution/role	/m/01qbl
/m/05cx7x	/award/award_nominee/award_nominations./award/award_nomination/award_nominee	/m/019pm_
/m/07s9rl0	/media_common/netflix_genre/titles	/m/08rr3p
/m/02qlp4	/film/film/language	/m/02h40lc
/m/02wzv	/location/administrative_division/country	/m/0f8l9c
/m/03vrv9	/people/person/spouse_s./people/marriage/type_of_union	/m/04ztj
/m/05qbckf	/film/film/other_crew./film/film_crew_gig/crewmember	/m/0b6mgp_
/m/05cx7x	/film/actor/film./film/performance/film	/m/03ynwqj
/m/08rr3p	/film/film/genre	/m/07s9rl0
/m/02q_x_l	/tv/tv_program/languages	/m/02h40lc
/m/01pcql	/people/person/spouse_s./people/marriage/type_of_union	/m/04ztj
/m/086sj	/film/actor/film./film/performance/film	/m/02tgz4
/m/0d7wh	/people/ethnicity/people	/m/071ywj
/m/0bqs56	/people/person/profession	/m/0dxtg
/m/040_lv	/film/film/produced_by	/m/06m6z6
/m/01wrcxr	/people/person/languages	/m/02h40lc
/m/02q_4ph	/film/film/story_by	/m/02645b
/m/014mlp	/education/educational_degree/people_with_this_degree./education/education/institution	/m/03l6bs
/m/05lb65	/award/award_winner/awards_won./award/award_honor/award_winner	/m/03zqc1
/m/0bs5k8r	/film/film/language	/m/02h40lc
/m/01ln5z	/film/film/language	/m/02h40lc
/m/014mlp	/education/educational_degree/people_with_this_degree./education/education/institution	/m/01g7_r
/m/09p0ct	/film/film/film_format	/m/07fb8_
/m/08nvyr	/film/film/film_format	/m/07fb8_
/m/09cm54	/award/award_category/winners./award/award_honor/award_winner	/m/01g42
/m/03m49ly	/award/award_nominee/award_nominations./award/award_nomination/award_nominee	/m/095zvfg
/m/07rzf	/award/award_nominee/award_nominations./award/award_nomination/award	/m/0789_m
/m/03xf_m	/film/film/genre	/m/07s9rl0
/m/014mlp	/education/educational_degree/people_with_this_degree./education/education/institution	/m/01h8rk
/m/01c40n	/base/biblioness/bibs_location/state	/m/01n7q
/m/02h40lc	/language/human_language/countries_spoken_in	/m/06t2t
/m/027pfg	/film/film/release_date_s./film/film_regional_release_date/film_release_region	/m/06npd
/m/0170xl	/film/film/language	/m/02h40lc
/m/030znt	/award/award_nominee/award_nominations./award/award_nomination/award_nominee	/m/05lb87
/m/014v1q	/people/person/gender	/m/05zppz
/m/01pcql	/people/person/languages	/m/02h40lc
/m/0kpzy	/base/aareas/schema/administrative_area/administrative_parent	/m/01n7q
/m/0gx_p	/film/actor/film./film/performance/film	/m/01hq1
/m/055c8	/film/actor/film./film/performance/film	/m/072hx4
/m/07s9rl0	/media_common/netflix_genre/titles	/m/0bnzd
/m/05qbckf	/film/film/story_by	/m/079vf
/m/0g7vxv	/people/person/places_lived./people/place_lived/location	/m/0fnc_
/m/027n4zv	/award/award_winner/awards_won./award/award_honor/award_winner	/m/05lb87
/m/052hl	/people/person/profession	/m/0dxtg
/m/0c40vxk	/film/film/other_crew./film/film_crew_gig/film_crew_role	/m/09vw2b7
/m/02g87m	/people/person/religion	/m/0c8wxp
/m/057wlm	/organization/organization/headquarters./location/mailing_address/citytown	/m/0gkgp
/m/0qmfz	/award/award_winning_work/awards_won./award/award_honor/award	/m/04kxsb
/m/040j2_	/people/person/gender	/m/05zppz
/m/03c_pqj	/people/person/profession	/m/0dxtg
/m/02lz1s	/people/person/gender	/m/05zppz
/m/0f2r6	/location/location/contains	/m/07wlf
/m/02q0k7v	/film/film/genre	/m/0c3351
/m/01mkn_d	/award/award_nominee/award_nominations./award/award_nomination/nominated_for	/m/01br2w
/m/0df4y	/base/aareas/schema/administrative_area/administrative_parent	/m/0d05w3
/m/0ql7q	/base/culturalevent/event/entity_involved	/m/09nyf
/m/04ztj	/people/marriage_union_type/unions_of_this_type./people/marriage/location_of_ceremony	/m/021npd
/m/02md_2	/business/job_title/people_with_this_title./business/employment_tenure/company	/m/019c57
/m/0fj52s	/food/food/nutrients./food/nutrition_fact/nutrient	/m/03d49
/m/06npd	/location/location/partially_contains	/m/026zt
/m/05_5rjx	/film/film/other_crew./film/film_crew_gig/film_crew_role	/m/089fss
/m/0b455l	/people/person/gender	/m/05zppz
/m/0bn8fw	/people/person/profession	/m/0dxtg
/m/02h4rq6	/education/educational_degree/people_with_this_degree./education/education/institution	/m/02607j
/m/01242_	/film/film/language	/m/02h40lc
/m/02m92h	/award/award_winner/awards_won./award/award_honor/award_winner	/m/0mdqp
/m/01z27	/olympics/olympic_sport/athletes./olympics/olympic_athlete_affiliation/country	/m/0h3y
/m/04mky3	/people/person/gender	/m/05zppz
/m/06z6r	/olympics/olympic_sport/athletes./olympics/olympic_athlete_affiliation/country	/m/01rxw
/m/046chh	/people/person/gender	/m/05zppz
