# Supplementary material for: Relation semantic fusion in subgraph for inductive link prediction in knowledge graphs
Source: PeerJ Comput Sci. 2024 Oct 1;10:e2324. doi: 10.7717/peerj-cs.2324 (PMC11639272; doi:10.7717/peerj-cs.2324)
Supplement: Supplemental Information 1 [file peerj-cs-10-2324-s001.zip › Data/fb237_v1/train.txt]

/m/0hvvf	/award/award_winning_work/awards_won./award/award_honor/award_winner	/m/039bp
/m/0qmfz	/film/film/genre	/m/07s9rl0
/m/0488g9	/people/person/profession	/m/0dxtg
/m/06t2t	/sports/sports_team_location/teams	/m/04h54p
/m/014mlp	/education/educational_degree/people_with_this_degree./education/education/institution	/m/01y9pk
/m/0343h	/organization/organization_founder/organizations_founded	/m/0kx4m
/m/09qwmm	/award/award_category/nominees./award/award_nomination/nominated_for	/m/011yhm
/m/0233bn	/film/film/release_date_s./film/film_regional_release_date/film_release_region	/m/0154j
/m/07ldhs	/people/person/gender	/m/05zppz
/m/014mlp	/education/educational_degree/people_with_this_degree./education/education/institution	/m/01swxv
/m/06w6_	/film/actor/film./film/performance/film	/m/01738w
/m/035d1m	/olympics/olympic_sport/athletes./olympics/olympic_athlete_affiliation/country	/m/0jgd
/m/073hkh	/time/event/instance_of_recurring_event	/m/0g_w
/m/063hp4	/award/award_winning_work/awards_won./award/award_honor/award_winner	/m/01vrlr4
/m/0ddd9	/award/award_category/winners./award/award_honor/award_winner	/m/01x53m
/m/02h4rq6	/education/educational_degree/people_with_this_degree./education/education/institution	/m/02rky4
/m/09ntbc	/soccer/football_player/current_team./sports/sports_team_roster/team	/m/01x4wq
/m/0c3351	/media_common/netflix_genre/titles	/m/03ct7jd
/m/06h7l7	/people/person/spouse_s./people/marriage/type_of_union	/m/04ztj
/m/01g969	/people/person/spouse_s./people/marriage/type_of_union	/m/04ztj
/m/01hqhm	/film/film/genre	/m/07s9rl0
/m/01vs_v8	/people/person/profession	/m/0dxtg
/m/05pzdk	/award/award_nominee/award_nominations./award/award_nomination/award_nominee	/m/05bnq3j
/m/0bfvw2	/award/award_category/winners./award/award_honor/ceremony	/m/03nnm4t
/m/07q1v4	/people/person/spouse_s./people/marriage/type_of_union	/m/04ztj
/m/03nnm4t	/award/award_ceremony/awards_presented./award/award_honor/award_winner	/m/05fnl9
/m/07j8r	/film/film/release_date_s./film/film_regional_release_date/film_release_region	/m/06qd3
/m/0cbl95	/film/film/language	/m/02h40lc
/m/095x_	/people/person/spouse_s./people/marriage/type_of_union	/m/04ztj
/m/02gnj2	/people/person/profession	/m/0dxtg
/m/08c6k9	/film/film/genre	/m/07s9rl0
/m/02q8ms8	/film/film/language	/m/01wgr
/m/0cm2xh	/base/culturalevent/event/entity_involved	/m/01h3dj
/m/05842k	/music/performance_role/track_performances./music/track_contribution/role	/m/0l15bq
/m/01tcf7	/people/person/spouse_s./people/marriage/type_of_union	/m/04ztj
/m/0frq6	/food/food/nutrients./food/nutrition_fact/nutrient	/m/01n78x
/m/0b13yt	/sports/sports_position/players./sports/sports_team_roster/team	/m/01y3c
/m/02n4kr	/media_common/netflix_genre/titles	/m/0c_j9x
/m/0431v3	/tv/tv_program/genre	/m/07s9rl0
/m/057176	/people/person/gender	/m/05zppz
/m/01vvb4m	/people/person/spouse_s./people/marriage/location_of_ceremony	/m/03gh4
/m/0154qm	/award/award_winner/awards_won./award/award_honor/award_winner	/m/02ck7w
/m/01l1sq	/people/person/spouse_s./people/marriage/type_of_union	/m/04ztj
/m/07qg8v	/film/film/release_date_s./film/film_regional_release_date/film_release_region	/m/0154j
/m/0202p_	/people/person/gender	/m/05zppz
/m/0qmfz	/award/award_winning_work/awards_won./award/award_honor/award_winner	/m/01g42
/m/0401sg	/film/film/release_date_s./film/film_regional_release_date/film_release_region	/m/06t2t
/m/01v3s2_	/base/saturdaynightlive/snl_cast_member/seasons./base/saturdaynightlive/snl_season_tenure/cast_members	/m/04s430
/m/02zmh5	/people/person/nationality	/m/0d0vqn
/m/01qbl	/music/performance_role/track_performances./music/track_contribution/role	/m/06rvn
/m/02ts3h	/people/person/languages	/m/02h40lc
/m/0bmfnjs	/film/film/release_date_s./film/film_regional_release_date/film_release_region	/m/06qd3
/m/03_l8m	/people/person/spouse_s./people/marriage/type_of_union	/m/04ztj
/m/0l15f_	/music/performance_role/track_performances./music/track_contribution/role	/m/01qbl
/m/03ffcz	/tv/tv_program/genre	/m/04t36
/m/01_lh1	/organization/organization/headquarters./location/mailing_address/state_province_region	/m/01n7q
/m/05qbckf	/film/film/release_date_s./film/film_regional_release_date/film_release_region	/m/0f8l9c
/m/03jg5t	/people/person/gender	/m/05zppz
/m/026yqrr	/people/person/profession	/m/047rgpy
/m/03mcwq3	/people/person/spouse_s./people/marriage/type_of_union	/m/04ztj
/m/037n97	/music/genre/artists	/m/030155
/m/01w524f	/people/person/gender	/m/05zppz
/m/02k_4g	/tv/tv_program/languages	/m/02h40lc
/m/09f5pp	/people/person/gender	/m/05zppz
/m/02wk_43	/award/award_nominee/award_nominations./award/award_nomination/award_nominee	/m/06msq2
/m/02xx5	/base/localfood/seasonal_month/produce_available./base/localfood/produce_availability/seasonal_months	/m/04wzr
/m/059t6d	/people/person/spouse_s./people/marriage/type_of_union	/m/04ztj
/m/017z88	/education/educational_institution/students_graduates./education/education/student	/m/0ckcvk
/m/0x0d	/baseball/baseball_team/team_stats./baseball/baseball_team_stats/season	/m/025ygws
/m/0j298t8	/award/award_category/nominees./award/award_nomination/nominated_for	/m/05p09dd
/m/02t_8z	/award/award_winner/awards_won./award/award_honor/award_winner	/m/055sjw
/m/0fd3y	/music/genre/artists	/m/0bpk2
/m/02d02	/sports/sports_team/roster./baseball/baseball_roster_position/position	/m/028c_8
/m/0h7pj	/people/person/spouse_s./people/marriage/type_of_union	/m/04ztj
/m/0633p0	/award/award_nominee/award_nominations./award/award_nomination/award	/m/0cqhk0
/m/0c3351	/media_common/netflix_genre/titles	/m/02q0k7v
/m/01tcf7	/people/person/gender	/m/05zppz
/m/0h0wd9	/film/film/language	/m/02h40lc
/m/03jxw	/people/person/gender	/m/05zppz
/m/03q5dr	/people/person/spouse_s./people/marriage/type_of_union	/m/04ztj
/m/01xpxv	/people/person/gender	/m/05zppz
/m/05ch98	/film/film/genre	/m/07s9rl0
/m/0cqt90	/base/popstra/celebrity/friendship./base/popstra/friendship/participant	/m/03f1r6t
/m/03_6y	/award/award_nominee/award_nominations./award/award_nomination/award_nominee	/m/019pm_
/m/02qgyv	/people/person/spouse_s./people/marriage/type_of_union	/m/04ztj
/m/0gtvpkw	/film/film/other_crew./film/film_crew_gig/film_crew_role	/m/09vw2b7
/m/014gf8	/award/award_nominee/award_nominations./award/award_nomination/award	/m/0789_m
/m/0343h	/people/person/languages	/m/02h40lc
/m/0164y7	/people/person/profession	/m/0dxtg
/m/04vr_f	/film/film/other_crew./film/film_crew_gig/film_crew_role	/m/09vw2b7
/m/04kxsb	/award/award_category/nominees./award/award_nomination/nominated_for	/m/04m1bm
/m/0b4rf3	/people/person/profession	/m/0dxtg
/m/01hqhm	/film/film/other_crew./film/film_crew_gig/film_crew_role	/m/09vw2b7
/m/02x258x	/award/award_category/nominees./award/award_nomination/nominated_for	/m/05g8pg
/m/0c38gj	/film/film/genre	/m/07s9rl0
/m/03rwng	/film/actor/film./film/performance/film	/m/040_lv
/m/0fk98	/base/biblioness/bibs_location/country	/m/03rk0
/m/06yxd	/location/location/contains	/m/057wlm
/m/02ccqg	/education/educational_institution/students_graduates./education/education/student	/m/042kg
/m/059_c	/location/statistical_region/religions./location/religion_percentage/religion	/m/0631_
/m/0bq8tmw	/film/film/release_date_s./film/film_regional_release_date/film_release_region	/m/06t2t
/m/0h5f5n	/people/person/profession	/m/0dxtg
/m/084nh	/people/person/profession	/m/05z96
/m/03ln8b	/tv/tv_program/regular_cast./tv/regular_tv_appearance/actor	/m/03zqc1
/m/0f8l9c	/olympics/olympic_participating_country/athletes./olympics/olympic_athlete_affiliation/olympics	/m/0sxrz
/m/0gqz2	/award/award_category/winners./award/award_honor/award_winner	/m/01v0fn1
/m/0227tr	/award/award_winner/awards_won./award/award_honor/award_winner	/m/02p65p
/m/016vg8	/people/person/religion	/m/0c8wxp
/m/0fxgg9	/music/genre/artists	/m/01wg6y
/m/02t_zq	/award/award_nominee/award_nominations./award/award_nomination/nominated_for	/m/05jyb2
/m/02645b	/award/award_nominee/award_nominations./award/award_nomination/award	/m/040njc
/m/07jbh	/olympics/olympic_sport/athletes./olympics/olympic_athlete_affiliation/country	/m/06qd3
/m/01ry_x	/award/award_winning_work/awards_won./award/award_honor/award	/m/054krc
/m/03rk0	/location/location/contains	/m/02z6fs
/m/06c1y	/location/country/form_of_government	/m/06cx9
/m/03zqc1	/award/award_nominee/award_nominations./award/award_nomination/nominated_for	/m/03ln8b
/m/06t74h	/people/person/gender	/m/05zppz
/m/0fhpv4	/award/award_category/winners./award/award_honor/award_winner	/m/01271h
/m/03k1vm	/people/person/gender	/m/05zppz
/m/09fn1w	/film/film/produced_by	/m/02x20c9
/m/045j3w	/film/film/release_date_s./film/film_regional_release_date/film_release_region	/m/0f8l9c
/m/02qmncd	/award/award_winner/awards_won./award/award_honor/award_winner	/m/02_jkc
/m/02s5v5	/people/person/profession	/m/0dxtg
/m/01vv6_6	/music/group_member/membership./music/group_membership/role	/m/028tv0
/m/063zky	/tv/tv_program/regular_cast./tv/regular_tv_appearance/actor	/m/069z_5
/m/03ynwqj	/film/film/language	/m/02h40lc
/m/03dpqd	/film/actor/film./film/performance/film	/m/04xg2f
/m/07s9rl0	/media_common/netflix_genre/titles	/m/01hqhm
/m/03t97y	/film/film/prequel	/m/01ln5z
/m/03msf	/location/location/contains	/m/071zb
/m/0320jz	/base/popstra/celebrity/canoodled./base/popstra/canoodled/participant	/m/01pw2f1
/m/0bzm__	/award/award_ceremony/awards_presented./award/award_honor/award_winner	/m/01v0fn1
/m/02h40lc	/language/human_language/countries_spoken_in	/m/06ryl
/m/059x66	/award/award_ceremony/awards_presented./award/award_honor/award_winner	/m/027kmrb
/m/015qyf	/people/person/places_lived./people/place_lived/location	/m/019fh
/m/07lnk	/music/genre/artists	/m/01v_pj6
/m/0kbg6	/people/person/spouse_s./people/marriage/type_of_union	/m/04ztj
/m/0h3mh3q	/tv/tv_program/languages	/m/02h40lc
/m/012wyq	/location/location/contains	/m/014b4h
/m/0bkmf	/people/person/gender	/m/05zppz
/m/017l4	/people/person/gender	/m/05zppz
/m/03t8v3	/people/person/nationality	/m/03rk0
/m/019w9j	/olympics/olympic_sport/athletes./olympics/olympic_athlete_affiliation/country	/m/06c1y
/m/04m1bm	/award/award_winning_work/awards_won./award/award_honor/award	/m/04kxsb
/m/0fj52s	/food/food/nutrients./food/nutrition_fact/nutrient	/m/025tkqy
/m/071ywj	/people/person/gender	/m/05zppz
/m/021yw7	/award/award_nominee/award_nominations./award/award_nomination/award	/m/0gqz2
/m/01nds	/organization/organization/headquarters./location/mailing_address/citytown	/m/07dfk
/m/09f6b	/olympics/olympic_sport/athletes./olympics/olympic_athlete_affiliation/country	/m/0jgd
/m/03xf_m	/award/award_winning_work/awards_won./award/award_honor/award	/m/04kxsb
/m/063zky	/film/film/executive_produced_by	/m/0488g9
/m/0crvfq	/award/award_winner/awards_won./award/award_honor/award_winner	/m/02p65p
/m/0bsnm	/education/educational_institution/students_graduates./education/education/student	/m/03q43g
/m/03m3nzf	/award/award_winner/awards_won./award/award_honor/award_winner	/m/03j367r
/m/05hjnw	/award/award_winning_work/awards_won./award/award_honor/award	/m/040njc
/m/02qgyv	/award/award_nominee/award_nominations./award/award_nomination/award	/m/0789_m
/m/02lt8	/people/person/gender	/m/05zppz
/m/09qvms	/award/award_ceremony/awards_presented./award/award_honor/award_winner	/m/01rzqj
/m/06cp5	/music/genre/artists	/m/01vw917
/m/07y8l9	/people/person/gender	/m/05zppz
/m/06cv1	/people/person/gender	/m/05zppz
/m/07y8l9	/people/person/spouse_s./people/marriage/type_of_union	/m/04ztj
/m/02_xgp2	/education/educational_degree/people_with_this_degree./education/education/institution	/m/01jsk6
/m/027kmrb	/award/award_winner/awards_won./award/award_honor/award_winner	/m/0127m7
/m/0140g4	/film/film/produced_by	/m/04t38b
/m/0127m7	/base/popstra/celebrity/friendship./base/popstra/friendship/participant	/m/0h7pj
/m/0l76z	/award/award_winning_work/awards_won./award/award_honor/award_winner	/m/070j61
/m/0377k9	/government/government_office_category/officeholders./government/government_position_held/jurisdiction_of_office	/m/035dk
/m/06mm1x	/award/award_nominee/award_nominations./award/award_nomination/nominated_for	/m/07c72
/m/01ps2h8	/award/award_nominee/award_nominations./award/award_nomination/award_nominee	/m/0154qm
/m/02p65p	/award/award_nominee/award_nominations./award/award_nomination/award_nominee	/m/06g2d1
/m/07rzf	/film/actor/dubbing_performances./film/dubbing_performance/language	/m/02h40lc
/m/0gqz2	/award/award_category/winners./award/award_honor/ceremony	/m/0gmdkyy
/m/03rk0	/location/location/contains	/m/011hq1
/m/06bd5j	/film/film/genre	/m/02n4kr
/m/052hl	/film/actor/film./film/performance/film	/m/0291hr
/m/04s430	/base/saturdaynightlive/snl_cast_member/seasons./base/saturdaynightlive/snl_season_tenure/cast_members	/m/01v3s2_
/m/01vvb4m	/people/person/gender	/m/05zppz
/m/01d1yr	/people/person/gender	/m/05zppz
/m/09p5mwg	/film/film/other_crew./film/film_crew_gig/film_crew_role	/m/09vw2b7
/m/0133sq	/people/person/religion	/m/0c8wxp
/m/014mlp	/education/educational_degree/people_with_this_degree./education/education/institution	/m/021996
/m/014mlp	/education/educational_degree/people_with_this_degree./education/education/institution	/m/03bnd9
/m/02tq2r	/people/person/nationality	/m/03rk0
/m/019pm_	/award/award_nominee/award_nominations./award/award_nomination/award_nominee	/m/04w391
/m/040njc	/award/award_category/nominees./award/award_nomination/nominated_for	/m/011yg9
/m/01y3c	/sports/professional_sports_team/draft_picks./sports/sports_league_draft_pick/draft	/m/05vsb7
/m/05_5_22	/film/film/other_crew./film/film_crew_gig/film_crew_role	/m/09vw2b7
/m/0136g9	/people/person/profession	/m/0dxtg
/m/03rwng	/award/award_nominee/award_nominations./award/award_nomination/award_nominee	/m/01rzqj
/m/02qmncd	/award/award_winner/awards_won./award/award_honor/award_winner	/m/02r4qs
/m/0cwrr	/award/award_winning_work/awards_won./award/award_honor/award_winner	/m/015wfg
/m/08gsvw	/film/film/other_crew./film/film_crew_gig/film_crew_role	/m/09vw2b7
/m/049w1q	/film/film/genre	/m/07s9rl0
/m/03rwz3	/film/film_distributor/films_distributed./film/film_film_distributor_relationship/film	/m/0879bpq
/m/0154j	/olympics/olympic_participating_country/medals_won./olympics/olympic_medal_honor/olympics	/m/0sxrz
/m/0154qm	/film/actor/film./film/performance/film	/m/08nvyr
/m/014mlp	/education/educational_degree/people_with_this_degree./education/education/student	/m/01z7_f
/m/0fb7c	/film/actor/film./film/performance/film	/m/03l6q0
/m/0424m	/government/politician/government_positions_held./government/government_position_held/basic_title	/m/01gkgk
/m/0ns_4	/location/location/time_zones	/m/02fqwt
/m/02h4rq6	/education/educational_degree/people_with_this_degree./education/education/institution	/m/07x4c
/m/083wr9	/people/person/gender	/m/05zppz
/m/02v1m7	/award/award_category/winners./award/award_honor/award_winner	/m/027zz
/m/0dyztm	/people/person/spouse_s./people/marriage/type_of_union	/m/04ztj
/m/0fpzt5	/people/person/places_lived./people/place_lived/location	/m/0f2r6
/m/07s9rl0	/media_common/netflix_genre/titles	/m/0prhz
/m/03dctt	/people/person/profession	/m/0dxtg
/m/0bzm__	/time/event/instance_of_recurring_event	/m/0g_w
/m/051zy_b	/film/film/genre	/m/07s9rl0
/m/01hqhm	/film/film/language	/m/02h40lc
/m/01nn79	/base/schemastaging/organization_extra/phone_number./base/schemastaging/phone_sandbox/service_language	/m/02h40lc
/m/02cvp8	/people/person/spouse_s./people/marriage/type_of_union	/m/04ztj
/m/0401sg	/film/film/release_date_s./film/film_regional_release_date/film_release_region	/m/0f8l9c
/m/01c22t	/film/film/release_date_s./film/film_regional_release_date/film_release_region	/m/06npd
/m/01nfys	/people/person/gender	/m/05zppz
/m/02t__l	/award/award_nominee/award_nominations./award/award_nomination/award	/m/08_vwq
/m/01vs_v8	/award/award_nominee/award_nominations./award/award_nomination/award_nominee	/m/01yzl2
/m/0jdhp	/film/actor/film./film/performance/film	/m/0dq626
/m/019fz	/people/person/profession	/m/01l5t6
/m/0b1f49	/award/award_nominee/award_nominations./award/award_nomination/award_nominee	/m/0cp9f9
/m/01sgl	/olympics/olympic_sport/athletes./olympics/olympic_athlete_affiliation/country	/m/0d05w3
/m/03j367r	/people/person/spouse_s./people/marriage/type_of_union	/m/04ztj
/m/04ztj	/people/marriage_union_type/unions_of_this_type./people/marriage/location_of_ceremony	/m/0r6c4
/m/02l4pj	/award/award_winner/awards_won./award/award_honor/award_winner	/m/03zg2x
/m/03q43g	/people/person/spouse_s./people/marriage/spouse	/m/02rrsz
/m/0jt3qpk	/award/award_ceremony/awards_presented./award/award_honor/award_winner	/m/049_zz
/m/06g2d1	/award/award_nominee/award_nominations./award/award_nomination/award_nominee	/m/0227tr
/m/0343h	/film/director/film	/m/0dfw0
/m/02x20c9	/people/person/profession	/m/012t_z
/m/039bpc	/base/popstra/celebrity/friendship./base/popstra/friendship/participant	/m/01pw2f1
/m/03nnm4t	/award/award_ceremony/awards_presented./award/award_honor/award_winner	/m/03rwng
/m/0755wz	/award/award_winner/awards_won./award/award_honor/award_winner	/m/065jlv
/m/02ck7w	/award/award_nominee/award_nominations./award/award_nomination/award_nominee	/m/01ps2h8
/m/02s5v5	/award/award_nominee/award_nominations./award/award_nomination/award	/m/05zvq6g
/m/014v1q	/people/person/spouse_s./people/marriage/type_of_union	/m/04ztj
/m/0h3mh3q	/tv/tv_program/program_creator	/m/09v6gc9
/m/04ztj	/people/marriage_union_type/unions_of_this_type./people/marriage/location_of_ceremony	/m/0d8zt
/m/0djtky	/people/person/places_lived./people/place_lived/location	/m/01n7q
/m/04kxsb	/award/award_category/nominees./award/award_nomination/nominated_for	/m/05hjnw
/m/01p7yb	/award/award_nominee/award_nominations./award/award_nomination/award	/m/09qwmm
/m/02t__l	/award/award_nominee/award_nominations./award/award_nomination/award	/m/0bm7fy
/m/03nt7j	/sports/sports_league_draft/picks./sports/sports_league_draft_pick/school	/m/015fs3
/m/0c53vt	/award/award_ceremony/awards_presented./award/award_honor/honored_for	/m/0gcrg
/m/0241y7	/film/film/genre	/m/04t36
/m/014mlp	/education/educational_degree/people_with_this_degree./education/education/institution	/m/01j_9c
/m/040_lv	/film/film/language	/m/02h40lc
/m/02k4b2	/film/actor/film./film/performance/film	/m/02qlp4
/m/012v9y	/award/award_nominee/award_nominations./award/award_nomination/award	/m/04kxsb
/m/02v703	/award/award_category/winners./award/award_honor/award_winner	/m/0cc5tgk
/m/01vvydl	/award/award_nominee/award_nominations./award/award_nomination/award	/m/02v1m7
/m/040njc	/award/award_category/nominees./award/award_nomination/nominated_for	/m/0cz_ym
/m/05kh_	/film/actor/film./film/performance/film	/m/0k54q
/m/01713c	/people/person/spouse_s./people/marriage/type_of_union	/m/04ztj
/m/03j367r	/people/person/nationality	/m/03rk0
/m/0c3ns	/people/person/profession	/m/0dxtg
/m/0127m7	/people/person/gender	/m/05zppz
/m/05mt_q	/people/person/gender	/m/05zppz
/m/0f_y9	/people/person/places_lived./people/place_lived/location	/m/02cl1
/m/01n7q	/location/statistical_region/religions./location/religion_percentage/religion	/m/0631_
/m/03zg2x	/award/award_winner/awards_won./award/award_honor/award_winner	/m/02mt4k
/m/01n7q	/location/location/contains	/m/0gdk0
/m/014mlp	/education/educational_degree/people_with_this_degree./education/education/institution	/m/07wlf
/m/0509bl	/award/award_nominee/award_nominations./award/award_nomination/award_nominee	/m/0154qm
/m/0424m	/people/person/spouse_s./people/marriage/type_of_union	/m/04ztj
/m/01kgg9	/people/person/religion	/m/0631_
/m/031786	/film/film/language	/m/02h40lc
/m/0163zw	/music/genre/artists	/m/01fchy
/m/03f1r6t	/people/person/religion	/m/0c8wxp
/m/014mlp	/education/educational_degree/people_with_this_degree./education/education/institution	/m/01n_g9
/m/0c7t58	/award/award_winner/awards_won./award/award_honor/award_winner	/m/0cp9f9
/m/0136g9	/people/person/spouse_s./people/marriage/type_of_union	/m/04ztj
/m/02pzc4	/people/person/gender	/m/05zppz
/m/06c1y	/location/location/time_zones	/m/03plfd
/m/07jbh	/olympics/olympic_sport/athletes./olympics/olympic_athlete_affiliation/country	/m/06npd
/m/03f1r6t	/base/popstra/celebrity/friendship./base/popstra/friendship/participant	/m/0cqt90
/m/01p7yb	/people/person/spouse_s./people/marriage/type_of_union	/m/04ztj
/m/03s9b	/film/director/film	/m/011yxy
/m/05lb65	/award/award_nominee/award_nominations./award/award_nomination/award_nominee	/m/05lb87
/m/02wb6d	/award/award_nominee/award_nominations./award/award_nomination/award	/m/054krc
/m/0d6_s	/film/film/film_format	/m/07fb8_
/m/01w02sy	/base/popstra/celebrity/canoodled./base/popstra/canoodled/participant	/m/01nfys
/m/02lt8	/people/person/spouse_s./people/marriage/type_of_union	/m/04ztj
/m/0mkg	/music/instrument/instrumentalists	/m/017l4
/m/0cf08	/award/award_nominated_work/award_nominations./award/award_nomination/nominated_for	/m/0140g4
/m/01738w	/film/film/language	/m/02h40lc
/m/09nz_c	/film/actor/film./film/performance/film	/m/0f7hw
/m/02s2lg	/base/x2010fifaworldcupsouthafrica/world_cup_squad/current_world_cup_squad./base/x2010fifaworldcupsouthafrica/current_world_cup_squad/current_club	/m/01cwm1
/m/07j8r	/film/film/release_date_s./film/film_regional_release_date/film_release_region	/m/0f8l9c
/m/03f1r6t	/people/person/gender	/m/05zppz
/m/01713c	/people/person/languages	/m/02h40lc
/m/0cqt90	/people/person/religion	/m/0631_
/m/0274v0r	/award/award_category/nominees./award/award_nomination/nominated_for	/m/0_b9f
/m/040njc	/award/award_category/winners./award/award_honor/award_winner	/m/04sry
/m/025ts_z	/film/film/executive_produced_by	/m/059j4x
/m/060j8b	/award/award_nominee/award_nominations./award/award_nomination/award_nominee	/m/072bb1
/m/02_xgp2	/education/educational_degree/people_with_this_degree./education/education/major_field_of_study	/m/02h40lc
/m/03rtmz	/government/legislative_session/members./government/government_position_held/district_represented	/m/05k7sb
/m/026v_78	/people/person/gender	/m/05zppz
/m/06cm5	/film/film/genre	/m/07s9rl0
/m/08n9ng	/people/person/profession	/m/0dxtg
/m/040njc	/award/award_category/nominees./award/award_nomination/nominated_for	/m/0ccck7
/m/0c7t58	/people/person/profession	/m/0dxtg
/m/01w58n3	/award/award_nominee/award_nominations./award/award_nomination/award_nominee	/m/0cc5tgk
/m/02wk_43	/people/person/gender	/m/05zppz
/m/014gf8	/award/award_nominee/award_nominations./award/award_nomination/award_nominee	/m/019pm_
/m/026yqrr	/award/award_nominee/award_nominations./award/award_nomination/award_nominee	/m/05vzw3
/m/03h_0_z	/base/popstra/celebrity/friendship./base/popstra/friendship/participant	/m/01vvyc_
/m/0bwjj	/sports/professional_sports_team/draft_picks./sports/sports_league_draft_pick/draft	/m/09th87
/m/0hv8w	/film/film/written_by	/m/0343h
/m/02ylg6	/film/film/release_date_s./film/film_regional_release_date/film_release_region	/m/04gzd
/m/012201	/people/person/gender	/m/05zppz
/m/01rgr	/people/person/profession	/m/05z96
/m/0bby9p5	/film/film/release_date_s./film/film_regional_release_date/film_release_region	/m/04gzd
/m/014mlp	/education/educational_degree/people_with_this_degree./education/education/institution	/m/01_s9q
/m/02xtxw	/film/film/genre	/m/0hn10
/m/0k2m6	/film/film/genre	/m/07s9rl0
/m/01wbz9	/people/person/spouse_s./people/marriage/type_of_union	/m/04ztj
/m/03nnm4t	/award/award_ceremony/awards_presented./award/award_honor/honored_for	/m/01b7h8
/m/040njc	/award/award_category/nominees./award/award_nomination/nominated_for	/m/0_b9f
/m/03_6y	/people/person/gender	/m/05zppz
/m/09fn1w	/film/film/genre	/m/04t36
/m/09blyk	/media_common/netflix_genre/titles	/m/0g68zt
/m/02r8hh_	/film/film/release_date_s./film/film_regional_release_date/film_release_region	/m/0jgd
/m/05p09dd	/film/film/release_date_s./film/film_regional_release_date/film_release_region	/m/0d0vqn
/m/0127xk	/people/person/gender	/m/05zppz
/m/0147dk	/award/award_nominee/award_nominations./award/award_nomination/award	/m/03t5b6
/m/014mlp	/education/educational_degree/people_with_this_degree./education/education/major_field_of_study	/m/09xq9d
/m/07s9rl0	/media_common/netflix_genre/titles	/m/0sxmx
/m/0j46b	/sports/sports_team/colors	/m/038hg
/m/0kb07	/film/film/language	/m/02h40lc
/m/0gv2r	/people/person/profession	/m/0dxtg
/m/02py7pj	/award/award_category/winners./award/award_honor/award_winner	/m/01y8cr
/m/06x4c	/food/food/nutrients./food/nutrition_fact/nutrient	/m/025tkqy
/m/03yvf2	/film/film/release_date_s./film/film_regional_release_date/film_release_region	/m/0154j
/m/05bnq3j	/people/person/profession	/m/0dxtg
/m/0hr3g	/people/person/spouse_s./people/marriage/type_of_union	/m/04ztj
/m/05p09dd	/film/film/genre	/m/07s9rl0
/m/014gf8	/award/award_nominee/award_nominations./award/award_nomination/award_nominee	/m/015t56
/m/0g7vxv	/soccer/football_player/current_team./sports/sports_team_roster/team	/m/01kckd
/m/084l5	/sports/sports_team/roster./american_football/football_historical_roster_position/position_s	/m/0b13yt
/m/09nz_c	/people/person/spouse_s./people/marriage/type_of_union	/m/04ztj
/m/0hw1j	/people/person/spouse_s./people/marriage/type_of_union	/m/04ztj
/m/01v_pj6	/people/person/spouse_s./people/marriage/type_of_union	/m/04ztj
/m/01vy_v8	/people/person/spouse_s./people/marriage/type_of_union	/m/04ztj
/m/07s9rl0	/media_common/netflix_genre/titles	/m/011ysn
/m/0f8l9c	/location/location/contains	/m/0m_1s
/m/02whj	/music/artist/track_contributions./music/track_contribution/role	/m/05842k
/m/07s9rl0	/media_common/netflix_genre/titles	/m/0b76kw1
/m/0382m4	/people/person/gender	/m/05zppz
/m/01cpqk	/award/award_nominee/award_nominations./award/award_nomination/nominated_for	/m/0sxns
/m/01rzqj	/film/actor/film./film/performance/film	/m/0fpkhkz
/m/03ts0c	/people/ethnicity/people	/m/03ryks
/m/0bqvs2	/people/person/gender	/m/05zppz
/m/04t36	/media_common/netflix_genre/titles	/m/0cq7tx
/m/060j8b	/people/person/gender	/m/05zppz
/m/0c_j9x	/film/film/genre	/m/02n4kr
/m/01vw26l	/people/person/languages	/m/02h40lc
/m/0br1x_	/base/marchmadness/ncaa_basketball_tournament/seeds./base/marchmadness/ncaa_tournament_seed/team	/m/026xxv_
/m/01vvyc_	/people/person/gender	/m/05zppz
/m/024my5	/film/actor/dubbing_performances./film/dubbing_performance/language	/m/02h40lc
/m/04qmr	/award/award_nominee/award_nominations./award/award_nomination/award	/m/02f716
/m/09r1j5	/soccer/football_player/current_team./sports/sports_team_roster/team	/m/043t1s
/m/0d05w3	/location/location/adjoin_s./location/adjoining_relationship/adjoins	/m/03rk0
/m/045j3w	/film/film/runtime./film/film_cut/film_release_region	/m/06qd3
/m/03rk0	/location/location/contains	/m/07c98
/m/016s0m	/award/award_nominee/award_nominations./award/award_nomination/award	/m/01bgqh
/m/01w58n3	/people/person/languages	/m/02h40lc
/m/03rk0	/media_common/netflix_genre/titles	/m/09fn1w
/m/08fn5b	/film/film/language	/m/02h40lc
/m/0k1bs	/people/person/profession	/m/039v1
/m/02wk_43	/people/person/profession	/m/0dxtg
/m/0b6mgp_	/award/award_nominee/award_nominations./award/award_nomination/nominated_for	/m/0bth54
/m/01tvz5j	/film/actor/film./film/performance/film	/m/0b2km_
/m/05f260	/film/film_distributor/films_distributed./film/film_film_distributor_relationship/film	/m/016ywb
/m/049w1q	/film/film/release_date_s./film/film_regional_release_date/film_release_region	/m/06c1y
/m/03gvt	/music/instrument/instrumentalists	/m/07r4c
/m/04g9gd	/film/film/film_format	/m/07fb8_
/m/0d8h4	/location/location/adjoin_s./location/adjoining_relationship/adjoins	/m/0154j
/m/016ywb	/film/film/language	/m/02h40lc
/m/018mxj	/base/schemastaging/organization_extra/phone_number./base/schemastaging/phone_sandbox/service_language	/m/02h40lc
/m/02qvhbb	/people/person/nationality	/m/03rk0
/m/01v_pj6	/people/person/gender	/m/05zppz
/m/02h4rq6	/education/educational_degree/people_with_this_degree./education/education/institution	/m/01swxv
/m/042kg	/people/person/gender	/m/05zppz
/m/0147dk	/people/person/gender	/m/05zppz
/m/0cq7tx	/film/film/genre	/m/07s9rl0
/m/02wb6d	/people/person/spouse_s./people/marriage/type_of_union	/m/04ztj
/m/03bpn6	/people/person/spouse_s./people/marriage/type_of_union	/m/04ztj
/m/0dmtp	/award/ranked_item/appears_in_ranked_lists./award/ranking/list	/m/01pd60
/m/014cw2	/people/person/spouse_s./people/marriage/type_of_union	/m/04ztj
/m/02xp18	/people/person/spouse_s./people/marriage/type_of_union	/m/04ztj
/m/03h610	/award/award_nominee/award_nominations./award/award_nomination/award	/m/0fhpv4
/m/026v5	/organization/organization/headquarters./location/mailing_address/state_province_region	/m/05k7sb
/m/04q7r	/music/performance_role/regular_performances./music/group_membership/role	/m/0mkg
/m/0fpzt5	/award/award_nominee/award_nominations./award/award_nomination/award	/m/0262zm
/m/02h40lc	/education/field_of_study/students_majoring./education/education/student	/m/02dh86
/m/03fw4y	/people/person/gender	/m/05zppz
/m/02t_8z	/award/award_nominee/award_nominations./award/award_nomination/award_nominee	/m/055sjw
/m/0mrq3	/location/location/time_zones	/m/02fqwt
/m/05hks	/people/person/spouse_s./people/marriage/type_of_union	/m/04ztj
/m/01z88t	/location/statistical_region/places_exported_to./location/imports_and_exports/exported_to	/m/0d05w3
/m/014mlp	/education/educational_degree/people_with_this_degree./education/education/student	/m/04sry
/m/0g96wd	/people/ethnicity/people	/m/015nhn
/m/014mlp	/education/educational_degree/people_with_this_degree./education/education/institution	/m/01j_06
/m/03gh4	/base/popstra/location/vacationers./base/popstra/vacation_choice/vacationer	/m/0147dk
/m/01w_10	/people/person/spouse_s./people/marriage/type_of_union	/m/04ztj
/m/011ysn	/film/film/language	/m/02h40lc
/m/048tv9	/film/film/executive_produced_by	/m/079vf
/m/02xtxw	/award/award_winning_work/awards_won./award/award_honor/award_winner	/m/02k4b2
/m/0kx4m	/award/award_nominee/award_nominations./award/award_nomination/award_nominee	/m/0343h
/m/01nz1q6	/people/person/profession	/m/0dxtg
/m/02kk_c	/award/award_winning_work/awards_won./award/award_honor/award_winner	/m/0g2lq
/m/01qg7c	/people/person/gender	/m/05zppz
/m/05842k	/music/performance_role/regular_performances./music/group_membership/role	/m/028tv0
/m/0627zr	/people/person/nationality	/m/03rk0
/m/03k1vm	/film/actor/dubbing_performances./film/dubbing_performance/language	/m/02h40lc
/m/02h4rq6	/education/educational_degree/people_with_this_degree./education/education/institution	/m/021996
/m/0bby9p5	/film/film/release_date_s./film/film_regional_release_date/film_release_region	/m/0d0vqn
/m/0q9b0	/film/film/language	/m/02h40lc
/m/02h4rq6	/education/educational_degree/people_with_this_degree./education/education/major_field_of_study	/m/02h40lc
/m/01d1st	/award/award_nominee/award_nominations./award/award_nomination/award_nominee	/m/05cx7x
/m/0br1xn	/base/marchmadness/ncaa_basketball_tournament/seeds./base/marchmadness/ncaa_tournament_seed/team	/m/026w398
/m/084302	/film/film/genre	/m/07s9rl0
/m/05yh_t	/people/person/gender	/m/05zppz
/m/0cn68	/people/ethnicity/people	/m/01nz1q6
/m/01qhm_	/people/ethnicity/people	/m/0gs7x
/m/01hcj2	/people/person/spouse_s./people/marriage/type_of_union	/m/04ztj
/m/01vsy3q	/people/person/languages	/m/02h40lc
/m/02p8v8	/people/person/spouse_s./people/marriage/type_of_union	/m/04ztj
/m/09qvms	/award/award_ceremony/awards_presented./award/award_honor/honored_for	/m/09p0ct
/m/02r4qs	/people/person/gender	/m/05zppz
/m/055sjw	/tv/tv_producer/programs_produced./tv/tv_producer_term/program	/m/01h72l
/m/02l101	/film/actor/film./film/performance/film	/m/0f7hw
/m/040njc	/award/award_category/nominees./award/award_nomination/nominated_for	/m/05hjnw
/m/051y1hd	/people/person/gender	/m/05zppz
/m/0d05w3	/location/statistical_region/places_exported_to./location/imports_and_exports/exported_to	/m/01z88t
/m/0f8l9c	/location/location/contains	/m/011w4n
/m/01hmb_	/film/actor/film./film/performance/film	/m/03wj4r8
/m/0f9rw9	/base/marchmadness/ncaa_basketball_tournament/seeds./base/marchmadness/ncaa_tournament_seed/team	/m/026w398
/m/073h9x	/award/award_ceremony/awards_presented./award/award_honor/award_winner	/m/02fgp0
/m/079vf	/people/person/spouse_s./people/marriage/type_of_union	/m/04ztj
/m/0755wz	/award/award_nominee/award_nominations./award/award_nomination/award_nominee	/m/03v3xp
/m/0n3dv	/location/location/time_zones	/m/02fqwt
/m/042l3v	/people/person/spouse_s./people/marriage/type_of_union	/m/04ztj
/m/0163t3	/people/person/places_lived./people/place_lived/location	/m/01n7q
/m/02qk3fk	/film/film/release_date_s./film/film_regional_release_date/film_release_region	/m/06qd3
/m/0487_	/sports/professional_sports_team/draft_picks./sports/sports_league_draft_pick/draft	/m/05vsb7
/m/0879bpq	/film/film/language	/m/02h40lc
/m/084nh	/award/award_nominee/award_nominations./award/award_nomination/award	/m/0ddd9
/m/077rj	/award/award_nominee/award_nominations./award/award_nomination/award	/m/0gqz2
/m/011yxy	/film/film/written_by	/m/03s9b
/m/02h4rq6	/education/educational_degree/people_with_this_degree./education/education/institution	/m/01_s9q
/m/02h3tp	/people/person/spouse_s./people/marriage/type_of_union	/m/04ztj
/m/05dtwm	/film/actor/film./film/performance/film	/m/07jnt
/m/02qjj7	/people/person/profession	/m/0dxtg
/m/02l0xc	/people/person/gender	/m/05zppz
/m/01l7qw	/people/person/profession	/m/0dxtg
/m/098sx	/people/person/spouse_s./people/marriage/type_of_union	/m/04ztj
/m/0fz2y7	/award/award_ceremony/awards_presented./award/award_honor/honored_for	/m/02q_4ph
/m/0645k5	/film/film/release_date_s./film/film_regional_release_date/film_release_region	/m/06qd3
/m/01l1sq	/people/person/gender	/m/05zppz
/m/08k1lz	/people/person/gender	/m/05zppz
/m/02l4pj	/award/award_winner/awards_won./award/award_honor/award_winner	/m/02mt4k
/m/01wj5hp	/people/person/profession	/m/04j5jl
/m/07s9rl0	/media_common/netflix_genre/titles	/m/03hp2y1
/m/0h7pj	/award/award_nominee/award_nominations./award/award_nomination/award_nominee	/m/01p7yb
/m/04sry	/award/award_nominee/award_nominations./award/award_nomination/nominated_for	/m/06cm5
/m/098sx	/people/person/languages	/m/02h40lc
/m/09qvms	/award/award_ceremony/awards_presented./award/award_honor/award_winner	/m/06t74h
/m/02l4pj	/award/award_nominee/award_nominations./award/award_nomination/award	/m/05zvq6g
/m/02hn5v	/time/event/instance_of_recurring_event	/m/0g_w
/m/06w6_	/people/person/spouse_s./people/marriage/type_of_union	/m/04ztj
/m/048wrb	/people/person/profession	/m/0dxtg
/m/0gfh84d	/film/film/language	/m/02h40lc
/m/0n85g	/music/record_label/artist	/m/03ryks
/m/05kms	/music/performance_role/track_performances./music/track_contribution/role	/m/023r2x
/m/059_c	/location/location/partially_contains	/m/0db94
/m/0jt5zcn	/location/location/contains	/m/0ym4t
/m/0ccck7	/film/film/genre	/m/02n4kr
/m/014mlp	/education/educational_degree/people_with_this_degree./education/education/student	/m/0kp2_
/m/072bb1	/base/popstra/celebrity/dated./base/popstra/dated/participant	/m/060j8b
/m/085jw	/music/performance_role/guest_performances./music/recording_contribution/performance_role	/m/0l15f_
/m/011yhm	/film/film/language	/m/02h40lc
/m/011yxy	/film/film/film_festivals	/m/0g57ws5
/m/04kxsb	/award/award_category/nominees./award/award_nomination/nominated_for	/m/016ywb
/m/06y0xx	/people/person/gender	/m/05zppz
/m/0hsn_	/award/award_nominee/award_nominations./award/award_nomination/award	/m/0bfvw2
/m/023r2x	/music/performance_role/track_performances./music/track_contribution/role	/m/0319l
/m/04v09	/location/location/adjoin_s./location/adjoining_relationship/adjoins	/m/0h3y
/m/02ylg6	/film/film/release_date_s./film/film_regional_release_date/film_release_region	/m/0f8l9c
/m/01w02sy	/base/popstra/celebrity/dated./base/popstra/dated/participant	/m/01nfys
/m/06cm5	/film/film/produced_by	/m/04t38b
/m/0cj36c	/award/award_nominee/award_nominations./award/award_nomination/award_nominee	/m/060j8b
/m/02778pf	/award/award_nominee/award_nominations./award/award_nomination/award_nominee	/m/02778yp
/m/01sgl	/olympics/olympic_sport/athletes./olympics/olympic_athlete_affiliation/country	/m/0jgd
/m/0k2cb	/film/film/language	/m/02h40lc
/m/08cn4_	/people/person/spouse_s./people/marriage/type_of_union	/m/04ztj
/m/07dfk	/travel/travel_destination/climate./travel/travel_destination_monthly_climate/month	/m/04wzr
/m/03gt0c5	/people/person/spouse_s./people/marriage/type_of_union	/m/04ztj
/m/0h7pj	/base/popstra/celebrity/dated./base/popstra/dated/participant	/m/019pm_
/m/0p17j	/people/person/spouse_s./people/marriage/type_of_union	/m/04ztj
/m/08n9ng	/people/person/gender	/m/05zppz
/m/0127xk	/people/person/spouse_s./people/marriage/type_of_union	/m/04ztj
/m/01ry_x	/film/film/written_by	/m/02fgp0
/m/0c5tl	/people/person/gender	/m/05zppz
/m/02y9ln	/soccer/football_player/current_team./sports/sports_team_roster/team	/m/0425gc
/m/0jbp0	/people/person/spouse_s./people/marriage/type_of_union	/m/04ztj
/m/05fnl9	/film/actor/dubbing_performances./film/dubbing_performance/language	/m/02h40lc
/m/014mlp	/education/educational_degree/people_with_this_degree./education/education/institution	/m/02gkxp
/m/04vn5	/sports/professional_sports_team/draft_picks./sports/sports_league_draft_pick/school	/m/01n_g9
/m/06z6r	/olympics/olympic_sport/athletes./olympics/olympic_athlete_affiliation/country	/m/0d0vqn
/m/06z6r	/olympics/olympic_sport/athletes./olympics/olympic_athlete_affiliation/country	/m/06npd
/m/02p76f9	/film/film/language	/m/02h40lc
/m/0l15bq	/music/performance_role/track_performances./music/track_contribution/role	/m/0myk8
/m/0443xn	/people/person/spouse_s./people/marriage/type_of_union	/m/04ztj
/m/0jq27	/location/capital_of_administrative_division/capital_of./location/administrative_division_capital_relationship/administrative_division	/m/0lwkz
/m/01v1d8	/music/performance_role/regular_performances./music/group_membership/role	/m/0319l
/m/02g87m	/people/person/gender	/m/05zppz
/m/07lnk	/music/genre/parent_genre	/m/0fd3y
/m/01v1d8	/music/performance_role/regular_performances./music/group_membership/group	/m/01_wfj
/m/0n2bh	/tv/tv_program/languages	/m/02h40lc
/m/015t56	/award/award_nominee/award_nominations./award/award_nomination/award_nominee	/m/02ck7w
/m/0227tr	/film/actor/film./film/performance/film	/m/03t97y
/m/05cx7x	/film/actor/film./film/performance/film	/m/02bj22
/m/0m31m	/award/award_nominee/award_nominations./award/award_nomination/award	/m/04kxsb
/m/0789_m	/award/award_category/winners./award/award_honor/award_winner	/m/0p9qb
/m/01wp_jm	/influence/influence_node/influenced_by	/m/0ph2w
/m/04jkpgv	/film/film/country	/m/0f8l9c
/m/05zvq6g	/award/award_category/nominees./award/award_nomination/nominated_for	/m/04jkpgv
/m/01v1d8	/music/performance_role/track_performances./music/track_contribution/role	/m/03gvt
/m/03m3nzf	/people/person/spouse_s./people/marriage/type_of_union	/m/04ztj
/m/06bzwt	/people/person/gender	/m/05zppz
/m/02p65p	/award/award_winner/awards_won./award/award_honor/award_winner	/m/0crvfq
/m/0bkq_8	/people/person/spouse_s./people/marriage/type_of_union	/m/04ztj
/m/016vg8	/award/award_nominee/award_nominations./award/award_nomination/award_nominee	/m/015t56
/m/035d1m	/olympics/olympic_sport/athletes./olympics/olympic_athlete_affiliation/country	/m/0154j
/m/02q5xsx	/award/award_nominee/award_nominations./award/award_nomination/award_nominee	/m/027hnjh
/m/04t38b	/people/person/gender	/m/05zppz
/m/052hl	/award/award_nominee/award_nominations./award/award_nomination/nominated_for	/m/0291hr
/m/06c1y	/military/military_combatant/military_conflicts./military/military_combatant_group/combatants	/m/06npd
/m/07s9rl0	/media_common/netflix_genre/titles	/m/02q_x_l
/m/015qyf	/award/award_nominee/award_nominations./award/award_nomination/nominated_for	/m/02k_4g
/m/0419kt	/film/film/language	/m/02h40lc
/m/02v703	/award/award_category/winners./award/award_honor/award_winner	/m/01w58n3
/m/027hjff	/award/award_ceremony/awards_presented./award/award_honor/award_winner	/m/060j8b
/m/02ylg6	/film/film/other_crew./film/film_crew_gig/film_crew_role	/m/09vw2b7
/m/01l7qw	/film/actor/film./film/performance/film	/m/01242_
/m/032f6	/language/human_language/countries_spoken_in	/m/05l8y
/m/011vx3	/people/person/gender	/m/05zppz
/m/027kmrb	/people/person/spouse_s./people/marriage/type_of_union	/m/04ztj
/m/05vsb7	/sports/sports_league_draft/picks./sports/sports_league_draft_pick/school	/m/0hd7j
/m/05_swj	/award/award_winner/awards_won./award/award_honor/award_winner	/m/021yw7
/m/0b13yt	/sports/sports_position/players./sports/sports_team_roster/team	/m/0487_
/m/0ccd3x	/award/award_winning_work/awards_won./award/award_honor/award_winner	/m/0hsmh
/m/03_c8p	/organization/organization/headquarters./location/mailing_address/citytown	/m/07dfk
/m/0pv2t	/award/award_winning_work/awards_won./award/award_honor/honored_for	/m/0hmr4
/m/0g9wdmc	/film/film/production_companies	/m/05mgj0
/m/0kbg6	/people/person/gender	/m/05zppz
/m/021yw7	/people/person/gender	/m/05zppz
/m/0j298t8	/award/award_category/nominees./award/award_nomination/nominated_for	/m/0bs5k8r
/m/0fhpv4	/award/award_category/nominees./award/award_nomination/nominated_for	/m/011xg5
/m/0gls4q_	/people/person/gender	/m/05zppz
/m/0bh8yn3	/film/film/release_date_s./film/film_regional_release_date/film_release_region	/m/06qd3
/m/01qhm_	/people/ethnicity/people	/m/0hfml
/m/065jlv	/award/award_nominee/award_nominations./award/award_nomination/award_nominee	/m/03v3xp
/m/0cm2xh	/military/military_conflict/combatants./military/military_combatant_group/combatants	/m/01h3dj
/m/08nvyr	/film/film/genre	/m/07s9rl0
/m/05fnl9	/award/award_nominee/award_nominations./award/award_nomination/award_nominee	/m/01y665
/m/027zz	/people/person/places_lived./people/place_lived/location	/m/02cl1
/m/0d9_96	/people/person/gender	/m/05zppz
/m/09qwmm	/award/award_category/nominees./award/award_nomination/nominated_for	/m/0344gc
/m/0m31m	/people/person/spouse_s./people/marriage/type_of_union	/m/04ztj
/m/02y9ln	/sports/pro_athlete/teams./sports/sports_team_roster/team	/m/0425gc
/m/090s_0	/tv/tv_program/regular_cast./tv/regular_tv_appearance/actor	/m/019_1h
/m/0fq7dv_	/film/film/genre	/m/01585b
/m/01w7nwm	/award/award_nominee/award_nominations./award/award_nomination/award	/m/02f716
/m/040z9	/award/award_nominee/award_nominations./award/award_nomination/award	/m/04kxsb
/m/02x20c9	/people/person/spouse_s./people/marriage/type_of_union	/m/04ztj
/m/0c7t58	/award/award_winner/awards_won./award/award_honor/award_winner	/m/05m9f9
/m/0947l	/location/capital_of_administrative_division/capital_of./location/administrative_division_capital_relationship/administrative_division	/m/052fbt
/m/02h40lc	/education/field_of_study/students_majoring./education/education/student	/m/07rzf
/m/0cw51	/base/biblioness/bibs_location/country	/m/03rk0
/m/0ccck7	/film/film/release_date_s./film/film_regional_release_date/film_release_region	/m/0f8l9c
/m/03wy70	/people/person/gender	/m/05zppz
/m/09ntbc	/sports/pro_athlete/teams./sports/sports_team_roster/team	/m/03_44z
/m/02cllz	/people/person/gender	/m/05zppz
/m/0171lb	/award/award_nominee/award_nominations./award/award_nomination/nominated_for	/m/0kbf1
/m/01d1st	/award/award_nominee/award_nominations./award/award_nomination/award_nominee	/m/014gf8
/m/02cllz	/people/person/places_lived./people/place_lived/location	/m/06y9v
/m/0233bn	/film/film/genre	/m/02n4kr
/m/0m31m	/people/person/religion	/m/0c8wxp
/m/01l9v7n	/award/award_nominee/award_nominations./award/award_nomination/award	/m/054krc
/m/03hp2y1	/film/film/genre	/m/07s9rl0
/m/08c6k9	/film/film/film_format	/m/07fb8_
/m/07c72	/tv/tv_program/languages	/m/02h40lc
/m/02_1kl	/tv/tv_program/regular_cast./tv/regular_tv_appearance/actor	/m/055c8
/m/01rzqj	/award/award_nominee/award_nominations./award/award_nomination/award_nominee	/m/05dtwm
/m/07y8l9	/film/actor/film./film/performance/film	/m/0bv8h2
/m/03ln8b	/tv/tv_program/genre	/m/02n4kr
/m/0sgxg	/location/hud_county_place/county	/m/0ntxg
/m/054krc	/award/award_category/nominees./award/award_nomination/nominated_for	/m/08nvyr
/m/014mlp	/education/educational_degree/people_with_this_degree./education/education/institution	/m/018m5q
/m/0r8bh	/base/biblioness/bibs_location/state	/m/01n7q
/m/0c7t58	/people/person/gender	/m/05zppz
/m/0mdqp	/award/award_nominee/award_nominations./award/award_nomination/nominated_for	/m/034qrh
/m/02v60l	/people/person/gender	/m/05zppz
/m/0ys4f	/location/location/time_zones	/m/02fqwt
/m/0290rb	/location/administrative_division/country	/m/03rk0
/m/0bmfnjs	/film/film/other_crew./film/film_crew_gig/film_crew_role	/m/089fss
/m/02qjj7	/people/person/languages	/m/02h40lc
/m/084nh	/people/person/languages	/m/02h40lc
/m/01wp_jm	/people/person/profession	/m/0n1h
/m/02ktt7	/award/ranked_item/appears_in_ranked_lists./award/ranking/list	/m/01pd60
/m/012mzw	/education/educational_institution/students_graduates./education/education/major_field_of_study	/m/0193x
/m/02x02kb	/people/person/spouse_s./people/marriage/type_of_union	/m/04ztj
/m/02_jkc	/award/award_nominee/award_nominations./award/award_nomination/award_nominee	/m/02qmncd
/m/05z55	/food/food/nutrients./food/nutrition_fact/nutrient	/m/02kc008
/m/02qw_v	/education/educational_institution/students_graduates./education/education/student	/m/09v6gc9
/m/02f777	/award/award_category/winners./award/award_honor/award_winner	/m/018n6m
/m/06z6r	/olympics/olympic_sport/athletes./olympics/olympic_athlete_affiliation/country	/m/07f5x
/m/02t_8z	/award/award_nominee/award_nominations./award/award_nomination/nominated_for	/m/07c72
/m/01242_	/film/film/genre	/m/07s9rl0
/m/01vvyc_	/base/popstra/celebrity/dated./base/popstra/dated/participant	/m/03h_0_z
/m/02q0k7v	/film/film/genre	/m/07s9rl0
/m/0g2c8	/award/hall_of_fame/inductees./award/hall_of_fame_induction/inductee	/m/0394y
/m/06gn7r	/people/person/spouse_s./people/marriage/type_of_union	/m/04ztj
/m/0dfw0	/film/film/story_by	/m/0343h
/m/01pjr7	/people/person/spouse_s./people/marriage/type_of_union	/m/04ztj
/m/0z07	/business/business_operation/industry	/m/0vg8
/m/07l8x	/sports/professional_sports_team/draft_picks./sports/sports_league_draft_pick/school	/m/02cvcd
/m/01w58n3	/people/person/religion	/m/0c8wxp
/m/01y665	/award/award_nominee/award_nominations./award/award_nomination/award_nominee	/m/03q5dr
/m/070j61	/award/award_winner/awards_won./award/award_honor/award_winner	/m/046b0s
/m/02s6sh	/music/artist/track_contributions./music/track_contribution/role	/m/05842k
/m/0315q3	/people/person/religion	/m/0c8wxp
/m/0d05w3	/dataworld/gardening_hint/split_to	/m/06wjf
/m/072hx4	/film/film/release_date_s./film/film_regional_release_date/film_release_region	/m/06qd3
/m/05dtwm	/people/person/spouse_s./people/marriage/type_of_union	/m/04ztj
/m/048vhl	/film/film/film_format	/m/07fb8_
/m/04ztj	/people/marriage_union_type/unions_of_this_type./people/marriage/location_of_ceremony	/m/0126hc
/m/04rqd	/broadcast/content/artist	/m/01vw26l
/m/0c5tl	/award/award_nominee/award_nominations./award/award_nomination/award	/m/0ddd9
/m/018w8	/olympics/olympic_sport/athletes./olympics/olympic_athlete_affiliation/country	/m/0d05w3
/m/0bh8yn3	/film/film/release_date_s./film/film_regional_release_date/film_release_region	/m/03rk0
/m/0d1tm	/olympics/olympic_sport/athletes./olympics/olympic_athlete_affiliation/country	/m/0154j
/m/0fqxw	/location/location/adjoin_s./location/adjoining_relationship/adjoins	/m/07371
/m/0d0vqn	/location/location/contains	/m/03zv2t
/m/02q_4ph	/film/film/story_by	/m/01h320
/m/05c4fys	/people/person/gender	/m/05zppz
/m/0ccd3x	/film/film/genre	/m/07s9rl0
/m/02cvp8	/people/person/sibling_s./people/sibling_relationship/sibling	/m/045g4l
/m/0d4fqn	/award/award_winner/awards_won./award/award_honor/award_winner	/m/02bvt
/m/03hfxx	/people/person/religion	/m/0flw86
/m/01nfys	/award/award_nominee/award_nominations./award/award_nomination/award_nominee	/m/01z7_f
/m/023sng	/people/person/profession	/m/0dxtg
/m/01pbxb	/people/person/profession	/m/039v1
/m/03xyp_	/people/person/gender	/m/05zppz
/m/019fz	/organization/organization_member/member_of./organization/organization_membership/organization	/m/02_l9
/m/0gk4g	/people/cause_of_death/people	/m/0127xk
/m/01271h	/base/popstra/celebrity/dated./base/popstra/dated/participant	/m/07r4c
/m/037n97	/music/genre/artists	/m/01k_mc
/m/0ccck7	/film/film/release_date_s./film/film_regional_release_date/film_release_region	/m/082fr
/m/07x4c	/education/educational_institution/students_graduates./education/education/student	/m/02lt8
/m/0c53vt	/time/event/instance_of_recurring_event	/m/0g_w
/m/07s9rl0	/media_common/netflix_genre/titles	/m/04lqvly
/m/09d5d5	/people/person/spouse_s./people/marriage/type_of_union	/m/04ztj
/m/02mt4k	/people/person/profession	/m/0dxtg
/m/015zxh	/base/biblioness/bibs_location/state	/m/01n7q
/m/01g0p5	/education/educational_institution/students_graduates./education/education/student	/m/01k23t
/m/06w58f	/award/award_nominee/award_nominations./award/award_nomination/award_nominee	/m/0gls4q_
/m/02_xgp2	/education/educational_degree/people_with_this_degree./education/education/institution	/m/09vzz
/m/03cv_gy	/tv/tv_program/regular_cast./tv/regular_tv_appearance/actor	/m/06bzwt
/m/02q8ms8	/film/film/genre	/m/07s9rl0
/m/022p06	/people/deceased_person/place_of_burial	/m/018mmj
/m/0399p	/influence/influence_node/influenced_by	/m/026lj
/m/0163zw	/music/genre/artists	/m/01271h
/m/0mdqp	/people/person/spouse_s./people/marriage/type_of_union	/m/04ztj
/m/09fn1w	/film/film/genre	/m/07s9rl0
/m/0gd92	/film/film/genre	/m/0hn10
/m/0x0d	/sports/professional_sports_team/draft_picks./sports/sports_league_draft_pick/school	/m/0187nd
/m/0fhpv4	/award/award_category/nominees./award/award_nomination/nominated_for	/m/08nvyr
/m/02mt4k	/award/award_nominee/award_nominations./award/award_nomination/award_nominee	/m/03zg2x
/m/01xhh5	/people/ethnicity/people	/m/02y9ln
/m/01vs_v8	/award/award_nominee/award_nominations./award/award_nomination/award	/m/01bgqh
/m/044kwr	/people/person/gender	/m/05zppz
/m/04wp3s	/award/award_nominee/award_nominations./award/award_nomination/award_nominee	/m/071ywj
/m/04ztj	/people/marriage_union_type/unions_of_this_type./people/marriage/location_of_ceremony	/m/0f2r6
/m/07s9rl0	/media_common/netflix_genre/titles	/m/02qk3fk
/m/01l7qw	/award/award_nominee/award_nominations./award/award_nomination/award	/m/04kxsb
/m/081k8	/people/person/gender	/m/05zppz
/m/015pvh	/award/award_nominee/award_nominations./award/award_nomination/award_nominee	/m/04wp3s
/m/030_1m	/film/film_distributor/films_distributed./film/film_film_distributor_relationship/film	/m/05n6sq
/m/01n7q	/location/location/contains	/m/0r2l7
/m/05d7rk	/people/person/religion	/m/0flw86
/m/01hmb_	/people/person/spouse_s./people/marriage/type_of_union	/m/04ztj
/m/07s93v	/award/award_nominee/award_nominations./award/award_nomination/nominated_for	/m/0cz_ym
/m/0qmfz	/award/award_winning_work/awards_won./award/award_honor/award	/m/09cm54
/m/04t36	/media_common/netflix_genre/titles	/m/0ccd3x
/m/01yc02	/business/job_title/people_with_this_title./business/employment_tenure/company	/m/01_lh1
/m/01rgr	/people/person/gender	/m/05zppz
/m/04w391	/award/award_nominee/award_nominations./award/award_nomination/award_nominee	/m/016vg8
/m/04kxsb	/award/award_category/nominees./award/award_nomination/nominated_for	/m/0bnzd
/m/0bqs56	/influence/influence_node/influenced_by	/m/0127xk
/m/02n4kr	/media_common/netflix_genre/titles	/m/01j5ql
/m/02wlk	/people/person/gender	/m/05zppz
/m/0143wl	/film/actor/film./film/performance/film	/m/027pfb2
/m/0pj8m	/people/person/gender	/m/05zppz
/m/03t8v3	/people/person/gender	/m/05zppz
/m/040njc	/award/award_category/nominees./award/award_nomination/nominated_for	/m/08nvyr
/m/09qvms	/award/award_ceremony/awards_presented./award/award_honor/award_winner	/m/0227tr
/m/039bp	/award/award_nominee/award_nominations./award/award_nomination/nominated_for	/m/0277j40
/m/02q_x_l	/tv/tv_program/genre	/m/07s9rl0
/m/0ccd3x	/film/film/story_by	/m/081k8
/m/035d1m	/olympics/olympic_sport/athletes./olympics/olympic_athlete_affiliation/country	/m/0d05w3
/m/022kcs	/people/person/gender	/m/05zppz
/m/02645b	/film/director/film	/m/02q_4ph
/m/02y9ln	/people/person/nationality	/m/06qd3
/m/07jbh	/olympics/olympic_sport/athletes./olympics/olympic_athlete_affiliation/country	/m/0f8l9c
/m/06msq2	/award/award_winner/awards_won./award/award_honor/award_winner	/m/02wk_43
/m/06p03s	/people/person/profession	/m/0n1h
/m/0382m4	/people/person/spouse_s./people/marriage/type_of_union	/m/04ztj
/m/01z27	/olympics/olympic_sport/athletes./olympics/olympic_athlete_affiliation/country	/m/0f8l9c
/m/0fj52s	/food/food/nutrients./food/nutrition_fact/nutrient	/m/02y_3rf
/m/011yhm	/film/film/music	/m/03h610
/m/0315q3	/award/award_nominee/award_nominations./award/award_nomination/award_nominee	/m/0309lm
/m/049_zz	/people/person/spouse_s./people/marriage/type_of_union	/m/04ztj
/m/0262x6	/award/award_category/winners./award/award_honor/award_winner	/m/0fpzt5
/m/05kh_	/people/person/religion	/m/0c8wxp
/m/01n7q	/location/location/adjoin_s./location/adjoining_relationship/adjoins	/m/059_c
/m/012mzw	/base/schemastaging/organization_extra/phone_number./base/schemastaging/phone_sandbox/service_language	/m/02h40lc
/m/01wzs_q	/film/actor/film./film/performance/film	/m/0dh8v4
/m/06h7l7	/people/person/gender	/m/05zppz
/m/01jsk6	/organization/organization/headquarters./location/mailing_address/state_province_region	/m/05k7sb
/m/095x_	/people/person/gender	/m/05zppz
/m/018grr	/award/award_nominee/award_nominations./award/award_nomination/award_nominee	/m/01v3s2_
/m/03_vx9	/people/person/spouse_s./people/marriage/type_of_union	/m/04ztj
/m/018n6m	/award/award_nominee/award_nominations./award/award_nomination/award_nominee	/m/03h_0_z
/m/040b5k	/film/film/other_crew./film/film_crew_gig/crewmember	/m/094wz7q
/m/01cmp9	/film/film/genre	/m/07s9rl0
/m/02l5rm	/people/person/gender	/m/05zppz
/m/03zqc1	/people/person/spouse_s./people/marriage/type_of_union	/m/04ztj
/m/05p09dd	/film/film/other_crew./film/film_crew_gig/film_crew_role	/m/09vw2b7
/m/016vg8	/base/popstra/celebrity/dated./base/popstra/dated/participant	/m/04wg38
/m/0prhz	/film/film/language	/m/02h40lc
/m/016vg8	/award/award_nominee/award_nominations./award/award_nomination/award_nominee	/m/02p65p
/m/0l15bq	/music/performance_role/track_performances./music/track_contribution/role	/m/01qbl
/m/09qwmm	/award/award_category/nominees./award/award_nomination/nominated_for	/m/01242_
/m/014mlp	/education/educational_degree/people_with_this_degree./education/education/institution	/m/0221g_
/m/02gs6r	/film/film/genre	/m/0jxy
/m/0209hj	/film/film/country	/m/03rk0
/m/028qdb	/award/award_nominee/award_nominations./award/award_nomination/award_nominee	/m/04dqdk
/m/0509bl	/award/award_nominee/award_nominations./award/award_nomination/award_nominee	/m/0blbxk
/m/01vttb9	/award/award_nominee/award_nominations./award/award_nomination/award	/m/0gqz2
/m/02w_6xj	/award/award_category/winners./award/award_honor/award_winner	/m/02l5rm
/m/02l5rm	/people/person/profession	/m/0dxtg
/m/02778yp	/people/person/spouse_s./people/marriage/type_of_union	/m/04ztj
/m/0ccck7	/film/film/language	/m/02h40lc
/m/07m69t	/soccer/football_player/current_team./sports/sports_team_roster/team	/m/01gxqf
/m/014mlp	/education/educational_degree/people_with_this_degree./education/education/institution	/m/01l8t8
/m/0fd3y	/music/genre/artists	/m/06p03s
/m/027pfg	/film/film/release_date_s./film/film_regional_release_date/film_release_region	/m/0f8l9c
/m/01tcf7	/award/award_nominee/award_nominations./award/award_nomination/nominated_for	/m/01hqhm
/m/02_xgp2	/education/educational_degree/people_with_this_degree./education/education/institution	/m/0885n
/m/04q7r	/music/performance_role/track_performances./music/track_contribution/role	/m/0myk8
/m/02ts3h	/award/award_nominee/award_nominations./award/award_nomination/award_nominee	/m/0147dk
/m/0bx_q	/people/person/spouse_s./people/marriage/type_of_union	/m/04ztj
/m/0kb07	/film/film/release_date_s./film/film_regional_release_date/film_release_region	/m/0f8l9c
/m/02l4pj	/award/award_winner/awards_won./award/award_honor/award_winner	/m/03v3xp
/m/0bqxw	/education/educational_institution/students_graduates./education/education/major_field_of_study	/m/037mh8
/m/051cc	/people/person/gender	/m/05zppz
/m/06z8gn	/people/person/gender	/m/05zppz
/m/05cx7x	/award/award_nominee/award_nominations./award/award_nomination/award_nominee	/m/01d1st
/m/01vvyc_	/people/person/profession	/m/025sppp
/m/06bzwt	/award/award_nominee/award_nominations./award/award_nomination/award_nominee	/m/04wp3s
/m/023qfd	/people/person/spouse_s./people/marriage/type_of_union	/m/04ztj
/m/021yw7	/award/award_nominee/award_nominations./award/award_nomination/award_nominee	/m/03jldb
/m/05_swj	/award/award_nominee/award_nominations./award/award_nomination/award_nominee	/m/021yw7
/m/03czqs	/travel/travel_destination/climate./travel/travel_destination_monthly_climate/month	/m/02xx5
/m/015wfg	/award/award_nominee/award_nominations./award/award_nomination/award	/m/04kxsb
/m/039bp	/award/award_nominee/award_nominations./award/award_nomination/award_nominee	/m/01z7_f
/m/0dq626	/film/film/genre	/m/07s9rl0
/m/036hf4	/people/person/gender	/m/05zppz
/m/012v9y	/people/person/gender	/m/05zppz
/m/08swgx	/award/award_nominee/award_nominations./award/award_nomination/award_nominee	/m/03_6y
/m/01fm07	/music/genre/artists	/m/0x3n
/m/018n6m	/award/award_nominee/award_nominations./award/award_nomination/award_nominee	/m/01vvydl
/m/03yrkt	/film/actor/dubbing_performances./film/dubbing_performance/language	/m/02h40lc
/m/0bh8yn3	/film/film/release_date_s./film/film_regional_release_date/film_release_region	/m/0jgd
/m/07qg8v	/film/film/release_date_s./film/film_regional_release_date/film_release_region	/m/0jgd
/m/0qm9n	/film/film/release_date_s./film/film_regional_release_date/film_release_region	/m/0d0vqn
/m/01kvrz	/education/educational_institution/students_graduates./education/education/major_field_of_study	/m/02h40lc
/m/02d003	/film/film/language	/m/02h40lc
/m/018grr	/people/person/gender	/m/05zppz
/m/0401sg	/film/film/language	/m/02h40lc
/m/01vvb4m	/award/award_nominee/award_nominations./award/award_nomination/award	/m/04kxsb
/m/01vqrm	/people/person/gender	/m/05zppz
/m/05kms	/music/instrument/family	/m/085jw
/m/039bp	/film/actor/film./film/performance/film	/m/0hvvf
/m/036hf4	/film/actor/film./film/performance/film	/m/03c7twt
/m/01j5ql	/film/film/genre	/m/02n4kr
/m/0399p	/people/person/nationality	/m/0f8l9c
/m/01g42	/award/award_nominee/award_nominations./award/award_nomination/nominated_for	/m/0qmfz
/m/09pl3f	/people/person/spouse_s./people/marriage/type_of_union	/m/04ztj
/m/049m19	/people/person/nationality	/m/03rk0
/m/06t74h	/award/award_winner/awards_won./award/award_honor/award_winner	/m/0227tr
/m/03ln8b	/tv/tv_program/regular_cast./tv/regular_tv_appearance/actor	/m/05lb65
/m/0d05w3	/film/film_subject/films	/m/0bs5k8r
/m/02v3yy	/award/award_nominee/award_nominations./award/award_nomination/award	/m/0gqz2
/m/019_1h	/people/person/religion	/m/0flw86
/m/05yh_t	/award/award_winner/awards_won./award/award_honor/award_winner	/m/02p65p
/m/0g2lq	/people/person/spouse_s./people/marriage/type_of_union	/m/04ztj
/m/021vwt	/award/award_nominee/award_nominations./award/award_nomination/award_nominee	/m/015vq_
/m/02ln1	/influence/influence_node/influenced_by	/m/026lj
/m/06x4c	/food/food/nutrients./food/nutrition_fact/nutrient	/m/01sh2
/m/03wy70	/film/actor/film./film/performance/film	/m/0bh8yn3
/m/01gssm	/government/legislative_session/members./government/government_position_held/legislative_sessions	/m/01gsrl
/m/0645k5	/film/film/release_date_s./film/film_regional_release_date/film_release_region	/m/04gzd
/m/07nxnw	/film/film/other_crew./film/film_crew_gig/film_crew_role	/m/09vw2b7
/m/01n7q	/location/location/contains	/m/0r172
/m/07rzf	/people/person/languages	/m/02h40lc
/m/01z88t	/location/country/form_of_government	/m/06cx9
/m/04kxsb	/award/award_category/nominees./award/award_nomination/nominated_for	/m/0c_j9x
/m/057176	/film/actor/film./film/performance/film	/m/03c7twt
/m/015vq_	/award/award_nominee/award_nominations./award/award_nomination/award	/m/04kxsb
/m/07j8r	/film/film/release_date_s./film/film_regional_release_date/film_release_region	/m/0d0vqn
/m/027hnjh	/people/person/gender	/m/05zppz
/m/0488g9	/tv/tv_producer/programs_produced./tv/tv_producer_term/program	/m/063zky
/m/07rd7	/people/person/profession	/m/0n1h
/m/01ps2h8	/people/person/profession	/m/05z96
/m/02q6gfp	/film/film/other_crew./film/film_crew_gig/film_crew_role	/m/09vw2b7
/m/02p65p	/award/award_nominee/award_nominations./award/award_nomination/nominated_for	/m/05qbckf
/m/01wdcxk	/people/person/profession	/m/039v1
/m/016vg8	/award/award_nominee/award_nominations./award/award_nomination/award_nominee	/m/05cx7x
/m/0fht9f	/sports/sports_team/roster./american_football/football_historical_roster_position/position_s	/m/0bgv4g
/m/01_0f7	/film/film/language	/m/02h40lc
/m/0hsmh	/award/award_nominee/award_nominations./award/award_nomination/award	/m/040njc
/m/0151xv	/people/person/gender	/m/05zppz
/m/02_j7t	/people/person/gender	/m/05zppz
/m/01gg59	/award/award_nominee/award_nominations./award/award_nomination/award	/m/054krc
/m/012dr7	/people/person/spouse_s./people/marriage/type_of_union	/m/04ztj
/m/04vr_f	/film/film/language	/m/02h40lc
/m/01mqnr	/people/person/spouse_s./people/marriage/type_of_union	/m/04ztj
/m/02qk3fk	/film/film/language	/m/02h40lc
/m/03v3xp	/people/person/spouse_s./people/marriage/type_of_union	/m/04ztj
/m/016vg8	/award/award_nominee/award_nominations./award/award_nomination/award_nominee	/m/02qgyv
/m/039bp	/people/person/places_lived./people/place_lived/location	/m/0r4qq
/m/04cbbz	/award/award_winning_work/awards_won./award/award_honor/honored_for	/m/0946bb
/m/014mlp	/education/educational_degree/people_with_this_degree./education/education/institution	/m/012mzw
/m/09blyk	/media_common/netflix_genre/titles	/m/06bd5j
/m/01hxs4	/people/person/profession	/m/0dxtg
/m/01v_pj6	/award/award_nominee/award_nominations./award/award_nomination/award	/m/02f777
/m/02bqm0	/government/legislative_session/members./government/government_position_held/district_represented	/m/05k7sb
/m/015t56	/award/award_winner/awards_won./award/award_honor/award_winner	/m/01ps2h8
/m/0hv8w	/film/film/production_companies	/m/0kx4m
/m/027hjff	/award/award_ceremony/awards_presented./award/award_honor/award_winner	/m/02ktrs
/m/015t56	/award/award_nominee/award_nominations./award/award_nomination/award_nominee	/m/016vg8
/m/01v1d8	/music/performance_role/regular_performances./music/group_membership/group	/m/04qmr
/m/0cz_ym	/film/film/executive_produced_by	/m/07s93v
/m/070j61	/people/person/place_of_birth	/m/0_24q
/m/07h07	/people/person/spouse_s./people/marriage/type_of_union	/m/04ztj
/m/0315q3	/award/award_nominee/award_nominations./award/award_nomination/nominated_for	/m/04yc76
/m/02l4pj	/award/award_nominee/award_nominations./award/award_nomination/award_nominee	/m/065jlv
/m/03wh8kl	/award/award_winner/awards_won./award/award_honor/award_winner	/m/0d4fqn
/m/0jt3qpk	/award/award_ceremony/awards_presented./award/award_honor/award_winner	/m/03f1r6t
/m/0755wz	/award/award_nominee/award_nominations./award/award_nomination/award_nominee	/m/01z7_f
/m/07rd7	/film/director/film	/m/01hq1
/m/0pv2t	/award/award_winning_work/awards_won./award/award_honor/award_winner	/m/042l3v
/m/04vr_f	/award/award_winning_work/awards_won./award/award_honor/award_winner	/m/04sry
/m/01wj5hp	/people/person/profession	/m/0dxtg
/m/0q_0z	/base/biblioness/bibs_location/state	/m/01n7q
/m/0p9qb	/award/award_nominee/award_nominations./award/award_nomination/award	/m/08_vwq
/m/08nvyr	/award/award_winning_work/awards_won./award/award_honor/award_winner	/m/0154qm
/m/07j8r	/film/film/language	/m/02h40lc
/m/03h_0_z	/award/award_nominee/award_nominations./award/award_nomination/award_nominee	/m/01vw20h
/m/0fpj9pm	/base/popstra/celebrity/friendship./base/popstra/friendship/participant	/m/060j8b
/m/03yvf2	/film/film/genre	/m/07s9rl0
/m/01ps2h8	/award/award_nominee/award_nominations./award/award_nomination/award_nominee	/m/019pm_
/m/02mmwk	/film/film/genre	/m/07s9rl0
/m/06bzwt	/award/award_nominee/award_nominations./award/award_nomination/award	/m/0bfvd4
/m/0140g4	/award/award_nominated_work/award_nominations./award/award_nomination/nominated_for	/m/0cf08
/m/09qxq7	/music/genre/artists	/m/063t3j
/m/0c5tl	/people/person/profession	/m/05z96
/m/036hf4	/award/award_nominee/award_nominations./award/award_nomination/nominated_for	/m/03c7twt
/m/07c98	/base/biblioness/bibs_location/country	/m/03rk0
/m/05k7sb	/location/location/contains	/m/0k3jq
/m/01wrcxr	/people/person/profession	/m/0dxtg
/m/0ylvj	/education/educational_institution/students_graduates./education/education/student	/m/0l6qt
/m/07cdz	/film/film/genre	/m/07s9rl0
/m/01wp_jm	/people/person/profession	/m/0dxtg
/m/01pcvn	/people/person/spouse_s./people/marriage/type_of_union	/m/04ztj
/m/0ylvj	/education/educational_institution/students_graduates./education/education/student	/m/098sx
/m/0cqhk0	/award/award_category/winners./award/award_honor/award_winner	/m/0cj36c
/m/01trf3	/award/award_nominee/award_nominations./award/award_nomination/award	/m/0bfvd4
/m/0745k7	/people/person/spouse_s./people/marriage/type_of_union	/m/04ztj
/m/0m68w	/base/popstra/celebrity/friendship./base/popstra/friendship/participant	/m/01vs_v8
/m/0bkf72	/people/person/spouse_s./people/marriage/type_of_union	/m/04ztj
/m/02qk3fk	/film/film/release_date_s./film/film_regional_release_date/film_release_region	/m/06t2t
/m/0bwjj	/sports/professional_sports_team/draft_picks./sports/sports_league_draft_pick/draft	/m/038c0q
/m/06yxd	/location/statistical_region/religions./location/religion_percentage/religion	/m/0c8wxp
/m/0qm9n	/film/film/genre	/m/07s9rl0
/m/02sdwt	/education/educational_institution/students_graduates./education/education/student	/m/02cvp8
/m/0fpkhkz	/film/film/release_date_s./film/film_regional_release_date/film_release_region	/m/06qd3
/m/0cjcbg	/award/award_category/winners./award/award_honor/award_winner	/m/01_x6v
/m/0hn10	/media_common/netflix_genre/titles	/m/07l50_1
/m/02qw_v	/education/educational_institution/students_graduates./education/education/student	/m/06z8gn
/m/05dmmc	/film/film/genre	/m/04t36
/m/0pksh	/people/person/spouse_s./people/marriage/type_of_union	/m/04ztj
/m/025vry	/people/person/gender	/m/05zppz
/m/0z07	/base/schemastaging/organization_extra/phone_number./base/schemastaging/phone_sandbox/service_language	/m/02h40lc
/m/018swb	/people/person/gender	/m/05zppz
/m/01w524f	/people/person/religion	/m/0c8wxp
/m/09pl3f	/people/person/profession	/m/0dxtg
/m/03s9b	/people/person/languages	/m/02h40lc
/m/040njc	/award/award_category/nominees./award/award_nomination/nominated_for	/m/0ccd3x
/m/02m92h	/award/award_nominee/award_nominations./award/award_nomination/award_nominee	/m/03mcwq3
/m/03djpm	/music/genre/parent_genre	/m/0m0fw
/m/0fj52s	/food/food/nutrients./food/nutrition_fact/nutrient	/m/025s0s0
/m/02tgz4	/film/film/other_crew./film/film_crew_gig/film_crew_role	/m/089fss
/m/05lb65	/award/award_winner/awards_won./award/award_honor/award_winner	/m/05lb87
/m/06m6z6	/award/award_nominee/award_nominations./award/award_nomination/nominated_for	/m/040_lv
/m/0309lm	/award/award_nominee/award_nominations./award/award_nomination/award_nominee	/m/0315q3
/m/03jldb	/award/award_nominee/award_nominations./award/award_nomination/award_nominee	/m/021yw7
/m/01nfys	/base/popstra/celebrity/canoodled./base/popstra/canoodled/participant	/m/01w02sy
/m/07s9rl0	/media_common/netflix_genre/titles	/m/0cfhfz
/m/04w391	/award/award_nominee/award_nominations./award/award_nomination/nominated_for	/m/03ct7jd
/m/0gkgp	/base/biblioness/bibs_location/state	/m/06yxd
/m/02yxbc	/film/film/language	/m/02h40lc
/m/02lt8	/people/person/profession	/m/05z96
/m/0gj96ln	/film/film/release_date_s./film/film_regional_release_date/film_release_region	/m/06t2t
/m/02zbjwr	/people/person/nationality	/m/06qd3
/m/042l3v	/award/award_nominee/award_nominations./award/award_nomination/award	/m/0dzfdw
/m/027_sn	/people/person/spouse_s./people/marriage/type_of_union	/m/04ztj
/m/01vw20h	/people/person/gender	/m/05zppz
/m/01kgg9	/base/popstra/celebrity/dated./base/popstra/dated/participant	/m/0bkmf
/m/01cmp9	/award/award_winning_work/awards_won./award/award_honor/award_winner	/m/02qgyv
/m/01_vfy	/award/award_nominee/award_nominations./award/award_nomination/award	/m/040njc
/m/072hx4	/film/film/release_date_s./film/film_regional_release_date/film_regional_debut_venue	/m/07751
/m/01rr31	/education/educational_institution/colors	/m/038hg
/m/06g2d1	/award/award_nominee/award_nominations./award/award_nomination/nominated_for	/m/03xf_m
/m/02_xgp2	/education/educational_degree/people_with_this_degree./education/education/institution	/m/0bqxw
/m/02p8v8	/people/person/gender	/m/05zppz
/m/0crvfq	/people/person/gender	/m/05zppz
/m/021yw7	/award/award_nominee/award_nominations./award/award_nomination/award	/m/0c422z4
/m/01c22t	/film/film/release_date_s./film/film_regional_release_date/film_release_region	/m/06qd3
/m/02y9ln	/people/person/spouse_s./people/marriage/type_of_union	/m/04ztj
/m/027l0b	/people/person/spouse_s./people/marriage/type_of_union	/m/04ztj
/m/05zdk2	/people/person/spouse_s./people/marriage/type_of_union	/m/04ztj
/m/06r2_	/film/film/language	/m/02h40lc
/m/0blbxk	/award/award_winner/awards_won./award/award_honor/award_winner	/m/02p65p
/m/0487_	/sports/professional_sports_team/draft_picks./sports/sports_league_draft_pick/draft	/m/02qw1zx
/m/07jbh	/olympics/olympic_sport/athletes./olympics/olympic_athlete_affiliation/country	/m/04wgh
/m/042f1	/people/person/gender	/m/05zppz
/m/01ww_vs	/people/person/gender	/m/05zppz
/m/0pj8m	/people/person/nationality	/m/03rk0
/m/0c40vxk	/film/film/release_date_s./film/film_regional_release_date/film_release_region	/m/06c1y
/m/01n7q	/location/location/contains	/m/0l2v0
/m/0bkmf	/base/popstra/celebrity/dated./base/popstra/dated/participant	/m/01kgg9
/m/040njc	/award/award_category/nominees./award/award_nomination/nominated_for	/m/063hp4
/m/02qgyv	/award/award_nominee/award_nominations./award/award_nomination/award_nominee	/m/02p65p
/m/06bvp	/film/film_subject/films	/m/01br2w
/m/03wh8kl	/people/person/profession	/m/0dxtg
/m/07hwkr	/people/ethnicity/people	/m/0g2lq
/m/02q_4ph	/film/film/language	/m/02h40lc
/m/04t36	/media_common/netflix_genre/titles	/m/0fgrm
/m/0bx_q	/people/person/religion	/m/0c8wxp
/m/0gqz2	/award/award_category/winners./award/award_honor/ceremony	/m/0bz6l9
/m/016vg8	/film/actor/film./film/performance/film	/m/02qlp4
/m/02778yp	/people/person/profession	/m/0dxtg
/m/06t74h	/award/award_winner/awards_won./award/award_honor/award_winner	/m/06g2d1
/m/03v3xp	/award/award_nominee/award_nominations./award/award_nomination/award_nominee	/m/02l4pj
/m/019w9j	/olympics/olympic_sport/athletes./olympics/olympic_athlete_affiliation/country	/m/0d05w3
/m/07cn2c	/award/award_winner/awards_won./award/award_honor/award_winner	/m/02s5v5
/m/0bkq_8	/people/person/languages	/m/02h40lc
/m/06g2d1	/award/award_winner/awards_won./award/award_honor/award_winner	/m/06t74h
/m/014j1m	/food/food/nutrients./food/nutrition_fact/nutrient	/m/06x4c
/m/0fq7dv_	/film/film/genre	/m/09blyk
/m/01jmyj	/film/film/film_format	/m/07fb8_
/m/01kvrz	/education/educational_institution/students_graduates./education/education/major_field_of_study	/m/0193x
/m/0fpxp	/tv/tv_program/genre	/m/03fpg
/m/01j5ql	/film/film/genre	/m/07s9rl0
/m/07s9rl0	/media_common/netflix_genre/titles	/m/08sfxj
/m/01w02sy	/award/award_nominee/award_nominations./award/award_nomination/nominated_for	/m/0170th
/m/0cqhk0	/award/award_category/nominees./award/award_nomination/nominated_for	/m/0l76z
/m/0r6c4	/location/location/adjoin_s./location/adjoining_relationship/adjoins	/m/0r6ff
/m/01w724	/music/artist/track_contributions./music/track_contribution/role	/m/03gvt
/m/0gx1673	/award/award_ceremony/awards_presented./award/award_honor/award_winner	/m/01vw20h
/m/0bqvs2	/film/actor/film./film/performance/film	/m/03l6q0
/m/0bv8h2	/film/film/genre	/m/07s9rl0
/m/02pptm	/organization/organization/headquarters./location/mailing_address/state_province_region	/m/01n7q
/m/017r2	/people/person/profession	/m/0dxtg
/m/0143wl	/film/actor/film./film/performance/film	/m/029v40
/m/07l8f	/sports/sports_team/sport	/m/018jz
/m/019_1h	/people/person/gender	/m/05zppz
/m/01yzl2	/award/award_nominee/award_nominations./award/award_nomination/award_nominee	/m/01vs_v8
/m/07jbh	/olympics/olympic_sport/athletes./olympics/olympic_athlete_affiliation/country	/m/07f5x
/m/03m3nzf	/people/person/religion	/m/0flw86
/m/0nh0f	/location/location/time_zones	/m/02fqwt
/m/0bn9sc	/sports/pro_athlete/teams./sports/sports_team_roster/team	/m/03fhml
/m/02h4rq6	/education/educational_degree/people_with_this_degree./education/education/institution	/m/02fs_d
/m/03h_0_z	/base/popstra/celebrity/dated./base/popstra/dated/participant	/m/01vvyc_
/m/04w391	/film/actor/film./film/performance/film	/m/02qkwl
/m/01vs_v8	/base/popstra/celebrity/friendship./base/popstra/friendship/participant	/m/019pm_
/m/04sry	/people/person/spouse_s./people/marriage/type_of_union	/m/04ztj
/m/071pf2	/sports/pro_athlete/teams./sports/sports_team_roster/team	/m/037css
/m/055sjw	/award/award_nominee/award_nominations./award/award_nomination/award_nominee	/m/02t_8z
/m/0947l	/travel/travel_destination/how_to_get_here./travel/transportation/mode_of_transportation	/m/07jdr
/m/0dh8v4	/film/film/genre	/m/0jxy
/m/07371	/location/location/adjoin_s./location/adjoining_relationship/adjoins	/m/0fqxw
/m/06z6r	/olympics/olympic_sport/athletes./olympics/olympic_athlete_affiliation/country	/m/06m_5
/m/0fh2v5	/film/film/film_format	/m/07fb8_
/m/037ls6	/food/food/nutrients./food/nutrition_fact/nutrient	/m/025tkqy
/m/02v8kmz	/film/film/genre	/m/07s9rl0
/m/01y665	/award/award_winner/awards_won./award/award_honor/award_winner	/m/05fnl9
/m/051cc	/people/person/spouse_s./people/marriage/type_of_union	/m/04ztj
/m/02_jkc	/award/award_winner/awards_won./award/award_honor/award_winner	/m/02qmncd
/m/0h336	/people/person/gender	/m/05zppz
/m/0bmfnjs	/film/film/release_date_s./film/film_regional_release_date/film_release_region	/m/0jgd
/m/0154qm	/award/award_nominee/award_nominations./award/award_nomination/award_nominee	/m/0509bl
/m/038c0q	/sports/sports_league_draft/picks./sports/sports_league_draft_pick/school	/m/0dzst
/m/01vw20h	/award/award_nominee/award_nominations./award/award_nomination/award_nominee	/m/01yzl2
/m/019fz	/influence/influence_node/peers./influence/peer_relationship/peers	/m/026lj
/m/01rzqj	/award/award_nominee/award_nominations./award/award_nomination/award_nominee	/m/03rwng
/m/0nh57	/location/location/adjoin_s./location/adjoining_relationship/adjoins	/m/0nhmw
/m/07qg8v	/film/film/genre	/m/04t36
/m/01hxs4	/award/award_nominee/award_nominations./award/award_nomination/award	/m/0cqhk0
/m/0147dk	/people/person/spouse_s./people/marriage/type_of_union	/m/04ztj
/m/08c6k9	/film/film/language	/m/02h40lc
/m/027x4ws	/award/award_category/disciplines_or_subjects	/m/0dwly
/m/03jxw	/people/person/places_lived./people/place_lived/location	/m/0tygl
/m/0b4rf3	/tv/tv_producer/programs_produced./tv/tv_producer_term/program	/m/01b7h8
/m/0hn10	/media_common/netflix_genre/titles	/m/05_5rjx
/m/03ryks	/people/person/nationality	/m/0f8l9c
/m/01vvyc_	/award/award_nominee/award_nominations./award/award_nomination/award	/m/03t5b6
/m/02zmh5	/award/award_nominee/award_nominations./award/award_nomination/award	/m/01bgqh
/m/014mlp	/education/educational_degree/people_with_this_degree./education/education/institution	/m/05ftw3
/m/02qw1zx	/sports/sports_league_draft/picks./sports/sports_league_draft_pick/school	/m/01swxv
/m/024dgj	/people/person/profession	/m/039v1
/m/0bqxw	/education/educational_institution/students_graduates./education/education/major_field_of_study	/m/0g26h
/m/03m3nzf	/people/person/gender	/m/05zppz
/m/0645k5	/film/film/release_date_s./film/film_regional_release_date/film_release_region	/m/0f8l9c
/m/0f_y9	/people/person/spouse_s./people/marriage/type_of_union	/m/04ztj
/m/02rv1w	/education/educational_institution/students_graduates./education/education/student	/m/0127m7
/m/014mlp	/education/educational_degree/people_with_this_degree./education/education/student	/m/039bp
/m/01nfys	/people/person/spouse_s./people/marriage/type_of_union	/m/04ztj
/m/04jkpgv	/film/film/release_date_s./film/film_regional_release_date/film_release_region	/m/0154j
/m/0fq7dv_	/film/film/genre	/m/02n4kr
/m/0ylzs	/education/educational_institution/students_graduates./education/education/student	/m/03_dj
/m/0cm2xh	/military/military_conflict/combatants./military/military_combatant_group/combatants	/m/0f8l9c
/m/04t36	/music/genre/artists	/m/077rj
/m/018swb	/film/actor/film./film/performance/film	/m/027m5wv
/m/02nx2k	/film/film/genre	/m/02n4kr
/m/014j1m	/food/food/nutrients./food/nutrition_fact/nutrient	/m/01n78x
/m/0g9wdmc	/film/film/release_date_s./film/film_regional_release_date/film_release_region	/m/04gzd
/m/0k269	/people/person/gender	/m/05zppz
/m/015pvh	/award/award_nominee/award_nominations./award/award_nomination/award_nominee	/m/06bzwt
/m/01c5d5	/people/person/gender	/m/05zppz
/m/0xzly	/music/performance_role/track_performances./music/track_contribution/role	/m/01v1d8
/m/05q_mg	/people/person/profession	/m/0dxtg
/m/01xsc9	/people/person/spouse_s./people/marriage/type_of_union	/m/04ztj
/m/07hwkr	/people/ethnicity/languages_spoken	/m/01wgr
/m/014mlp	/education/educational_degree/people_with_this_degree./education/education/institution	/m/02lv2v
/m/02p65p	/award/award_nominee/award_nominations./award/award_nomination/award_nominee	/m/05yh_t
/m/054krc	/award/award_category/nominees./award/award_nomination/nominated_for	/m/023cjg
/m/03c7twt	/film/film/other_crew./film/film_crew_gig/film_crew_role	/m/09vw2b7
/m/01cpkt	/business/job_title/people_with_this_title./business/employment_tenure/company	/m/07wh1
/m/01rzqj	/award/award_nominee/award_nominations./award/award_nomination/nominated_for	/m/025ts_z
/m/02kxx1	/education/educational_institution/students_graduates./education/education/student	/m/06gn7r
/m/04ztj	/people/marriage_union_type/unions_of_this_type./people/marriage/location_of_ceremony	/m/0r4wn
/m/0gp_x9	/people/person/gender	/m/05zppz
/m/01jz6x	/award/award_nominee/award_nominations./award/award_nomination/award_nominee	/m/03yrkt
/m/045j3w	/film/film/release_date_s./film/film_regional_release_date/film_release_region	/m/06qd3
/m/0cz_ym	/film/film/genre	/m/07s9rl0
/m/03vrv9	/people/person/gender	/m/05zppz
/m/02d003	/film/film/other_crew./film/film_crew_gig/film_crew_role	/m/09vw2b7
/m/0kbf1	/film/film/written_by	/m/0171lb
/m/0ccck7	/award/award_winning_work/awards_won./award/award_honor/award	/m/054krc
/m/02qw1zx	/sports/sports_league_draft/picks./sports/sports_league_draft_pick/school	/m/01jsk6
/m/0gcrg	/film/film/genre	/m/07s9rl0
/m/0879bpq	/film/film/genre	/m/07s9rl0
/m/02h4rq6	/education/educational_degree/people_with_this_degree./education/education/institution	/m/0221g_
/m/0gwj	/medicine/disease/risk_factors	/m/05zppz
/m/0283ph	/tv/tv_program/genre	/m/0jxy
/m/01q460	/education/educational_institution/students_graduates./education/education/major_field_of_study	/m/02h40lc
/m/0bmssv	/film/film/language	/m/02h40lc
/m/02l101	/people/person/spouse_s./people/marriage/type_of_union	/m/04ztj
/m/040njc	/award/award_category/winners./award/award_honor/award_winner	/m/02hh8j
/m/01f7kl	/film/film/language	/m/02h40lc
/m/0377k9	/government/government_office_category/officeholders./government/government_position_held/jurisdiction_of_office	/m/0d0vqn
/m/011yhm	/award/award_winning_work/awards_won./award/award_honor/award	/m/09qwmm
/m/014mlp	/education/educational_degree/people_with_this_degree./education/education/institution	/m/01dbns
/m/01c22t	/film/film/release_date_s./film/film_regional_release_date/film_release_region	/m/0f8l9c
/m/02p65p	/award/award_winner/awards_won./award/award_honor/award_winner	/m/0blbxk
/m/01_x6v	/people/person/languages	/m/02h40lc
/m/028tv0	/music/performance_role/regular_performances./music/group_membership/role	/m/05842k
/m/01cpqk	/film/actor/film./film/performance/film	/m/0sxns
/m/05kh_	/people/person/profession	/m/0dxtg
/m/0cc5tgk	/award/award_nominee/award_nominations./award/award_nomination/award_nominee	/m/01w58n3
/m/05zvq6g	/award/award_category/winners./award/award_honor/award_winner	/m/02l4pj
/m/02bj22	/film/film/other_crew./film/film_crew_gig/film_crew_role	/m/09vw2b7
/m/018n6m	/award/award_nominee/award_nominations./award/award_nomination/award	/m/02v1m7
/m/011ysn	/film/film/genre	/m/07s9rl0
/m/030hcs	/award/award_nominee/award_nominations./award/award_nomination/award	/m/0789_m
/m/0mdqp	/award/award_nominee/award_nominations./award/award_nomination/award_nominee	/m/039bp
/m/01t265	/people/person/profession	/m/0dxtg
/m/0pbhz	/base/biblioness/bibs_location/country	/m/0f8l9c
/m/05fnl9	/award/award_nominee/award_nominations./award/award_nomination/award_nominee	/m/0807ml
/m/05f7w84	/tv/tv_program/genre	/m/0vgkd
/m/01hww_	/music/performance_role/regular_performances./music/group_membership/role	/m/0mkg
/m/0j5ym	/military/military_conflict/combatants./military/military_combatant_group/combatants	/m/0193qj
/m/01wz_ml	/people/person/gender	/m/05zppz
/m/05842k	/music/performance_role/track_performances./music/track_contribution/role	/m/06rvn
/m/02qgyv	/award/award_nominee/award_nominations./award/award_nomination/award_nominee	/m/0g8st4
/m/0645k5	/film/film/release_date_s./film/film_regional_release_date/film_release_region	/m/0d0vqn
/m/01xvb	/sports/professional_sports_team/draft_picks./sports/sports_league_draft_pick/draft	/m/03nt7j
/m/05683cn	/people/person/gender	/m/05zppz
/m/0b2km_	/film/film/other_crew./film/film_crew_gig/film_crew_role	/m/09vw2b7
/m/0309lm	/film/actor/film./film/performance/film	/m/03hp2y1
/m/011yxy	/film/film/country	/m/0d0vqn
/m/0fb7c	/people/person/places_lived./people/place_lived/location	/m/0nlh7
/m/05qbckf	/film/film/release_date_s./film/film_regional_release_date/film_release_region	/m/04gzd
/m/0b6mgp_	/award/award_nominee/award_nominations./award/award_nomination/award_nominee	/m/05bm4sm
/m/06qd3	/location/country/form_of_government	/m/06cx9
/m/01q_wyj	/people/person/spouse_s./people/marriage/type_of_union	/m/04ztj
/m/0143wl	/people/person/gender	/m/05zppz
/m/02y_lrp	/film/film/executive_produced_by	/m/03h304l
/m/0fphgb	/film/film/country	/m/0f8l9c
/m/01271h	/people/person/gender	/m/05zppz
/m/03j367r	/award/award_winner/awards_won./award/award_honor/award_winner	/m/03m3nzf
/m/0bqdvt	/people/person/gender	/m/05zppz
/m/01vw26l	/award/award_nominee/award_nominations./award/award_nomination/nominated_for	/m/0bq8tmw
/m/07s9rl0	/media_common/netflix_genre/titles	/m/0qm9n
/m/03zqc1	/film/actor/film./film/performance/film	/m/01hqhm
/m/037mh8	/education/field_of_study/students_majoring./education/education/major_field_of_study	/m/02h40lc
/m/0dfw0	/film/film/production_companies	/m/0kx4m
/m/03rk0	/location/location/contains	/m/0fl2s
/m/02qkwl	/film/film/film_format	/m/07fb8_
/m/0bxs_d	/award/award_ceremony/awards_presented./award/award_honor/award_winner	/m/05_swj
/m/01vv6_6	/people/person/gender	/m/05zppz
/m/01d1st	/people/person/spouse_s./people/marriage/type_of_union	/m/04ztj
/m/015wfg	/people/person/spouse_s./people/marriage/type_of_union	/m/04ztj
/m/02_xgp2	/education/educational_degree/people_with_this_degree./education/education/major_field_of_study	/m/03082
/m/05vsb7	/sports/sports_league_draft/picks./sports/sports_league_draft_pick/school	/m/02pptm
/m/04t061	/music/record_label/artist	/m/02b25y
/m/02wk4d	/people/person/languages	/m/02h40lc
/m/08lpkq	/music/genre/artists	/m/013qvn
/m/04t36	/media_common/netflix_genre/titles	/m/02q_4ph
/m/01y665	/people/person/gender	/m/05zppz
/m/0154j	/location/country/official_language	/m/02bv9
/m/0bfvd4	/award/award_category/nominees./award/award_nomination/nominated_for	/m/0h3mh3q
/m/0gk4g	/medicine/disease/risk_factors	/m/05zppz
/m/03qnc6q	/film/film/genre	/m/07s9rl0
/m/06msq2	/award/award_winner/awards_won./award/award_honor/award_winner	/m/05bnq3j
/m/06m6z6	/people/person/spouse_s./people/marriage/type_of_union	/m/04ztj
/m/028qdb	/award/award_winner/awards_won./award/award_honor/award_winner	/m/04dqdk
/m/039bp	/award/award_nominee/award_nominations./award/award_nomination/award_nominee	/m/0mdqp
/m/05k7sb	/location/statistical_region/religions./location/religion_percentage/religion	/m/0631_
/m/055c8	/people/person/gender	/m/05zppz
/m/028c_8	/sports/sports_position/players./sports/sports_team_roster/team	/m/07l8x
/m/02l4pj	/film/actor/film./film/performance/film	/m/02ylg6
/m/065jlv	/film/actor/film./film/performance/film	/m/031786
/m/03m3nzf	/people/person/nationality	/m/03rk0
/m/01v0fn1	/award/award_nominee/award_nominations./award/award_nomination/award_nominee	/m/01pbxb
/m/03l6bs	/education/educational_institution/school_type	/m/04qbv
/m/01w5gg6	/people/person/gender	/m/05zppz
/m/09prnq	/people/person/gender	/m/05zppz
/m/02ccqg	/organization/organization/headquarters./location/mailing_address/citytown	/m/0fdpd
/m/040v3t	/award/award_category/winners./award/award_honor/award_winner	/m/01dhmw
/m/07hwkr	/people/ethnicity/people	/m/0157m
/m/05c46y6	/film/film/language	/m/02h40lc
/m/0gk4g	/people/cause_of_death/people	/m/01wbz9
/m/02p8v8	/people/person/profession	/m/021wpb
/m/059t6d	/people/person/languages	/m/02h40lc
/m/019pm_	/film/actor/film./film/performance/film	/m/051zy_b
/m/02mt4k	/award/award_nominee/award_nominations./award/award_nomination/nominated_for	/m/01cmp9
/m/05bnq3j	/people/person/gender	/m/05zppz
/m/015bpl	/film/film/film_format	/m/07fb8_
/m/0262x6	/award/award_category/winners./award/award_honor/award_winner	/m/01zkxv
/m/0645k5	/film/film/other_crew./film/film_crew_gig/film_crew_role	/m/09vw2b7
/m/037cr1	/film/film/language	/m/02h40lc
/m/09f6b	/olympics/olympic_sport/athletes./olympics/olympic_athlete_affiliation/country	/m/06npd
/m/031zkw	/award/award_nominee/award_nominations./award/award_nomination/award	/m/08_vwq
/m/027hjff	/award/award_ceremony/awards_presented./award/award_honor/award_winner	/m/02y_2y
/m/0c53vt	/award/award_ceremony/awards_presented./award/award_honor/award_winner	/m/0bs8d
/m/01pjr7	/film/director/film	/m/0473rc
/m/0gtxj2q	/film/film/other_crew./film/film_crew_gig/film_crew_role	/m/09vw2b7
/m/01271h	/award/award_nominee/award_nominations./award/award_nomination/award	/m/0fhpv4
/m/0277990	/people/person/profession	/m/0dxtg
/m/01n7q	/location/location/contains	/m/01c40n
/m/0j5b8	/people/person/nationality	/m/0f8l9c
/m/06pyc2	/film/film/genre	/m/07s9rl0
/m/0g9wdmc	/film/film/release_date_s./film/film_regional_release_date/film_release_region	/m/03rk0
/m/0233bn	/film/film/release_date_s./film/film_regional_release_date/film_release_region	/m/0f8l9c
/m/0879bpq	/film/film/release_date_s./film/film_regional_release_date/film_release_region	/m/06t2t
/m/015_30	/award/award_nominee/award_nominations./award/award_nomination/award	/m/01bgqh
/m/0343h	/people/person/spouse_s./people/marriage/type_of_union	/m/04ztj
/m/02l4pj	/award/award_nominee/award_nominations./award/award_nomination/award	/m/09qwmm
/m/03xf_m	/film/film/language	/m/02h40lc
/m/0qb0j	/location/administrative_division/country	/m/0d05w3
/m/06r2_	/film/film/release_date_s./film/film_regional_release_date/film_release_region	/m/082fr
/m/05_swj	/people/person/gender	/m/05zppz
/m/05k7sb	/location/statistical_region/religions./location/religion_percentage/religion	/m/0c8wxp
/m/028tv0	/music/performance_role/regular_performances./music/group_membership/role	/m/01qbl
/m/027n4zv	/people/person/spouse_s./people/marriage/type_of_union	/m/04ztj
/m/036hf4	/film/actor/film./film/performance/film	/m/048tv9
/m/03mcwq3	/award/award_nominee/award_nominations./award/award_nomination/award_nominee	/m/05fnl9
/m/0cf08	/film/film/language	/m/02h40lc
/m/0mkg	/music/performance_role/regular_performances./music/group_membership/role	/m/03gvt
/m/036hf4	/award/award_nominee/award_nominations./award/award_nomination/award_nominee	/m/057176
/m/02m92h	/people/person/gender	/m/05zppz
/m/0n84k	/base/biblioness/bibs_location/country	/m/03rk0
/m/01l4g5	/music/artist/track_contributions./music/track_contribution/role	/m/01qbl
/m/02dh86	/people/person/spouse_s./people/marriage/type_of_union	/m/04ztj
/m/0ccd3x	/award/award_winning_work/awards_won./award/award_honor/award_winner	/m/012vby
/m/01_x6v	/people/person/profession	/m/0dxtg
/m/0807ml	/award/award_nominee/award_nominations./award/award_nomination/award_nominee	/m/02m92h
/m/03rwng	/award/award_nominee/award_nominations./award/award_nomination/award_nominee	/m/05dtwm
/m/05fgt1	/film/film/language	/m/02h40lc
/m/0946bb	/award/award_winning_work/awards_won./award/award_honor/honored_for	/m/0140g4
/m/055c8	/award/award_nominee/award_nominations./award/award_nomination/award_nominee	/m/0127m7
/m/01_x6v	/award/award_nominee/award_nominations./award/award_nomination/award	/m/0gqz2
/m/01rzqj	/film/actor/film./film/performance/film	/m/025ts_z
/m/025hzx	/organization/organization_founder/organizations_founded	/m/031rp3
/m/079vf	/people/person/gender	/m/05zppz
/m/04lqvly	/film/film/genre	/m/0k345
/m/01fbr2	/music/genre/artists	/m/02pzc4
/m/0233qs	/music/genre/artists	/m/0bqvs2
/m/02x0bdb	/people/person/gender	/m/05zppz
/m/07f5x	/location/country/form_of_government	/m/06cx9
/m/02cl1	/travel/travel_destination/climate./travel/travel_destination_monthly_climate/month	/m/04wzr
/m/07bzz7	/film/film/release_date_s./film/film_regional_release_date/film_release_region	/m/0d0vqn
/m/0fqz6	/people/ethnicity/people	/m/02k4b2
/m/01pbxb	/people/person/places_lived./people/place_lived/location	/m/0vrmb
/m/0bmfnjs	/film/film/release_date_s./film/film_regional_release_date/film_release_region	/m/0154j
/m/011xg5	/film/film/other_crew./film/film_crew_gig/film_crew_role	/m/09vw2b7
/m/014cw2	/people/person/gender	/m/05zppz
/m/0645k5	/film/film/release_date_s./film/film_regional_release_date/film_release_region	/m/06npd
/m/07s9rl0	/media_common/netflix_genre/titles	/m/0bs5k8r
/m/01vw20h	/award/award_nominee/award_nominations./award/award_nomination/award	/m/02f716
/m/09qwmm	/award/award_category/nominees./award/award_nomination/nominated_for	/m/01cmp9
/m/04dqdk	/people/person/gender	/m/05zppz
/m/01vw26l	/people/person/gender	/m/05zppz
/m/01vs_v8	/base/popstra/celebrity/canoodled./base/popstra/canoodled/participant	/m/0m68w
/m/055vr	/base/aareas/schema/administrative_area/administrative_parent	/m/03rk0
/m/02bn75	/people/person/spouse_s./people/marriage/type_of_union	/m/04ztj
/m/054krc	/award/award_category/nominees./award/award_nomination/nominated_for	/m/08rr3p
/m/014mlp	/education/educational_degree/people_with_this_degree./education/education/institution	/m/01kvrz
/m/035dk	/location/country/official_language	/m/02h40lc
/m/01vvyc_	/award/award_winner/awards_won./award/award_honor/award_winner	/m/01vvydl
/m/054krc	/award/award_category/nominees./award/award_nomination/nominated_for	/m/0cf08
/m/0l76z	/award/award_winning_work/awards_won./award/award_honor/award_winner	/m/05m9f9
/m/0mkg	/music/performance_role/regular_performances./music/group_membership/group	/m/07m4c
/m/0bzm__	/award/award_ceremony/awards_presented./award/award_honor/award_winner	/m/03s9b
/m/017z88	/education/educational_institution/students_graduates./education/education/student	/m/02_jkc
/m/07wbk	/government/political_party/politicians_in_this_party./government/political_party_tenure/politician	/m/07hyk
/m/01d_4t	/people/person/spouse_s./people/marriage/type_of_union	/m/04ztj
/m/0nf3h	/location/location/time_zones	/m/02fqwt
/m/045j3w	/film/film/language	/m/02h40lc
/m/086sj	/base/popstra/celebrity/dated./base/popstra/dated/participant	/m/04wg38
/m/03ryks	/music/artist/track_contributions./music/track_contribution/role	/m/0mkg
/m/05dfy_	/film/film/genre	/m/0jxy
/m/03tdlh	/people/person/spouse_s./people/marriage/type_of_union	/m/04ztj
/m/0czp_	/award/award_category/category_of	/m/0g_w
/m/03ryks	/people/person/places_lived./people/place_lived/location	/m/09nyf
/m/0164y7	/award/award_nominee/award_nominations./award/award_nomination/award	/m/0gqz2
/m/0fgrm	/film/film/production_companies	/m/04rcl7
/m/025hzx	/people/person/spouse_s./people/marriage/type_of_union	/m/04ztj
/m/05h5nb8	/award/award_category/winners./award/award_honor/award_winner	/m/071xj
/m/01n7q	/location/location/contains	/m/0r3wm
/m/01vy_v8	/film/actor/film./film/performance/film	/m/01c22t
/m/06vnh2	/people/person/gender	/m/05zppz
/m/02zbjwr	/sports/pro_athlete/teams./sports/sports_team_roster/team	/m/0420td
/m/0m9v7	/people/person/spouse_s./people/marriage/type_of_union	/m/04ztj
/m/0ddd9	/award/award_category/winners./award/award_honor/award_winner	/m/0m77m
/m/03vhvp	/award/award_nominee/award_nominations./award/award_nomination/award	/m/01bgqh
/m/0sxns	/film/film/language	/m/02h40lc
/m/049w1q	/film/film/release_date_s./film/film_regional_release_date/film_release_region	/m/06qd3
/m/0d4fqn	/award/award_nominee/award_nominations./award/award_nomination/award_nominee	/m/02bvt
/m/02h40lc	/language/human_language/countries_spoken_in	/m/06m_5
/m/01nz1q6	/people/person/places_lived./people/place_lived/location	/m/07dfk
/m/03j0br4	/music/artist/track_contributions./music/track_contribution/role	/m/05842k
/m/08cn4_	/award/award_nominee/award_nominations./award/award_nomination/award_nominee	/m/03nkts
/m/0btbyn	/film/film/other_crew./film/film_crew_gig/film_crew_role	/m/09vw2b7
/m/049k07	/people/person/spouse_s./people/marriage/type_of_union	/m/04ztj
/m/027l0b	/award/award_winner/awards_won./award/award_honor/award_winner	/m/052hl
/m/09v6gc9	/award/award_nominee/award_nominations./award/award_nomination/nominated_for	/m/0h3mh3q
/m/01n7q	/location/location/contains	/m/02rv1w
/m/03cv_gy	/tv/tv_program/regular_cast./tv/regular_tv_appearance/actor	/m/02s5v5
/m/07s9rl0	/media_common/netflix_genre/titles	/m/0b2km_
/m/01w7nwm	/people/person/religion	/m/01lp8
/m/052hl	/people/person/gender	/m/05zppz
/m/0h7pj	/celebrities/celebrity/celebrity_friends./celebrities/friendship/friend	/m/0127m7
/m/01jft4	/film/film/executive_produced_by	/m/03h304l
/m/0k269	/people/person/spouse_s./people/marriage/location_of_ceremony	/m/0f8l9c
/m/0pv2t	/film/film/written_by	/m/05jjl
/m/01n7q	/location/location/contains	/m/01zlwg6
/m/0157m	/people/person/spouse_s./people/marriage/type_of_union	/m/04ztj
/m/0b3n61	/film/film/language	/m/02h40lc
/m/0g2c8	/award/hall_of_fame/inductees./award/hall_of_fame_induction/inductee	/m/01wz_ml
/m/01h6pn	/base/culturalevent/event/entity_involved	/m/01h3dj
/m/02z3zp	/people/person/gender	/m/05zppz
/m/047gpsd	/film/film/genre	/m/07s9rl0
/m/048wrb	/people/person/gender	/m/05zppz
/m/03gh4	/base/popstra/location/vacationers./base/popstra/vacation_choice/vacationer	/m/0154qm
/m/06t74h	/award/award_nominee/award_nominations./award/award_nomination/award_nominee	/m/0227tr
/m/0947l	/base/popstra/location/vacationers./base/popstra/vacation_choice/vacationer	/m/01vs_v8
/m/01693z	/people/person/profession	/m/039v1
/m/040njc	/award/award_category/nominees./award/award_nomination/nominated_for	/m/011yhm
/m/0745k7	/people/person/gender	/m/05zppz
/m/06z6r	/olympics/olympic_sport/athletes./olympics/olympic_athlete_affiliation/country	/m/07ww5
/m/02yw0y	/music/genre/artists	/m/0889x
/m/0262x6	/award/award_category/winners./award/award_honor/award_winner	/m/03772
/m/0m3gy	/film/film/release_date_s./film/film_regional_release_date/film_release_region	/m/0f8l9c
/m/03c_pqj	/people/person/spouse_s./people/marriage/type_of_union	/m/04ztj
/m/0dqmt0	/people/person/gender	/m/05zppz
/m/01fxck	/people/person/profession	/m/0dxtg
/m/05g8pg	/film/film/country	/m/0d05w3
/m/0b2km_	/film/film/language	/m/02h40lc
/m/0bq8tmw	/film/film/release_date_s./film/film_regional_release_date/film_release_region	/m/0jgd
/m/0cqhk0	/award/award_category/winners./award/award_honor/award_winner	/m/030znt
/m/03rk0	/location/location/contains	/m/019jlq
/m/0gk4g	/people/cause_of_death/people	/m/016gkf
/m/09p5mwg	/film/film/genre	/m/09blyk
/m/05m9f9	/award/award_nominee/award_nominations./award/award_nomination/award	/m/0gkr9q
/m/054krc	/award/award_category/nominees./award/award_nomination/nominated_for	/m/01ry_x
/m/06chf	/award/award_nominee/award_nominations./award/award_nomination/award	/m/040njc
/m/01b0k1	/people/person/spouse_s./people/marriage/type_of_union	/m/04ztj
/m/0jbp0	/people/person/gender	/m/05zppz
/m/065jlv	/award/award_nominee/award_nominations./award/award_nomination/award_nominee	/m/0755wz
/m/03t5b6	/award/award_category/winners./award/award_honor/award_winner	/m/01vw20h
/m/0b1f49	/award/award_nominee/award_nominations./award/award_nomination/award_nominee	/m/04sry
/m/0qdwr	/people/person/profession	/m/012t_z
/m/0nh57	/location/location/time_zones	/m/02fqwt
/m/03ffcz	/tv/tv_program/languages	/m/02h40lc
/m/0cqhk0	/award/award_category/winners./award/award_honor/award_winner	/m/05lb87
/m/03yvf2	/film/film/release_date_s./film/film_regional_release_date/film_release_region	/m/0jgd
/m/03ct7jd	/film/film/language	/m/02h40lc
/m/02mt4k	/award/award_nominee/award_nominations./award/award_nomination/award_nominee	/m/01qqtr
/m/01w7nwm	/people/person/gender	/m/05zppz
/m/01vw20h	/award/award_nominee/award_nominations./award/award_nomination/award	/m/03t5b6
/m/040njc	/award/award_category/nominees./award/award_nomination/nominated_for	/m/0cf08
/m/01xvb	/sports/professional_sports_team/draft_picks./sports/sports_league_draft_pick/school	/m/012mzw
/m/0g8st4	/people/person/gender	/m/05zppz
/m/05cx7x	/award/award_nominee/award_nominations./award/award_nomination/award_nominee	/m/04w391
/m/03_vx9	/award/award_nominee/award_nominations./award/award_nomination/award	/m/0bfvw2
/m/0hfml	/people/person/spouse_s./people/marriage/type_of_union	/m/04ztj
/m/0bz6l9	/time/event/instance_of_recurring_event	/m/0g_w
/m/02p65p	/film/actor/film./film/performance/film	/m/02v8kmz
/m/03kxdw	/people/person/profession	/m/0dxtg
/m/02_xgp2	/education/educational_degree/people_with_this_degree./education/education/institution	/m/0dzst
/m/0gtxj2q	/film/film/release_date_s./film/film_regional_release_date/film_release_region	/m/0f8l9c
/m/05bp8g	/film/actor/film./film/performance/film	/m/05dfy_
/m/0bykpk	/film/film/runtime./film/film_cut/film_release_region	/m/082fr
/m/01br2w	/film/film/other_crew./film/film_crew_gig/film_crew_role	/m/09vw2b7
/m/0fhpv4	/award/award_category/nominees./award/award_nomination/nominated_for	/m/027m5wv
/m/02wb6d	/people/person/gender	/m/05zppz
/m/04t36	/media_common/netflix_genre/titles	/m/07bzz7
/m/0319l	/music/performance_role/track_performances./music/track_contribution/role	/m/085jw
/m/05nlzq	/tv/tv_program/languages	/m/02h40lc
/m/028c_8	/sports/sports_position/players./sports/sports_team_roster/team	/m/02gtm4
/m/016722	/base/biblioness/bibs_location/country	/m/03rk0
/m/01xvb	/sports/professional_sports_team/draft_picks./sports/sports_league_draft_pick/draft	/m/05vsb7
/m/045n3p	/people/person/nationality	/m/03rk0
/m/0227tr	/film/actor/film./film/performance/film	/m/0473rc
/m/0fq7dv_	/film/film/distributors./film/film_film_distributor_relationship/film_distribution_medium	/m/0dq6p
/m/03jxw	/people/person/profession	/m/05z96
/m/01pw2f1	/base/popstra/celebrity/canoodled./base/popstra/canoodled/participant	/m/039bpc
/m/06q8qh	/film/film/genre	/m/07s9rl0
/m/0g7vxv	/people/person/place_of_birth	/m/0fnc_
/m/03d63lb	/people/person/nationality	/m/03rk0
/m/01ydtg	/music/genre/artists	/m/0lccn
/m/040v3t	/award/award_category/winners./award/award_honor/award_winner	/m/02g75
/m/0gj96ln	/film/film/release_date_s./film/film_regional_release_date/film_release_region	/m/0154j
/m/05lb65	/award/award_nominee/award_nominations./award/award_nomination/nominated_for	/m/03ln8b
/m/015vq_	/people/person/spouse_s./people/marriage/type_of_union	/m/04ztj
/m/01v1d8	/music/instrument/instrumentalists	/m/01vvydl
/m/04sylm	/education/educational_institution/students_graduates./education/education/student	/m/05_swj
/m/034qrh	/film/film/film_format	/m/07fb8_
/m/0fb7c	/people/person/spouse_s./people/marriage/type_of_union	/m/04ztj
/m/0lwkz	/base/aareas/schema/administrative_area/capital	/m/0jq27
/m/045j3w	/film/film/release_date_s./film/film_regional_release_date/film_release_region	/m/0jgd
/m/03gvt	/music/performance_role/track_performances./music/track_contribution/role	/m/0l15bq
/m/04mlmx	/people/person/spouse_s./people/marriage/type_of_union	/m/04ztj
/m/072hx4	/film/film/release_date_s./film/film_regional_release_date/film_release_region	/m/0jgd
/m/04xg2f	/film/film/language	/m/02h40lc
/m/02m92h	/people/person/spouse_s./people/marriage/type_of_union	/m/04ztj
/m/01z7_f	/award/award_nominee/award_nominations./award/award_nomination/award_nominee	/m/02lg3y
/m/014gf8	/people/person/gender	/m/05zppz
/m/0bs5k8r	/film/film/other_crew./film/film_crew_gig/crewmember	/m/094wz7q
/m/01vv6_6	/people/person/spouse_s./people/marriage/type_of_union	/m/04ztj
/m/040njc	/award/award_category/nominees./award/award_nomination/nominated_for	/m/05dmmc
/m/0m40d	/music/genre/artists	/m/01fl3
/m/040njc	/award/award_category/nominees./award/award_nomination/nominated_for	/m/027pfg
/m/01rzqj	/award/award_nominee/award_nominations./award/award_nomination/award_nominee	/m/059j4x
/m/0qb0j	/base/aareas/schema/administrative_area/administrative_parent	/m/0d05w3
/m/05lb87	/award/award_nominee/award_nominations./award/award_nomination/nominated_for	/m/03ln8b
/m/04pf4r	/award/award_nominee/award_nominations./award/award_nomination/award	/m/054krc
/m/03_6y	/award/award_nominee/award_nominations./award/award_nomination/award_nominee	/m/016vg8
/m/015g_7	/people/person/gender	/m/05zppz
/m/01n7q	/location/location/contains	/m/01b7lc
/m/06msq2	/award/award_nominee/award_nominations./award/award_nomination/award_nominee	/m/02wk_43
/m/01qg7c	/people/person/spouse_s./people/marriage/type_of_union	/m/04ztj
/m/0mdqp	/film/actor/film./film/performance/film	/m/034qrh
/m/02mt4k	/people/person/gender	/m/05zppz
/m/04cl1	/people/person/spouse_s./people/marriage/type_of_union	/m/04ztj
/m/02qgyv	/film/actor/film./film/performance/film	/m/01cmp9
/m/0fpzt5	/people/person/places_lived./people/place_lived/location	/m/0kcw2
/m/0154qm	/award/award_winner/awards_won./award/award_honor/award_winner	/m/015t56
/m/01q940	/music/record_label/artist	/m/01l1sq
/m/0fpzt5	/people/person/profession	/m/0dxtg
/m/03v3xp	/award/award_nominee/award_nominations./award/award_nomination/award_nominee	/m/065jlv
/m/0n85g	/music/record_label/artist	/m/01vw26l
/m/015010	/award/award_nominee/award_nominations./award/award_nomination/award	/m/0bfvw2
/m/03_wj_	/award/award_nominee/award_nominations./award/award_nomination/award_nominee	/m/06bzwt
/m/0947l	/travel/travel_destination/climate./travel/travel_destination_monthly_climate/month	/m/02xx5
/m/02_xgp2	/education/educational_degree/people_with_this_degree./education/education/major_field_of_study	/m/037mh8
/m/019pm_	/award/award_nominee/award_nominations./award/award_nomination/award_nominee	/m/08swgx
/m/0154qm	/award/award_nominee/award_nominations./award/award_nomination/award_nominee	/m/0blbxk
/m/02z3zp	/film/actor/film./film/performance/film	/m/05qbckf
/m/01h18v	/film/film/genre	/m/07s9rl0
/m/0fgrm	/film/film/genre	/m/04t36
/m/03nnm4t	/award/award_ceremony/awards_presented./award/award_honor/award_winner	/m/01qg7c
/m/04ztj	/people/marriage_union_type/unions_of_this_type./people/marriage/location_of_ceremony	/m/0ck6r
/m/03h_0_z	/people/person/languages	/m/02h40lc
/m/01qqtr	/people/person/languages	/m/02h40lc
/m/0fpkhkz	/film/film/release_date_s./film/film_regional_release_date/film_release_region	/m/06c1y
/m/03_44z	/base/x2010fifaworldcupsouthafrica/world_cup_squad/current_world_cup_squad./base/x2010fifaworldcupsouthafrica/current_world_cup_squad/current_club	/m/0j46b
/m/02tq2r	/people/person/spouse_s./people/marriage/type_of_union	/m/04ztj
/m/01kr6k	/business/job_title/people_with_this_title./business/employment_tenure/company	/m/01_lh1
/m/0gtvpkw	/film/film/language	/m/02h40lc
/m/048tv9	/film/film/language	/m/02h40lc
/m/02v3yy	/people/person/spouse_s./people/marriage/type_of_union	/m/04ztj
/m/028tv0	/music/performance_role/regular_performances./music/group_membership/group	/m/01jcxwp
/m/05hjnw	/film/film/other_crew./film/film_crew_gig/film_crew_role	/m/09vw2b7
/m/0frq6	/food/food/nutrients./food/nutrition_fact/nutrient	/m/0f4hc
/m/01yc02	/business/job_title/people_with_this_title./business/employment_tenure/company	/m/02r5dz
/m/03nkts	/film/actor/dubbing_performances./film/dubbing_performance/language	/m/02h40lc
/m/01vvydl	/award/award_nominee/award_nominations./award/award_nomination/award	/m/02nhxf
/m/03c6v3	/people/person/religion	/m/0c8wxp
/m/03rk0	/location/location/contains	/m/055vr
/m/08s6mr	/film/film/language	/m/02h40lc
/m/015t56	/award/award_winner/awards_won./award/award_honor/award_winner	/m/0154qm
/m/0309lm	/film/actor/film./film/performance/film	/m/034qrh
/m/070j61	/people/person/places_lived./people/place_lived/location	/m/0_24q
/m/07m69t	/sports/pro_athlete/teams./sports/sports_team_roster/team	/m/01cwm1
/m/02s5v5	/award/award_nominee/award_nominations./award/award_nomination/award_nominee	/m/07cn2c
/m/0n228	/location/us_county/county_seat	/m/013jz2
/m/06bd5j	/film/film/film_format	/m/07fb8_
/m/05vzw3	/award/award_nominee/award_nominations./award/award_nomination/award_nominee	/m/01vs_v8
/m/0c_j9x	/film/film/genre	/m/07s9rl0
/m/05p09dd	/film/film/release_date_s./film/film_regional_release_date/film_release_region	/m/0jgd
/m/04ztj	/people/marriage_union_type/unions_of_this_type./people/marriage/location_of_ceremony	/m/01wx74
/m/0fj52s	/food/food/nutrients./food/nutrition_fact/nutrient	/m/02y_3rt
/m/0bfvw2	/award/award_category/nominees./award/award_nomination/nominated_for	/m/090s_0
/m/027gy0k	/film/film/other_crew./film/film_crew_gig/film_crew_role	/m/09vw2b7
/m/04smdd	/film/film/genre	/m/07s9rl0
/m/055sjw	/people/person/gender	/m/05zppz
/m/02y_2y	/people/person/spouse_s./people/marriage/type_of_union	/m/04ztj
/m/0fpkhkz	/film/film/release_date_s./film/film_regional_release_date/film_release_region	/m/06t2t
/m/0l99s	/influence/influence_node/influenced_by	/m/0379s
/m/035gt8	/education/educational_institution/colors	/m/038hg
/m/01k23t	/award/award_nominee/award_nominations./award/award_nomination/award	/m/0gqz2
/m/0kx4m	/award/award_nominee/award_nominations./award/award_nomination/nominated_for	/m/0dfw0
/m/040njc	/award/award_category/nominees./award/award_nomination/nominated_for	/m/0k419
/m/0d9_96	/people/person/profession	/m/0dxtg
/m/05hjnw	/film/film/genre	/m/07s9rl0
/m/027l0b	/people/person/profession	/m/0dxtg
/m/054krc	/award/award_category/nominees./award/award_nomination/nominated_for	/m/027pfg
/m/0459z	/people/person/gender	/m/05zppz
/m/0k269	/people/person/spouse_s./people/marriage/type_of_union	/m/04ztj
/m/014mlp	/education/educational_degree/people_with_this_degree./education/education/institution	/m/035gt8
/m/0g9wdmc	/film/film/genre	/m/07s9rl0
/m/01n7q	/location/location/contains	/m/0r1yc
/m/03gh4	/base/popstra/location/vacationers./base/popstra/vacation_choice/vacationer	/m/0320jz
/m/03jg5t	/people/person/spouse_s./people/marriage/type_of_union	/m/04ztj
/m/04vn5	/sports/professional_sports_team/draft_picks./sports/sports_league_draft_pick/draft	/m/02qw1zx
/m/03h610	/award/award_nominee/award_nominations./award/award_nomination/award	/m/054krc
/m/02lt8	/people/person/places_lived./people/place_lived/location	/m/05k7sb
/m/02qgyv	/film/actor/film./film/performance/film	/m/02d003
/m/011yg9	/film/film/genre	/m/07s9rl0
/m/07s9rl0	/media_common/netflix_genre/titles	/m/05n6sq
/m/05t0zfv	/film/film/genre	/m/0jxy
/m/0bfvw2	/award/award_category/nominees./award/award_nomination/nominated_for	/m/05jyb2
/m/015_30	/people/person/gender	/m/05zppz
/m/0424m	/influence/influence_node/peers./influence/peer_relationship/peers	/m/019fz
/m/063hp4	/film/film/story_by	/m/01vrlr4
/m/04n_g	/people/person/gender	/m/05zppz
/m/0n85g	/music/record_label/artist	/m/0bpk2
/m/03gh4	/base/popstra/location/vacationers./base/popstra/vacation_choice/vacationer	/m/016vg8
/m/0133sq	/people/person/profession	/m/0dxtg
/m/014gf8	/award/award_nominee/award_nominations./award/award_nomination/award_nominee	/m/03_6y
/m/0ph2w	/influence/influence_node/influenced_by	/m/0127xk
/m/027pfb2	/film/film/language	/m/02h40lc
/m/0bn8fw	/film/actor/dubbing_performances./film/dubbing_performance/language	/m/02h40lc
/m/030znt	/award/award_winner/awards_won./award/award_honor/award_winner	/m/05lb87
/m/07s9rl0	/media_common/netflix_genre/titles	/m/0_b9f
/m/0c40vxk	/film/film/release_date_s./film/film_regional_release_date/film_release_region	/m/04gzd
/m/01qq_lp	/people/person/spouse_s./people/marriage/type_of_union	/m/04ztj
/m/014mlp	/education/educational_degree/people_with_this_degree./education/education/institution	/m/02klny
/m/0l15bq	/music/performance_role/track_performances./music/track_contribution/role	/m/0xzly
/m/07rd7	/people/person/spouse_s./people/marriage/type_of_union	/m/04ztj
/m/09prnq	/people/person/spouse_s./people/marriage/type_of_union	/m/04ztj
/m/04wx2v	/award/award_nominee/award_nominations./award/award_nomination/award	/m/09qwmm
/m/0k419	/film/film/genre	/m/07s9rl0
/m/050llt	/award/award_nominee/award_nominations./award/award_nomination/nominated_for	/m/09fn1w
/m/0d3qd0	/people/person/places_lived./people/place_lived/location	/m/05k7sb
/m/0h1cdwq	/film/film/release_date_s./film/film_regional_release_date/film_release_region	/m/04gzd
/m/0473rc	/film/film/produced_by	/m/01pjr7
/m/0bs8d	/award/award_nominee/award_nominations./award/award_nomination/award	/m/0bm7fy
/m/03yvf2	/film/film/release_date_s./film/film_regional_release_date/film_release_region	/m/06qd3
/m/02qkwl	/film/film/genre	/m/02n4kr
/m/0262zm	/award/award_category/winners./award/award_honor/award_winner	/m/01dhmw
/m/0184jw	/people/person/gender	/m/05zppz
/m/02h4rq6	/education/educational_degree/people_with_this_degree./education/education/institution	/m/05ftw3
/m/031786	/film/film/genre	/m/0fdjb
/m/04ztj	/people/marriage_union_type/unions_of_this_type./people/marriage/location_of_ceremony	/m/013ksx
/m/0cq7tx	/film/film/language	/m/02h40lc
/m/02g5h5	/people/person/gender	/m/05zppz
/m/03zg2x	/award/award_nominee/award_nominations./award/award_nomination/award_nominee	/m/02l4pj
/m/01271h	/music/artist/track_contributions./music/track_contribution/role	/m/01v1d8
/m/09vzz	/education/educational_institution/students_graduates./education/education/major_field_of_study	/m/088tb
/m/01hqhm	/award/award_winning_work/awards_won./award/award_honor/award	/m/05h5nb8
/m/07s9rl0	/media_common/netflix_genre/titles	/m/047bynf
/m/025ts_z	/film/film/genre	/m/07s9rl0
/m/02h4rq6	/education/educational_degree/people_with_this_degree./education/education/institution	/m/02pptm
/m/02t_8z	/people/person/profession	/m/0dxtg
/m/05nlzq	/tv/tv_program/regular_cast./tv/regular_tv_appearance/actor	/m/024my5
/m/03dctt	/people/person/places_lived./people/place_lived/location	/m/0fk98
/m/0cj36c	/award/award_nominee/award_nominations./award/award_nomination/award_nominee	/m/072bb1
/m/02h4rq6	/education/educational_degree/people_with_this_degree./education/education/institution	/m/0187nd
/m/0227tr	/film/actor/film./film/performance/film	/m/01ln5z
/m/05ywg	/travel/travel_destination/how_to_get_here./travel/transportation/mode_of_transportation	/m/07jdr
/m/01vw26l	/people/person/religion	/m/0flw86
/m/01wj5hp	/people/person/languages	/m/02h40lc
/m/02x2khw	/sports/sports_league_draft/picks./sports/sports_league_draft_pick/school	/m/02klny
/m/01sgl	/olympics/olympic_sport/athletes./olympics/olympic_athlete_affiliation/country	/m/0d0vqn
/m/05_5rjx	/film/film/genre	/m/0hn10
/m/0gqz2	/award/award_category/winners./award/award_honor/award_winner	/m/02fgp0
/m/08gsvw	/film/film/language	/m/02h40lc
/m/01n7q	/location/location/contains	/m/0r2kh
/m/0b1f49	/award/award_nominee/award_nominations./award/award_nomination/award	/m/040njc
/m/014ps4	/award/award_nominee/award_nominations./award/award_nomination/award	/m/0262x6
/m/07s9rl0	/media_common/netflix_genre/titles	/m/02ylg6
/m/048scx	/film/film/genre	/m/07s9rl0
/m/049w1q	/film/film/release_date_s./film/film_regional_release_date/film_release_region	/m/0154j
/m/04cl1	/people/person/gender	/m/05zppz
/m/0cj36c	/award/award_winner/awards_won./award/award_honor/award_winner	/m/072bb1
/m/0pj8m	/award/award_winner/awards_won./award/award_honor/award_winner	/m/01w724
/m/02b25y	/people/person/gender	/m/05zppz
/m/03ln8b	/tv/tv_program/genre	/m/07s9rl0
/m/09qvms	/award/award_ceremony/awards_presented./award/award_honor/award_winner	/m/03_wj_
/m/0l2rj	/location/location/contains	/m/0r4wn
/m/02xhwm	/tv/tv_program/languages	/m/02h40lc
/m/0241y7	/film/film/other_crew./film/film_crew_gig/film_crew_role	/m/09vw2b7
/m/06q6jz	/music/genre/artists	/m/0hr3g
/m/01qbl	/music/performance_role/track_performances./music/track_contribution/role	/m/01v1d8
/m/0203v	/people/person/places_lived./people/place_lived/location	/m/010m55
/m/03v3xp	/award/award_winner/awards_won./award/award_honor/award_winner	/m/065jlv
/m/01vvyc_	/base/popstra/celebrity/friendship./base/popstra/friendship/participant	/m/02ts3h
/m/0f8x_r	/location/location/adjoin_s./location/adjoining_relationship/adjoins	/m/06yxd
/m/03cv_gy	/tv/tv_program/regular_cast./tv/regular_tv_appearance/actor	/m/0g8st4
/m/0k419	/film/film/language	/m/02h40lc
/m/03xyp_	/people/person/spouse_s./people/marriage/type_of_union	/m/04ztj
/m/01xhh5	/people/ethnicity/geographic_distribution	/m/0d05w3
/m/0627zr	/people/person/places_lived./people/place_lived/location	/m/07c98
/m/0170xl	/film/film/music	/m/03h610
/m/023g6w	/film/film/genre	/m/02n4kr
/m/01jvxb	/education/educational_institution/colors	/m/038hg
/m/0b7xl8	/award/award_winner/awards_won./award/award_honor/award_winner	/m/05jjl
/m/02_xgp2	/education/educational_degree/people_with_this_degree./education/education/institution	/m/07wlf
/m/0gtvpkw	/film/film/release_date_s./film/film_regional_release_date/film_release_region	/m/0154j
/m/05dtwm	/award/award_nominee/award_nominations./award/award_nomination/award_nominee	/m/01rzqj
/m/01z27	/olympics/olympic_sport/athletes./olympics/olympic_athlete_affiliation/country	/m/0jgd
/m/0cc5tgk	/award/award_nominee/award_nominations./award/award_nomination/award	/m/02v703
/m/04rqd	/broadcast/content/artist	/m/06mj4
/m/084302	/film/film/language	/m/02h40lc
/m/07s9rl0	/media_common/netflix_genre/titles	/m/03p2xc
/m/02ts3h	/award/award_winner/awards_won./award/award_honor/award_winner	/m/0147dk
/m/01jmyj	/film/film/other_crew./film/film_crew_gig/film_crew_role	/m/09vw2b7
/m/02k_4g	/award/award_winning_work/awards_won./award/award_honor/award_winner	/m/015qyf
/m/02t_zq	/people/person/spouse_s./people/marriage/type_of_union	/m/04ztj
/m/049m19	/people/person/religion	/m/0c8wxp
/m/0bth54	/film/film/other_crew./film/film_crew_gig/film_crew_role	/m/09vw2b7
/m/05yh_t	/award/award_nominee/award_nominations./award/award_nomination/award_nominee	/m/0blbxk
/m/08x5c_	/people/person/place_of_birth	/m/07dfk
/m/04kxsb	/award/award_category/nominees./award/award_nomination/nominated_for	/m/027m5wv
/m/07x4c	/education/educational_institution/students_graduates./education/education/student	/m/0hfml
/m/0kvt9	/location/location/contains	/m/0r4qq
/m/01v0fn1	/award/award_nominee/award_nominations./award/award_nomination/award	/m/0gqz2
/m/0315q3	/award/award_nominee/award_nominations./award/award_nomination/award_nominee	/m/018grr
/m/0g9yrw	/film/film/production_companies	/m/0kx4m
/m/02py7pj	/award/award_category/winners./award/award_honor/award_winner	/m/01g42
/m/02x258x	/award/award_category/nominees./award/award_nomination/nominated_for	/m/03qnc6q
/m/018w8	/olympics/olympic_sport/athletes./olympics/olympic_athlete_affiliation/country	/m/0jgd
/m/02py7pj	/award/award_category/winners./award/award_honor/award_winner	/m/02l101
/m/0bq8tmw	/film/film/release_date_s./film/film_regional_release_date/film_release_region	/m/0154j
/m/04913k	/sports/sports_team/roster./baseball/baseball_roster_position/position	/m/028c_8
/m/02ylg6	/film/film/other_crew./film/film_crew_gig/crewmember	/m/05bm4sm
/m/014mlp	/education/educational_degree/people_with_this_degree./education/education/institution	/m/02ccqg
/m/015k7	/people/person/nationality	/m/03rk0
/m/072hx4	/film/film/country	/m/0f8l9c
/m/076tq0z	/film/film/language	/m/02h40lc
/m/051zy_b	/film/film/language	/m/02h40lc
/m/02_t2t	/people/person/gender	/m/05zppz
/m/06w7mlh	/tv/tv_program/genre	/m/07s9rl0
/m/02_xgp2	/education/educational_degree/people_with_this_degree./education/education/institution	/m/0gl6x
/m/02mt4k	/award/award_winner/awards_won./award/award_honor/award_winner	/m/01qqtr
/m/05d7rk	/people/person/gender	/m/05zppz
/m/0k1bs	/people/person/gender	/m/05zppz
/m/03ct7jd	/film/film/genre	/m/02n4kr
/m/01vyp_	/people/person/spouse_s./people/marriage/type_of_union	/m/04ztj
/m/01gssm	/government/legislative_session/members./government/government_position_held/legislative_sessions	/m/01gst9
/m/0bqdvt	/award/award_nominee/award_nominations./award/award_nomination/award_nominee	/m/02p65p
/m/07hyk	/people/person/spouse_s./people/marriage/type_of_union	/m/04ztj
/m/02_1sj	/film/film/produced_by	/m/0g2lq
/m/03_6y	/award/award_nominee/award_nominations./award/award_nomination/award_nominee	/m/04w391
/m/019pm_	/people/person/spouse_s./people/marriage/spouse	/m/0h7pj
/m/02hkv5	/people/person/places_lived./people/place_lived/location	/m/0fl2s
/m/031zkw	/people/person/languages	/m/02h40lc
/m/05kms	/music/performance_role/regular_performances./music/group_membership/role	/m/028tv0
/m/01swxv	/education/educational_institution/students_graduates./education/education/major_field_of_study	/m/02h40lc
/m/01m42d0	/people/person/spouse_s./people/marriage/type_of_union	/m/04ztj
/m/0584j4n	/award/award_nominee/award_nominations./award/award_nomination/award_nominee	/m/058vfp4
/m/06z6r	/olympics/olympic_sport/athletes./olympics/olympic_athlete_affiliation/country	/m/0166v
/m/051zy_b	/film/film/featured_film_locations	/m/01c40n
/m/0879bpq	/film/film/release_date_s./film/film_regional_release_date/film_release_region	/m/06qd3
/m/01_lh1	/business/business_operation/industry	/m/01ftz
/m/07s9rl0	/media_common/netflix_genre/titles	/m/0bby9p5
/m/0gqz2	/award/award_category/winners./award/award_honor/award_winner	/m/077rj
/m/0c40vxk	/film/film/release_date_s./film/film_regional_release_date/film_release_region	/m/0154j
/m/0g5llry	/organization/organization/headquarters./location/mailing_address/citytown	/m/0f2r6
/m/03nnm4t	/award/award_ceremony/awards_presented./award/award_honor/honored_for	/m/03ln8b
/m/04rg6	/people/person/profession	/m/0dxtg
/m/027pfg	/film/film/release_date_s./film/film_regional_release_date/film_release_region	/m/05l8y
/m/04w391	/award/award_nominee/award_nominations./award/award_nomination/award_nominee	/m/014gf8
/m/0g8st4	/award/award_nominee/award_nominations./award/award_nomination/nominated_for	/m/0cfhfz
/m/04s430	/film/actor/film./film/performance/film	/m/0bq8tmw
/m/04wp3s	/award/award_nominee/award_nominations./award/award_nomination/award_nominee	/m/015pvh
/m/028tv0	/music/performance_role/regular_performances./music/group_membership/group	/m/0bsj9
/m/01c5d5	/people/person/profession	/m/0dxtg
/m/057176	/film/actor/film./film/performance/film	/m/0gtvpkw
/m/02z5x7l	/film/film/dubbing_performances./film/dubbing_performance/actor	/m/066l3y
/m/0myk8	/music/performance_role/regular_performances./music/group_membership/role	/m/05kms
/m/01hb6v	/people/person/gender	/m/05zppz
/m/027pfg	/film/film/other_crew./film/film_crew_gig/crewmember	/m/03m49ly
/m/0g9yrw	/film/film/executive_produced_by	/m/0343h
/m/0n85g	/music/record_label/artist	/m/01jcxwp
/m/02ln1	/people/person/gender	/m/05zppz
/m/04pf4r	/people/person/spouse_s./people/marriage/type_of_union	/m/04ztj
/m/01vsy3q	/people/person/profession	/m/039v1
/m/024dw0	/music/artist/track_contributions./music/track_contribution/role	/m/05842k
/m/090s_0	/tv/tv_program/regular_cast./tv/regular_tv_appearance/actor	/m/03jg5t
/m/040b5k	/film/film/release_date_s./film/film_regional_release_date/film_release_region	/m/03rk0
/m/0184jw	/people/person/place_of_birth	/m/06kx2
/m/0315q3	/people/person/gender	/m/05zppz
/m/05vzw3	/award/award_nominee/award_nominations./award/award_nomination/award_nominee	/m/01yzl2
/m/0glb5	/location/administrative_division/first_level_division_of	/m/0f8l9c
/m/02q_4ph	/award/award_nominated_work/award_nominations./award/award_nomination/nominated_for	/m/0cq7tx
/m/04sry	/award/award_nominee/award_nominations./award/award_nomination/award	/m/0f_nbyh
/m/0gv5c	/people/person/spouse_s./people/marriage/type_of_union	/m/04ztj
/m/06gn7r	/people/person/profession	/m/0dxtg
/m/0bth54	/film/film/film_format	/m/017fx5
/m/03djpm	/music/genre/parent_genre	/m/0163zw
/m/0f8l9c	/media_common/netflix_genre/titles	/m/02q6gfp
/m/01vw20h	/celebrities/celebrity/celebrity_friends./celebrities/friendship/friend	/m/024dgj
/m/04bdqk	/people/person/languages	/m/02h40lc
/m/014mlp	/education/educational_degree/people_with_this_degree./education/education/institution	/m/02607j
/m/059dn	/user/ktrueman/default_domain/international_organization/member_states	/m/0f8l9c
/m/03c_pqj	/people/person/place_of_birth	/m/0fl2s
/m/048tv9	/film/film/film_format	/m/07fb8_
/m/0k1bs	/people/person/religion	/m/0c8wxp
/m/02t_8z	/tv/tv_producer/programs_produced./tv/tv_producer_term/program	/m/01h72l
/m/0b76kw1	/award/award_winning_work/awards_won./award/award_honor/award_winner	/m/0509bl
/m/03s9b	/film/actor/film./film/performance/film	/m/011yxy
/m/01pbxb	/award/award_nominee/award_nominations./award/award_nomination/award	/m/0gqz2
/m/014mlp	/education/educational_degree/people_with_this_degree./education/education/student	/m/0bqs56
/m/0127m7	/people/person/profession	/m/012t_z
/m/050llt	/people/person/spouse_s./people/marriage/type_of_union	/m/04ztj
/m/03_dj	/people/person/gender	/m/05zppz
/m/063hp4	/film/film/genre	/m/04t36
/m/0gk4g	/people/cause_of_death/people	/m/01k_mc
/m/02v1m7	/award/award_category/winners./award/award_honor/award_winner	/m/01vs_v8
/m/03k7bd	/people/person/languages	/m/02h40lc
/m/02l4pj	/award/award_nominee/award_nominations./award/award_nomination/award_nominee	/m/03v3xp
/m/0bs8d	/people/person/profession	/m/0dxtg
/m/02xp18	/tv/tv_producer/programs_produced./tv/tv_producer_term/program	/m/090s_0
/m/0jqzt	/film/film/release_date_s./film/film_regional_release_date/film_release_region	/m/0d0vqn
/m/0hmr4	/film/film/genre	/m/07s9rl0
/m/05qbckf	/film/film/release_date_s./film/film_regional_release_date/film_release_region	/m/06npd
/m/03yrkt	/people/person/religion	/m/0c8wxp
/m/07jqjx	/film/film/country	/m/0f8l9c
/m/03yvf2	/film/film/release_date_s./film/film_regional_release_date/film_regional_debut_venue	/m/07zmj
/m/0l15f_	/music/performance_role/guest_performances./music/recording_contribution/performance_role	/m/085jw
/m/01cspq	/people/person/places_lived./people/place_lived/location	/m/06y9v
/m/0p9qb	/award/award_nominee/award_nominations./award/award_nomination/award	/m/0789_m
/m/02bvt	/award/award_nominee/award_nominations./award/award_nomination/award_nominee	/m/03wh8kl
/m/023r2x	/music/performance_role/track_performances./music/track_contribution/role	/m/0l15f_
/m/0jdhp	/award/award_nominee/award_nominations./award/award_nomination/award_nominee	/m/01vw917
/m/090s_0	/film/film/language	/m/02h40lc
/m/01ztgm	/people/person/gender	/m/05zppz
/m/09cm54	/award/award_category/winners./award/award_honor/award_winner	/m/015vq_
/m/0x0d	/baseball/baseball_team/team_stats./baseball/baseball_team_stats/season	/m/026fmqm
/m/0889x	/people/person/profession	/m/039v1
/m/02s6sh	/people/person/places_lived./people/place_lived/location	/m/01zmqw
/m/040njc	/award/award_category/nominees./award/award_nomination/nominated_for	/m/04vr_f
/m/03wy70	/people/person/profession	/m/021wpb
/m/05mt_q	/people/person/profession	/m/05z96
/m/04ztj	/people/marriage_union_type/unions_of_this_type./people/marriage/location_of_ceremony	/m/01n7q
/m/0jdhp	/award/award_nominee/award_nominations./award/award_nomination/award_nominee	/m/01kstn9
/m/0grjmv	/music/genre/artists	/m/01w5n51
/m/018p4y	/film/actor/film./film/performance/film	/m/08rr3p
/m/03ct7jd	/film/film/produced_by	/m/09pl3f
/m/0d05w3	/location/location/contains	/m/01669t
/m/0g9wdmc	/film/film/language	/m/02h40lc
/m/05l8y	/location/location/adjoin_s./location/adjoining_relationship/adjoins	/m/01z88t
/m/047bynf	/film/film/genre	/m/07s9rl0
/m/0fpzt5	/people/person/religion	/m/0g5llry
/m/0163t3	/people/person/languages	/m/02h40lc
/m/0ql7q	/military/military_conflict/combatants./military/military_combatant_group/combatants	/m/01d8l
/m/02vtnf	/people/person/places_lived./people/place_lived/location	/m/06yxd
/m/0233bn	/film/film/release_date_s./film/film_regional_release_date/film_release_region	/m/06qd3
/m/02h3tp	/people/person/religion	/m/0c8wxp
/m/0prhz	/film/film/story_by	/m/081k8
/m/01vrlr4	/people/person/profession	/m/0dxtg
/m/081_zm	/people/person/profession	/m/0dxtg
/m/03gvt	/music/performance_role/track_performances./music/track_contribution/role	/m/01qbl
/m/0bxs_d	/award/award_ceremony/awards_presented./award/award_honor/award_winner	/m/021yw7
/m/03_vx9	/award/award_nominee/award_nominations./award/award_nomination/award	/m/09qwmm
/m/081_zm	/people/person/gender	/m/05zppz
/m/0f8l9c	/media_common/netflix_genre/titles	/m/02r8hh_
/m/015010	/film/actor/film./film/performance/film	/m/0c_j9x
/m/04q7r	/music/performance_role/track_performances./music/track_contribution/role	/m/0mkg
/m/03m9c8	/award/award_nominee/award_nominations./award/award_nomination/award_nominee	/m/07h07
/m/02vtnf	/film/director/film	/m/063hp4
/m/014mlp	/education/educational_degree/people_with_this_degree./education/education/institution	/m/0ylzs
/m/0196bp	/base/schemastaging/organization_extra/phone_number./base/schemastaging/phone_sandbox/service_language	/m/02h40lc
/m/037ls6	/food/food/nutrients./food/nutrition_fact/nutrient	/m/01sh2
/m/030znt	/people/person/spouse_s./people/marriage/type_of_union	/m/04ztj
/m/01p7yb	/award/award_nominee/award_nominations./award/award_nomination/nominated_for	/m/011yhm
/m/071ywj	/award/award_nominee/award_nominations./award/award_nomination/award_nominee	/m/04wp3s
/m/014mlp	/education/educational_degree/people_with_this_degree./education/education/institution	/m/01jvxb
/m/0j5b8	/people/person/gender	/m/05zppz
/m/01l9v7n	/award/award_nominee/award_nominations./award/award_nomination/award	/m/0gqz2
/m/07nv3_	/people/person/gender	/m/05zppz
/m/09fn1w	/film/film/country	/m/03rk0
/m/0473rc	/film/film/genre	/m/0vgkd
/m/040z9	/award/award_nominee/award_nominations./award/award_nomination/award	/m/0789_m
/m/04w391	/film/actor/dubbing_performances./film/dubbing_performance/language	/m/02h40lc
/m/01cspq	/award/award_nominee/award_nominations./award/award_nomination/award	/m/0czp_
/m/04bgy	/people/person/gender	/m/05zppz
/m/01n_g9	/education/educational_institution/students_graduates./education/education/student	/m/0f_y9
/m/0bzrsh	/base/marchmadness/ncaa_basketball_tournament/seeds./base/marchmadness/ncaa_tournament_seed/team	/m/026w398
/m/0bkf72	/award/award_nominee/award_nominations./award/award_nomination/award	/m/040njc
/m/09ksp	/location/location/contains	/m/0150n
/m/03bpn6	/people/person/gender	/m/05zppz
/m/02yplc	/film/actor/film./film/performance/film	/m/02bj22
/m/03nnm4t	/award/award_ceremony/awards_presented./award/award_honor/award_winner	/m/02778pf
/m/0b455l	/people/person/profession	/m/0dxtg
/m/0h7pj	/base/popstra/celebrity/breakup./base/popstra/breakup/participant	/m/019pm_
/m/02v703	/award/award_category/winners./award/award_honor/ceremony	/m/0gx1673
/m/04cbbz	/award/award_winning_work/awards_won./award/award_honor/honored_for	/m/0140g4
/m/01vw20h	/award/award_nominee/award_nominations./award/award_nomination/award_nominee	/m/04qmr
/m/01vw20h	/people/person/spouse_s./people/marriage/type_of_union	/m/04ztj
/m/04yc76	/film/film/film_format	/m/07fb8_
/m/05m9f9	/people/person/spouse_s./people/marriage/type_of_union	/m/04ztj
/m/045n3p	/people/person/gender	/m/05zppz
/m/040b5k	/film/film/country	/m/0d05w3
/m/04ztj	/people/marriage_union_type/unions_of_this_type./people/marriage/location_of_ceremony	/m/03czqs
/m/02kxx1	/education/educational_institution/students_graduates./education/education/student	/m/0djc3s
/m/08rr3p	/film/film/genre	/m/0jdm8
/m/0qm9n	/film/film/release_date_s./film/film_regional_release_date/film_release_region	/m/082fr
/m/02d02	/sports/professional_sports_team/draft_picks./sports/sports_league_draft_pick/school	/m/02pptm
/m/02y5kn	/dataworld/gardening_hint/split_to	/m/02md_2
/m/02bvt	/award/award_winner/awards_won./award/award_honor/award_winner	/m/0d4fqn
/m/0277990	/people/person/gender	/m/05zppz
/m/0l99s	/people/person/gender	/m/05zppz
/m/02x02kb	/people/person/place_of_birth	/m/0hj6h
/m/0fxgg9	/music/genre/parent_genre	/m/037n97
/m/027zz	/people/person/place_of_birth	/m/02cl1
/m/02mmwk	/film/film/language	/m/02h40lc
/m/0cf08	/film/film/produced_by	/m/04t38b
/m/04kxsb	/award/award_category/nominees./award/award_nomination/nominated_for	/m/03xf_m
/m/034qrh	/film/film/produced_by	/m/0mdqp
/m/039bp	/people/person/gender	/m/05zppz
/m/051zy_b	/film/film/genre	/m/02n4kr
/m/02bqxb	/film/film/language	/m/02h40lc
/m/01fxck	/people/person/place_of_birth	/m/019fh
/m/05zwrg0	/film/film/other_crew./film/film_crew_gig/film_crew_role	/m/09vw2b7
/m/0th3k	/location/location/time_zones	/m/02fqwt
/m/012mzw	/education/educational_institution/students_graduates./education/education/major_field_of_study	/m/0g26h
/m/06cv1	/award/award_nominee/award_nominations./award/award_nomination/award	/m/02x258x
/m/0bqs56	/people/person/places_lived./people/place_lived/location	/m/05k7sb
/m/09myny	/award/award_nominee/award_nominations./award/award_nomination/nominated_for	/m/0gcrg
/m/06chf	/film/director/film	/m/0cz_ym
/m/0gkg6	/people/person/spouse_s./people/marriage/type_of_union	/m/04ztj
/m/049_zz	/award/award_winner/awards_won./award/award_honor/award_winner	/m/01w_10
/m/06g2d1	/award/award_nominee/award_nominations./award/award_nomination/award_nominee	/m/02p65p
/m/0bkq_8	/award/award_nominee/award_nominations./award/award_nomination/nominated_for	/m/08cx5g
/m/01w02sy	/film/actor/film./film/performance/film	/m/0q9b0
/m/04ztj	/people/marriage_union_type/unions_of_this_type./people/marriage/location_of_ceremony	/m/0r6cx
/m/04dqdk	/people/person/spouse_s./people/marriage/type_of_union	/m/04ztj
/m/06kl0k	/people/person/spouse_s./people/marriage/type_of_union	/m/04ztj
/m/01bgqh	/award/award_category/winners./award/award_honor/award_winner	/m/03d2k
/m/02vtnf	/award/award_nominee/award_nominations./award/award_nomination/award	/m/040njc
/m/014mlp	/education/educational_degree/people_with_this_degree./education/education/student	/m/06t74h
/m/0f8l9c	/location/location/contains	/m/0lwkz
/m/01qg7c	/award/award_nominee/award_nominations./award/award_nomination/nominated_for	/m/01kff7
/m/03wy70	/film/actor/dubbing_performances./film/dubbing_performance/language	/m/02h40lc
/m/049gc	/people/person/places_lived./people/place_lived/location	/m/05k7sb
/m/0473rc	/film/film/language	/m/02h40lc
/m/0clvcx	/people/person/spouse_s./people/marriage/type_of_union	/m/04ztj
/m/0136g9	/award/award_nominee/award_nominations./award/award_nomination/award_nominee	/m/0b4rf3
/m/01fyzy	/people/person/gender	/m/05zppz
/m/08swgx	/award/award_nominee/award_nominations./award/award_nomination/award_nominee	/m/01d1st
/m/01l8t8	/education/educational_institution/students_graduates./education/education/major_field_of_study	/m/037mh8
/m/0hfml	/people/person/gender	/m/05zppz
/m/03gvt	/music/performance_role/track_performances./music/track_contribution/role	/m/05842k
/m/01kff7	/film/film/other_crew./film/film_crew_gig/film_crew_role	/m/09vw2b7
/m/02645b	/people/person/gender	/m/05zppz
/m/0cm2xh	/base/culturalevent/event/entity_involved	/m/05hks
/m/01zlwg6	/location/hud_county_place/county	/m/0kvt9
/m/0l99s	/award/award_nominee/award_nominations./award/award_nomination/award	/m/0ddd9
/m/07jnt	/film/film/release_date_s./film/film_regional_release_date/film_release_region	/m/0d0vqn
/m/0gc_c_	/film/film/language	/m/02h40lc
/m/0319l	/music/performance_role/regular_performances./music/group_membership/role	/m/0mkg
/m/02wzv	/location/administrative_division/first_level_division_of	/m/0f8l9c
/m/022p06	/people/deceased_person/place_of_burial	/m/01n7q
/m/01vvb4m	/award/award_nominee/award_nominations./award/award_nomination/award_nominee	/m/0dqmt0
/m/01qq_lp	/people/person/nationality	/m/0f8l9c
/m/04l58n	/sports/sports_team/colors	/m/038hg
/m/040njc	/award/award_category/nominees./award/award_nomination/nominated_for	/m/0hmr4
/m/02kk_c	/tv/tv_program/languages	/m/02h40lc
/m/04ztj	/people/marriage_union_type/unions_of_this_type./people/marriage/location_of_ceremony	/m/0150n
/m/01c22t	/film/film/production_companies	/m/0kk9v
/m/0b4rf3	/people/person/gender	/m/05zppz
/m/019pm_	/award/award_nominee/award_nominations./award/award_nomination/award_nominee	/m/0fqjhm
/m/09f6b	/olympics/olympic_sport/athletes./olympics/olympic_athlete_affiliation/country	/m/0f8l9c
/m/0kbf1	/film/film/release_date_s./film/film_regional_release_date/film_release_region	/m/0f8l9c
/m/0bykpk	/film/film/language	/m/02h40lc
/m/03zg2x	/award/award_winner/awards_won./award/award_honor/award_winner	/m/01qqtr
/m/05lb87	/award/award_nominee/award_nominations./award/award_nomination/award_nominee	/m/03zqc1
/m/031vy_	/education/educational_institution/students_graduates./education/education/student	/m/071xj
/m/02rv1w	/organization/organization/headquarters./location/mailing_address/state_province_region	/m/01n7q
/m/01wdcxk	/people/person/gender	/m/05zppz
/m/0bnzd	/film/film/genre	/m/07s9rl0
/m/0gqz2	/award/award_category/winners./award/award_honor/ceremony	/m/073hkh
/m/02ylg6	/film/film/release_date_s./film/film_regional_release_date/film_release_region	/m/0jgd
/m/01wz_ml	/music/artist/track_contributions./music/track_contribution/role	/m/06w87
/m/01vw917	/award/award_nominee/award_nominations./award/award_nomination/award_nominee	/m/0jdhp
/m/019pm_	/award/award_nominee/award_nominations./award/award_nomination/award_nominee	/m/01ps2h8
/m/01c5d5	/people/person/spouse_s./people/marriage/type_of_union	/m/04ztj
/m/03ln8b	/tv/tv_program/regular_cast./tv/regular_tv_appearance/actor	/m/030znt
/m/0ccck7	/film/film/release_date_s./film/film_regional_release_date/film_release_region	/m/0154j
/m/0g2lq	/award/award_nominee/award_nominations./award/award_nomination/award	/m/040njc
/m/0dszr0	/people/person/religion	/m/0c8wxp
/m/0j5b8	/people/person/religion	/m/0c8wxp
/m/0prh7	/film/film/language	/m/02h40lc
/m/04lqvly	/film/film/genre	/m/07s9rl0
/m/0ff2k	/people/person/gender	/m/05zppz
/m/037mh8	/education/field_of_study/students_majoring./education/education/major_field_of_study	/m/06bvp
/m/05r1_t	/tv/tv_program/languages	/m/02h40lc
/m/0c53vt	/award/award_ceremony/awards_presented./award/award_honor/award_winner	/m/04rcl7
/m/03rk0	/location/location/adjoin_s./location/adjoining_relationship/adjoins	/m/0d05w3
/m/015vq_	/award/award_nominee/award_nominations./award/award_nomination/award_nominee	/m/021vwt
/m/054krc	/award/award_category/winners./award/award_honor/award_winner	/m/02wb6d
/m/016gkf	/award/award_nominee/award_nominations./award/award_nomination/award	/m/0789_m
/m/0bwjj	/sports/sports_team/sport	/m/018w8
/m/040b5k	/film/film/genre	/m/07s9rl0
/m/0cwrr	/award/award_winning_work/awards_won./award/award_honor/award_winner	/m/06h7l7
/m/024dgj	/base/popstra/celebrity/friendship./base/popstra/friendship/participant	/m/036hf4
/m/01fxfk	/people/person/spouse_s./people/marriage/type_of_union	/m/04ztj
/m/02_xgp2	/education/educational_degree/people_with_this_degree./education/education/major_field_of_study	/m/01lhy
/m/043s3	/people/person/gender	/m/05zppz
/m/0gfh84d	/film/film/release_date_s./film/film_regional_release_date/film_release_region	/m/04gzd
/m/01gg59	/people/person/religion	/m/0flw86
/m/03wj4r8	/film/film/language	/m/02h40lc
/m/038c0q	/sports/sports_league_draft/picks./sports/sports_league_draft_pick/school	/m/01jsk6
/m/04kxsb	/award/award_category/winners./award/award_honor/award_winner	/m/039bp
/m/09cvbq	/sports/sports_team/colors	/m/038hg
/m/09v6gc9	/people/person/gender	/m/05zppz
/m/0bfvd4	/award/award_category/winners./award/award_honor/award_winner	/m/01y8cr
/m/0291hr	/film/film/language	/m/02h40lc
/m/07tvwy	/people/person/gender	/m/05zppz
/m/01hxs4	/celebrities/celebrity/celebrity_friends./celebrities/friendship/friend	/m/0h7pj
/m/07l8x	/sports/professional_sports_team/draft_picks./sports/sports_league_draft_pick/school	/m/01n_g9
/m/06chvn	/people/person/gender	/m/05zppz
/m/08swgx	/award/award_nominee/award_nominations./award/award_nomination/award_nominee	/m/019pm_
/m/050llt	/people/person/nationality	/m/03rk0
/m/01nz1q6	/people/person/profession	/m/0n1h
/m/02tgz4	/film/film/language	/m/02h40lc
/m/019pm_	/award/award_nominee/award_nominations./award/award_nomination/award_nominee	/m/05cx7x
/m/02d02	/sports/sports_team/sport	/m/018jz
/m/086sj	/award/award_nominee/award_nominations./award/award_nomination/award_nominee	/m/030znt
/m/02cllz	/film/actor/film./film/performance/film	/m/09p0ct
/m/0p2rj	/location/location/time_zones	/m/02fqwt
/m/0mdqp	/film/actor/film./film/performance/film	/m/05c26ss
/m/070j61	/award/award_nominee/award_nominations./award/award_nomination/award_nominee	/m/046b0s
/m/049m19	/people/person/gender	/m/05zppz
/m/0mdqp	/award/award_nominee/award_nominations./award/award_nomination/nominated_for	/m/0b3n61
/m/02nhxf	/award/award_category/winners./award/award_honor/award_winner	/m/01vvydl
/m/03wj4r8	/film/film/other_crew./film/film_crew_gig/film_crew_role	/m/09vw2b7
/m/027pfg	/film/film/release_date_s./film/film_regional_release_date/film_release_region	/m/06c1y
/m/02hkv5	/people/person/spouse_s./people/marriage/type_of_union	/m/04ztj
/m/072bb1	/award/award_winner/awards_won./award/award_honor/award_winner	/m/060j8b
/m/05c26ss	/film/film/film_format	/m/017fx5
/m/0gl3hr	/film/film/produced_by	/m/022p06
/m/011s9r	/people/person/gender	/m/05zppz
/m/0qmfz	/film/film/country	/m/0f8l9c
/m/02h4rq6	/education/educational_degree/people_with_this_degree./education/education/institution	/m/01j_06
/m/02h4rq6	/education/educational_degree/people_with_this_degree./education/education/institution	/m/01b7lc
/m/01y8cr	/award/award_nominee/award_nominations./award/award_nomination/award	/m/0bfvd4
/m/01z27	/olympics/olympic_sport/athletes./olympics/olympic_athlete_affiliation/country	/m/0d05w3
/m/065jlv	/people/person/spouse_s./people/marriage/type_of_union	/m/04ztj
/m/02bvt	/people/person/profession	/m/0dxtg
/m/01vs_v8	/award/award_nominee/award_nominations./award/award_nomination/award	/m/02v1m7
/m/0g7vxv	/sports/pro_athlete/teams./sports/sports_team_roster/team	/m/037css
/m/0f8l9c	/olympics/olympic_participating_country/medals_won./olympics/olympic_medal_honor/olympics	/m/0sxrz
/m/030_1m	/film/film_distributor/films_distributed./film/film_film_distributor_relationship/film	/m/07jqjx
/m/086sj	/award/award_nominee/award_nominations./award/award_nomination/nominated_for	/m/02tgz4
/m/01vg0s	/education/educational_institution/students_graduates./education/education/student	/m/05g7q
/m/05c26ss	/film/film/release_date_s./film/film_regional_release_date/film_release_region	/m/06t2t
/m/01ps2h8	/award/award_winner/awards_won./award/award_honor/award_winner	/m/02ck7w
/m/07l8f	/baseball/baseball_team/team_stats./baseball/baseball_team_stats/season	/m/0285r5d
/m/0ccd3x	/film/film/language	/m/02h40lc
/m/01sgl	/olympics/olympic_sport/athletes./olympics/olympic_athlete_affiliation/country	/m/082fr
/m/0879bpq	/film/film/release_date_s./film/film_regional_release_date/film_release_region	/m/03rk0
/m/01svq8	/people/person/profession	/m/0dxtg
/m/05qbckf	/film/film/personal_appearances./film/personal_film_appearance/person	/m/079vf
/m/0fpzt5	/award/award_nominee/award_nominations./award/award_nomination/award	/m/0262x6
/m/08qz1l	/military/military_conflict/combatants./military/military_combatant_group/combatants	/m/01h3dj
/m/03yvf2	/film/film/genre	/m/0vgkd
/m/09cm54	/award/award_category/winners./award/award_honor/award_winner	/m/02y_2y
/m/03j367r	/people/person/gender	/m/05zppz
/m/0g2lq	/tv/tv_producer/programs_produced./tv/tv_producer_term/program	/m/0l76z
/m/03yvf2	/film/film/release_date_s./film/film_regional_release_date/film_release_region	/m/06t2t
/m/015t56	/award/award_winner/awards_won./award/award_honor/award_winner	/m/02ck7w
/m/0cc5tgk	/people/person/nationality	/m/0jgd
/m/08_vwq	/award/award_category/winners./award/award_honor/award_winner	/m/01trf3
/m/01qbl	/music/performance_role/track_performances./music/track_contribution/role	/m/0myk8
/m/0g68zt	/film/film/genre	/m/09blyk
/m/06cp5	/music/genre/artists	/m/01jcxwp
/m/05kh_	/people/person/spouse_s./people/marriage/type_of_union	/m/04ztj
/m/05d1dy	/people/person/spouse_s./people/marriage/type_of_union	/m/04ztj
/m/03k7bd	/people/person/spouse_s./people/marriage/type_of_union	/m/04ztj
/m/0h1cdwq	/film/film/language	/m/02h40lc
/m/0gfh84d	/film/film/release_date_s./film/film_regional_release_date/film_release_region	/m/0d0vqn
/m/04sry	/award/award_nominee/award_nominations./award/award_nomination/nominated_for	/m/04vr_f
/m/0hvvf	/film/film/genre	/m/07s9rl0
/m/04j689	/sports/sports_team/colors	/m/038hg
/m/01kff7	/award/award_winning_work/awards_won./award/award_honor/award_winner	/m/0147dk
/m/016s0m	/music/artist/track_contributions./music/track_contribution/role	/m/05842k
/m/0g2c8	/award/hall_of_fame/inductees./award/hall_of_fame_induction/inductee	/m/02whj
/m/03qnc6q	/film/film/release_date_s./film/film_regional_release_date/film_release_region	/m/0d0vqn
/m/01w7nwm	/award/award_nominee/award_nominations./award/award_nomination/award	/m/03t5b6
/m/05k7sb	/location/statistical_region/religions./location/religion_percentage/religion	/m/01lp8
/m/02yxbc	/film/film/genre	/m/0c3351
/m/0241y7	/film/film/language	/m/02h40lc
/m/05jyb2	/tv/tv_program/regular_cast./tv/regular_tv_appearance/actor	/m/0fb7c
/m/04t36	/media_common/netflix_genre/titles	/m/0qm9n
/m/0bwjj	/sports/sports_team/colors	/m/038hg
/m/04sry	/film/director/film	/m/06cm5
/m/01qq_lp	/people/person/religion	/m/0c8wxp
/m/06d6y	/people/person/spouse_s./people/marriage/type_of_union	/m/04ztj
/m/02qk3fk	/film/film/release_date_s./film/film_regional_release_date/film_release_region	/m/0jgd
/m/05fnl9	/award/award_nominee/award_nominations./award/award_nomination/award_nominee	/m/03mcwq3
/m/081l_	/people/person/spouse_s./people/marriage/type_of_union	/m/04ztj
/m/0c5dd	/film/film/language	/m/02h40lc
/m/0gp_x9	/people/person/nationality	/m/03rk0
/m/0g8st4	/award/award_nominee/award_nominations./award/award_nomination/award_nominee	/m/06t74h
/m/014mlp	/education/educational_degree/people_with_this_degree./education/education/institution	/m/02vnp2
/m/0789_m	/award/award_category/winners./award/award_honor/award_winner	/m/03k7bd
/m/05g7q	/people/person/gender	/m/05zppz
/m/0154qm	/award/award_nominee/award_nominations./award/award_nomination/nominated_for	/m/08nvyr
/m/01l1sq	/award/award_winner/awards_won./award/award_honor/award_winner	/m/01z7_f
/m/04wgh	/location/location/adjoin_s./location/adjoining_relationship/adjoins	/m/0h3y
/m/06wjf	/base/biblioness/bibs_location/country	/m/0d05w3
/m/02yw5r	/time/event/instance_of_recurring_event	/m/0g_w
/m/0143wl	/people/person/languages	/m/02h40lc
/m/05hks	/people/person/gender	/m/05zppz
/m/03_c8p	/business/business_operation/industry	/m/020mfr
/m/0b7xl8	/award/award_nominee/award_nominations./award/award_nomination/award	/m/01lk0l
/m/03rk0	/location/location/contains	/m/02kxx1
/m/03yvf2	/film/film/genre	/m/09blyk
/m/07l8x	/sports/professional_sports_team/draft_picks./sports/sports_league_draft_pick/draft	/m/02rl201
/m/03nkts	/people/person/spouse_s./people/marriage/type_of_union	/m/04ztj
/m/01vvb4m	/people/person/religion	/m/0c8wxp
/m/029v40	/film/film/language	/m/02h40lc
/m/054krc	/award/award_category/nominees./award/award_nomination/nominated_for	/m/011xg5
/m/0q74c	/location/location/time_zones	/m/02fqwt
/m/0509bl	/award/award_nominee/award_nominations./award/award_nomination/award	/m/0bfvw2
/m/0glb5	/base/aareas/schema/administrative_area/administrative_parent	/m/0f8l9c
/m/01jft4	/film/film/genre	/m/07s9rl0
/m/01v_pj6	/award/award_nominee/award_nominations./award/award_nomination/award	/m/02v1m7
/m/066l3y	/people/person/profession	/m/0dxtg
/m/02bv9	/language/human_language/countries_spoken_in	/m/0154j
/m/02l101	/people/person/gender	/m/05zppz
/m/0x0d	/sports/professional_sports_team/draft_picks./sports/sports_league_draft_pick/draft	/m/02x2khw
/m/07s9rl0	/media_common/netflix_genre/titles	/m/0194zl
/m/0g8st4	/award/award_nominee/award_nominations./award/award_nomination/nominated_for	/m/03cv_gy
/m/0227tr	/award/award_nominee/award_nominations./award/award_nomination/award_nominee	/m/06t74h
[truncated: 2,245 more rows]
