# Supplementary material for: Relation semantic fusion in subgraph for inductive link prediction in knowledge graphs
Source: PeerJ Comput Sci. 2024 Oct 1;10:e2324. doi: 10.7717/peerj-cs.2324 (PMC11639272; doi:10.7717/peerj-cs.2324)
Supplement: Supplemental Information 1 [file peerj-cs-10-2324-s001.zip › Data/fb237_v1/valid.txt]

/m/02knnd	/people/deceased_person/place_of_burial	/m/018mmj
/m/03yrkt	/award/award_nominee/award_nominations./award/award_nomination/award_nominee	/m/01jz6x
/m/03m9c8	/award/award_nominee/award_nominations./award/award_nomination/award	/m/01lk0l
/m/03k7bd	/people/person/employment_history./business/employment_tenure/company	/m/07wh1
/m/014mlp	/education/educational_degree/people_with_this_degree./education/education/institution	/m/02kxx1
/m/05_swj	/award/award_nominee/award_nominations./award/award_nomination/award	/m/0gqz2
/m/0154qm	/people/person/spouse_s./people/marriage/type_of_union	/m/04ztj
/m/05z55	/food/food/nutrients./food/nutrition_fact/nutrient	/m/01sh2
/m/0bv8h2	/film/film/other_crew./film/film_crew_gig/crewmember	/m/0b6mgp_
/m/07q1v4	/music/artist/track_contributions./music/track_contribution/role	/m/0319l
/m/017z88	/education/educational_institution/students_graduates./education/education/student	/m/02bn75
/m/0cq806	/film/film/genre	/m/07s9rl0
/m/014mlp	/education/educational_degree/people_with_this_degree./education/education/institution	/m/02z6fs
/m/040z9	/film/actor/film./film/performance/film	/m/0prh7
/m/027gy0k	/film/film/production_companies	/m/046b0s
/m/08swgx	/award/award_nominee/award_nominations./award/award_nomination/award_nominee	/m/015t56
/m/03hp2y1	/film/film/genre	/m/04t36
/m/0bkmf	/people/person/religion	/m/0c8wxp
/m/07s9rl0	/media_common/netflix_genre/titles	/m/04smdd
/m/02h4rq6	/education/educational_degree/people_with_this_degree./education/education/institution	/m/02nq10
/m/02p65p	/award/award_nominee/award_nominations./award/award_nomination/award	/m/040njc
/m/02w_6xj	/award/award_category/winners./award/award_honor/award_winner	/m/042l3v
/m/05vzw3	/people/person/gender	/m/05zppz
/m/01br2w	/film/film/genre	/m/07s9rl0
/m/012vby	/people/person/spouse_s./people/marriage/type_of_union	/m/04ztj
/m/03m9c8	/award/award_nominee/award_nominations./award/award_nomination/award_nominee	/m/0b7xl8
/m/02h4rq6	/education/educational_degree/people_with_this_degree./education/education/institution	/m/01jsk6
/m/015pvh	/film/actor/film./film/performance/film	/m/01c22t
/m/01nfys	/award/award_nominee/award_nominations./award/award_nomination/award_nominee	/m/0755wz
/m/02_t2t	/people/person/profession	/m/039v1
/m/0bfvd4	/award/award_category/winners./award/award_honor/ceremony	/m/07y9ts
/m/01qqtr	/award/award_winner/awards_won./award/award_honor/award_winner	/m/02l4pj
/m/01nbq4	/people/person/spouse_s./people/marriage/type_of_union	/m/04ztj
/m/04n_g	/people/person/spouse_s./people/marriage/type_of_union	/m/04ztj
/m/073h9x	/award/award_ceremony/awards_presented./award/award_honor/award_winner	/m/0b6mgp_
/m/0p17j	/base/popstra/celebrity/friendship./base/popstra/friendship/participant	/m/01hcj2
/m/04sry	/people/person/religion	/m/0c8wxp
/m/06ryl	/location/country/official_language	/m/02h40lc
/m/02hh8j	/people/person/nationality	/m/0f8l9c
/m/01_0f7	/film/film/genre	/m/07s9rl0
/m/0fz2y7	/award/award_ceremony/awards_presented./award/award_honor/award_winner	/m/014v1q
/m/01n7q	/location/location/contains	/m/0kvt9
/m/049w1q	/film/film/release_date_s./film/film_regional_release_date/film_release_region	/m/0jgd
/m/01vqrm	/people/person/profession	/m/0dxtg
/m/04ztj	/people/marriage_union_type/unions_of_this_type./people/marriage/location_of_ceremony	/m/0f0sbl
/m/0pvms	/film/film/genre	/m/04t36
/m/07jqjx	/film/film/release_date_s./film/film_regional_release_date/film_release_region	/m/0jgd
/m/036hf4	/base/popstra/celebrity/dated./base/popstra/dated/participant	/m/0320jz
/m/015wfg	/award/award_nominee/award_nominations./award/award_nomination/nominated_for	/m/0cwrr
/m/02m92h	/people/person/profession	/m/0dxtg
/m/09p5mwg	/film/film/genre	/m/01585b
/m/058vfp4	/award/award_nominee/award_nominations./award/award_nomination/award_nominee	/m/0584j4n
/m/043s3	/user/alexander/philosophy/philosopher/interests	/m/02jcc
/m/030155	/award/award_nominee/award_nominations./award/award_nomination/award	/m/01bgqh
/m/084nh	/people/person/gender	/m/05zppz
/m/016ywb	/film/film/story_by	/m/081k8
/m/01qg7c	/film/director/film	/m/0277j40
/m/0154qm	/award/award_nominee/award_nominations./award/award_nomination/nominated_for	/m/05p09dd
/m/07r4c	/base/popstra/celebrity/dated./base/popstra/dated/participant	/m/01271h
/m/03t97y	/film/film/language	/m/02h40lc
/m/0djtky	/people/person/gender	/m/05zppz
/m/03772	/people/person/profession	/m/0dxtg
/m/0291hr	/film/film/written_by	/m/052hl
/m/06gn7r	/people/person/languages	/m/02h40lc
/m/0194zl	/film/film/genre	/m/07s9rl0
/m/04t38b	/award/award_nominee/award_nominations./award/award_nomination/award	/m/040njc
/m/028c_8	/sports/sports_position/players./sports/sports_team_roster/team	/m/02d02
/m/0pvms	/film/film/other_crew./film/film_crew_gig/film_crew_role	/m/09vw2b7
/m/08cx5g	/tv/tv_program/regular_cast./tv/regular_tv_appearance/actor	/m/03q5dr
/m/02z3zp	/influence/influence_node/influenced_by	/m/0ph2w
/m/084302	/film/film/genre	/m/02n4kr
/m/06y0xx	/people/person/spouse_s./people/marriage/type_of_union	/m/04ztj
/m/01tvz5j	/people/person/religion	/m/0c8wxp
/m/02qgyv	/award/award_nominee/award_nominations./award/award_nomination/award_nominee	/m/01tcf7
/m/05bm4sm	/award/award_nominee/award_nominations./award/award_nomination/award_nominee	/m/0b6mgp_
/m/08nvyr	/award/award_nominated_work/award_nominations./award/award_nomination/nominated_for	/m/04vr_f
/m/047gpsd	/film/film/other_crew./film/film_crew_gig/film_crew_role	/m/09vw2b7
/m/04ztj	/people/marriage_union_type/unions_of_this_type./people/marriage/location_of_ceremony	/m/0cw51
/m/07s9rl0	/media_common/netflix_genre/titles	/m/02wtp6
/m/015_30	/award/award_nominee/award_nominations./award/award_nomination/award	/m/054krc
/m/03wh8kl	/people/person/gender	/m/05zppz
/m/0f8l9c	/location/statistical_region/places_exported_to./location/imports_and_exports/exported_to	/m/0h3y
/m/02q0k7v	/film/film/language	/m/02h40lc
/m/02hkv5	/people/person/nationality	/m/03rk0
/m/028qdb	/music/group_member/membership./music/group_membership/role	/m/0mkg
/m/01pf21	/base/schemastaging/organization_extra/phone_number./base/schemastaging/phone_sandbox/service_language	/m/02h40lc
/m/019pm_	/base/popstra/celebrity/friendship./base/popstra/friendship/participant	/m/0h7pj
/m/01jmyj	/film/film/language	/m/02h40lc
/m/018grr	/award/award_nominee/award_nominations./award/award_nomination/nominated_for	/m/0gc_c_
/m/01xpxv	/people/person/spouse_s./people/marriage/type_of_union	/m/04ztj
/m/0cqhk0	/award/award_category/winners./award/award_honor/award_winner	/m/03zqc1
/m/018jz	/sports/sport/pro_athletes./sports/pro_sports_played/athlete	/m/040j2_
/m/06z6r	/olympics/olympic_sport/athletes./olympics/olympic_athlete_affiliation/country	/m/06qd3
/m/0645k5	/film/film/film_format	/m/07fb8_
/m/040njc	/award/award_category/nominees./award/award_nomination/nominated_for	/m/0cq806
/m/04t38b	/award/award_nominee/award_nominations./award/award_nomination/nominated_for	/m/0cf08
/m/0m0fw	/music/genre/artists	/m/0bpk2
/m/0m3gy	/film/film/release_date_s./film/film_regional_release_date/film_release_region	/m/082fr
/m/04f9r2	/people/person/gender	/m/05zppz
/m/04ztj	/people/marriage_union_type/unions_of_this_type./people/marriage/location_of_ceremony	/m/09f07
/m/0319l	/music/performance_role/track_performances./music/track_contribution/role	/m/023r2x
/m/015npr	/people/person/religion	/m/0flw86
/m/025ts_z	/film/film/language	/m/02h40lc
/m/05m9f9	/award/award_winner/awards_won./award/award_honor/award_winner	/m/04sry
/m/03k7bd	/award/award_nominee/award_nominations./award/award_nomination/award_nominee	/m/01jw4r
/m/030hcs	/film/actor/film./film/performance/film	/m/027pfg
/m/03bnd9	/education/educational_institution/students_graduates./education/education/student	/m/049gc
/m/0hn10	/media_common/netflix_genre/titles	/m/0194zl
/m/02w_6xj	/award/award_category/winners./award/award_honor/award_winner	/m/01_vfy
/m/066l3y	/film/actor/dubbing_performances./film/dubbing_performance/language	/m/02h40lc
/m/037ls6	/food/food/nutrients./food/nutrition_fact/nutrient	/m/02kc008
/m/0m9v7	/people/person/gender	/m/05zppz
/m/07wlf	/organization/organization/headquarters./location/mailing_address/citytown	/m/0f2r6
/m/0889x	/people/person/gender	/m/05zppz
/m/02f716	/award/award_category/winners./award/award_honor/award_winner	/m/01v_pj6
/m/0473rc	/film/film/other_crew./film/film_crew_gig/film_crew_role	/m/09vw2b7
/m/0h3mh3q	/tv/tv_program/regular_cast./tv/regular_tv_appearance/actor	/m/0m31m
/m/03k7bd	/people/person/gender	/m/05zppz
/m/06mj4	/award/award_nominee/award_nominations./award/award_nomination/award	/m/02v1m7
/m/0r4wn	/location/hud_county_place/county	/m/0l2rj
/m/03rwz3	/film/film_distributor/films_distributed./film/film_film_distributor_relationship/film	/m/05g8pg
/m/0320jz	/people/person/spouse_s./people/marriage/type_of_union	/m/04ztj
/m/027kmrb	/award/award_nominee/award_nominations./award/award_nomination/award	/m/040njc
/m/0jdhp	/people/person/gender	/m/05zppz
/m/03l6bs	/location/location/time_zones	/m/02fqwt
/m/07q1v4	/people/person/gender	/m/05zppz
/m/02r8hh_	/film/film/release_date_s./film/film_regional_release_date/film_release_region	/m/06c1y
/m/04ztj	/people/marriage_union_type/unions_of_this_type./people/marriage/location_of_ceremony	/m/0jgd
/m/0pv2t	/award/award_winning_work/awards_won./award/award_honor/award	/m/04kxsb
/m/02g5h5	/award/award_nominee/award_nominations./award/award_nomination/award_nominee	/m/05yh_t
/m/0fpkhkz	/film/film/release_date_s./film/film_regional_release_date/film_release_region	/m/0f8l9c
/m/052hl	/award/award_nominee/award_nominations./award/award_nomination/award	/m/0gqz2
/m/0645k5	/film/film/genre	/m/07s9rl0
/m/05xd_v	/people/person/gender	/m/05zppz
/m/0227tr	/people/person/languages	/m/02h40lc
/m/0czp_	/award/award_category/nominees./award/award_nomination/nominated_for	/m/0k419
/m/0n85g	/music/record_label/artist	/m/01w02sy
/m/01hww_	/music/performance_role/regular_performances./music/group_membership/group	/m/07m4c
/m/0b1f49	/award/award_nominee/award_nominations./award/award_nomination/award_nominee	/m/02z3zp
/m/02_xgp2	/education/educational_degree/people_with_this_degree./education/education/institution	/m/0ylvj
/m/026lj	/user/alexander/philosophy/philosopher/interests	/m/02jcc
/m/0bfvd4	/award/award_category/nominees./award/award_nomination/nominated_for	/m/03cv_gy
/m/0cz_ym	/film/film/written_by	/m/07s93v
/m/098sx	/people/person/profession	/m/01l5t6
/m/01bbwp	/people/person/profession	/m/0dxtg
/m/018417	/people/person/religion	/m/0c8wxp
/m/02rhwjr	/tv/tv_program/genre	/m/0jxy
/m/05pdh86	/film/film/language	/m/02h40lc
/m/07qg8v	/film/film/release_date_s./film/film_regional_release_date/film_release_region	/m/06qd3
/m/04t38b	/award/award_nominee/award_nominations./award/award_nomination/nominated_for	/m/06cm5
/m/01n7q	/location/location/contains	/m/0r4qq
/m/01d1st	/award/award_nominee/award_nominations./award/award_nomination/award_nominee	/m/015t56
/m/03yvf2	/film/film/language	/m/02h40lc
/m/05bp8g	/people/person/spouse_s./people/marriage/type_of_union	/m/04ztj
/m/063hp4	/film/film/written_by	/m/01vrlr4
/m/0frq6	/food/food/nutrients./food/nutrition_fact/nutrient	/m/025s0s0
/m/027m5wv	/film/film/produced_by	/m/04t38b
/m/02h4rq6	/education/educational_degree/people_with_this_degree./education/education/institution	/m/01jsn5
/m/06z6r	/olympics/olympic_sport/athletes./olympics/olympic_athlete_affiliation/country	/m/03rk0
/m/0cq7tx	/film/film/produced_by	/m/0hsmh
/m/01kgg9	/people/person/spouse_s./people/marriage/type_of_union	/m/04ztj
/m/022p06	/people/person/profession	/m/012t_z
/m/0b6l1st	/film/film/genre	/m/07s9rl0
/m/01cmp9	/film/film/language	/m/02h40lc
/m/07jwr	/people/cause_of_death/people	/m/0h336
/m/0127m7	/film/actor/film./film/performance/film	/m/048scx
/m/037ls6	/food/food/nutrients./food/nutrition_fact/nutrient	/m/01n78x
/m/02v1m7	/award/award_category/winners./award/award_honor/award_winner	/m/03h_0_z
/m/07jqjx	/film/film/release_date_s./film/film_regional_release_date/film_release_region	/m/0f8l9c
/m/01vvyc_	/award/award_nominee/award_nominations./award/award_nomination/award_nominee	/m/01vvydl
/m/05c4fys	/soccer/football_player/current_team./sports/sports_team_roster/team	/m/01kckd
/m/027pfg	/film/film/release_date_s./film/film_regional_release_date/film_release_region	/m/03rk0
/m/02d02	/sports/professional_sports_team/draft_picks./sports/sports_league_draft_pick/draft	/m/02x2khw
/m/0889x	/people/person/nationality	/m/0d0vqn
/m/02f6s3	/people/person/spouse_s./people/marriage/type_of_union	/m/04ztj
/m/060j8b	/award/award_winner/awards_won./award/award_honor/award_winner	/m/072bb1
/m/07wbk	/government/political_party/politicians_in_this_party./government/political_party_tenure/politician	/m/02p8v8
/m/06yxd	/location/location/contains	/m/0gkgp
/m/05jjl	/award/award_nominee/award_nominations./award/award_nomination/nominated_for	/m/0pv2t
/m/02fgp0	/people/person/gender	/m/05zppz
/m/03kxdw	/people/person/gender	/m/05zppz
/m/0l99s	/influence/influence_node/influenced_by	/m/02lt8
/m/06chf	/people/person/gender	/m/05zppz
/m/046b0s	/award/award_winner/awards_won./award/award_honor/award_winner	/m/070j61
/m/05c26ss	/film/film/release_date_s./film/film_regional_release_date/film_release_region	/m/0f8l9c
/m/01271h	/people/person/spouse_s./people/marriage/type_of_union	/m/04ztj
/m/0l15f_	/music/instrument/family	/m/085jw
/m/05p09dd	/award/award_winning_work/awards_won./award/award_honor/award	/m/0274v0r
/m/0157m	/people/person/spouse_s./people/marriage/spouse	/m/0d06m5
/m/06t74h	/award/award_nominee/award_nominations./award/award_nomination/award_nominee	/m/02p65p
/m/01mkn_d	/award/award_nominee/award_nominations./award/award_nomination/award_nominee	/m/06cv1
/m/0frq6	/food/food/nutrients./food/nutrition_fact/nutrient	/m/02kc008
/m/0f8l9c	/military/military_combatant/military_conflicts./military/military_combatant_group/combatants	/m/0154j
/m/03cglm	/people/person/gender	/m/05zppz
/m/048scx	/film/film/language	/m/02h40lc
/m/051zy_b	/film/film/featured_film_locations	/m/0r2kh
/m/0ct_yc	/sports/pro_athlete/teams./sports/sports_team_roster/team	/m/01kckd
/m/072hx4	/film/film/release_date_s./film/film_regional_release_date/film_release_region	/m/06t2t
/m/02_xgp2	/education/educational_degree/people_with_this_degree./education/education/major_field_of_study	/m/0g26h
/m/030znt	/award/award_nominee/award_nominations./award/award_nomination/nominated_for	/m/02k_4g
/m/042f1	/people/person/religion	/m/0631_
/m/02rl201	/sports/sports_league_draft/picks./sports/sports_league_draft_pick/school	/m/01jsk6
/m/0h1cdwq	/film/film/release_date_s./film/film_regional_release_date/film_release_region	/m/0f8l9c
/m/081k8	/media_common/netflix_genre/titles	/m/0prhz
/m/054krc	/award/award_category/winners./award/award_honor/award_winner	/m/01jpmpv
/m/05qbckf	/film/film/release_date_s./film/film_regional_release_date/film_release_region	/m/0d0vqn
/m/012cph	/people/person/gender	/m/05zppz
/m/015g_7	/film/actor/film./film/performance/film	/m/0m9p3
/m/02wtp6	/film/film/country	/m/0f8l9c
/m/016vg8	/award/award_nominee/award_nominations./award/award_nomination/award_nominee	/m/014gf8
/m/02qkwl	/film/film/genre	/m/07s9rl0
/m/02d003	/film/film/other_crew./film/film_crew_gig/film_crew_role	/m/089fss
/m/030znt	/award/award_nominee/award_nominations./award/award_nomination/nominated_for	/m/03ln8b
/m/08x5c_	/people/person/spouse_s./people/marriage/type_of_union	/m/04ztj
/m/01y8cr	/people/person/spouse_s./people/marriage/type_of_union	/m/04ztj
/m/0dfw0	/film/film/language	/m/02h40lc
/m/0bs1g5r	/people/person/gender	/m/05zppz
/m/03kxdw	/people/person/languages	/m/02h40lc
/m/0dth6b	/award/award_ceremony/awards_presented./award/award_honor/honored_for	/m/0cq806
/m/04w391	/film/actor/film./film/performance/film	/m/03ct7jd
/m/04b_jc	/film/film/genre	/m/07s9rl0
/m/0193qj	/military/military_combatant/military_conflicts./military/military_combatant_group/combatants	/m/06c1y
/m/09th87	/sports/sports_league_draft/picks./sports/sports_league_draft_pick/school	/m/0dzst
/m/0154j	/location/location/adjoin_s./location/adjoining_relationship/adjoins	/m/0f8l9c
/m/01q940	/music/record_label/artist	/m/01k23t
/m/0h7pj	/people/person/gender	/m/05zppz
/m/0bqs56	/base/popstra/celebrity/friendship./base/popstra/friendship/participant	/m/01hcj2
/m/01z7_f	/people/person/religion	/m/0c8wxp
/m/0gkg6	/people/person/gender	/m/05zppz
/m/0d8h4	/location/administrative_division/country	/m/0f8l9c
/m/0qm9n	/film/film/genre	/m/04t36
/m/017z88	/education/educational_institution/students_graduates./education/education/student	/m/01vttb9
/m/06msq2	/award/award_nominee/award_nominations./award/award_nomination/award_nominee	/m/05bnq3j
/m/0f9rw9	/base/marchmadness/ncaa_basketball_tournament/seeds./base/marchmadness/ncaa_tournament_seed/team	/m/03d555l
/m/049m19	/people/person/religion	/m/01lp8
/m/095zvfg	/award/award_nominee/award_nominations./award/award_nomination/award_nominee	/m/03m49ly
/m/054krc	/award/award_category/winners./award/award_honor/award_winner	/m/01271h
/m/019fz	/influence/influence_node/influenced_by	/m/026lj
/m/06h7l7	/award/award_nominee/award_nominations./award/award_nomination/nominated_for	/m/0cwrr
/m/04ztj	/people/marriage_union_type/unions_of_this_type./people/marriage/location_of_ceremony	/m/06kx2
/m/07nv3_	/soccer/football_player/current_team./sports/sports_team_roster/team	/m/075q_
/m/0dyb1	/film/film/production_companies	/m/0kk9v
/m/02rky4	/base/schemastaging/organization_extra/phone_number./base/schemastaging/phone_sandbox/service_language	/m/02h40lc
/m/014mlp	/education/educational_degree/people_with_this_degree./education/education/institution	/m/01q460
/m/0bmfnjs	/film/film/release_date_s./film/film_regional_release_date/film_release_region	/m/03rk0
/m/07hwkr	/people/ethnicity/people	/m/01w_10
/m/01z7_f	/film/actor/film./film/performance/film	/m/0277j40
/m/02qk3fk	/film/film/release_date_s./film/film_regional_release_date/film_release_region	/m/06npd
/m/02bqm0	/government/legislative_session/members./government/government_position_held/legislative_sessions	/m/03rtmz
/m/016ywb	/film/film/genre	/m/07s9rl0
/m/03nnm4t	/award/award_ceremony/awards_presented./award/award_honor/honored_for	/m/03cv_gy
/m/0154qm	/award/award_nominee/award_nominations./award/award_nomination/award_nominee	/m/01ps2h8
/m/0gkgp	/location/location/contains	/m/057wlm
/m/0184jw	/award/award_nominee/award_nominations./award/award_nomination/award	/m/040njc
/m/01vw20h	/award/award_nominee/award_nominations./award/award_nomination/award_nominee	/m/0147dk
/m/01pbxb	/people/person/spouse_s./people/marriage/type_of_union	/m/04ztj
/m/014mlp	/education/educational_degree/people_with_this_degree./education/education/student	/m/0l6qt
/m/03dctt	/people/person/nationality	/m/03rk0
/m/02h4rq6	/education/educational_degree/people_with_this_degree./education/education/major_field_of_study	/m/0g26h
/m/095x_	/music/group_member/membership./music/group_membership/role	/m/028tv0
/m/05q7cj	/award/award_ceremony/awards_presented./award/award_honor/award_winner	/m/0133sq
/m/037ls6	/food/food/nutrients./food/nutrition_fact/nutrient	/m/06x4c
/m/01gfq4	/music/record_label/artist	/m/01nz1q6
/m/01svq8	/people/person/spouse_s./people/marriage/type_of_union	/m/04ztj
/m/0gcrg	/film/film/language	/m/02h40lc
/m/01v1d8	/music/performance_role/regular_performances./music/group_membership/role	/m/028tv0
/m/01h6pn	/time/event/locations	/m/0f8l9c
/m/01wbz9	/award/award_nominee/award_nominations./award/award_nomination/award	/m/01bgqh
/m/02vtnf	/film/director/film	/m/0gcrg
/m/0blbxk	/award/award_nominee/award_nominations./award/award_nomination/award_nominee	/m/06g2d1
/m/05xd_v	/people/person/profession	/m/099md
/m/07l8f	/sports/professional_sports_team/draft_picks./sports/sports_league_draft_pick/draft	/m/02x2khw
/m/023g6w	/film/film/country	/m/0f8l9c
/m/04vr_f	/award/award_nominated_work/award_nominations./award/award_nomination/nominated_for	/m/08nvyr
/m/0gv2r	/film/director/film	/m/0cbl95
/m/03s9b	/people/person/gender	/m/05zppz
/m/08cn4_	/people/person/languages	/m/02h40lc
/m/03yvf2	/film/film/other_crew./film/film_crew_gig/film_crew_role	/m/09vw2b7
/m/05ch98	/film/film/genre	/m/09blyk
/m/0cqhk0	/award/award_category/winners./award/award_honor/award_winner	/m/01hxs4
/m/024dgj	/people/person/gender	/m/05zppz
/m/0807ml	/film/actor/film./film/performance/film	/m/03p2xc
/m/0ph2w	/people/person/gender	/m/05zppz
/m/0bs5k8r	/film/film/genre	/m/04t36
/m/05g3ss	/people/person/places_lived./people/place_lived/location	/m/09f07
/m/01h6pn	/military/military_conflict/combatants./military/military_combatant_group/combatants	/m/0154j
/m/05hjnw	/film/film/language	/m/02h40lc
/m/09f07	/base/aareas/schema/administrative_area/administrative_parent	/m/03rk0
/m/01nhkxp	/award/award_nominee/award_nominations./award/award_nomination/award_nominee	/m/05vzw3
/m/03k545	/people/person/spouse_s./people/marriage/type_of_union	/m/04ztj
/m/05yh_t	/award/award_nominee/award_nominations./award/award_nomination/award_nominee	/m/02g5h5
/m/03s2dj	/people/person/gender	/m/05zppz
/m/07bzz7	/film/film/genre	/m/04t36
/m/01h72l	/tv/tv_program/languages	/m/02h40lc
/m/03nnm4t	/award/award_ceremony/awards_presented./award/award_honor/award_winner	/m/05bnq3j
/m/0k2m6	/film/film/story_by	/m/081k8
/m/04nlb94	/film/film/genre	/m/07s9rl0
/m/090s_0	/tv/tv_program/languages	/m/02h40lc
/m/0d0vqn	/base/popstra/location/vacationers./base/popstra/vacation_choice/vacationer	/m/018grr
/m/08cx5g	/award/award_winning_work/awards_won./award/award_honor/award_winner	/m/0bkq_8
/m/03_dj	/people/person/spouse_s./people/marriage/type_of_union	/m/04ztj
/m/05d7rk	/people/person/nationality	/m/03rk0
/m/02s5v5	/people/person/spouse_s./people/marriage/type_of_union	/m/04ztj
/m/06chf	/award/award_nominee/award_nominations./award/award_nomination/nominated_for	/m/0cz_ym
/m/07s9rl0	/media_common/netflix_genre/titles	/m/08fn5b
/m/0hw1j	/people/person/gender	/m/05zppz
/m/02nx2k	/film/film/language	/m/02h40lc
/m/0fhpv4	/award/award_category/nominees./award/award_nomination/nominated_for	/m/04vr_f
/m/018p4y	/people/person/languages	/m/02h40lc
/m/02h4rq6	/education/educational_degree/people_with_this_degree./education/education/institution	/m/03l6bs
/m/02sdwt	/education/educational_institution/students_graduates./education/education/student	/m/015_30
/m/05rznz	/location/country/official_language	/m/02h40lc
/m/04ztj	/people/marriage_union_type/unions_of_this_type./people/marriage/location_of_ceremony	/m/0r3wm
/m/026lj	/influence/influence_node/influenced_by	/m/043s3
/m/0315q3	/people/person/languages	/m/02h40lc
/m/05ywg	/travel/travel_destination/climate./travel/travel_destination_monthly_climate/month	/m/04wzr
/m/05pdh86	/film/film/release_date_s./film/film_regional_release_date/film_release_region	/m/04gzd
/m/0hsn_	/people/person/spouse_s./people/marriage/type_of_union	/m/04ztj
/m/02h4rq6	/education/educational_degree/people_with_this_degree./education/education/institution	/m/09vzz
/m/0fgrm	/film/film/language	/m/02h40lc
/m/06m6z6	/people/person/gender	/m/05zppz
/m/03x31g	/people/person/languages	/m/02h40lc
/m/040njc	/award/award_category/nominees./award/award_nomination/nominated_for	/m/0ggbhy7
/m/01kr6k	/business/job_title/people_with_this_title./business/employment_tenure/company	/m/02r5dz
/m/04ztj	/people/marriage_union_type/unions_of_this_type./people/marriage/location_of_ceremony	/m/0r2kh
/m/039bpc	/people/person/languages	/m/02h40lc
/m/07jbh	/olympics/olympic_sport/athletes./olympics/olympic_athlete_affiliation/country	/m/03rk0
/m/03t8v3	/people/person/spouse_s./people/marriage/type_of_union	/m/04ztj
/m/06r2_	/film/film/other_crew./film/film_crew_gig/film_crew_role	/m/09vw2b7
/m/03xf_m	/film/film/genre	/m/04t36
/m/01v1d8	/music/instrument/instrumentalists	/m/01w9k25
/m/0f_nbyh	/award/award_category/nominees./award/award_nomination/nominated_for	/m/08nvyr
/m/026yqrr	/award/award_nominee/award_nominations./award/award_nomination/award_nominee	/m/01vvydl
/m/0jhz_	/location/us_county/county_seat	/m/0ggh3
/m/0c38gj	/film/film/other_crew./film/film_crew_gig/film_crew_role	/m/09vw2b7
/m/073h9x	/time/event/instance_of_recurring_event	/m/0g_w
/m/0gj96ln	/film/film/release_date_s./film/film_regional_release_date/film_release_region	/m/0jgd
/m/0jdhp	/people/person/profession	/m/0dxtg
/m/01963w	/award/award_nominee/award_nominations./award/award_nomination/award	/m/0262zm
/m/02q0k7v	/film/film/other_crew./film/film_crew_gig/film_crew_role	/m/089fss
/m/02f716	/award/award_category/winners./award/award_honor/award_winner	/m/01vw20h
/m/02v1m7	/award/award_category/winners./award/award_honor/award_winner	/m/01v_pj6
/m/015_30	/people/person/spouse_s./people/marriage/type_of_union	/m/04ztj
/m/04ztj	/people/marriage_union_type/unions_of_this_type./people/marriage/location_of_ceremony	/m/019fh
/m/057176	/award/award_nominee/award_nominations./award/award_nomination/award_nominee	/m/036hf4
/m/0hv8w	/film/film/language	/m/02h40lc
/m/014j1m	/food/food/nutrients./food/nutrition_fact/nutrient	/m/025s0s0
/m/0kbg6	/people/person/languages	/m/02h40lc
/m/02tgz4	/film/film/genre	/m/0jdm8
/m/01jvxb	/education/educational_institution/students_graduates./education/education/student	/m/0g8st4
/m/024dgj	/celebrities/celebrity/celebrity_friends./celebrities/friendship/friend	/m/01vw20h
/m/02l4pj	/award/award_nominee/award_nominations./award/award_nomination/award_nominee	/m/02mt4k
/m/09p0ct	/film/film/genre	/m/07s9rl0
/m/02whj	/people/person/spouse_s./people/marriage/type_of_union	/m/04ztj
/m/04vr_f	/film/film/produced_by	/m/0b1f49
/m/040rjq	/influence/influence_node/influenced_by	/m/07h07
/m/06101p	/people/person/profession	/m/0dxtg
/m/03gvt	/music/performance_role/guest_performances./music/recording_contribution/performance_role	/m/0l15bq
/m/01br2w	/film/film/music	/m/01mkn_d
/m/0g2c8	/award/hall_of_fame/inductees./award/hall_of_fame_induction/inductee	/m/01vs_v8
/m/01_vfy	/award/award_nominee/award_nominations./award/award_nomination/nominated_for	/m/0c_j9x
/m/01d1st	/award/award_nominee/award_nominations./award/award_nomination/award_nominee	/m/04w391
/m/0fpkhkz	/film/film/country	/m/0f8l9c
/m/04jkpgv	/film/film/release_date_s./film/film_regional_release_date/film_release_region	/m/0f8l9c
/m/055sjw	/tv/tv_writer/tv_programs./tv/tv_program_writer_relationship/tv_program	/m/07c72
/m/09th87	/sports/sports_league_draft/picks./sports/sports_league_draft_pick/school	/m/01ptt7
/m/05t7c1	/education/educational_institution/students_graduates./education/education/major_field_of_study	/m/037mh8
/m/01d1st	/people/person/gender	/m/05zppz
/m/012mzw	/education/educational_institution/students_graduates./education/education/student	/m/03f1r6t
/m/01vvydl	/award/award_nominee/award_nominations./award/award_nomination/award_nominee	/m/026yqrr
/m/01h6pn	/military/military_conflict/combatants./military/military_combatant_group/combatants	/m/01h3dj
/m/055c8	/film/actor/film./film/performance/film	/m/02mmwk
/m/028c_8	/sports/sports_position/players./sports/sports_team_roster/team	/m/0x0d
/m/0755wz	/award/award_winner/awards_won./award/award_honor/award_winner	/m/01z7_f
/m/037cr1	/film/film/other_crew./film/film_crew_gig/film_crew_role	/m/09vw2b7
/m/039bpc	/people/person/spouse_s./people/marriage/type_of_union	/m/04ztj
/m/0bh8yn3	/award/award_winning_work/awards_won./award/award_honor/award_winner	/m/036hf4
/m/044prt	/people/person/profession	/m/012t_z
/m/07s9rl0	/media_common/netflix_genre/titles	/m/01cmp9
/m/0fpxp	/tv/tv_program/languages	/m/02h40lc
/m/01bcp7	/medicine/disease/risk_factors	/m/05zppz
/m/07qg8v	/film/film/genre	/m/02n4kr
/m/0nh57	/location/location/adjoin_s./location/adjoining_relationship/adjoins	/m/0ngy8
/m/081l_	/people/person/gender	/m/05zppz
/m/0prhz	/film/film/country	/m/0f8l9c
/m/09qvms	/award/award_ceremony/awards_presented./award/award_honor/award_winner	/m/05lb87
/m/058kqy	/film/actor/film./film/performance/film	/m/08rr3p
/m/0bs5k8r	/film/film/genre	/m/07s9rl0
/m/01_2n	/tv/tv_program/genre	/m/07s9rl0
/m/06w58f	/award/award_nominee/award_nominations./award/award_nomination/award_nominee	/m/02wk_43
/m/059j4x	/award/award_nominee/award_nominations./award/award_nomination/award_nominee	/m/0382m4
/m/0f8l9c	/location/location/adjoin_s./location/adjoining_relationship/adjoins	/m/0154j
/m/05yh_t	/film/actor/film./film/performance/film	/m/0f7hw
/m/04ztj	/people/marriage_union_type/unions_of_this_type./people/marriage/location_of_ceremony	/m/0wh3
/m/0cv2m	/base/aareas/schema/administrative_area/administrative_parent	/m/03rk0
/m/0c53vt	/award/award_ceremony/awards_presented./award/award_honor/award_winner	/m/01jpmpv
/m/0291hr	/film/film/genre	/m/02n4kr
/m/060j8b	/award/award_nominee/award_nominations./award/award_nomination/award	/m/0cqhk0
/m/090s_0	/film/film/story_by	/m/03_dj
/m/0fy2s1	/people/person/places_lived./people/place_lived/location	/m/0fk98
/m/01fxck	/people/person/gender	/m/05zppz
/m/0cqhk0	/award/award_category/winners./award/award_honor/award_winner	/m/072bb1
/m/03jldb	/people/person/profession	/m/0dxtg
/m/01hc9_	/people/person/gender	/m/05zppz
/m/040_lv	/film/film/genre	/m/0vgkd
/m/048vhl	/film/film/language	/m/02h40lc
/m/0cqhk0	/award/award_category/winners./award/award_honor/award_winner	/m/05lb65
/m/0n228	/location/location/contains	/m/013jz2
/m/01pr6q7	/people/person/spouse_s./people/marriage/type_of_union	/m/04ztj
/m/06cm5	/film/film/language	/m/02h40lc
/m/0b6l1st	/film/film/genre	/m/02n4kr
/m/01kvrz	/organization/organization/headquarters./location/mailing_address/state_province_region	/m/05k7sb
/m/07s93v	/people/person/profession	/m/0dxtg
/m/0prfz	/award/award_nominee/award_nominations./award/award_nomination/award	/m/0789_m
/m/03_wj_	/people/person/spouse_s./people/marriage/type_of_union	/m/04ztj
/m/01p7yb	/film/actor/film./film/performance/film	/m/05c26ss
/m/0gd92	/film/film/genre	/m/07s9rl0
/m/02ktt7	/base/schemastaging/organization_extra/phone_number./base/schemastaging/phone_sandbox/service_language	/m/02h40lc
/m/0gqz2	/award/award_category/winners./award/award_honor/ceremony	/m/0bzjvm
/m/0227tr	/award/award_nominee/award_nominations./award/award_nomination/award_nominee	/m/02p65p
/m/0djc3s	/people/person/nationality	/m/03rk0
/m/0fq7dv_	/film/film/release_date_s./film/film_regional_release_date/film_release_region	/m/06npd
/m/0509bl	/film/actor/film./film/performance/film	/m/0b76kw1
/m/096lf_	/award/award_winner/awards_won./award/award_honor/award_winner	/m/0404wqb
/m/05xd_v	/people/person/spouse_s./people/marriage/type_of_union	/m/04ztj
/m/03djpm	/music/genre/artists	/m/01ww_vs
/m/084l5	/sports/professional_sports_team/draft_picks./sports/sports_league_draft_pick/draft	/m/03nt7j
/m/05m9f9	/award/award_nominee/award_nominations./award/award_nomination/award_nominee	/m/0c7t58
/m/01jpmpv	/people/person/gender	/m/05zppz
/m/02qgyv	/film/actor/film./film/performance/film	/m/011ysn
/m/0315q3	/film/actor/film./film/performance/film	/m/034qrh
/m/02qjj7	/people/person/gender	/m/05zppz
/m/01txts	/music/record_label/artist	/m/0qf3p
/m/0154qm	/award/award_nominee/award_nominations./award/award_nomination/award_nominee	/m/02qgyv
/m/02_t2t	/people/person/spouse_s./people/marriage/type_of_union	/m/04ztj
/m/02ts3h	/people/person/spouse_s./people/marriage/type_of_union	/m/04ztj
/m/0gqz2	/award/award_category/winners./award/award_honor/ceremony	/m/059x66
/m/02rrsz	/people/person/languages	/m/02h40lc
/m/01gst9	/government/legislative_session/members./government/government_position_held/district_represented	/m/05k7sb
/m/0ddd9	/award/award_category/winners./award/award_honor/award_winner	/m/084nh
/m/058vfp4	/people/person/gender	/m/05zppz
/m/02qkwl	/film/film/other_crew./film/film_crew_gig/film_crew_role	/m/09vw2b7
/m/02_xgp2	/education/educational_degree/people_with_this_degree./education/education/institution	/m/01y9pk
/m/0274v0r	/award/award_category/nominees./award/award_nomination/nominated_for	/m/05p09dd
/m/094wz7q	/award/award_nominee/award_nominations./award/award_nomination/nominated_for	/m/040b5k
/m/024dgj	/people/person/spouse_s./people/marriage/type_of_union	/m/04ztj
/m/0dyb1	/film/film/language	/m/02h40lc
/m/01xhh5	/people/ethnicity/geographic_distribution	/m/06qd3
/m/0gk4g	/people/cause_of_death/people	/m/0bkmf
/m/02qgyv	/award/award_nominee/award_nominations./award/award_nomination/nominated_for	/m/01hqhm
/m/014ps4	/influence/influence_node/influenced_by	/m/03jxw
/m/0lccn	/people/person/profession	/m/05z96
/m/028tv0	/music/performance_role/regular_performances./music/group_membership/role	/m/01v1d8
/m/02r5dz	/base/schemastaging/organization_extra/phone_number./base/schemastaging/phone_sandbox/service_language	/m/02h40lc
/m/098sx	/people/person/gender	/m/05zppz
/m/0154qm	/award/award_nominee/award_nominations./award/award_nomination/award	/m/09qwmm
/m/06npd	/military/military_combatant/military_conflicts./military/military_combatant_group/combatants	/m/06c1y
/m/0bx_q	/base/popstra/celebrity/dated./base/popstra/dated/participant	/m/01vvb4m
/m/0d9_96	/award/award_nominee/award_nominations./award/award_nomination/award_nominee	/m/03jldb
/m/06w58f	/award/award_winner/awards_won./award/award_honor/award_winner	/m/02wk_43
/m/02h4rq6	/education/educational_degree/people_with_this_degree./education/education/institution	/m/02rv1w
/m/07hwkr	/people/ethnicity/people	/m/016vg8
/m/0fhpv4	/award/award_category/nominees./award/award_nomination/nominated_for	/m/0btbyn
/m/02cttt	/organization/organization/headquarters./location/mailing_address/citytown	/m/019fh
/m/04bgy	/people/person/spouse_s./people/marriage/type_of_union	/m/04ztj
/m/01w02sy	/people/person/languages	/m/02h40lc
/m/0jsw9l	/award/award_nominee/award_nominations./award/award_nomination/award	/m/02x258x
/m/0gkr9q	/award/award_category/winners./award/award_honor/award_winner	/m/05m9f9
/m/0404wqb	/award/award_nominee/award_nominations./award/award_nomination/award_nominee	/m/096lf_
/m/0fpkhkz	/film/film/language	/m/02h40lc
/m/014mlp	/education/educational_degree/people_with_this_degree./education/education/institution	/m/0187nd
/m/044kwr	/people/person/profession	/m/025sppp
/m/0168nq	/award/ranked_item/appears_in_ranked_lists./award/ranking/list	/m/01pd60
/m/0hv8w	/film/film/release_date_s./film/film_regional_release_date/film_release_region	/m/0f8l9c
/m/03gt0c5	/award/award_nominee/award_nominations./award/award_nomination/nominated_for	/m/02q6gfp
/m/0443xn	/people/person/spouse_s./people/marriage/location_of_ceremony	/m/03gh4
/m/02wk_43	/award/award_nominee/award_nominations./award/award_nomination/award_nominee	/m/03wh8kl
/m/014mlp	/education/educational_degree/people_with_this_degree./education/education/major_field_of_study	/m/06bvp
/m/02_xgp2	/education/educational_degree/people_with_this_degree./education/education/institution	/m/01j_9c
/m/0bth54	/film/film/other_crew./film/film_crew_gig/film_crew_role	/m/0n1h
/m/0bh8yn3	/film/film/release_date_s./film/film_regional_release_date/film_release_region	/m/0154j
/m/03bdkd	/film/film/language	/m/02h40lc
/m/06bd5j	/award/award_winning_work/awards_won./award/award_honor/award_winner	/m/03rwz3
/m/0cz_ym	/film/film/other_crew./film/film_crew_gig/film_crew_role	/m/089fss
/m/02ck7w	/award/award_winner/awards_won./award/award_honor/award_winner	/m/01ps2h8
/m/02y9ln	/people/person/gender	/m/05zppz
/m/03p2xc	/film/film/genre	/m/07s9rl0
/m/07cdz	/film/film/language	/m/02h40lc
/m/01qbl	/music/performance_role/guest_performances./music/recording_contribution/performance_role	/m/0l15bq
