# Supplementary material for: Relation semantic fusion in subgraph for inductive link prediction in knowledge graphs
Source: PeerJ Comput Sci. 2024 Oct 1;10:e2324. doi: 10.7717/peerj-cs.2324 (PMC11639272; doi:10.7717/peerj-cs.2324)
Supplement: Supplemental Information 1 [file peerj-cs-10-2324-s001.zip › Data/fb237_v1_ind/test.txt]

/m/0gq9h	/award/award_category/winners./award/award_honor/ceremony	/m/0bzlrh
/m/080knyg	/award/award_nominee/award_nominations./award/award_nomination/award_nominee	/m/022q4l9
/m/046qq	/film/actor/film./film/performance/film	/m/03shpq
/m/060c4	/business/job_title/people_with_this_title./business/employment_tenure/company	/m/0jpn8
/m/0x67	/people/ethnicity/people	/m/02h9_l
/m/0qf2t	/film/film/genre	/m/01t_vv
/m/06dfg	/location/location/adjoin_s./location/adjoining_relationship/adjoins	/m/07tp2
/m/0l9k1	/award/award_nominee/award_nominations./award/award_nomination/award	/m/0gq9h
/m/01wgxtl	/base/popstra/celebrity/dated./base/popstra/dated/participant	/m/022q32
/m/01qb5d	/film/film/genre	/m/02kdv5l
/m/01qrbf	/film/actor/film./film/performance/film	/m/020bv3
/m/03mp8k	/music/record_label/artist	/m/0127s7
/m/03_8r	/olympics/olympic_sport/athletes./olympics/olympic_athlete_affiliation/country	/m/03h2c
/m/01d259	/film/film/release_date_s./film/film_regional_release_date/film_release_region	/m/06mzp
/m/06fq2	/education/educational_institution/colors	/m/036k5h
/m/025sc50	/music/genre/artists	/m/0412f5y
/m/03h2c	/location/country/official_language	/m/06nm1
/m/05np4c	/award/award_nominee/award_nominations./award/award_nomination/award_nominee	/m/0k2mxq
/m/05b5c	/business/business_operation/industry	/m/01mf0
/m/0h1p	/award/award_nominee/award_nominations./award/award_nomination/award	/m/0gq9h
/m/02rg_4	/education/educational_institution/school_type	/m/05pcjw
/m/025cn2	/award/award_nominee/award_nominations./award/award_nomination/nominated_for	/m/0m_h6
/m/0dq9p	/people/cause_of_death/people	/m/0hpz8
/m/05qd_	/award/award_winner/awards_won./award/award_honor/award_winner	/m/02q_cc
/m/079dy	/government/politician/government_positions_held./government/government_position_held/basic_title	/m/060c4
/m/041rx	/people/ethnicity/people	/m/01xndd
/m/0x67	/people/ethnicity/languages_spoken	/m/06nm1
/m/025cn2	/people/person/place_of_birth	/m/02_286
/m/02rn00y	/film/film/other_crew./film/film_crew_gig/film_crew_role	/m/0d2b38
/m/0b_c7	/award/award_nominee/award_nominations./award/award_nomination/award_nominee	/m/0f5mdz
/m/04ftdq	/education/educational_institution/colors	/m/083jv
/m/016z9n	/film/film/featured_film_locations	/m/0rh6k
/m/01vn0t_	/people/person/profession	/m/016z4k
/m/0l9k1	/award/award_nominee/award_nominations./award/award_nomination/nominated_for	/m/0p_rk
/m/0ml_m	/location/location/adjoin_s./location/adjoining_relationship/adjoins	/m/0mlw1
/m/01wgxtl	/award/award_nominee/award_nominations./award/award_nomination/award_nominee	/m/01wlt3k
/m/016sp_	/award/award_nominee/award_nominations./award/award_nomination/award_nominee	/m/01l03w2
/m/0pqc5	/government/government_office_category/officeholders./government/government_position_held/jurisdiction_of_office	/m/0f2s6
/m/022q32	/people/person/places_lived./people/place_lived/location	/m/01jr6
/m/01900g	/people/person/profession	/m/018gz8
/m/04sx9_	/award/award_nominee/award_nominations./award/award_nomination/award_nominee	/m/01qscs
/m/01l1b90	/base/popstra/celebrity/friendship./base/popstra/friendship/participant	/m/01kgxf
/m/027dtxw	/award/award_category/nominees./award/award_nomination/nominated_for	/m/05sy_5
/m/0127s7	/award/award_nominee/award_nominations./award/award_nomination/award	/m/01c99j
/m/04zwtdy	/award/award_nominee/award_nominations./award/award_nomination/nominated_for	/m/05nyqk
/m/09q17	/media_common/netflix_genre/titles	/m/0640m69
/m/0x67	/people/ethnicity/people	/m/01sg7_
/m/01cwdk	/education/educational_institution/school_type	/m/05jxkf
/m/0ct5zc	/film/film/story_by	/m/0jt90f5
/m/03295l	/people/ethnicity/languages_spoken	/m/01jb8r
/m/063g7l	/film/actor/film./film/performance/film	/m/01718w
/m/0crh5_f	/film/film/film_festivals	/m/0fpkxfd
/m/05br10	/award/award_nominee/award_nominations./award/award_nomination/nominated_for	/m/0jqj5
/m/03xgm3	/award/award_nominee/award_nominations./award/award_nomination/award_nominee	/m/01l4zqz
/m/0bdjd	/film/film/featured_film_locations	/m/0fsv2
/m/04ydr95	/film/film/produced_by	/m/0pmhf
/m/01g257	/film/actor/film./film/performance/film	/m/02pg45
/m/027f2w	/education/educational_degree/people_with_this_degree./education/education/institution	/m/01jssp
/m/0jqp3	/film/film/produced_by	/m/09ftwr
/m/02glc4	/government/legislative_session/members./government/government_position_held/legislative_sessions	/m/02cg7g
/m/0gq_d	/award/award_category/winners./award/award_honor/ceremony	/m/0bzlrh
/m/0bzlrh	/award/award_ceremony/awards_presented./award/award_honor/honored_for	/m/0p_rk
/m/0pkyh	/award/award_winner/awards_won./award/award_honor/award_winner	/m/02cx90
/m/022_lg	/award/award_nominee/award_nominations./award/award_nomination/nominated_for	/m/0pd64
/m/02nwxc	/award/award_nominee/award_nominations./award/award_nomination/award_nominee	/m/05p5nc
/m/033qdy	/film/film/language	/m/064_8sq
/m/0fd_1	/people/person/places_lived./people/place_lived/location	/m/02_286
/m/01rc6f	/education/educational_institution/colors	/m/083jv
/m/02681_5	/award/award_category/winners./award/award_honor/award_winner	/m/01wj18h
/m/09k5jh7	/award/award_ceremony/awards_presented./award/award_honor/honored_for	/m/02rn00y
/m/0k_kr	/music/record_label/artist	/m/07c0j
/m/09gdh6k	/film/film/film_festivals	/m/0bmj62v
/m/0f63n	/location/location/adjoin_s./location/adjoining_relationship/adjoins	/m/0f6_4
/m/0jw67	/film/director/film	/m/012jfb
/m/01vxlbm	/people/person/profession	/m/016z4k
/m/01xcr4	/people/person/profession	/m/0d8qb
/m/0gq9h	/award/award_category/nominees./award/award_nomination/nominated_for	/m/02_kd
/m/01rtm4	/education/educational_institution/students_graduates./education/education/student	/m/01xndd
/m/01nvmd_	/people/person/place_of_birth	/m/01_d4
/m/0170vn	/people/person/places_lived./people/place_lived/location	/m/02_286
/m/011j5x	/music/genre/artists	/m/01dw_f
/m/04g_wd	/people/person/profession	/m/0d8qb
/m/0184jc	/award/award_winner/awards_won./award/award_honor/award_winner	/m/0c35b1
/m/08052t3	/film/film/language	/m/06nm1
/m/02482c	/education/educational_institution/school_type	/m/07tf8
/m/0p9xd	/music/genre/artists	/m/01304j
/m/01rnly	/film/film/featured_film_locations	/m/02_286
/m/0jrv_	/music/genre/artists	/m/04rcr
/m/0gmcwlb	/award/award_winning_work/awards_won./award/award_honor/award	/m/0gq9h
/m/01900g	/film/actor/film./film/performance/film	/m/0234j5
/m/0d608	/film/actor/film./film/performance/film	/m/033pf1
/m/0721cy	/award/award_nominee/award_nominations./award/award_nomination/award_nominee	/m/03xp8d5
/m/05qd_	/business/business_operation/industry	/m/02vxn
/m/0k_kr	/music/record_label/artist	/m/0kr_t
/m/0kz2w	/education/educational_institution/school_type	/m/07tf8
/m/01q2nx	/film/film/featured_film_locations	/m/0rh6k
/m/039wsf	/people/person/place_of_birth	/m/02_286
/m/0337vz	/people/person/place_of_birth	/m/01_d4
/m/01ymvk	/education/educational_institution/colors	/m/083jv
/m/0m93	/influence/influence_node/influenced_by	/m/0gz_
/m/0d608	/people/person/profession	/m/018gz8
/m/03kmyy	/education/educational_institution/school_type	/m/05pcjw
/m/080dwhx	/award/award_winning_work/awards_won./award/award_honor/award_winner	/m/02l6dy
/m/02kxbwx	/film/director/film	/m/0bz3jx
/m/02fsn	/music/performance_role/regular_performances./music/group_membership/role	/m/07_l6
/m/01wbsdz	/music/artist/origin	/m/01smm
/m/025sc50	/music/genre/artists	/m/01ws9n6
/m/08wq0g	/award/award_nominee/award_nominations./award/award_nomination/award_nominee	/m/0cmt6q
/m/0l3h	/location/statistical_region/religions./location/religion_percentage/religion	/m/072w0
/m/01p7b6b	/award/award_nominee/award_nominations./award/award_nomination/nominated_for	/m/01jc6q
/m/02t_h3	/film/film/genre	/m/01q03
/m/060bp	/government/government_office_category/officeholders./government/government_position_held/jurisdiction_of_office	/m/03548
/m/08y2fn	/tv/tv_program/regular_cast./tv/regular_tv_appearance/actor	/m/06j8wx
/m/0k60	/people/person/places_lived./people/place_lived/location	/m/0fp5z
/m/02d413	/film/film/cinematography	/m/0f3zsq
/m/09f0bj	/award/award_nominee/award_nominations./award/award_nomination/award_nominee	/m/05np4c
/m/02cg7g	/government/legislative_session/members./government/government_position_held/legislative_sessions	/m/060ny2
/m/059_gf	/award/award_nominee/award_nominations./award/award_nomination/nominated_for	/m/03shpq
/m/01wk7ql	/award/award_nominee/award_nominations./award/award_nomination/award	/m/01c99j
/m/03hr1p	/olympics/olympic_sport/athletes./olympics/olympic_athlete_affiliation/country	/m/0d060g
/m/01m1dzc	/award/award_winner/awards_won./award/award_honor/award_winner	/m/01l03w2
/m/0pqzh	/influence/influence_node/influenced_by	/m/03hnd
/m/0x67	/people/ethnicity/people	/m/059_gf
/m/03q3sy	/people/person/nationality	/m/0d060g
/m/0gvs1kt	/film/film/release_date_s./film/film_regional_release_date/film_release_region	/m/02vzc
/m/06_9lg	/base/schemastaging/organization_extra/phone_number./base/schemastaging/phone_sandbox/service_location	/m/09c17
/m/07s3m4g	/film/film/release_date_s./film/film_regional_release_date/film_release_region	/m/02vzc
/m/064_8sq	/language/human_language/countries_spoken_in	/m/05cc1
/m/06qn87	/award/award_nominee/award_nominations./award/award_nomination/nominated_for	/m/08ct6
/m/020h2v	/film/film_distributor/films_distributed./film/film_film_distributor_relationship/film	/m/011yth
/m/02rdxsh	/award/award_category/nominees./award/award_nomination/nominated_for	/m/04b2qn
/m/027dtxw	/award/award_category/winners./award/award_honor/award_winner	/m/01qscs
/m/07l450	/film/film/language	/m/064_8sq
/m/041rx	/people/ethnicity/people	/m/0lrh
/m/07lp1	/influence/influence_node/influenced_by	/m/0lrh
/m/0jsqk	/film/film/language	/m/064_8sq
/m/01g257	/award/award_nominee/award_nominations./award/award_nomination/award_nominee	/m/015v3r
/m/027dtxw	/award/award_category/nominees./award/award_nomination/nominated_for	/m/02_kd
/m/02q_cc	/award/award_nominee/award_nominations./award/award_nomination/award	/m/0gq9h
/m/02lgj6	/award/award_winner/awards_won./award/award_honor/award_winner	/m/02lgfh
/m/02p3cr5	/music/record_label/artist	/m/01323p
/m/06k75	/time/event/locations	/m/0d0kn
/m/02xj3rw	/award/award_category/disciplines_or_subjects	/m/02vxn
/m/031f_m	/film/film/genre	/m/02kdv5l
/m/02x4wr9	/award/award_category/nominees./award/award_nomination/nominated_for	/m/017z49
/m/016srn	/people/person/profession	/m/016z4k
/m/0js9s	/film/director/film	/m/017gl1
/m/08hp53	/award/award_nominee/award_nominations./award/award_nomination/nominated_for	/m/04fzfj
/m/0kv2hv	/film/film/executive_produced_by	/m/0bgrsl
/m/0184jc	/award/award_nominee/award_nominations./award/award_nomination/nominated_for	/m/08c4yn
/m/02681xs	/award/award_category/winners./award/award_honor/ceremony	/m/08pc1x
/m/01hw5kk	/film/film/production_companies	/m/04rtpt
/m/0721cy	/award/award_nominee/award_nominations./award/award_nomination/award_nominee	/m/01jgpsh
/m/01c99j	/award/award_category/winners./award/award_honor/ceremony	/m/05pd94v
/m/02_kd	/award/award_winning_work/awards_won./award/award_honor/award_winner	/m/02l4rh
/m/01tlmw	/location/hud_county_place/county	/m/0m2fr
/m/04zwc	/education/educational_institution/school_type	/m/05jxkf
/m/01m15br	/award/award_nominee/award_nominations./award/award_nomination/award_nominee	/m/01l4zqz
/m/07_l6	/music/instrument/instrumentalists	/m/011zf2
/m/023322	/music/group_member/membership./music/group_membership/role	/m/0dwt5
/m/02cx90	/award/award_nominee/award_nominations./award/award_nomination/award_nominee	/m/01m15br
/m/05qd_	/film/film_distributor/films_distributed./film/film_film_distributor_relationship/film	/m/0jsqk
/m/04bdzg	/people/person/places_lived./people/place_lived/location	/m/02_286
/m/02kfzz	/film/film/genre	/m/02kdv5l
/m/01q9b9	/people/person/profession	/m/0d8qb
/m/05_6_y	/sports/pro_athlete/teams./sports/sports_team_roster/team	/m/02b15h
/m/02bqn1	/government/legislative_session/members./government/government_position_held/legislative_sessions	/m/02cg7g
/m/0gq9h	/award/award_category/nominees./award/award_nomination/nominated_for	/m/011yth
/m/02bn_p	/government/legislative_session/members./government/government_position_held/legislative_sessions	/m/02glc4
/m/03q3sy	/film/actor/film./film/performance/film	/m/05t0_2v
/m/05szq8z	/film/film/film_format	/m/0cj16
/m/02qny_	/soccer/football_player/current_team./sports/sports_team_roster/team	/m/01k2xy
/m/016sp_	/award/award_nominee/award_nominations./award/award_nomination/award_nominee	/m/015c4g
/m/0k2mxq	/award/award_winner/awards_won./award/award_honor/award_winner	/m/05np4c
/m/0dgrwqr	/film/film/release_date_s./film/film_regional_release_date/film_release_region	/m/06mzp
/m/0b2v79	/film/film/genre	/m/02kdv5l
/m/034r25	/film/film/genre	/m/02kdv5l
/m/0qf2t	/film/film/genre	/m/01q03
/m/0b1xl	/education/educational_institution/students_graduates./education/education/student	/m/012gq6
/m/041rx	/people/ethnicity/people	/m/0161sp
/m/03b3j	/sports/professional_sports_team/draft_picks./sports/sports_league_draft_pick/school	/m/01rc6f
/m/03xp8d5	/award/award_nominee/award_nominations./award/award_nomination/award_nominee	/m/0721cy
/m/035s95	/film/film/production_companies	/m/02slt7
/m/08pc1x	/award/award_ceremony/awards_presented./award/award_honor/award_winner	/m/011zf2
/m/0plw	/base/schemastaging/organization_extra/phone_number./base/schemastaging/phone_sandbox/service_language	/m/06nm1
/m/063_t	/people/deceased_person/place_of_burial	/m/0nb1s
/m/01xzb6	/people/person/profession	/m/09lbv
/m/0dq9p	/people/cause_of_death/people	/m/0c12h
/m/03q3sy	/award/award_nominee/award_nominations./award/award_nomination/nominated_for	/m/05t0_2v
/m/08wq0g	/award/award_winner/awards_won./award/award_honor/award_winner	/m/0bt7ws
/m/04fc6c	/music/record_label/artist	/m/03y82t6
/m/06nm1	/media_common/netflix_genre/titles	/m/091z_p
/m/05qb8vx	/award/award_ceremony/awards_presented./award/award_honor/honored_for	/m/02z0f6l
/m/08bqy9	/people/person/place_of_birth	/m/09c17
/m/0gxtknx	/film/film/release_date_s./film/film_regional_release_date/film_release_region	/m/0d060g
/m/03y82t6	/base/popstra/celebrity/friendship./base/popstra/friendship/participant	/m/02bc74
/m/084w8	/influence/influence_node/influenced_by	/m/07dnx
/m/01kwlwp	/people/person/place_of_birth	/m/0f2s6
/m/0dq3c	/business/job_title/people_with_this_title./business/employment_tenure/company	/m/03mnk
/m/01t6b4	/award/award_nominee/award_nominations./award/award_nomination/award_nominee	/m/038bht
/m/0gq9h	/award/award_category/nominees./award/award_nomination/nominated_for	/m/017gl1
/m/02tk74	/people/person/spouse_s./people/marriage/spouse	/m/0h5g_
/m/02x8m	/music/genre/artists	/m/016376
/m/020h2v	/film/film_distributor/films_distributed./film/film_film_distributor_relationship/film	/m/035s95
/m/04yqlk	/award/award_nominee/award_nominations./award/award_nomination/award_nominee	/m/015p37
