# Supplementary material for: Relation semantic fusion in subgraph for inductive link prediction in knowledge graphs
Source: PeerJ Comput Sci. 2024 Oct 1;10:e2324. doi: 10.7717/peerj-cs.2324 (PMC11639272; doi:10.7717/peerj-cs.2324)
Supplement: Supplemental Information 1 [file peerj-cs-10-2324-s001.zip › Data/fb237_v1_ind/train.txt]

/m/0gdh5	/award/award_nominee/award_nominations./award/award_nomination/award	/m/01c99j
/m/05650n	/film/film/genre	/m/01zhp
/m/044qx	/film/actor/film./film/performance/film	/m/0gxfz
/m/03x726	/sports/sports_team/colors	/m/083jv
/m/01qb5d	/film/film/country	/m/0d060g
/m/06j8wx	/award/award_winner/awards_won./award/award_honor/award_winner	/m/02l4rh
/m/02glc4	/government/legislative_session/members./government/government_position_held/legislative_sessions	/m/060ny2
/m/0274ck	/people/person/nationality	/m/0d060g
/m/0gdh5	/people/person/nationality	/m/0d060g
/m/041rx	/people/ethnicity/people	/m/01l1hr
/m/0m491	/film/film/featured_film_locations	/m/01_d4
/m/02w7fs	/award/award_category/winners./award/award_honor/ceremony	/m/05pd94v
/m/05qd_	/award/award_nominee/award_nominations./award/award_nomination/award	/m/0gq_d
/m/02bc74	/base/popstra/celebrity/friendship./base/popstra/friendship/participant	/m/03y82t6
/m/016tt2	/film/film_distributor/films_distributed./film/film_film_distributor_relationship/film	/m/01719t
/m/01r3hr	/sports/sports_position/players./sports/sports_team_roster/team	/m/01ct6
/m/034xyf	/film/film/language	/m/06nm1
/m/09f0bj	/award/award_winner/awards_won./award/award_honor/award_winner	/m/0k2mxq
/m/0gq9h	/award/award_category/nominees./award/award_nomination/nominated_for	/m/02q52q
/m/01dys	/olympics/olympic_sport/athletes./olympics/olympic_athlete_affiliation/country	/m/06mzp
/m/01chg	/media_common/netflix_genre/titles	/m/09yxcz
/m/022q32	/base/popstra/celebrity/dated./base/popstra/dated/participant	/m/015pkc
/m/064_8sq	/language/human_language/countries_spoken_in	/m/07fj_
/m/02x4wr9	/award/award_category/nominees./award/award_nomination/nominated_for	/m/04b2qn
/m/0n6f8	/people/person/places_lived./people/place_lived/location	/m/04ly1
/m/0jqp3	/film/film/written_by	/m/0170vn
/m/0dgrwqr	/film/film/genre	/m/02kdv5l
/m/02lgj6	/award/award_nominee/award_nominations./award/award_nomination/award_nominee	/m/02lgfh
/m/0dq9p	/people/cause_of_death/people	/m/01wj9y9
/m/0524b41	/award/award_winning_work/awards_won./award/award_honor/award	/m/02_3zj
/m/06j8wx	/award/award_nominee/award_nominations./award/award_nomination/nominated_for	/m/08y2fn
/m/03_nq	/government/politician/government_positions_held./government/government_position_held/basic_title	/m/060c4
/m/060c4	/business/job_title/people_with_this_title./business/employment_tenure/company	/m/0ylsr
/m/03y82t6	/award/award_nominee/award_nominations./award/award_nomination/award_nominee	/m/01wj18h
/m/06jntd	/film/film_distributor/films_distributed./film/film_film_distributor_relationship/film	/m/065dc4
/m/02cx90	/music/artist/track_contributions./music/track_contribution/role	/m/07_l6
/m/02q690_	/award/award_ceremony/awards_presented./award/award_honor/honored_for	/m/0cs134
/m/0dn3n	/film/actor/film./film/performance/film	/m/01pvxl
/m/028knk	/award/award_nominee/award_nominations./award/award_nomination/award_nominee	/m/02s2ft
/m/03x33n	/education/educational_institution/students_graduates./education/education/student	/m/01wlt3k
/m/01t6b4	/people/person/places_lived./people/place_lived/location	/m/02_286
/m/014bpd	/film/film/featured_film_locations	/m/02_286
/m/0c94fn	/people/person/place_of_birth	/m/01_d4
/m/01r3hr	/sports/sports_position/players./sports/sports_team_roster/team	/m/03gqb0k
/m/01l03w2	/award/award_nominee/award_nominations./award/award_nomination/award_nominee	/m/01m1dzc
/m/03xb2w	/base/popstra/celebrity/friendship./base/popstra/friendship/participant	/m/0pz91
/m/02vxn	/education/field_of_study/students_majoring./education/education/student	/m/06ltr
/m/03hbzj	/people/person/place_of_birth	/m/02_286
/m/064nh4k	/award/award_winner/awards_won./award/award_honor/award_winner	/m/05ztm4r
/m/0x67	/people/ethnicity/people	/m/01900g
/m/0337vz	/film/actor/film./film/performance/film	/m/05sy_5
/m/073v6	/people/person/nationality	/m/0d060g
/m/04qdj	/base/biblioness/bibs_location/country	/m/06mzp
/m/02rn00y	/film/film/language	/m/06nm1
/m/01l03w2	/award/award_winner/awards_won./award/award_honor/award_winner	/m/01m1dzc
/m/0lp_cd3	/award/award_ceremony/awards_presented./award/award_honor/honored_for	/m/0524b41
/m/060c4	/business/job_title/people_with_this_title./business/employment_tenure/company	/m/02183k
/m/049nq	/location/location/contains	/m/0d8rs
/m/05ztm4r	/award/award_winner/awards_won./award/award_honor/award_winner	/m/022q4l9
/m/04fzfj	/film/film/featured_film_locations	/m/02_286
/m/01yd8v	/film/actor/film./film/performance/film	/m/0jqp3
/m/0fphf3v	/film/film/release_date_s./film/film_regional_release_date/film_release_region	/m/02vzc
/m/02rdxsh	/award/award_category/nominees./award/award_nomination/nominated_for	/m/01srq2
/m/03s9kp	/film/film/genre	/m/05c3mp2
/m/02vkzcx	/education/educational_institution/school_type	/m/05pcjw
/m/0dq3c	/business/job_title/people_with_this_title./business/employment_tenure/company	/m/01hlwv
/m/01nn3m	/music/artist/track_contributions./music/track_contribution/role	/m/01s0ps
/m/09k5jh7	/award/award_ceremony/awards_presented./award/award_honor/honored_for	/m/02z0f6l
/m/0pz91	/base/popstra/celebrity/friendship./base/popstra/friendship/participant	/m/06rq2l
/m/02mg5r	/education/educational_institution/school_type	/m/05jxkf
/m/02x4wr9	/award/award_category/winners./award/award_honor/award_winner	/m/0h1p
/m/0c35b1	/film/actor/film./film/performance/film	/m/03shpq
/m/0pb33	/film/film/other_crew./film/film_crew_gig/film_crew_role	/m/0d2b38
/m/0ff3y	/influence/influence_node/influenced_by	/m/03f0324
/m/025sc50	/music/genre/artists	/m/01wzlxj
/m/0894_x	/people/person/profession	/m/018gz8
/m/01r3hr	/sports/sports_position/players./sports/sports_team_roster/team	/m/02wvf2s
/m/05fx6	/music/genre/parent_genre	/m/011j5x
/m/09rx7tx	/film/film/production_companies	/m/05qd_
/m/06j8q_	/people/person/places_lived./people/place_lived/location	/m/07bcn
/m/01k5y0	/award/award_winning_work/awards_won./award/award_honor/award_winner	/m/02lfp4
/m/0h005	/people/person/profession	/m/0d8qb
/m/0k2mxq	/award/award_winner/awards_won./award/award_honor/award_winner	/m/09f0bj
/m/02rqxc	/base/x2010fifaworldcupsouthafrica/world_cup_squad/current_world_cup_squad./base/x2010fifaworldcupsouthafrica/current_world_cup_squad/current_club	/m/049f05
/m/0h5g_	/film/actor/film./film/performance/film	/m/05szq8z
/m/025vw4t	/award/award_winner/awards_won./award/award_honor/award_winner	/m/025vl4m
/m/02bn_p	/government/legislative_session/members./government/government_position_held/legislative_sessions	/m/02bqmq
/m/0bgrsl	/tv/tv_producer/programs_produced./tv/tv_producer_term/program	/m/03g9xj
/m/05p5nc	/award/award_nominee/award_nominations./award/award_nomination/award_nominee	/m/02nwxc
/m/04dsnp	/film/film/personal_appearances./film/personal_film_appearance/person	/m/0jw67
/m/04kf4	/base/biblioness/bibs_location/state	/m/070zc
/m/01g03q	/award/award_winning_work/awards_won./award/award_honor/award_winner	/m/02nwxc
/m/027dtxw	/award/award_category/winners./award/award_honor/award_winner	/m/021yzs
/m/01hw5kk	/film/film/genre	/m/02kdv5l
/m/0djvzd	/sports/pro_athlete/teams./sports/sports_team_roster/team	/m/0212mp
/m/02lgfh	/award/award_winner/awards_won./award/award_honor/award_winner	/m/01r42_g
/m/04mby	/people/person/profession	/m/0d8qb
/m/01cszh	/music/record_label/artist	/m/016vj5
/m/0cz8mkh	/film/film/release_date_s./film/film_regional_release_date/film_release_region	/m/02vzc
/m/046qq	/award/award_nominee/award_nominations./award/award_nomination/nominated_for	/m/0p_qr
/m/0jqp3	/film/film/featured_film_locations	/m/0fr0t
/m/0fsw_7	/film/film/language	/m/064_8sq
/m/0br1w	/people/person/places_lived./people/place_lived/location	/m/0f2rq
/m/0cct7p	/award/award_nominee/award_nominations./award/award_nomination/award	/m/03rbj2
/m/02pprs	/music/performance_role/regular_performances./music/group_membership/group	/m/014pg1
/m/01mh_q	/award/award_ceremony/awards_presented./award/award_honor/award_winner	/m/01lct6
/m/09r4xx	/education/educational_institution/students_graduates./education/education/student	/m/017_pb
/m/02cx90	/award/award_winner/awards_won./award/award_honor/award_winner	/m/01m15br
/m/02d413	/film/film/costume_design_by	/m/03mfqm
/m/0f4vx0	/sports/sports_league_draft/picks./sports/sports_league_draft_pick/school	/m/06fq2
/m/0gvsh7l	/tv/tv_program/regular_cast./tv/regular_tv_appearance/actor	/m/02fx3c
/m/0d060g	/olympics/olympic_participating_country/medals_won./olympics/olympic_medal_honor/olympics	/m/015l4k
/m/0hkxq	/food/food/nutrients./food/nutrition_fact/nutrient	/m/05wvs
/m/08hp53	/award/award_nominee/award_nominations./award/award_nomination/award_nominee	/m/016tt2
/m/04rtpt	/business/business_operation/industry	/m/02vxn
/m/07kjk7c	/award/award_category/winners./award/award_honor/award_winner	/m/01_6dw
/m/02rnns	/people/person/place_of_birth	/m/01s3v
/m/06_9lg	/base/schemastaging/organization_extra/phone_number./base/schemastaging/phone_sandbox/service_location	/m/01j922
/m/02x8m	/music/genre/artists	/m/046p9
/m/0dq3c	/business/job_title/people_with_this_title./business/employment_tenure/company	/m/03y7ml
/m/03mp8k	/music/record_label/artist	/m/025xt8y
/m/017fp	/media_common/netflix_genre/titles	/m/03xj05
/m/0d23k	/location/location/contains	/m/02897w
/m/05np4c	/award/award_winner/awards_won./award/award_honor/award_winner	/m/0k2mxq
/m/07_s4b	/award/award_nominee/award_nominations./award/award_nomination/award_nominee	/m/03xpfzg
/m/08hp53	/people/person/places_lived./people/place_lived/location	/m/02_286
/m/05m0h	/people/person/nationality	/m/024pcx
/m/046qq	/film/actor/film./film/performance/film	/m/0pc62
/m/01qn7n	/tv/tv_program/genre	/m/01t_vv
/m/06h2w	/award/award_nominee/award_nominations./award/award_nomination/award	/m/02hgm4
/m/0bt7ws	/award/award_nominee/award_nominations./award/award_nomination/award_nominee	/m/0cmt6q
/m/01rc6f	/education/educational_institution/school_type	/m/07tf8
/m/041rx	/people/ethnicity/people	/m/06449
/m/03m2fg	/people/person/spouse_s./people/marriage/location_of_ceremony	/m/01c1nm
/m/05pd94v	/award/award_ceremony/awards_presented./award/award_honor/award_winner	/m/016srn
/m/07qht4	/media_common/netflix_genre/titles	/m/01qn7n
/m/038bht	/people/person/place_of_birth	/m/0psxp
/m/015v3r	/film/actor/film./film/performance/film	/m/01718w
/m/03rbj2	/award/award_category/winners./award/award_honor/award_winner	/m/01k6nm
/m/0p9tm	/film/film/film_format	/m/0cj16
/m/0pqc5	/government/government_office_category/officeholders./government/government_position_held/jurisdiction_of_office	/m/0154fs
/m/08cl7s	/tv/tv_program/genre	/m/02kdv5l
/m/0c9xjl	/film/actor/film./film/performance/film	/m/03ntbmw
/m/0178g	/business/business_operation/industry	/m/02w1b8
/m/0k5fg	/film/film/genre	/m/02kdv5l
/m/0x67	/people/ethnicity/people	/m/024zq
/m/01lct6	/people/person/places_lived./people/place_lived/location	/m/02_286
/m/05b5c	/base/schemastaging/organization_extra/phone_number./base/schemastaging/phone_sandbox/service_language	/m/064_8sq
/m/01chpn	/award/award_winning_work/awards_won./award/award_honor/award_winner	/m/02s2ft
/m/04x4nv	/film/film/production_companies	/m/05qd_
/m/0hdf8	/music/genre/artists	/m/01w8n89
/m/0683n	/influence/influence_node/influenced_by	/m/084w8
/m/024pcx	/military/military_combatant/military_conflicts./military/military_combatant_group/combatants	/m/01fvhp
/m/063_t	/base/popstra/celebrity/friendship./base/popstra/friendship/participant	/m/07c0j
/m/0lp_cd3	/award/award_ceremony/awards_presented./award/award_honor/honored_for	/m/01vnbh
/m/041rx	/people/ethnicity/people	/m/0c921
/m/0g33q	/music/performance_role/regular_performances./music/group_membership/role	/m/07_l6
/m/0gmcwlb	/film/film/release_date_s./film/film_regional_release_date/film_release_region	/m/0d060g
/m/05dss7	/film/film/release_date_s./film/film_regional_release_date/film_release_region	/m/06mzp
/m/08cl7s	/tv/tv_program/regular_cast./tv/regular_tv_appearance/actor	/m/01wphh2
/m/02lfp4	/award/award_nominee/award_nominations./award/award_nomination/nominated_for	/m/01k5y0
/m/0pqc5	/government/government_office_category/officeholders./government/government_position_held/jurisdiction_of_office	/m/0fr0t
/m/05vsxz	/award/award_nominee/award_nominations./award/award_nomination/award_nominee	/m/0h5g_
/m/04fc6c	/music/record_label/artist	/m/016376
/m/02681xs	/award/award_category/winners./award/award_honor/ceremony	/m/092868
/m/0pqc5	/government/government_office_category/officeholders./government/government_position_held/jurisdiction_of_office	/m/01vsl
/m/0l_n1	/base/aareas/schema/administrative_area/administrative_parent	/m/0hjy
/m/026n3rs	/award/award_winner/awards_won./award/award_honor/award_winner	/m/03clrng
/m/04fzk	/award/award_winner/awards_won./award/award_honor/award_winner	/m/015pkc
/m/02t_tp	/award/award_nominee/award_nominations./award/award_nomination/nominated_for	/m/0234j5
/m/0dq3c	/business/job_title/people_with_this_title./business/employment_tenure/company	/m/0797c7
/m/06mzp	/location/location/contains	/m/04qdj
/m/01hkhq	/people/person/languages	/m/064_8sq
/m/02fsn	/music/performance_role/track_performances./music/track_contribution/role	/m/0dwt5
/m/01r42_g	/award/award_nominee/award_nominations./award/award_nomination/award_nominee	/m/02lgfh
/m/0bw87	/film/actor/film./film/performance/film	/m/0gxfz
/m/015l4k	/olympics/olympic_games/sports	/m/01dys
/m/01njxvw	/award/award_nominee/award_nominations./award/award_nomination/nominated_for	/m/02phtzk
/m/05pd94v	/award/award_ceremony/awards_presented./award/award_honor/award_winner	/m/01bpc9
/m/02q690_	/award/award_ceremony/awards_presented./award/award_honor/award_winner	/m/04ns3gy
/m/060c4	/business/job_title/people_with_this_title./business/employment_tenure/company	/m/09kvv
/m/0lrh	/award/award_nominee/award_nominations./award/award_nomination/award	/m/026fn29
/m/015cz0	/education/educational_institution/school_type	/m/05jxkf
/m/0413cff	/film/film/genre	/m/017fp
/m/02cx90	/award/award_nominee/award_nominations./award/award_nomination/award_nominee	/m/03xgm3
/m/02_vs	/location/location/adjoin_s./location/adjoining_relationship/adjoins	/m/0d8rs
/m/0jw67	/film/director/film	/m/04dsnp
/m/01hlwv	/base/schemastaging/organization_extra/phone_number./base/schemastaging/phone_sandbox/service_location	/m/0d060g
/m/02j9z	/location/location/partially_contains	/m/049nq
/m/02cx90	/award/award_nominee/award_nominations./award/award_nomination/award_nominee	/m/016sp_
/m/03w4sh	/people/person/place_of_birth	/m/02s838
/m/02p3cr5	/music/record_label/artist	/m/0dzlk
/m/0pc62	/film/film/production_companies	/m/020h2v
/m/0gmcwlb	/award/award_winning_work/awards_won./award/award_honor/award	/m/02z13jg
/m/0rh6k	/location/statistical_region/religions./location/religion_percentage/religion	/m/072w0
/m/03xp8d5	/award/award_nominee/award_nominations./award/award_nomination/award	/m/0gq9h
/m/05b5c	/base/schemastaging/organization_extra/phone_number./base/schemastaging/phone_sandbox/service_location	/m/0d060g
/m/0170vn	/film/actor/film./film/performance/film	/m/0jqp3
/m/027dtxw	/award/award_category/nominees./award/award_nomination/nominated_for	/m/055td_
/m/019pkm	/award/award_nominee/award_nominations./award/award_nomination/nominated_for	/m/02qkq0
/m/03mfqm	/people/person/place_of_birth	/m/0kf9p
/m/02qjpv5	/film/actor/film./film/performance/film	/m/0pb33
/m/01l4zqz	/award/award_winner/awards_won./award/award_honor/award_winner	/m/01m15br
/m/01718w	/award/award_winning_work/awards_won./award/award_honor/award_winner	/m/0417z2
/m/0br1w	/people/person/places_lived./people/place_lived/location	/m/0s987
/m/03nqnk3	/award/award_category/winners./award/award_honor/award_winner	/m/01t07j
/m/012jfb	/film/film/written_by	/m/0jw67
/m/03x33n	/organization/organization/headquarters./location/mailing_address/state_province_region	/m/04ly1
/m/03_8r	/olympics/olympic_sport/athletes./olympics/olympic_athlete_affiliation/country	/m/0164v
/m/023gxx	/film/film/release_date_s./film/film_regional_release_date/film_release_region	/m/02vzc
/m/0f2rq	/sports/sports_team_location/teams	/m/0d3fdn
/m/022q4l9	/film/actor/film./film/performance/film	/m/04b2qn
/m/0gfmc_	/film/film_distributor/films_distributed./film/film_film_distributor_relationship/film	/m/02_kd
/m/033pf1	/film/film/cinematography	/m/0f3zf_
/m/0b1zz	/award/award_nominee/award_nominations./award/award_nomination/award	/m/02f73p
/m/06rq2l	/people/person/profession	/m/018gz8
/m/017z49	/award/award_winning_work/awards_won./award/award_honor/award	/m/05zx7xk
/m/016tt2	/award/award_nominee/award_nominations./award/award_nomination/award	/m/0gq_d
/m/0gq9h	/award/award_category/nominees./award/award_nomination/nominated_for	/m/0p_rk
/m/022q4l9	/award/award_nominee/award_nominations./award/award_nomination/award_nominee	/m/080knyg
/m/0pqc5	/government/government_office_category/officeholders./government/government_position_held/jurisdiction_of_office	/m/0lhql
/m/031sg0	/award/award_nominee/award_nominations./award/award_nomination/award	/m/0bb57s
/m/060bp	/government/government_office_category/officeholders./government/government_position_held/jurisdiction_of_office	/m/0d060g
/m/02s2ft	/award/award_winner/awards_won./award/award_honor/award_winner	/m/028knk
/m/049nq	/location/location/contains	/m/0jcx1
/m/0gq_d	/award/award_category/winners./award/award_honor/ceremony	/m/0fzrhn
/m/0j582	/people/person/languages	/m/064_8sq
/m/022_lg	/film/director/film	/m/0pd64
/m/01hkhq	/award/award_nominee/award_nominations./award/award_nomination/nominated_for	/m/01w8g3
/m/07bcn	/location/location/contains	/m/02zcnq
/m/060c4	/government/government_office_category/officeholders./government/government_position_held/jurisdiction_of_office	/m/07tp2
/m/087wc7n	/film/film/genre	/m/01zhp
/m/017fp	/media_common/netflix_genre/titles	/m/02z0f6l
/m/01_f_5	/award/award_nominee/award_nominations./award/award_nomination/award	/m/05q5t0b
/m/05sy_5	/award/award_winning_work/awards_won./award/award_honor/award	/m/0gq9h
/m/02_n5d	/people/person/places_lived./people/place_lived/location	/m/0fgj2
/m/04sx9_	/award/award_winner/awards_won./award/award_honor/award_winner	/m/01qscs
/m/04p3w	/people/cause_of_death/people	/m/04g_wd
/m/064nh4k	/award/award_winner/awards_won./award/award_honor/award_winner	/m/080knyg
/m/09pl3s	/people/person/places_lived./people/place_lived/location	/m/0d060g
/m/01wj18h	/award/award_nominee/award_nominations./award/award_nomination/award	/m/02681xs
/m/02qkq0	/tv/tv_program/program_creator	/m/019pkm
/m/071ynp	/award/award_nominee/award_nominations./award/award_nomination/award_nominee	/m/05zjx
/m/05znbh7	/film/film/genre	/m/02kdv5l
/m/01f7j9	/film/director/film	/m/0bdjd
/m/02d45s	/people/person/nationality	/m/0164v
/m/0m491	/film/film/release_date_s./film/film_regional_release_date/film_release_region	/m/0d060g
/m/041ly3	/film/actor/film./film/performance/film	/m/0b7l4x
/m/024lt6	/film/film/language	/m/064_8sq
/m/0cy8v	/location/hud_county_place/county	/m/0cv1w
/m/09yxcz	/film/film/genre	/m/01chg
/m/01fvhp	/military/military_combatant/military_conflicts./military/military_combatant_group/combatants	/m/024pcx
/m/0gq9h	/award/award_category/winners./award/award_honor/ceremony	/m/05qb8vx
/m/01l4zqz	/award/award_nominee/award_nominations./award/award_nomination/award_nominee	/m/02cx90
/m/0dn3n	/film/actor/film./film/performance/film	/m/03nqnnk
/m/01xv77	/people/person/place_of_birth	/m/01_d4
/m/02z13jg	/award/award_category/disciplines_or_subjects	/m/02vxn
/m/0df2zx	/film/film/genre	/m/09q17
/m/01ljpm	/education/educational_institution/colors	/m/036k5h
/m/0gq_d	/award/award_category/winners./award/award_honor/ceremony	/m/05qb8vx
/m/0170vn	/people/person/place_of_birth	/m/02_286
/m/05sy_5	/film/film/produced_by	/m/026gb3v
/m/0jw67	/people/person/places_lived./people/place_lived/location	/m/02_286
/m/04dsnp	/film/film/language	/m/06nm1
/m/027dtxw	/award/award_category/winners./award/award_honor/award_winner	/m/015c4g
/m/0js9s	/award/award_nominee/award_nominations./award/award_nomination/award_nominee	/m/02q_cc
/m/0248jb	/award/award_category/winners./award/award_honor/ceremony	/m/05pd94v
/m/07kjk7c	/award/award_category/category_of	/m/0gcf2r
/m/01r3hr	/sports/sports_position/players./sports/sports_team_roster/team	/m/03b3j
/m/02qvl7	/sports/sports_position/players./sports/sports_team_roster/team	/m/04l590
/m/02_n5d	/award/award_winner/awards_won./award/award_honor/award_winner	/m/01_j71
/m/08ct6	/award/award_winning_work/awards_won./award/award_honor/award_winner	/m/06qn87
/m/01c99j	/award/award_category/winners./award/award_honor/award_winner	/m/0dzlk
/m/05pd94v	/award/award_ceremony/awards_presented./award/award_honor/award_winner	/m/02cx90
/m/060c4	/business/job_title/people_with_this_title./business/employment_tenure/company	/m/02zs4
/m/03f0fnk	/people/person/profession	/m/016z4k
/m/019m9h	/sports/sports_team/colors	/m/083jv
/m/01l4zqz	/award/award_winner/awards_won./award/award_honor/award_winner	/m/03xgm3
/m/04htfd	/organization/organization/place_founded	/m/01_d4
/m/01k5y0	/film/film/genre	/m/0gsy3b
/m/02x4wr9	/award/award_category/winners./award/award_honor/award_winner	/m/0c12h
/m/05qb8vx	/award/award_ceremony/awards_presented./award/award_honor/honored_for	/m/02rn00y
/m/0pqc5	/government/government_office_category/officeholders./government/government_position_held/jurisdiction_of_office	/m/013kcv
/m/01hc1j	/education/educational_institution/school_type	/m/05jxkf
/m/04ly1	/location/statistical_region/religions./location/religion_percentage/religion	/m/072w0
/m/0d060g	/location/country/official_language	/m/064_8sq
/m/01pcbg	/film/actor/film./film/performance/film	/m/0pdp8
/m/011zf2	/award/award_winner/awards_won./award/award_honor/award_winner	/m/01m15br
/m/03_8r	/olympics/olympic_sport/athletes./olympics/olympic_athlete_affiliation/country	/m/07fj_
/m/0hkxq	/food/food/nutrients./food/nutrition_fact/nutrient	/m/0f4kp
/m/05dss7	/film/film/release_date_s./film/film_regional_release_date/film_release_region	/m/02vzc
/m/011zf2	/award/award_winner/awards_won./award/award_honor/award_winner	/m/01l4zqz
/m/0kwv2	/sports/sports_team/colors	/m/083jv
/m/025sc50	/music/genre/artists	/m/0770cd
/m/041rx	/people/ethnicity/people	/m/016z1c
/m/0lp_cd3	/award/award_ceremony/awards_presented./award/award_honor/honored_for	/m/0gvsh7l
/m/05vsxz	/award/award_nominee/award_nominations./award/award_nomination/nominated_for	/m/020bv3
/m/09q17	/media_common/netflix_genre/titles	/m/0kv2hv
/m/0g4pl7z	/film/film/genre	/m/017fp
/m/0ff3y	/influence/influence_node/influenced_by	/m/07dnx
/m/01cbwl	/music/genre/artists	/m/0p3r8
/m/02fsn	/music/instrument/family	/m/0d8lm
/m/0pmpl	/base/biblioness/bibs_location/country	/m/0d060g
/m/01wj9y9	/people/person/profession	/m/018gz8
/m/01yd8v	/film/actor/film./film/performance/film	/m/0234j5
/m/0dq9p	/people/cause_of_death/people	/m/01t9qj_
/m/0gppg	/people/person/places_lived./people/place_lived/location	/m/01qh7
/m/01_f_5	/film/actor/film./film/performance/film	/m/01rnly
/m/0d608	/film/actor/film./film/performance/film	/m/0pc62
/m/0d060g	/military/military_combatant/military_conflicts./military/military_combatant_group/combatants	/m/0c4b8
/m/06c97	/government/politician/government_positions_held./government/government_position_held/basic_title	/m/060c4
/m/0pqc5	/government/government_office_category/officeholders./government/government_position_held/jurisdiction_of_office	/m/0qy5v
/m/060bp	/government/government_office_category/officeholders./government/government_position_held/jurisdiction_of_office	/m/03676
/m/02rdxsh	/award/award_category/nominees./award/award_nomination/nominated_for	/m/017gl1
/m/01wphh2	/film/actor/film./film/performance/film	/m/03gyvwg
/m/0psxp	/location/location/adjoin_s./location/adjoining_relationship/adjoins	/m/01_d4
/m/03pvt	/people/person/place_of_birth	/m/01_d4
/m/05t0_2v	/film/film/other_crew./film/film_crew_gig/film_crew_role	/m/0d2b38
/m/0kvbl6	/film/film/story_by	/m/0jt86
/m/02kxbwx	/award/award_nominee/award_nominations./award/award_nomination/award	/m/0gq9h
/m/0fztbq	/film/film/written_by	/m/0fx02
/m/0372j5	/film/film/release_date_s./film/film_regional_release_date/film_release_region	/m/02vzc
/m/01cbwl	/music/genre/artists	/m/03xl77
/m/016z43	/film/film/featured_film_locations	/m/02_286
/m/060c4	/government/government_office_category/officeholders./government/government_position_held/jurisdiction_of_office	/m/03676
/m/0cqh6z	/award/award_category/winners./award/award_honor/award_winner	/m/09f0bj
/m/04g73n	/film/film/genre	/m/01zhp
/m/0m93	/people/person/profession	/m/04s2z
/m/03y82t6	/award/award_nominee/award_nominations./award/award_nomination/award	/m/01c99j
/m/0jw67	/award/award_nominee/award_nominations./award/award_nomination/nominated_for	/m/012jfb
/m/0ct2tf5	/film/film/music	/m/01d_h
/m/0x67	/people/ethnicity/people	/m/01wgxtl
/m/027f2w	/education/educational_degree/people_with_this_degree./education/education/institution	/m/09f2j
/m/0cqh6z	/award/award_category/winners./award/award_honor/award_winner	/m/05p5nc
/m/02q690_	/time/event/instance_of_recurring_event	/m/0gcf2r
/m/01jfnvd	/music/group_member/membership./music/group_membership/group	/m/0mjn2
/m/07j87	/food/food/nutrients./food/nutrition_fact/nutrient	/m/0f4kp
/m/064_8sq	/education/field_of_study/students_majoring./education/education/student	/m/042xh
/m/027dtxw	/award/award_category/nominees./award/award_nomination/nominated_for	/m/0jqj5
/m/0163kf	/people/person/profession	/m/016z4k
/m/0pqzh	/people/person/places_lived./people/place_lived/location	/m/0g5rg
/m/05qd_	/film/film_distributor/films_distributed./film/film_film_distributor_relationship/film	/m/03shpq
/m/0bt7ws	/award/award_winner/awards_won./award/award_honor/award_winner	/m/08wq0g
/m/03clrng	/award/award_winner/awards_won./award/award_honor/award_winner	/m/026n3rs
/m/01r3hr	/sports/sports_position/players./sports/sports_team_roster/team	/m/05c5xx9
/m/0d060g	/location/location/adjoin_s./location/adjoining_relationship/adjoins	/m/0nj07
/m/02sjf5	/award/award_nominee/award_nominations./award/award_nomination/award_nominee	/m/016kft
/m/0dq9p	/people/cause_of_death/people	/m/04xm_
/m/02q690_	/award/award_ceremony/awards_presented./award/award_honor/award_winner	/m/015pxr
/m/017gl1	/film/film/release_date_s./film/film_regional_release_date/film_release_region	/m/02vzc
/m/0kz2w	/education/educational_institution/students_graduates./education/education/student	/m/04pp9s
/m/0gdh5	/award/award_nominee/award_nominations./award/award_nomination/nominated_for	/m/014_x2
/m/02x8m	/music/genre/artists	/m/01wzlxj
/m/06mmb	/award/award_nominee/award_nominations./award/award_nomination/award_nominee	/m/0h5g_
/m/0f4vx0	/sports/sports_league_draft/picks./sports/sports_league_draft_pick/school	/m/09f2j
/m/0d060g	/location/location/contains	/m/0pmpl
/m/0gmcwlb	/film/film/release_date_s./film/film_regional_release_date/film_release_region	/m/06mzp
/m/015pkc	/base/popstra/celebrity/breakup./base/popstra/breakup/participant	/m/022q32
/m/076zy_g	/film/film/genre	/m/02kdv5l
/m/0m4yg	/education/educational_institution/students_graduates./education/education/student	/m/02fx3c
/m/0gt_0v	/music/genre/artists	/m/024zq
/m/034g2b	/people/person/places_lived./people/place_lived/location	/m/071cn
/m/04fzfj	/film/film/written_by	/m/08hp53
/m/01chpn	/film/film/film_format	/m/0cj16
/m/01wj18h	/people/person/languages	/m/06nm1
/m/01hkhq	/award/award_winner/awards_won./award/award_honor/award_winner	/m/06j8wx
/m/02y_rq5	/award/award_category/winners./award/award_honor/award_winner	/m/01hkhq
/m/0kr_t	/award/award_nominee/award_nominations./award/award_nomination/award_nominee	/m/0478__m
/m/0hcs3	/people/person/place_of_birth	/m/01_d4
/m/015c4g	/award/award_nominee/award_nominations./award/award_nomination/award	/m/02x4wr9
/m/02zkdz	/education/educational_institution/colors	/m/036k5h
/m/02_3zj	/award/award_category/winners./award/award_honor/ceremony	/m/0lp_cd3
/m/0pqzh	/people/person/place_of_birth	/m/071cn
/m/0gz_	/people/person/profession	/m/04s2z
/m/087wc7n	/film/film/release_date_s./film/film_regional_release_date/film_release_region	/m/0d060g
/m/060c4	/business/job_title/people_with_this_title./business/employment_tenure/company	/m/0kz2w
/m/01c99j	/award/award_category/winners./award/award_honor/award_winner	/m/0127s7
/m/024lt6	/film/film/release_date_s./film/film_regional_release_date/film_release_region	/m/02_286
/m/02bqn1	/government/legislative_session/members./government/government_position_held/legislative_sessions	/m/02bqmq
/m/09rx7tx	/film/film/personal_appearances./film/personal_film_appearance/person	/m/02m3sd
/m/0126y2	/people/person/place_of_birth	/m/02_286
/m/0677j	/education/educational_institution/school_type	/m/07tf8
/m/01dys	/olympics/olympic_sport/athletes./olympics/olympic_athlete_affiliation/country	/m/02vzc
/m/01c99j	/award/award_category/winners./award/award_honor/award_winner	/m/02h9_l
/m/05qd_	/film/film_distributor/films_distributed./film/film_film_distributor_relationship/film	/m/08k40m
/m/0h5g_	/award/award_nominee/award_nominations./award/award_nomination/award_nominee	/m/0175wg
/m/0244r8	/award/award_nominee/award_nominations./award/award_nomination/nominated_for	/m/01719t
/m/01jc6q	/award/award_winning_work/awards_won./award/award_honor/award_winner	/m/06qn87
/m/064_8sq	/education/field_of_study/students_majoring./education/education/major_field_of_study	/m/06nm1
/m/0j7ng	/location/location/contains	/m/01cwdk
/m/02pprs	/music/performance_role/track_performances./music/track_contribution/role	/m/02fsn
/m/01g1lp	/film/director/film	/m/0bz3jx
/m/01s0ps	/music/performance_role/regular_performances./music/group_membership/role	/m/07_l6
/m/02j9z	/location/location/contains	/m/0d0kn
/m/01vwbts	/award/award_nominee/award_nominations./award/award_nomination/award	/m/01c99j
/m/04w7rn	/film/film/release_date_s./film/film_regional_release_date/film_release_region	/m/02vzc
/m/012jfb	/film/film/produced_by	/m/0jw67
/m/01m1dzc	/people/person/profession	/m/016z4k
/m/083skw	/film/film/film_production_design_by	/m/0638kv
/m/023gxx	/film/film/produced_by	/m/01t6b4
/m/060c4	/government/government_office_category/officeholders./government/government_position_held/jurisdiction_of_office	/m/0d0kn
/m/06ltr	/people/person/profession	/m/018gz8
/m/02_3zj	/award/award_category/nominees./award/award_nomination/nominated_for	/m/0cs134
/m/0pc62	/film/film/language	/m/064_8sq
/m/0bmc4cm	/film/film/release_date_s./film/film_regional_release_date/film_release_region	/m/0d060g
/m/01719t	/award/award_winning_work/awards_won./award/award_honor/award_winner	/m/046qq
/m/059_gf	/film/actor/film./film/performance/film	/m/03shpq
/m/0x67	/people/ethnicity/people	/m/01kwlwp
/m/01xv77	/film/actor/film./film/performance/film	/m/03nqnnk
/m/0m4yg	/education/educational_institution/students_graduates./education/education/student	/m/071ynp
/m/0640m69	/film/film/produced_by	/m/0pz91
/m/01qrbf	/award/award_nominee/award_nominations./award/award_nomination/award_nominee	/m/0h5g_
/m/016tt2	/award/award_nominee/award_nominations./award/award_nomination/nominated_for	/m/0p_rk
/m/016sp_	/award/award_winner/awards_won./award/award_honor/award_winner	/m/016srn
/m/0kvbl6	/award/award_nominated_work/award_nominations./award/award_nomination/nominated_for	/m/02z9rr
/m/015wnl	/award/award_nominee/award_nominations./award/award_nomination/nominated_for	/m/08c4yn
/m/01jgpsh	/people/person/profession	/m/018gz8
/m/060c4	/government/government_office_category/officeholders./government/government_position_held/jurisdiction_of_office	/m/03548
/m/01slc	/sports/professional_sports_team/draft_picks./sports/sports_league_draft_pick/school	/m/03x33n
/m/04b2qn	/award/award_winning_work/awards_won./award/award_honor/award	/m/02x4wr9
/m/0f5mdz	/award/award_nominee/award_nominations./award/award_nomination/award_nominee	/m/0b_c7
/m/0261x8t	/base/popstra/celebrity/friendship./base/popstra/friendship/participant	/m/022q32
/m/060ny2	/government/legislative_session/members./government/government_position_held/legislative_sessions	/m/02bn_p
/m/024lt6	/film/film/production_companies	/m/020h2v
/m/01ygv2	/business/business_operation/industry	/m/0sydc
/m/064_8sq	/language/human_language/countries_spoken_in	/m/03548
/m/038bht	/people/person/places_lived./people/place_lived/location	/m/0psxp
/m/02bq1j	/education/educational_institution/school_type	/m/05pcjw
/m/09f0bj	/award/award_winner/awards_won./award/award_honor/award_winner	/m/06s6hs
/m/07_grx	/people/person/place_of_birth	/m/02_286
/m/02z9rr	/film/film/genre	/m/02kdv5l
/m/01ws9n6	/award/award_nominee/award_nominations./award/award_nomination/award_nominee	/m/01wgxtl
/m/014_x2	/award/award_winning_work/awards_won./award/award_honor/award_winner	/m/0gdh5
/m/02x8fs	/film/film/genre	/m/02kdv5l
/m/047sgz4	/award/award_category/nominees./award/award_nomination/nominated_for	/m/0gvsh7l
/m/0gq9h	/award/award_category/nominees./award/award_nomination/nominated_for	/m/04v8x9
/m/04fzfj	/film/film/produced_by	/m/08hp53
/m/011yth	/film/film/production_companies	/m/020h2v
/m/0jgk3	/location/location/contains	/m/0rjg8
/m/03mp8k	/music/record_label/artist	/m/01vxlbm
/m/0184jc	/film/actor/film./film/performance/film	/m/02fwfb
/m/02qjpv5	/award/award_nominee/award_nominations./award/award_nomination/award	/m/0gq9h
/m/02rdxsh	/award/award_category/nominees./award/award_nomination/nominated_for	/m/0209xj
/m/02j9z	/location/location/contains	/m/024pcx
/m/0b7gxq	/award/award_nominee/award_nominations./award/award_nomination/award_nominee	/m/015pxr
/m/01jc6q	/film/film/language	/m/064_8sq
/m/025xt8y	/people/person/place_of_birth	/m/0f2s6
/m/0h5g_	/film/actor/film./film/performance/film	/m/035s95
/m/0lbbj	/olympics/olympic_games/sports	/m/03hr1p
/m/0b_j2	/award/award_nominee/award_nominations./award/award_nomination/award	/m/02f73p
/m/06b4wb	/people/person/place_of_birth	/m/01qh7
/m/0pqc5	/government/government_office_category/officeholders./government/government_position_held/jurisdiction_of_office	/m/01ly5m
/m/02vp1f_	/film/film/release_date_s./film/film_regional_release_date/film_release_region	/m/02vzc
/m/01l4zqz	/award/award_winner/awards_won./award/award_honor/award_winner	/m/02cx90
/m/0fphf3v	/film/film/release_date_s./film/film_regional_release_date/film_release_region	/m/0d0kn
/m/020h2v	/film/film_distributor/films_distributed./film/film_film_distributor_relationship/film	/m/024lt6
/m/041rx	/people/ethnicity/people	/m/023tp8
/m/022q4l9	/award/award_nominee/award_nominations./award/award_nomination/award_nominee	/m/064nh4k
/m/01jr4j	/film/film/language	/m/06nm1
/m/06k75	/base/culturalevent/event/entity_involved	/m/03pn9
/m/0x67	/people/ethnicity/people	/m/01ws9n6
/m/05sj55	/people/person/profession	/m/0d8qb
/m/03y82t6	/people/person/profession	/m/016z4k
/m/02phtzk	/award/award_winning_work/awards_won./award/award_honor/award_winner	/m/01njxvw
/m/0glmv	/people/person/profession	/m/018gz8
/m/06k75	/military/military_conflict/combatants./military/military_combatant_group/combatants	/m/03pn9
/m/0dq630k	/music/performance_role/regular_performances./music/group_membership/role	/m/07gql
/m/0dgrwqr	/film/film/release_date_s./film/film_regional_release_date/film_regional_debut_venue	/m/02_286
/m/0fx02	/people/person/profession	/m/0d8qb
/m/04rcr	/award/award_nominee/award_nominations./award/award_nomination/award	/m/02f73p
/m/015pkc	/base/popstra/celebrity/dated./base/popstra/dated/participant	/m/022q32
/m/011yth	/film/film/music	/m/0244r8
/m/0pqc5	/government/government_office_category/officeholders./government/government_position_held/jurisdiction_of_office	/m/01_d4
/m/09bymc	/award/award_ceremony/awards_presented./award/award_honor/honored_for	/m/04b2qn
/m/0f2rq	/base/popstra/location/vacationers./base/popstra/vacation_choice/vacationer	/m/01f492
/m/052smk	/music/genre/artists	/m/03f0fnk
/m/02j9z	/location/location/contains	/m/06mzp
/m/0557yqh	/tv/tv_program/genre	/m/01t_vv
/m/0gq9h	/award/award_category/nominees./award/award_nomination/nominated_for	/m/01jc6q
/m/01wy5m	/award/award_nominee/award_nominations./award/award_nomination/award_nominee	/m/02l6dy
/m/01jgpsh	/award/award_nominee/award_nominations./award/award_nomination/award_nominee	/m/03xp8d5
/m/01rc4p	/people/person/religion	/m/092bf5
/m/0lbfv	/education/educational_institution/school_type	/m/07tf8
/m/05qd_	/film/film_distributor/films_distributed./film/film_film_distributor_relationship/film	/m/0ckrnn
/m/011zf2	/award/award_nominee/award_nominations./award/award_nomination/award_nominee	/m/02cx90
/m/015c4g	/film/actor/film./film/performance/film	/m/01q2nx
/m/02xj3rw	/award/award_category/nominees./award/award_nomination/nominated_for	/m/0294mx
/m/02zcnq	/education/educational_institution/students_graduates./education/education/student	/m/08wq0g
/m/0b68vs	/people/person/profession	/m/016z4k
/m/073v6	/influence/influence_node/influenced_by	/m/040_9
/m/016sp_	/base/popstra/celebrity/dated./base/popstra/dated/participant	/m/01yd8v
/m/06k75	/time/event/locations	/m/02vzc
/m/01qscs	/film/actor/film./film/performance/film	/m/02d478
/m/09q17	/media_common/netflix_genre/titles	/m/0k5fg
/m/0d060g	/olympics/olympic_participating_country/medals_won./olympics/olympic_medal_honor/olympics	/m/0l6ny
/m/02tk74	/people/person/places_lived./people/place_lived/location	/m/02_286
/m/02y_rq5	/award/award_category/nominees./award/award_nomination/nominated_for	/m/0ct5zc
/m/01_f_5	/award/award_nominee/award_nominations./award/award_nomination/award	/m/05zx7xk
/m/0f4vx0	/sports/sports_league_draft/picks./sports/sports_league_draft_pick/school	/m/01jssp
/m/076xkdz	/film/film/genre	/m/02kdv5l
/m/020bv3	/film/film/language	/m/064_8sq
/m/0cv1w	/location/location/contains	/m/0cy8v
/m/02q_cc	/people/person/places_lived./people/place_lived/location	/m/01jr6
/m/024lt6	/film/film/language	/m/06nm1
/m/07s3m4g	/film/film/release_date_s./film/film_regional_release_date/film_release_region	/m/06mzp
/m/030hbp	/film/actor/film./film/performance/film	/m/033qdy
/m/09ftwr	/people/person/place_of_birth	/m/02_286
/m/0pd64	/film/film/film_format	/m/0cj16
/m/0dgrwqr	/film/film/film_festivals	/m/0fpkxfd
/m/01wj18h	/award/award_nominee/award_nominations./award/award_nomination/award_nominee	/m/03y82t6
/m/05p5nc	/award/award_nominee/award_nominations./award/award_nomination/nominated_for	/m/01g03q
/m/02l4rh	/award/award_winner/awards_won./award/award_honor/award_winner	/m/06j8wx
/m/04v8x9	/film/film/genre	/m/02kdv5l
/m/016sp_	/award/award_nominee/award_nominations./award/award_nomination/award_nominee	/m/02cx90
/m/0fm3b5	/award/award_category/disciplines_or_subjects	/m/02vxn
/m/02w9k1c	/film/film/executive_produced_by	/m/02z2xdf
/m/025sc50	/music/genre/artists	/m/01wk7ql
/m/0bdjd	/award/award_winning_work/awards_won./award/award_honor/award_winner	/m/01f7j9
/m/07w5rq	/education/educational_institution/school_type	/m/05jxkf
/m/060c4	/government/government_office_category/officeholders./government/government_position_held/jurisdiction_of_office	/m/03pn9
/m/03cvvlg	/film/film/featured_film_locations	/m/02_286
/m/05r9t	/music/genre/artists	/m/014hr0
/m/05zx7xk	/award/award_category/winners./award/award_honor/award_winner	/m/01_f_5
/m/0x67	/people/ethnicity/people	/m/0bv7t
/m/0x67	/people/ethnicity/people	/m/04g9sq
/m/07yk1xz	/film/film/film_format	/m/0cj16
/m/017gl1	/film/film/genre	/m/02kdv5l
/m/04p3w	/people/cause_of_death/people	/m/08bqy9
/m/0164r9	/film/actor/film./film/performance/film	/m/0jyb4
/m/02681_5	/award/award_category/winners./award/award_honor/ceremony	/m/08pc1x
/m/065r8g	/education/educational_institution/colors	/m/036k5h
/m/04t7ts	/film/actor/film./film/performance/film	/m/011yth
/m/0rh6k	/sports/sports_team_location/teams	/m/03lpp_
/m/065r8g	/education/educational_institution/school_type	/m/05pcjw
/m/041rx	/people/ethnicity/people	/m/02vg0
/m/0fr7nt	/award/award_nominee/award_nominations./award/award_nomination/award	/m/03rbj2
/m/01qrbf	/award/award_nominee/award_nominations./award/award_nomination/award_nominee	/m/0175wg
/m/01w8g3	/film/film/production_companies	/m/020h2v
/m/0gxfz	/film/film/produced_by	/m/027vps
/m/03sb38	/business/business_operation/industry	/m/02vxn
/m/01kwlwp	/people/person/places_lived./people/place_lived/location	/m/0f2s6
/m/047s_cr	/people/person/profession	/m/018gz8
/m/0417z2	/award/award_nominee/award_nominations./award/award_nomination/nominated_for	/m/01718w
/m/02l4rh	/people/person/languages	/m/064_8sq
/m/016l09	/award/award_nominee/award_nominations./award/award_nomination/award	/m/02f73p
/m/0d5fb	/education/educational_institution/colors	/m/083jv
/m/023tp8	/film/actor/film./film/performance/film	/m/03nqnnk
/m/0k5px	/film/film/genre	/m/017fp
/m/0d608	/film/actor/film./film/performance/film	/m/02x8fs
/m/01f85k	/film/film/language	/m/064_8sq
/m/05zlld0	/film/film/production_companies	/m/05qd_
/m/05qd_	/award/award_nominee/award_nominations./award/award_nomination/nominated_for	/m/0jsqk
/m/01pcbg	/film/actor/film./film/performance/film	/m/04g73n
/m/06z5s	/people/cause_of_death/people	/m/0kvnn
/m/03cvwkr	/film/film/produced_by	/m/0f5mdz
/m/06lxn	/music/artist/origin	/m/02_286
/m/016sp_	/award/award_nominee/award_nominations./award/award_nomination/award_nominee	/m/016srn
/m/05zlld0	/film/film/language	/m/06nm1
/m/05zlld0	/film/film/release_date_s./film/film_regional_release_date/film_release_region	/m/05sb1
/m/0dwt5	/music/performance_role/regular_performances./music/group_membership/role	/m/07gql
/m/0184jc	/award/award_nominee/award_nominations./award/award_nomination/award_nominee	/m/0c35b1
/m/03pvt	/people/person/profession	/m/0d8qb
/m/0fzyg	/film/film_subject/films	/m/0pc62
/m/01900g	/award/award_nominee/award_nominations./award/award_nomination/award	/m/05q5t0b
/m/0gq9h	/award/award_category/winners./award/award_honor/ceremony	/m/0bzk2h
/m/0pc62	/film/film/produced_by	/m/01t6b4
/m/0jt90f5	/influence/influence_node/influenced_by	/m/041h0
/m/011zf2	/award/award_winner/awards_won./award/award_honor/award_winner	/m/03xgm3
/m/0pd64	/film/film/featured_film_locations	/m/0rh6k
/m/03m2fg	/people/person/spouse_s./people/marriage/location_of_ceremony	/m/02_286
/m/025sc50	/music/genre/artists	/m/0127s7
/m/04w1j9	/people/person/places_lived./people/place_lived/location	/m/02_286
/m/0b2v79	/film/film/production_companies	/m/05qd_
/m/0bzk2h	/award/award_ceremony/awards_presented./award/award_honor/award_winner	/m/06cgy
/m/02y_rq5	/award/award_category/winners./award/award_honor/award_winner	/m/04fzk
/m/016tt2	/film/film_distributor/films_distributed./film/film_film_distributor_relationship/film	/m/01hw5kk
/m/02l6dy	/film/actor/film./film/performance/film	/m/03m8y5
/m/060c4	/government/government_office_category/officeholders./government/government_position_held/jurisdiction_of_office	/m/0164v
/m/017gl1	/film/film/written_by	/m/0js9s
/m/027vps	/award/award_nominee/award_nominations./award/award_nomination/nominated_for	/m/0gxfz
/m/0d7hg4	/award/award_winner/awards_won./award/award_honor/award_winner	/m/01xndd
/m/0h5g_	/award/award_nominee/award_nominations./award/award_nomination/award_nominee	/m/05vsxz
/m/07_s4b	/award/award_nominee/award_nominations./award/award_nomination/award_nominee	/m/03xp8d5
/m/0kv2hv	/film/film/genre	/m/09q17
/m/05np4c	/award/award_nominee/award_nominations./award/award_nomination/award_nominee	/m/06s6hs
/m/0rjg8	/location/hud_county_place/county	/m/0jgk3
/m/03cvwkr	/film/film/genre	/m/01t_vv
/m/0pc62	/film/film/genre	/m/02kdv5l
/m/080knyg	/award/award_winner/awards_won./award/award_honor/award_winner	/m/022q4l9
/m/017gl1	/film/film/story_by	/m/041h0
/m/022_lg	/people/person/place_of_birth	/m/01_d4
/m/0ff3y	/influence/influence_node/influenced_by	/m/084w8
/m/04dsnp	/film/film/personal_appearances./film/personal_film_appearance/person	/m/06c97
/m/023tp8	/film/actor/film./film/performance/film	/m/01d259
/m/0bzlrh	/award/award_ceremony/awards_presented./award/award_honor/honored_for	/m/0jqj5
/m/01r2c7	/award/award_nominee/award_nominations./award/award_nomination/award	/m/0gq9h
/m/06dfg	/location/country/official_language	/m/064_8sq
/m/06688p	/film/actor/film./film/performance/film	/m/0b2v79
/m/0683n	/award/award_nominee/award_nominations./award/award_nomination/award	/m/02xj3rw
/m/01gy7r	/film/actor/film./film/performance/film	/m/01d259
/m/015pxr	/people/person/profession	/m/018gz8
/m/0m_31	/award/award_nominee/award_nominations./award/award_nomination/award_nominee	/m/0249kn
/m/054nbl	/music/genre/artists	/m/02cx90
/m/0b60sq	/film/film/genre	/m/02kdv5l
/m/03hr1p	/olympics/olympic_sport/athletes./olympics/olympic_athlete_affiliation/country	/m/06mzp
/m/02482c	/education/educational_institution/students_graduates./education/education/major_field_of_study	/m/01jzxy
/m/041rx	/people/ethnicity/people	/m/014x77
/m/042xh	/people/person/places_lived./people/place_lived/location	/m/0pmn7
/m/05c5xx9	/sports/sports_team/roster./american_football/football_historical_roster_position/position_s	/m/01r3hr
/m/0crh5_f	/film/film/release_date_s./film/film_regional_release_date/film_regional_debut_venue	/m/01_d4
/m/03xl77	/people/person/profession	/m/09lbv
/m/0js9s	/film/actor/film./film/performance/film	/m/017gl1
/m/01wzlxj	/people/person/profession	/m/016z4k
/m/0flddp	/film/director/film	/m/0m_h6
/m/05p5nc	/film/actor/film./film/performance/film	/m/055td_
/m/0g4pl7z	/film/film/film_festivals	/m/0fpkxfd
/m/0175wg	/film/actor/film./film/performance/film	/m/020bv3
/m/044qx	/base/popstra/celebrity/dated./base/popstra/dated/participant	/m/0m6x4
/m/0209xj	/film/film/genre	/m/01t_vv
/m/01vsy9_	/people/person/profession	/m/016z4k
/m/0gq9h	/award/award_category/nominees./award/award_nomination/nominated_for	/m/0kvf3b
/m/0gq9h	/award/award_category/winners./award/award_honor/award_winner	/m/02kxbwx
/m/0209xj	/award/award_winning_work/awards_won./award/award_honor/award_winner	/m/01_f_5
/m/0c35b1	/award/award_nominee/award_nominations./award/award_nomination/award_nominee	/m/0184jc
/m/06cqb	/music/genre/artists	/m/01mskc3
/m/04t6fk	/film/film/genre	/m/02kdv5l
/m/012jfb	/film/film/country	/m/0d060g
/m/028d4v	/people/person/nationality	/m/0d060g
/m/09pnw5	/award/award_ceremony/awards_presented./award/award_honor/honored_for	/m/01xdxy
/m/041rx	/people/ethnicity/people	/m/03xp8d5
/m/017_pb	/influence/influence_node/peers./influence/peer_relationship/peers	/m/03f3_p3
/m/02n5d	/time/event/locations	/m/024pcx
/m/021yzs	/award/award_nominee/award_nominations./award/award_nomination/award	/m/027dtxw
/m/0d060g	/olympics/olympic_participating_country/athletes./olympics/olympic_athlete_affiliation/olympics	/m/0l6ny
/m/09dt7	/influence/influence_node/influenced_by	/m/0g5ff
/m/0gq9h	/award/award_category/nominees./award/award_nomination/nominated_for	/m/03s9kp
/m/032clf	/film/film/release_date_s./film/film_regional_release_date/film_release_region	/m/0d060g
/m/01ccr8	/people/person/profession	/m/018gz8
/m/01qscs	/award/award_nominee/award_nominations./award/award_nomination/award	/m/027dtxw
/m/01xzb6	/award/award_nominee/award_nominations./award/award_nomination/award_nominee	/m/01jfnvd
/m/0h005	/award/award_nominee/award_nominations./award/award_nomination/award	/m/0gq_d
/m/04sx9_	/award/award_nominee/award_nominations./award/award_nomination/award_nominee	/m/01zg98
/m/0pqc5	/government/government_office_category/officeholders./government/government_position_held/jurisdiction_of_office	/m/01jr6
/m/0bv7t	/people/person/places_lived./people/place_lived/location	/m/02_286
/m/015pdg	/music/genre/artists	/m/016j2t
/m/01chpn	/film/film/genre	/m/01q03
/m/0jqj5	/film/film/cinematography	/m/05br10
/m/01g03q	/tv/tv_program/genre	/m/01t_vv
/m/08052t3	/film/film/film_format	/m/0cj16
/m/048fz	/location/location/contains	/m/05b7q
/m/02mxw0	/film/actor/film./film/performance/film	/m/04t6fk
/m/09n5t_	/music/genre/artists	/m/01bpc9
/m/049nq	/location/country/form_of_government	/m/018wl5
/m/06ltr	/award/award_nominee/award_nominations./award/award_nomination/award	/m/027dtxw
/m/02yxjs	/education/educational_institution/school_type	/m/05jxkf
/m/0d8rs	/location/location/adjoin_s./location/adjoining_relationship/adjoins	/m/02_vs
/m/01f7j9	/people/person/place_of_birth	/m/01_d4
/m/0dq9p	/medicine/disease/risk_factors	/m/012jc
/m/0m491	/film/film/release_date_s./film/film_regional_release_date/film_release_region	/m/02vzc
/m/0bdjd	/award/award_winning_work/awards_won./award/award_honor/award	/m/0gq9h
/m/0d060g	/location/location/contains	/m/0843m
/m/09f2j	/education/educational_institution/school_type	/m/05jxkf
/m/080knyg	/award/award_nominee/award_nominations./award/award_nomination/award_nominee	/m/064nh4k
/m/02q_cc	/award/award_winner/awards_won./award/award_honor/award_winner	/m/05qd_
/m/03y7ml	/organization/organization/headquarters./location/mailing_address/citytown	/m/07bcn
/m/015pkc	/award/award_nominee/award_nominations./award/award_nomination/award_nominee	/m/04fzk
/m/060ny2	/government/legislative_session/members./government/government_position_held/legislative_sessions	/m/02glc4
/m/06mzp	/olympics/olympic_participating_country/medals_won./olympics/olympic_medal_honor/olympics	/m/0lbbj
/m/05qd_	/award/award_nominee/award_nominations./award/award_nomination/award	/m/0gq9h
/m/029_3	/base/popstra/celebrity/dated./base/popstra/dated/participant	/m/02mhfy
/m/017fp	/media_common/netflix_genre/titles	/m/01719t
/m/0b60sq	/film/film/genre	/m/06www
/m/0hpz8	/people/person/places_lived./people/place_lived/location	/m/0d060g
/m/016z9n	/film/film/genre	/m/017fp
/m/01vlj1g	/award/award_nominee/award_nominations./award/award_nomination/nominated_for	/m/0m491
/m/09v1lrz	/award/award_category/disciplines_or_subjects	/m/02vxn
/m/0gq9h	/award/award_category/nominees./award/award_nomination/nominated_for	/m/0jsqk
/m/0640m69	/award/award_winning_work/awards_won./award/award_honor/award_winner	/m/0pz91
/m/026bt_h	/sports/sports_team/roster./american_football/football_historical_roster_position/position_s	/m/01r3hr
/m/041rx	/people/ethnicity/people	/m/01_j71
/m/0jqp3	/film/film/release_date_s./film/film_regional_release_date/film_release_region	/m/02vzc
/m/02q_cc	/award/award_nominee/award_nominations./award/award_nomination/award_nominee	/m/05qd_
/m/01l87db	/people/person/profession	/m/016z4k
/m/0296y	/music/genre/artists	/m/0274ck
/m/04969y	/film/film/release_date_s./film/film_regional_release_date/film_release_region	/m/0d060g
/m/01rvgx	/base/aareas/schema/administrative_area/administrative_parent	/m/0h924
/m/04bpm6	/music/artist/track_contributions./music/track_contribution/role	/m/0dq630k
/m/01wy5m	/award/award_nominee/award_nominations./award/award_nomination/award_nominee	/m/0170vn
/m/01rc4p	/people/person/employment_history./business/employment_tenure/company	/m/09kvv
/m/01xndd	/people/person/places_lived./people/place_lived/location	/m/027l4q
/m/05qd_	/film/film_distributor/films_distributed./film/film_film_distributor_relationship/film	/m/01q2nx
/m/0jqj5	/film/film/language	/m/064_8sq
/m/0pdp8	/film/film/genre	/m/01q03
/m/025vw4t	/award/award_nominee/award_nominations./award/award_nomination/award_nominee	/m/025vl4m
/m/049f05	/sports/sports_team/colors	/m/083jv
/m/01lct6	/award/award_winner/awards_won./award/award_honor/award_winner	/m/05zjx
/m/0gq9h	/award/award_category/nominees./award/award_nomination/nominated_for	/m/04b2qn
/m/059_gf	/people/person/places_lived./people/place_lived/location	/m/0rh6k
/m/07gql	/music/performance_role/regular_performances./music/group_membership/role	/m/0dwt5
/m/0161sp	/people/person/place_of_birth	/m/02_286
/m/06j8wx	/award/award_nominee/award_nominations./award/award_nomination/award_nominee	/m/02l4rh
/m/024lt6	/award/award_winning_work/awards_won./award/award_honor/award	/m/02x4wr9
/m/02s2ft	/award/award_nominee/award_nominations./award/award_nomination/award_nominee	/m/015pkc
/m/015pkc	/base/popstra/celebrity/dated./base/popstra/dated/participant	/m/04fzk
/m/015pkc	/award/award_winner/awards_won./award/award_honor/award_winner	/m/04fzk
/m/057dxsg	/film/film_set_designer/film_sets_designed	/m/0k5fg
/m/031sg0	/people/person/nationality	/m/0d060g
/m/09bymc	/award/award_ceremony/awards_presented./award/award_honor/award_winner	/m/021yc7p
/m/07_l6	/music/performance_role/regular_performances./music/group_membership/role	/m/0g33q
/m/020h2v	/film/film_distributor/films_distributed./film/film_film_distributor_relationship/film	/m/0jjy0
/m/07_l6	/music/performance_role/track_performances./music/track_contribution/role	/m/02fsn
/m/038bht	/award/award_winner/awards_won./award/award_honor/award_winner	/m/04vq3h
/m/04ydr95	/film/film/genre	/m/02kdv5l
/m/02t_h3	/film/film/production_companies	/m/03sb38
/m/07lp1	/award/award_nominee/award_nominations./award/award_nomination/award	/m/0265vt
/m/022q4l9	/award/award_nominee/award_nominations./award/award_nomination/award_nominee	/m/05ztm4r
/m/0pz91	/base/popstra/celebrity/friendship./base/popstra/friendship/participant	/m/03xb2w
/m/06cgy	/film/actor/film./film/performance/film	/m/0992d9
/m/0p9tm	/film/film/genre	/m/02kdv5l
/m/02cx90	/award/award_winner/awards_won./award/award_honor/award_winner	/m/0pkyh
/m/0df2zx	/film/film/production_companies	/m/05qd_
/m/05qd_	/film/film_distributor/films_distributed./film/film_film_distributor_relationship/film	/m/04x4nv
/m/09pnw5	/award/award_ceremony/awards_presented./award/award_honor/award_winner	/m/0170vn
/m/0x67	/people/ethnicity/people	/m/01l1b90
/m/07lp1	/influence/influence_node/influenced_by	/m/073v6
/m/02r6c_	/film/director/film	/m/047n8xt
/m/05zjx	/people/person/profession	/m/018gz8
/m/025sc50	/music/genre/artists	/m/01vxlbm
/m/084w8	/influence/influence_node/influenced_by	/m/040_9
/m/03y7ml	/business/business_operation/industry	/m/05jnl
/m/05qd_	/film/film_distributor/films_distributed./film/film_film_distributor_relationship/film	/m/0191n
/m/07fj_	/olympics/olympic_participating_country/medals_won./olympics/olympic_medal_honor/olympics	/m/0lbbj
/m/0175wg	/award/award_nominee/award_nominations./award/award_nomination/award_nominee	/m/01qrbf
/m/015pkc	/base/popstra/celebrity/canoodled./base/popstra/canoodled/participant	/m/0127s7
/m/0pb33	/film/film/production_companies	/m/016tt2
/m/042xh	/influence/influence_node/influenced_by	/m/0jt90f5
/m/015c4g	/award/award_nominee/award_nominations./award/award_nomination/award_nominee	/m/016sp_
/m/01yd8v	/base/popstra/celebrity/dated./base/popstra/dated/participant	/m/016sp_
/m/0gvsh7l	/award/award_winning_work/awards_won./award/award_honor/award	/m/0cqh6z
/m/0gjk1d	/film/film/cinematography	/m/04qvl7
/m/03xj05	/film/film/genre	/m/017fp
/m/060c4	/government/government_office_category/officeholders./government/government_position_held/jurisdiction_of_office	/m/05cc1
/m/027vps	/people/person/places_lived./people/place_lived/location	/m/02_286
/m/05pd94v	/award/award_ceremony/awards_presented./award/award_honor/award_winner	/m/01m15br
/m/0cwt70	/time/event/locations	/m/02j9z
/m/01z_g6	/film/actor/film./film/performance/film	/m/035s95
/m/0pqc5	/government/government_office_category/officeholders./government/government_position_held/jurisdiction_of_office	/m/0mp36
/m/02l4rh	/film/actor/film./film/performance/film	/m/0ggbfwf
/m/07gql	/music/performance_role/regular_performances./music/group_membership/role	/m/0dq630k
/m/01nxzv	/people/person/places_lived./people/place_lived/location	/m/02_286
/m/06nm1	/language/human_language/countries_spoken_in	/m/0d060g
/m/0hkxq	/food/food/nutrients./food/nutrition_fact/nutrient	/m/09pbb
/m/01sby_	/film/film/release_date_s./film/film_regional_release_date/film_release_region	/m/02vzc
/m/01nsyf	/people/person/profession	/m/016z4k
/m/060c4	/business/job_title/people_with_this_title./business/employment_tenure/company	/m/016tt2
/m/04p3w	/medicine/disease/risk_factors	/m/0jpmt
/m/01ws9n6	/people/person/profession	/m/016z4k
/m/01wgxtl	/award/award_nominee/award_nominations./award/award_nomination/award_nominee	/m/01ws9n6
/m/03gkn5	/people/person/employment_history./business/employment_tenure/company	/m/09kvv
/m/02l4rh	/award/award_winner/awards_won./award/award_honor/award_winner	/m/01hkhq
/m/01q2nx	/film/film/featured_film_locations	/m/02_286
/m/0bz6sb	/award/award_ceremony/awards_presented./award/award_honor/honored_for	/m/03pc89
/m/02vkzcx	/organization/organization/headquarters./location/mailing_address/state_province_region	/m/04ly1
/m/0778_3	/education/educational_institution/students_graduates./education/education/student	/m/022q4l9
/m/04x56	/influence/influence_node/influenced_by	/m/040_9
/m/01_d4	/location/location/contains	/m/02bf58
/m/03_8r	/olympics/olympic_sport/athletes./olympics/olympic_athlete_affiliation/olympics	/m/0lbbj
/m/06j8wx	/award/award_winner/awards_won./award/award_honor/award_winner	/m/01hkhq
/m/083skw	/award/award_winning_work/awards_won./award/award_honor/award	/m/0gq9h
/m/03y82t6	/film/actor/film./film/performance/film	/m/0ds5_72
/m/04v8x9	/award/award_winning_work/awards_won./award/award_honor/award	/m/0gq9h
/m/03hnd	/influence/influence_node/influenced_by	/m/04093
/m/0gt1k	/film/film/executive_produced_by	/m/0l9k1
/m/041rx	/people/ethnicity/people	/m/0hskw
/m/02z9rr	/award/award_nominated_work/award_nominations./award/award_nomination/nominated_for	/m/0kvbl6
/m/03xb2w	/people/person/profession	/m/018gz8
/m/02nwxc	/film/actor/film./film/performance/film	/m/02pg45
/m/09bymc	/award/award_ceremony/awards_presented./award/award_honor/honored_for	/m/046488
/m/0170vn	/award/award_nominee/award_nominations./award/award_nomination/award_nominee	/m/02l6dy
/m/01vlj1g	/people/person/places_lived./people/place_lived/location	/m/02_286
/m/0248jb	/award/award_category/winners./award/award_honor/award_winner	/m/0411q
/m/01323p	/award/award_nominee/award_nominations./award/award_nomination/award	/m/02f73p
/m/0fzrhn	/award/award_ceremony/awards_presented./award/award_honor/award_winner	/m/0c12h
/m/01xndd	/award/award_nominee/award_nominations./award/award_nomination/award_nominee	/m/0d7hg4
/m/0249kn	/award/award_nominee/award_nominations./award/award_nomination/award_nominee	/m/0m_31
/m/02cx90	/award/award_winner/awards_won./award/award_honor/award_winner	/m/03xgm3
/m/03mnk	/business/business_operation/industry	/m/01mf0
/m/05qd_	/film/film_distributor/films_distributed./film/film_film_distributor_relationship/film	/m/04969y
/m/0x67	/people/ethnicity/people	/m/032zg9
/m/017fp	/media_common/netflix_genre/titles	/m/0k5px
/m/02l4rh	/award/award_nominee/award_nominations./award/award_nomination/award_nominee	/m/01hkhq
/m/0pqc5	/government/government_office_category/officeholders./government/government_position_held/jurisdiction_of_office	/m/02_286
/m/0kvnn	/people/person/profession	/m/016z4k
/m/01sby_	/film/film/release_date_s./film/film_regional_release_date/film_regional_debut_venue	/m/02_286
/m/02p3cr5	/music/record_label/artist	/m/02cpp
/m/0dn3n	/award/award_nominee/award_nominations./award/award_nomination/nominated_for	/m/014_x2
/m/015c4g	/film/actor/film./film/performance/film	/m/03pc89
/m/02r6c_	/award/award_nominee/award_nominations./award/award_nomination/nominated_for	/m/047n8xt
/m/01hkhq	/award/award_nominee/award_nominations./award/award_nomination/nominated_for	/m/047myg9
/m/02vzc	/location/location/contains	/m/0c_zx
/m/05q5t0b	/award/award_category/winners./award/award_honor/award_winner	/m/01_f_5
/m/02_286	/base/popstra/location/vacationers./base/popstra/vacation_choice/vacationer	/m/04fzk
/m/02b71x	/music/genre/artists	/m/016376
/m/04t6fk	/film/film/written_by	/m/01f7j9
/m/041rx	/people/ethnicity/people	/m/0kszw
/m/02897w	/organization/organization/headquarters./location/mailing_address/citytown	/m/0d23k
/m/0dq9p	/people/cause_of_death/people	/m/0c73g
/m/022q4l9	/people/person/nationality	/m/0d060g
/m/0gq9h	/award/award_category/winners./award/award_honor/award_winner	/m/0js9s
/m/01dw_f	/people/person/profession	/m/016z4k
/m/0dq9p	/people/cause_of_death/people	/m/0c921
/m/0dq3c	/business/job_title/people_with_this_title./business/employment_tenure/company	/m/02zs4
/m/02bqn1	/government/legislative_session/members./government/government_position_held/legislative_sessions	/m/02bn_p
/m/0hskw	/people/person/profession	/m/05sxg2
/m/0kszw	/award/award_winner/awards_won./award/award_honor/award_winner	/m/0184jc
/m/05xpv	/people/person/place_of_birth	/m/02_286
/m/01hlwv	/organization/organization/place_founded	/m/02_286
/m/02z1yj	/film/actor/film./film/performance/film	/m/0963mq
/m/01g03q	/award/award_winning_work/awards_won./award/award_honor/award_winner	/m/05p5nc
/m/0326tc	/music/artist/track_contributions./music/track_contribution/role	/m/01s0ps
/m/03k8th	/film/film/genre	/m/02kdv5l
/m/08hp53	/people/person/place_of_birth	/m/02_286
/m/01_d4	/sports/sports_team_location/teams	/m/0jnlm
/m/0m6x4	/award/award_nominee/award_nominations./award/award_nomination/nominated_for	/m/083skw
/m/0gq9h	/award/award_category/winners./award/award_honor/ceremony	/m/0fzrhn
/m/01nvmd_	/award/award_nominee/award_nominations./award/award_nomination/award_nominee	/m/02fx3c
/m/09f2j	/education/educational_institution/students_graduates./education/education/major_field_of_study	/m/02vxn
/m/0gxfz	/award/award_winning_work/awards_won./award/award_honor/award_winner	/m/0bw87
/m/05np4c	/award/award_nominee/award_nominations./award/award_nomination/award_nominee	/m/09f0bj
/m/02x4wr9	/award/award_category/winners./award/award_honor/award_winner	/m/01_f_5
/m/031sg0	/award/award_nominee/award_nominations./award/award_nomination/nominated_for	/m/02h2vv
/m/0gq9h	/award/award_category/nominees./award/award_nomination/nominated_for	/m/0gzy02
/m/079hvk	/people/person/place_of_birth	/m/01_d4
/m/0jw67	/award/award_nominee/award_nominations./award/award_nomination/nominated_for	/m/04dsnp
/m/01m15br	/award/award_nominee/award_nominations./award/award_nomination/award_nominee	/m/011zf2
/m/0m_31	/award/award_nominee/award_nominations./award/award_nomination/award_nominee	/m/02cx90
/m/01f85k	/award/award_winning_work/awards_won./award/award_honor/award_winner	/m/01f7v_
/m/04nw9	/people/person/profession	/m/018gz8
/m/02w7fs	/award/award_category/winners./award/award_honor/award_winner	/m/01wj18h
/m/01m1dzc	/award/award_nominee/award_nominations./award/award_nomination/award_nominee	/m/01l03w2
/m/047myg9	/film/film/genre	/m/017fp
/m/0gq_d	/award/award_category/winners./award/award_honor/ceremony	/m/0bz6sb
/m/0pqzh	/people/person/places_lived./people/place_lived/location	/m/071cn
/m/0413cff	/film/film/featured_film_locations	/m/0dttf
/m/02x4wr9	/award/award_category/nominees./award/award_nomination/nominated_for	/m/0209xj
/m/02bqmq	/government/legislative_session/members./government/government_position_held/legislative_sessions	/m/02glc4
/m/0ds5_72	/film/film/release_date_s./film/film_regional_release_date/film_release_region	/m/04v3q
/m/04dsnp	/film/film/featured_film_locations	/m/02_286
/m/0524b41	/tv/tv_program/regular_cast./tv/regular_tv_appearance/actor	/m/06j8wx
/m/01vlj1g	/film/actor/film./film/performance/film	/m/0m491
/m/01q9b9	/influence/influence_node/influenced_by	/m/017_pb
/m/041rx	/people/ethnicity/people	/m/039wsf
/m/09f0bj	/award/award_nominee/award_nominations./award/award_nomination/award_nominee	/m/0k2mxq
/m/0h5g_	/people/person/spouse_s./people/marriage/spouse	/m/02tk74
/m/0f6lx	/music/artist/track_contributions./music/track_contribution/role	/m/02pprs
/m/0b_770	/base/marchmadness/ncaa_basketball_tournament/seeds./base/marchmadness/ncaa_tournament_seed/team	/m/02py8_w
/m/09f0bj	/award/award_nominee/award_nominations./award/award_nomination/award	/m/0cqh6z
/m/05qd_	/film/film_distributor/films_distributed./film/film_film_distributor_relationship/film	/m/0df2zx
/m/0gppg	/people/person/place_of_birth	/m/01qh7
/m/07_l6	/music/instrument/family	/m/0d8lm
/m/04vq3h	/award/award_winner/awards_won./award/award_honor/award_winner	/m/038bht
/m/01hkhq	/film/actor/film./film/performance/film	/m/01w8g3
/m/0pmhf	/award/award_nominee/award_nominations./award/award_nomination/award_nominee	/m/05vsxz
/m/02x4wr9	/award/award_category/nominees./award/award_nomination/nominated_for	/m/0gmcwlb
/m/01q8hj	/education/educational_institution/school_type	/m/05pcjw
/m/0jjy0	/film/film/executive_produced_by	/m/02q_cc
/m/05b7q	/military/military_combatant/military_conflicts./military/military_combatant_group/combatants	/m/0hw29
/m/017fp	/media_common/netflix_genre/titles	/m/04165w
/m/05qd_	/film/film_distributor/films_distributed./film/film_film_distributor_relationship/film	/m/09rx7tx
/m/0h5g_	/film/actor/film./film/performance/film	/m/020bv3
/m/01stj9	/education/educational_institution/school_type	/m/05jxkf
/m/020bv3	/award/award_winning_work/awards_won./award/award_honor/award_winner	/m/01qrbf
/m/07qht4	/media_common/netflix_genre/titles	/m/03g9xj
/m/0269kx	/education/educational_institution/school_type	/m/05jxkf
/m/0jrv_	/music/genre/artists	/m/01w8n89
/m/083q7	/government/politician/government_positions_held./government/government_position_held/basic_title	/m/060c4
/m/0pb33	/film/film/produced_by	/m/02qjpv5
/m/0btxr	/film/actor/film./film/performance/film	/m/09p4w8
/m/032zg9	/people/person/place_of_birth	/m/02_286
/m/01jgpsh	/award/award_nominee/award_nominations./award/award_nomination/award_nominee	/m/0721cy
/m/016sp_	/people/person/places_lived./people/place_lived/location	/m/01smm
/m/09q17	/media_common/netflix_genre/titles	/m/0372j5
/m/01wlt3k	/award/award_nominee/award_nominations./award/award_nomination/award_nominee	/m/01ws9n6
/m/01f7v_	/award/award_nominee/award_nominations./award/award_nomination/nominated_for	/m/01f85k
/m/05zlld0	/film/film/written_by	/m/09pl3s
/m/01vv7sc	/people/person/profession	/m/016z4k
/m/02j9z	/location/location/contains	/m/04v3q
/m/02f73p	/award/award_category/winners./award/award_honor/award_winner	/m/01xzb6
/m/06s6hs	/award/award_winner/awards_won./award/award_honor/award_winner	/m/09f0bj
/m/02x8fs	/award/award_winning_work/awards_won./award/award_honor/award_winner	/m/01wwvd2
/m/082brv	/music/artist/track_contributions./music/track_contribution/role	/m/0dq630k
/m/02w2bc	/education/educational_institution/school_type	/m/05jxkf
/m/063g7l	/people/person/profession	/m/018gz8
/m/0gq_d	/award/award_category/winners./award/award_honor/ceremony	/m/0bzk2h
/m/02_n5d	/people/person/places_lived./people/place_lived/location	/m/02_286
/m/0gfmc_	/film/film_distributor/films_distributed./film/film_film_distributor_relationship/film	/m/02fwfb
/m/02m3sd	/film/actor/film./film/performance/film	/m/0df2zx
/m/01nvmd_	/people/person/places_lived./people/place_lived/location	/m/01_d4
/m/02fwfb	/film/film/language	/m/01jb8r
/m/02s2ft	/award/award_nominee/award_nominations./award/award_nomination/nominated_for	/m/01chpn
/m/05qd_	/award/award_winner/awards_won./award/award_honor/award_winner	/m/016tt2
/m/0c12h	/award/award_nominee/award_nominations./award/award_nomination/award	/m/0gq9h
/m/027dtxw	/award/award_category/nominees./award/award_nomination/nominated_for	/m/01chpn
/m/0gmtm	/base/popstra/celebrity/dated./base/popstra/dated/participant	/m/0bw87
/m/0jsqk	/film/film/production_companies	/m/05qd_
/m/05qd_	/film/film_distributor/films_distributed./film/film_film_distributor_relationship/film	/m/07s3m4g
/m/01wj18h	/people/person/profession	/m/016z4k
/m/04fzk	/base/popstra/celebrity/friendship./base/popstra/friendship/participant	/m/015pkc
/m/016tt2	/film/film_distributor/films_distributed./film/film_film_distributor_relationship/film	/m/0m_h6
/m/05szq8z	/film/film/other_crew./film/film_crew_gig/film_crew_role	/m/0d2b38
/m/0ct2tf5	/award/award_winning_work/awards_won./award/award_honor/award_winner	/m/01kgxf
/m/02s2ft	/film/actor/film./film/performance/film	/m/0ds5_72
/m/049nq	/location/location/contains	/m/0j11
/m/0cwt70	/military/military_conflict/combatants./military/military_combatant_group/combatants	/m/0c4b8
/m/01t07j	/award/award_nominee/award_nominations./award/award_nomination/award	/m/03nqnk3
/m/027vps	/award/award_nominee/award_nominations./award/award_nomination/award	/m/0gq9h
/m/01r3hr	/sports/sports_position/players./sports/sports_team_roster/team	/m/0ft5vs
/m/0f4vx0	/sports/sports_league_draft/picks./sports/sports_league_draft_pick/school	/m/015q1n
/m/02kxbwx	/award/award_nominee/award_nominations./award/award_nomination/award	/m/02x4wr9
/m/03mp8k	/music/record_label/artist	/m/01wj18h
/m/0cmt6q	/people/person/profession	/m/018gz8
/m/025sc50	/music/genre/artists	/m/0126y2
/m/046qq	/award/award_nominee/award_nominations./award/award_nomination/nominated_for	/m/01719t
/m/02bqn1	/government/legislative_session/members./government/government_position_held/legislative_sessions	/m/060ny2
/m/0dzlk	/award/award_nominee/award_nominations./award/award_nomination/award	/m/01c99j
/m/0g5ptf	/film/film/genre	/m/02kdv5l
/m/023tp8	/people/person/place_of_birth	/m/01_d4
/m/0gq9h	/award/award_category/nominees./award/award_nomination/nominated_for	/m/0p_qr
/m/047n8xt	/film/film/genre	/m/017fp
/m/01r42_g	/award/award_nominee/award_nominations./award/award_nomination/award_nominee	/m/02lgj6
/m/0pmhf	/award/award_nominee/award_nominations./award/award_nomination/nominated_for	/m/02d413
/m/041rx	/people/ethnicity/people	/m/01r42_g
/m/04969y	/film/film/release_date_s./film/film_regional_release_date/film_release_region	/m/06mzp
/m/022q32	/people/person/place_of_birth	/m/01jr6
/m/02lgj6	/award/award_nominee/award_nominations./award/award_nomination/award_nominee	/m/01r42_g
/m/02897w	/education/educational_institution/school_type	/m/05pcjw
/m/02qvl7	/sports/sports_position/players./sports/sports_team_roster/team	/m/0jnr_
/m/076xkps	/film/film/other_crew./film/film_crew_gig/film_crew_role	/m/0d2b38
/m/05szq8z	/film/film/genre	/m/02kdv5l
/m/0gfmc_	/film/film_distributor/films_distributed./film/film_film_distributor_relationship/film	/m/03lvwp
/m/023gxx	/film/film/release_date_s./film/film_regional_release_date/film_release_region	/m/06mzp
/m/02rdxsh	/award/award_category/nominees./award/award_nomination/nominated_for	/m/0191n
/m/020h2v	/business/business_operation/industry	/m/02vxn
/m/0rh6k	/location/statistical_region/religions./location/religion_percentage/religion	/m/092bf5
/m/0pd64	/film/film/language	/m/064_8sq
/m/03xgm3	/award/award_winner/awards_won./award/award_honor/award_winner	/m/011zf2
/m/046qq	/film/actor/film./film/performance/film	/m/05zlld0
/m/0992d9	/film/film/featured_film_locations	/m/02_286
/m/06cgy	/film/actor/film./film/performance/film	/m/0fphf3v
/m/064_8sq	/language/human_language/countries_spoken_in	/m/06mzp
/m/0184jc	/film/actor/film./film/performance/film	/m/017z49
/m/0f276	/people/person/nationality	/m/0d060g
/m/08hhm6	/people/person/nationality	/m/05sb1
/m/0pkyh	/people/person/profession	/m/016z4k
/m/0fbq2n	/sports/sports_team/roster./american_football/football_historical_roster_position/position_s	/m/01r3hr
/m/07_l6	/music/performance_role/regular_performances./music/group_membership/role	/m/02fsn
/m/041rx	/people/ethnicity/people	/m/08hp53
/m/0fsw_7	/film/film/story_by	/m/0fx02
/m/03xgm3	/award/award_nominee/award_nominations./award/award_nomination/award_nominee	/m/01m15br
/m/0bdjd	/film/film/release_date_s./film/film_regional_release_date/film_release_region	/m/02vzc
/m/0jmnl	/sports/professional_sports_team/draft_picks./sports/sports_league_draft_pick/school	/m/09f2j
/m/03_8r	/olympics/olympic_sport/athletes./olympics/olympic_athlete_affiliation/country	/m/05b7q
/m/0bqthy	/base/marchmadness/ncaa_basketball_tournament/seeds./base/marchmadness/ncaa_tournament_seed/team	/m/02pyyld
/m/05t0_2v	/film/film/genre	/m/02kdv5l
/m/02sjf5	/people/person/places_lived./people/place_lived/location	/m/02_286
/m/0894_x	/people/person/nationality	/m/05sb1
/m/02_286	/location/location/contains	/m/04ftdq
/m/041rx	/people/ethnicity/people	/m/02lgfh
/m/0c921	/award/award_nominee/award_nominations./award/award_nomination/award	/m/03nqnk3
/m/015v3r	/award/award_nominee/award_nominations./award/award_nomination/award_nominee	/m/01g257
/m/035s95	/film/film/genre	/m/02kdv5l
/m/01g03q	/tv/tv_program/regular_cast./tv/regular_tv_appearance/actor	/m/05p5nc
/m/01g03q	/award/award_winning_work/awards_won./award/award_honor/award	/m/0cqh6z
/m/0pd64	/film/film/production_companies	/m/016tt2
/m/0bl2g	/base/popstra/celebrity/friendship./base/popstra/friendship/participant	/m/015c4g
/m/02f73p	/award/award_category/winners./award/award_honor/award_winner	/m/046p9
/m/0br1w	/people/person/profession	/m/0d8qb
/m/01r42_g	/award/award_winner/awards_won./award/award_honor/award_winner	/m/02lgj6
/m/0jmnl	/sports/professional_sports_team/draft_picks./sports/sports_league_draft_pick/draft	/m/0f4vx0
/m/03hr1p	/olympics/olympic_sport/athletes./olympics/olympic_athlete_affiliation/olympics	/m/0l6ny
/m/02z2xdf	/award/award_nominee/award_nominations./award/award_nomination/award_nominee	/m/02q_cc
/m/015cz0	/education/educational_institution/school_type	/m/07tf8
/m/03lpp_	/sports/sports_team/roster./baseball/baseball_roster_position/position	/m/02sddg
/m/02j9z	/location/location/contains	/m/02vzc
/m/0hskw	/award/award_nominee/award_nominations./award/award_nomination/award	/m/0gq9h
/m/017z49	/film/film/release_date_s./film/film_regional_release_date/film_release_region	/m/0d060g
/m/0126y2	/film/actor/film./film/performance/film	/m/0ct2tf5
/m/0pkyh	/award/award_nominee/award_nominations./award/award_nomination/award	/m/02f73p
/m/027dtxw	/award/award_category/nominees./award/award_nomination/nominated_for	/m/034hzj
/m/0jjy0	/film/film/release_date_s./film/film_regional_release_date/film_release_region	/m/06mzp
/m/02s2ft	/film/actor/film./film/performance/film	/m/09p4w8
/m/0478__m	/people/person/place_of_birth	/m/02_286
/m/0bz3jx	/film/film/written_by	/m/02kxbwx
/m/04dsnp	/film/film/written_by	/m/0jw67
/m/02f73p	/award/award_category/winners./award/award_honor/award_winner	/m/016l09
/m/05pd94v	/award/award_ceremony/awards_presented./award/award_honor/award_winner	/m/03xgm3
/m/05np4c	/award/award_winner/awards_won./award/award_honor/award_winner	/m/09f0bj
/m/05zlld0	/film/film/release_date_s./film/film_regional_release_date/film_release_region	/m/0d060g
/m/01fwj8	/people/person/profession	/m/016z4k
/m/0bmc4cm	/film/film/release_date_s./film/film_regional_release_date/film_release_region	/m/06mzp
/m/01nn3m	/music/group_member/membership./music/group_membership/group	/m/06nv27
/m/04969y	/film/film/release_date_s./film/film_regional_release_date/film_release_region	/m/09f8q
/m/03qjlz	/people/person/place_of_birth	/m/02_286
/m/0gv07g	/people/person/place_of_birth	/m/0rh6k
/m/02nwxc	/base/popstra/celebrity/dated./base/popstra/dated/participant	/m/01vlj1g
/m/0175rc	/sports/sports_team/colors	/m/083jv
/m/033pf1	/film/film/genre	/m/01t_vv
/m/01jc6q	/film/film/cinematography	/m/06qn87
/m/041rx	/people/ethnicity/people	/m/01c7qd
/m/07vfz	/education/educational_institution/school_type	/m/05jxkf
/m/08052t3	/film/film/release_date_s./film/film_regional_release_date/film_release_region	/m/02vzc
/m/05sy_5	/award/award_winning_work/awards_won./award/award_honor/award_winner	/m/0337vz
/m/040_9	/influence/influence_node/influenced_by	/m/03hnd
/m/080knyg	/award/award_nominee/award_nominations./award/award_nomination/award_nominee	/m/032q8q
/m/0gvs1kt	/film/film/production_companies	/m/05qd_
/m/0x67	/people/ethnicity/people	/m/0770cd
/m/0pqc5	/government/government_office_category/officeholders./government/government_position_held/jurisdiction_of_office	/m/0100mt
/m/01nn3m	/people/person/profession	/m/016z4k
/m/07j87	/food/food/nutrients./food/nutrition_fact/nutrient	/m/0h1yy
/m/0bv7t	/people/person/places_lived./people/place_lived/location	/m/071cn
/m/06gd4	/music/group_member/membership./music/group_membership/role	/m/01s0ps
/m/015wnl	/film/actor/film./film/performance/film	/m/08c4yn
/m/0bmpm	/award/award_winning_work/awards_won./award/award_honor/award	/m/0gq9h
/m/02qny_	/sports/pro_athlete/teams./sports/sports_team_roster/team	/m/01k2xy
/m/02z13jg	/award/award_category/winners./award/award_honor/award_winner	/m/046qq
/m/025g__	/music/genre/artists	/m/01wphh2
/m/09kvv	/education/educational_institution/students_graduates./education/education/student	/m/083q7
/m/0738b8	/people/person/places_lived./people/place_lived/location	/m/02_286
/m/0k2mxq	/film/actor/film./film/performance/film	/m/016z9n
/m/038bht	/award/award_nominee/award_nominations./award/award_nomination/award_nominee	/m/04vq3h
/m/02vjhf	/tv/tv_program/genre	/m/07qht4
/m/09kvv	/education/educational_institution/colors	/m/067z2v
/m/01f85k	/award/award_winning_work/awards_won./award/award_honor/award	/m/02z13jg
/m/01sg7_	/sports/pro_athlete/teams./sports/sports_team_roster/team	/m/0jm4v
/m/0bqthy	/base/marchmadness/ncaa_basketball_tournament/seeds./base/marchmadness/ncaa_tournament_seed/team	/m/026dqjm
/m/011j5x	/music/genre/parent_genre	/m/02x8m
/m/04_bfq	/sports/sports_team/colors	/m/083jv
/m/064_8sq	/media_common/netflix_genre/titles	/m/0bz3jx
/m/01jssp	/education/educational_institution/students_graduates./education/education/major_field_of_study	/m/04jq2
/m/01t6b4	/award/award_nominee/award_nominations./award/award_nomination/award_nominee	/m/020h2v
/m/0638kv	/award/award_nominee/award_nominations./award/award_nomination/nominated_for	/m/083skw
/m/01nvmd_	/award/award_nominee/award_nominations./award/award_nomination/nominated_for	/m/0gvsh7l
/m/017fp	/media_common/netflix_genre/titles	/m/023gxx
/m/0x67	/people/ethnicity/people	/m/01wzlxj
/m/047q2k1	/film/film/featured_film_locations	/m/09c17
/m/01vv7sc	/award/award_nominee/award_nominations./award/award_nomination/award	/m/02f73p
/m/0fzyg	/film/film_subject/films	/m/09yxcz
/m/03nqnk3	/award/award_category/winners./award/award_honor/award_winner	/m/0jgwf
/m/0pmhf	/film/actor/film./film/performance/film	/m/01718w
/m/01lly5	/people/person/profession	/m/018gz8
/m/0h5g_	/award/award_nominee/award_nominations./award/award_nomination/award_nominee	/m/06mmb
/m/03fpx	/music/genre/artists	/m/0274ck
/m/0dq3c	/business/job_title/people_with_this_title./business/employment_tenure/company	/m/04htfd
/m/09gdh6k	/film/film/produced_by	/m/02q_cc
/m/083q7	/people/person/place_of_birth	/m/034lk7
/m/03xp8d5	/award/award_nominee/award_nominations./award/award_nomination/award_nominee	/m/01jgpsh
/m/01jc6q	/award/award_winning_work/awards_won./award/award_honor/award_winner	/m/01p7b6b
/m/01nn3m	/people/person/profession	/m/09lbv
/m/07j87	/food/food/nutrients./food/nutrition_fact/nutrient	/m/09pbb
/m/034r25	/film/film/music	/m/0244r8
/m/02z0f6l	/film/film/film_format	/m/0cj16
/m/01bpc9	/people/person/places_lived./people/place_lived/location	/m/02_286
/m/04fzfj	/film/film/genre	/m/02kdv5l
/m/032q8q	/award/award_nominee/award_nominations./award/award_nomination/award_nominee	/m/064nh4k
/m/01d259	/film/film/release_date_s./film/film_regional_release_date/film_release_region	/m/02vzc
/m/0bmpm	/film/film/production_companies	/m/05qd_
/m/0fsw_7	/film/film/genre	/m/02kdv5l
/m/0b60sq	/film/film/dubbing_performances./film/dubbing_performance/actor	/m/01wy5m
/m/08kp57	/award/award_nominee/award_nominations./award/award_nomination/award	/m/03rbj2
/m/02z2xdf	/award/award_nominee/award_nominations./award/award_nomination/award	/m/0gq9h
/m/01wk7ql	/people/person/profession	/m/016z4k
/m/0m491	/film/film/cinematography	/m/0f3zsq
/m/02cg7g	/government/legislative_session/members./government/government_position_held/legislative_sessions	/m/02bqmq
/m/020h2v	/film/film_distributor/films_distributed./film/film_film_distributor_relationship/film	/m/014l6_
/m/05r9t	/music/genre/artists	/m/01jllg1
/m/01slc	/baseball/baseball_team/team_stats./baseball/baseball_team_stats/season	/m/05kcgsf
/m/09f0bj	/film/actor/film./film/performance/film	/m/02d413
/m/0jt86	/award/award_nominee/award_nominations./award/award_nomination/award	/m/0265vt
/m/0gq9h	/award/award_category/nominees./award/award_nomination/nominated_for	/m/0209xj
/m/02vzc	/olympics/olympic_participating_country/medals_won./olympics/olympic_medal_honor/olympics	/m/0124ld
/m/0p9xd	/music/genre/artists	/m/06nv27
/m/03hnd	/people/person/profession	/m/0d8qb
/m/0c921	/award/award_nominee/award_nominations./award/award_nomination/nominated_for	/m/0gt1k
/m/027jw0c	/film/film_distributor/films_distributed./film/film_film_distributor_relationship/film	/m/03xj05
/m/08k40m	/film/film/genre	/m/02kdv5l
/m/0ct5zc	/film/film/release_date_s./film/film_regional_release_date/film_release_region	/m/02vzc
/m/02mhfy	/film/actor/film./film/performance/film	/m/03nqnnk
/m/0l9k1	/film/director/film	/m/0gt1k
/m/01qscs	/award/award_winner/awards_won./award/award_honor/award_winner	/m/04sx9_
/m/01l03w2	/award/award_nominee/award_nominations./award/award_nomination/award_nominee	/m/016sp_
/m/016tt2	/film/film_distributor/films_distributed./film/film_film_distributor_relationship/film	/m/01jc6q
/m/03xgm3	/award/award_winner/awards_won./award/award_honor/award_winner	/m/01m15br
/m/06mmb	/award/award_nominee/award_nominations./award/award_nomination/award_nominee	/m/0175wg
/m/0sydc	/people/profession/specialization_of	/m/03qh03g
/m/0ff3y	/influence/influence_node/influenced_by	/m/0lcx
/m/02hgm4	/award/award_category/winners./award/award_honor/ceremony	/m/05pd94v
/m/0gzy02	/film/film/genre	/m/02kdv5l
/m/02vp1f_	/film/film/country	/m/0d060g
/m/060bp	/government/government_office_category/officeholders./government/government_position_held/jurisdiction_of_office	/m/02wt0
/m/03sb38	/film/film_distributor/films_distributed./film/film_film_distributor_relationship/film	/m/0pdp8
/m/0kr_t	/award/award_nominee/award_nominations./award/award_nomination/award	/m/02f73p
/m/060bp	/government/government_office_category/officeholders./government/government_position_held/jurisdiction_of_office	/m/05sb1
/m/0bmpm	/award/award_winning_work/awards_won./award/award_honor/award_winner	/m/01vsy9_
/m/0bz3jx	/film/film/language	/m/06nm1
/m/02qyxs5	/award/award_category/nominees./award/award_nomination/nominated_for	/m/05650n
/m/056k77g	/film/film/genre	/m/02kdv5l
/m/01m15br	/award/award_winner/awards_won./award/award_honor/award_winner	/m/01l4zqz
/m/03mp8k	/organization/organization/headquarters./location/mailing_address/citytown	/m/02_286
/m/01_d4	/location/location/contains	/m/0jpn8
/m/01chg	/media_common/netflix_genre/titles	/m/047q2k1
/m/05650n	/film/film/other_crew./film/film_crew_gig/film_crew_role	/m/094hwz
/m/0bw87	/award/award_nominee/award_nominations./award/award_nomination/nominated_for	/m/0gxfz
/m/0h1p	/award/award_nominee/award_nominations./award/award_nomination/award	/m/02x4wr9
/m/06cgy	/people/person/places_lived./people/place_lived/location	/m/02_286
/m/04t6fk	/film/film/story_by	/m/01f7j9
/m/012gk9	/film/film/production_companies	/m/05qd_
/m/03y82t6	/award/award_nominee/award_nominations./award/award_nomination/award_nominee	/m/0478__m
/m/09rx7tx	/film/film/prequel	/m/0df2zx
/m/016j2t	/people/person/profession	/m/016z4k
/m/0478__m	/award/award_nominee/award_nominations./award/award_nomination/award_nominee	/m/03y82t6
/m/0gvsh7l	/award/award_winning_work/awards_won./award/award_honor/award_winner	/m/02fx3c
/m/0cwt70	/base/culturalevent/event/entity_involved	/m/083q7
/m/02glc4	/government/legislative_session/members./government/government_position_held/legislative_sessions	/m/02bqn1
/m/09ftwr	/award/award_nominee/award_nominations./award/award_nomination/award	/m/0gq9h
/m/060bp	/government/government_office_category/officeholders./government/government_position_held/jurisdiction_of_office	/m/07tp2
/m/0x67	/people/ethnicity/people	/m/02d45s
/m/0btxr	/award/award_nominee/award_nominations./award/award_nomination/award	/m/02y_rq5
/m/08052t3	/film/film/release_date_s./film/film_regional_release_date/film_release_region	/m/0d060g
/m/06fq2	/education/educational_institution/school_type	/m/05pcjw
/m/024zq	/music/artist/track_contributions./music/track_contribution/role	/m/02fsn
/m/0yb_4	/location/location/contains	/m/01rtm4
/m/041rx	/people/ethnicity/people	/m/01nvmd_
/m/03kpvp	/film/actor/film./film/performance/film	/m/0g5ptf
/m/02h9_l	/people/person/profession	/m/016z4k
/m/0g4pl7z	/film/film/release_date_s./film/film_regional_release_date/film_release_region	/m/0d060g
/m/04mvp8	/people/ethnicity/people	/m/09dv49
/m/0127s7	/people/person/places_lived./people/place_lived/location	/m/02_286
/m/0l9k1	/award/award_nominee/award_nominations./award/award_nomination/award_nominee	/m/05qd_
/m/0p_qr	/award/award_winning_work/awards_won./award/award_honor/award	/m/02z13jg
/m/01t8gz	/sports/sports_team_location/teams	/m/0212mp
/m/041rx	/people/ethnicity/people	/m/0175wg
/m/05cc1	/location/country/official_language	/m/064_8sq
/m/0521d_3	/people/person/place_of_birth	/m/02_286
/m/08052t3	/film/film/release_date_s./film/film_regional_release_date/film_release_region	/m/06mzp
/m/046qq	/film/actor/film./film/performance/film	/m/01719t
/m/07gql	/music/performance_role/regular_performances./music/group_membership/group	/m/046p9
/m/0m491	/film/film/production_companies	/m/05qd_
/m/020bv3	/film/film/genre	/m/01t_vv
/m/0mlw1	/location/location/adjoin_s./location/adjoining_relationship/adjoins	/m/0ml_m
/m/01lly5	/people/person/places_lived./people/place_lived/location	/m/071cn
/m/01qscs	/award/award_winner/awards_won./award/award_honor/award_winner	/m/01zg98
/m/02_p5w	/film/actor/film./film/performance/film	/m/0jnwx
/m/0175wg	/award/award_nominee/award_nominations./award/award_nomination/award_nominee	/m/0h5g_
/m/0gq9h	/award/award_category/winners./award/award_honor/ceremony	/m/0bzn6_
/m/091z_p	/film/film/language	/m/06nm1
/m/03gqb0k	/sports/sports_team/roster./american_football/football_historical_roster_position/position_s	/m/01r3hr
/m/060bp	/government/government_office_category/officeholders./government/government_position_held/jurisdiction_of_office	/m/0l3h
/m/01wy5m	/award/award_nominee/award_nominations./award/award_nomination/award	/m/027dtxw
/m/02cx90	/award/award_nominee/award_nominations./award/award_nomination/award_nominee	/m/0m_31
/m/01ymvk	/education/educational_institution/students_graduates./education/education/student	/m/01pcbg
/m/06cgy	/award/award_nominee/award_nominations./award/award_nomination/award_nominee	/m/01900g
/m/04bdzg	/film/actor/film./film/performance/film	/m/02_06s
/m/09n5b9	/government/government_office_category/officeholders./government/government_position_held/jurisdiction_of_office	/m/04ly1
/m/0bw87	/award/award_nominee/award_nominations./award/award_nomination/award	/m/0bb57s
/m/01c99j	/award/award_category/winners./award/award_honor/award_winner	/m/0478__m
/m/0gq9h	/award/award_category/nominees./award/award_nomination/nominated_for	/m/0gvs1kt
/m/0gq9h	/award/award_category/nominees./award/award_nomination/nominated_for	/m/0k5px
/m/09kvv	/education/educational_institution/school_type	/m/05pcjw
/m/0h5g_	/base/popstra/celebrity/dated./base/popstra/dated/participant	/m/01hkhq
/m/0cz8mkh	/film/film/release_date_s./film/film_regional_release_date/film_release_region	/m/0d0kn
/m/02rdxsh	/award/award_category/nominees./award/award_nomination/nominated_for	/m/0jqj5
/m/07gql	/music/instrument/family	/m/01kcd
/m/01f85k	/film/film/release_date_s./film/film_regional_release_date/film_release_region	/m/06mzp
/m/01qscs	/award/award_nominee/award_nominations./award/award_nomination/award_nominee	/m/04sx9_
/m/0fk0xk	/award/award_ceremony/awards_presented./award/award_honor/honored_for	/m/0k5fg
/m/060ny2	/government/legislative_session/members./government/government_position_held/legislative_sessions	/m/02bqmq
/m/012jfb	/award/award_winning_work/awards_won./award/award_honor/award_winner	/m/0jw67
/m/03p2m1	/education/educational_institution/school_type	/m/05jxkf
/m/03xn3s2	/people/person/profession	/m/018gz8
/m/0p9tm	/film/film/language	/m/06nm1
/m/017fp	/media_common/netflix_genre/titles	/m/047myg9
/m/0pd64	/award/award_winning_work/awards_won./award/award_honor/award_winner	/m/022_lg
/m/0jt90f5	/influence/influence_node/influenced_by	/m/084w8
/m/020h2v	/award/award_nominee/award_nominations./award/award_nomination/award_nominee	/m/01t6b4
/m/03nqnk3	/award/award_category/winners./award/award_honor/award_winner	/m/0c921
/m/0plw	/organization/organization/headquarters./location/mailing_address/citytown	/m/02_286
/m/041rx	/people/ethnicity/people	/m/020x5r
/m/0gq9h	/award/award_category/nominees./award/award_nomination/nominated_for	/m/0bmpm
/m/06cgy	/film/actor/film./film/performance/film	/m/0b2v79
/m/017gl1	/award/award_winning_work/awards_won./award/award_honor/award_winner	/m/0js9s
/m/047n8xt	/film/film/executive_produced_by	/m/02z2xdf
/m/0gq9h	/award/award_category/winners./award/award_honor/ceremony	/m/0fk0xk
/m/01k6nm	/award/award_nominee/award_nominations./award/award_nomination/award	/m/03rbj2
/m/0lp_cd3	/award/award_ceremony/awards_presented./award/award_honor/honored_for	/m/080dwhx
/m/015pxr	/film/actor/film./film/performance/film	/m/0ds5_72
/m/06h2w	/music/artist/track_contributions./music/track_contribution/role	/m/02fsn
/m/02fsn	/music/performance_role/track_performances./music/track_contribution/role	/m/02pprs
/m/0lrh	/influence/influence_node/influenced_by	/m/03f0324
/m/05b7q	/olympics/olympic_participating_country/medals_won./olympics/olympic_medal_honor/olympics	/m/0jkvj
/m/03295l	/people/ethnicity/languages_spoken	/m/06nm1
/m/01s0ps	/music/performance_role/track_performances./music/track_contribution/role	/m/0l1589
/m/02_n5d	/award/award_nominee/award_nominations./award/award_nomination/award_nominee	/m/01_j71
/m/0cmt6q	/people/person/place_of_birth	/m/01_d4
/m/02hgm4	/award/award_category/winners./award/award_honor/award_winner	/m/06h2w
/m/0dqytn	/film/film/cinematography	/m/05br10
/m/0zcbl	/film/actor/film./film/performance/film	/m/04b2qn
/m/02s2ft	/award/award_nominee/award_nominations./award/award_nomination/award	/m/027dtxw
/m/011zf2	/award/award_winner/awards_won./award/award_honor/award_winner	/m/02cx90
/m/0bdjd	/film/film/featured_film_locations	/m/0rh6k
/m/0b7l4x	/film/film/genre	/m/02kdv5l
/m/01s0ps	/music/performance_role/regular_performances./music/group_membership/role	/m/07gql
/m/0pz91	/award/award_nominee/award_nominations./award/award_nomination/award_nominee	/m/03xb2w
/m/0f6_4	/location/location/adjoin_s./location/adjoining_relationship/adjoins	/m/0f63n
/m/0d060g	/location/location/contains	/m/0154fs
/m/0gfmc_	/film/film_distributor/films_distributed./film/film_film_distributor_relationship/film	/m/0gjk1d
/m/08hhm6	/award/award_nominee/award_nominations./award/award_nomination/award	/m/03rbj2
/m/01g1lp	/award/award_nominee/award_nominations./award/award_nomination/award	/m/02x4wr9
/m/08wq0g	/award/award_nominee/award_nominations./award/award_nomination/award_nominee	/m/0bt7ws
/m/0lrh	/people/person/places_lived./people/place_lived/location	/m/02_286
/m/01l1hr	/film/actor/film./film/performance/film	/m/011yth
/m/0gq9h	/award/award_category/nominees./award/award_nomination/nominated_for	/m/0jyb4
/m/0296y	/music/genre/parent_genre	/m/0jrv_
/m/04fc6c	/organization/organization/headquarters./location/mailing_address/citytown	/m/02_286
/m/01ccr8	/film/actor/film./film/performance/film	/m/01pvxl
/m/0l9k1	/award/award_winner/awards_won./award/award_honor/award_winner	/m/05qd_
/m/0m4yg	/education/educational_institution/students_graduates./education/education/student	/m/01vwbts
/m/0m_h6	/film/film/music	/m/02sj1x
/m/02681xs	/award/award_category/winners./award/award_honor/award_winner	/m/01wj18h
/m/0fzyg	/film/film_subject/films	/m/01pv91
/m/04w1j9	/people/person/place_of_birth	/m/02_286
/m/02s2ft	/film/actor/film./film/performance/film	/m/01chpn
/m/03_8r	/olympics/olympic_sport/athletes./olympics/olympic_athlete_affiliation/country	/m/05cc1
/m/0crh5_f	/film/film/release_date_s./film/film_regional_release_date/film_release_region	/m/02vzc
/m/01mh_q	/award/award_ceremony/awards_presented./award/award_honor/award_winner	/m/07c0j
/m/0gq9h	/award/award_category/nominees./award/award_nomination/nominated_for	/m/0gxfz
/m/025sc50	/music/genre/artists	/m/044mfr
/m/02l424	/education/educational_institution/colors	/m/083jv
/m/0bgrsl	/award/award_nominee/award_nominations./award/award_nomination/nominated_for	/m/0kv2hv
/m/0841zn	/people/person/nationality	/m/0d060g
/m/05qd_	/award/award_nominee/award_nominations./award/award_nomination/award_nominee	/m/016tt2
/m/076xkps	/film/film/music	/m/0244r8
/m/05zjx	/award/award_winner/awards_won./award/award_honor/award_winner	/m/01lct6
/m/0m491	/film/film/featured_film_locations	/m/0k_p5
/m/03kpvp	/people/person/place_of_birth	/m/02_286
/m/0p_qr	/film/film/cinematography	/m/079hvk
/m/0dwt5	/music/performance_role/regular_performances./music/group_membership/role	/m/01s0ps
/m/0pz91	/film/actor/film./film/performance/film	/m/0640m69
/m/06196	/award/award_category/winners./award/award_honor/award_winner	/m/041h0
/m/028d4v	/people/person/profession	/m/018gz8
/m/02vptk_	/organization/organization/headquarters./location/mailing_address/citytown	/m/02_286
/m/04bpm6	/music/artist/track_contributions./music/track_contribution/role	/m/0dwt5
/m/0gmtm	/base/popstra/celebrity/dated./base/popstra/dated/participant	/m/012gbb
/m/060bp	/government/government_office_category/officeholders./government/government_position_held/jurisdiction_of_office	/m/0164v
/m/01xndd	/award/award_winner/awards_won./award/award_honor/award_winner	/m/0d7hg4
/m/017d93	/film/film/production_companies	/m/04rtpt
/m/0pz91	/award/award_nominee/award_nominations./award/award_nomination/nominated_for	/m/0640m69
/m/011zf2	/award/award_nominee/award_nominations./award/award_nomination/award_nominee	/m/03xgm3
/m/04gmlt	/music/record_label/artist	/m/016376
/m/060c4	/business/job_title/people_with_this_title./business/employment_tenure/company	/m/06fq2
/m/05qd_	/award/award_nominee/award_nominations./award/award_nomination/award_nominee	/m/02q_cc
/m/025sc50	/music/genre/artists	/m/0478__m
/m/01m15br	/award/award_nominee/award_nominations./award/award_nomination/award_nominee	/m/03xgm3
/m/0hskw	/people/person/profession	/m/018gz8
/m/034hzj	/film/film/film_production_design_by	/m/0d5wn3
/m/02l4rh	/award/award_nominee/award_nominations./award/award_nomination/award_nominee	/m/06j8wx
/m/01gy7r	/film/actor/film./film/performance/film	/m/033pf1
/m/03nqnk3	/award/award_category/winners./award/award_honor/award_winner	/m/019pkm
/m/02l4rh	/film/actor/film./film/performance/film	/m/0gyy53
/m/01cszh	/music/record_label/artist	/m/01vwbts
/m/0411q	/people/person/profession	/m/016z4k
/m/0j6b5	/film/film/release_date_s./film/film_regional_release_date/film_release_region	/m/06mzp
/m/059_gf	/people/person/place_of_birth	/m/0rh6k
/m/048tgl	/people/person/profession	/m/09lbv
/m/041rx	/people/ethnicity/people	/m/044mfr
/m/0bmc4cm	/film/film/release_date_s./film/film_regional_release_date/film_release_region	/m/02vzc
/m/0209xj	/award/award_winning_work/awards_won./award/award_honor/award	/m/02x4wr9
/m/0lfyd	/location/administrative_division/first_level_division_of	/m/06mzp
/m/0g2hw4	/sports/sports_team/roster./american_football/football_historical_roster_position/position_s	/m/01r3hr
/m/02rdxsh	/award/award_category/nominees./award/award_nomination/nominated_for	/m/03c_cxn
/m/016tt2	/award/award_nominee/award_nominations./award/award_nomination/award_nominee	/m/05qd_
/m/02s2ft	/film/actor/film./film/performance/film	/m/03k8th
/m/04fzfj	/film/film/language	/m/064_8sq
/m/01s0ps	/music/performance_role/regular_performances./music/group_membership/role	/m/0dq630k
/m/01qscs	/award/award_nominee/award_nominations./award/award_nomination/award_nominee	/m/01zg98
/m/02cx90	/award/award_nominee/award_nominations./award/award_nomination/award_nominee	/m/011zf2
/m/05sj55	/people/person/places_lived./people/place_lived/location	/m/02_286
/m/07j87	/food/food/nutrients./food/nutrition_fact/nutrient	/m/05wvs
/m/01_d4	/location/location/adjoin_s./location/adjoining_relationship/adjoins	/m/0psxp
/m/01wlt3k	/award/award_nominee/award_nominations./award/award_nomination/award_nominee	/m/01wgxtl
/m/01csqg	/education/educational_institution/school_type	/m/05jxkf
/m/01m15br	/award/award_winner/awards_won./award/award_honor/award_winner	/m/03xgm3
/m/0bmc4cm	/film/film/film_festivals	/m/0bmj62v
/m/02d478	/award/award_winning_work/awards_won./award/award_honor/award_winner	/m/01qscs
/m/02qkq0	/award/award_winning_work/awards_won./award/award_honor/award_winner	/m/019pkm
/m/01l3wr	/base/x2010fifaworldcupsouthafrica/world_cup_squad/current_world_cup_squad./base/x2010fifaworldcupsouthafrica/current_world_cup_squad/current_club	/m/0175rc
/m/016tt2	/award/award_nominee/award_nominations./award/award_nomination/award_nominee	/m/08hp53
/m/0170vn	/award/award_nominee/award_nominations./award/award_nomination/award_nominee	/m/01wy5m
/m/060bp	/government/government_office_category/officeholders./government/government_position_held/jurisdiction_of_office	/m/0d0kn
/m/060c4	/government/government_office_category/officeholders./government/government_position_held/jurisdiction_of_office	/m/0pmn7
/m/016tt2	/film/film_distributor/films_distributed./film/film_film_distributor_relationship/film	/m/01pvxl
/m/09f2j	/education/educational_institution/students_graduates./education/education/major_field_of_study	/m/02jfc
/m/05nyqk	/film/film/genre	/m/02kdv5l
/m/033rq	/award/award_nominee/award_nominations./award/award_nomination/award	/m/03nqnk3
/m/03hr1p	/olympics/olympic_sport/athletes./olympics/olympic_athlete_affiliation/country	/m/0d0kn
/m/06nm1	/language/human_language/countries_spoken_in	/m/03h2c
/m/01lbp	/base/popstra/celebrity/friendship./base/popstra/friendship/participant	/m/0p3r8
/m/02w7fs	/award/award_category/winners./award/award_honor/ceremony	/m/01mh_q
/m/011zf2	/award/award_nominee/award_nominations./award/award_nomination/award_nominee	/m/01l4zqz
/m/0ybkj	/location/hud_county_place/county	/m/0f6zs
/m/0f5mdz	/award/award_nominee/award_nominations./award/award_nomination/nominated_for	/m/03cvwkr
/m/03lpp_	/sports/sports_team/colors	/m/083jv
/m/015qy1	/film/film/genre	/m/02kdv5l
/m/0m491	/film/film/genre	/m/01q03
/m/0274ck	/people/person/profession	/m/016z4k
/m/02x8m	/music/genre/artists	/m/01w8n89
/m/06s6hs	/base/popstra/celebrity/friendship./base/popstra/friendship/participant	/m/09f0bj
/m/01g257	/award/award_winner/awards_won./award/award_honor/award_winner	/m/015v3r
/m/02fwfb	/film/film/genre	/m/04228s
/m/02nwxc	/award/award_winner/awards_won./award/award_honor/award_winner	/m/05p5nc
/m/0mb0	/influence/influence_node/influenced_by	/m/0lcx
/m/01my_c	/people/person/profession	/m/05s9tm
/m/03s9kp	/film/film/music	/m/01x6v6
/m/0m_h6	/film/film/genre	/m/017fp
/m/06s6hs	/award/award_nominee/award_nominations./award/award_nomination/award_nominee	/m/09f0bj
/m/03_8r	/olympics/olympic_sport/athletes./olympics/olympic_athlete_affiliation/country	/m/02vzc
/m/022q4l9	/award/award_winner/awards_won./award/award_honor/award_winner	/m/05ztm4r
/m/01xdxy	/film/film/other_crew./film/film_crew_gig/crewmember	/m/0c94fn
/m/0dwt5	/music/performance_role/track_performances./music/track_contribution/role	/m/07_l6
/m/03f5vvx	/government/politician/government_positions_held./government/government_position_held/basic_title	/m/060bp
/m/0x67	/people/ethnicity/people	/m/0161sp
/m/06cddt	/people/person/profession	/m/018gz8
/m/01hkhq	/award/award_nominee/award_nominations./award/award_nomination/award_nominee	/m/02l4rh
/m/0jrxx	/location/location/adjoin_s./location/adjoining_relationship/adjoins	/m/0jgk3
/m/027dtxw	/award/award_category/winners./award/award_honor/award_winner	/m/015wnl
/m/01f85k	/film/film/written_by	/m/01f7v_
/m/03c_cxn	/film/film/genre	/m/01t_vv
/m/070zc	/location/location/contains	/m/04kf4
/m/0m6x4	/base/popstra/celebrity/dated./base/popstra/dated/participant	/m/044qx
/m/041rx	/people/ethnicity/people	/m/01t6b4
/m/02qvl7	/sports/sports_position/players./sports/sports_team_roster/team	/m/0jnlm
/m/0478__m	/award/award_nominee/award_nominations./award/award_nomination/award	/m/01c99j
/m/06s6hs	/award/award_winner/awards_won./award/award_honor/award_winner	/m/0k2mxq
/m/02h2vv	/award/award_winning_work/awards_won./award/award_honor/award_winner	/m/031sg0
/m/01xzb6	/music/group_member/membership./music/group_membership/group	/m/0mjn2
/m/0jksm	/education/educational_institution/school_type	/m/05jxkf
/m/0g4pl7z	/film/film/production_companies	/m/03sb38
/m/0d060g	/olympics/olympic_participating_country/medals_won./olympics/olympic_medal_honor/olympics	/m/0124ld
/m/05z43v	/award/award_winning_work/awards_won./award/award_honor/award	/m/07kjk7c
/m/05vsxz	/award/award_nominee/award_nominations./award/award_nomination/award_nominee	/m/0175wg
/m/04zwc	/education/educational_institution/colors	/m/083jv
/m/052smk	/music/genre/artists	/m/0326tc
/m/060c4	/government/government_office_category/officeholders./government/government_position_held/jurisdiction_of_office	/m/04v3q
/m/0dq9p	/people/cause_of_death/people	/m/03jm6c
/m/07_grx	/people/person/places_lived./people/place_lived/location	/m/02_286
/m/01srq2	/film/film/film_format	/m/0cj16
/m/029_3	/people/person/profession	/m/018gz8
/m/03_8r	/olympics/olympic_sport/athletes./olympics/olympic_athlete_affiliation/country	/m/0d0kn
/m/06s6hs	/award/award_winner/awards_won./award/award_honor/award_winner	/m/05np4c
/m/073v6	/influence/influence_node/influenced_by	/m/058vp
/m/05qd_	/film/film_distributor/films_distributed./film/film_film_distributor_relationship/film	/m/0bdjd
/m/0683n	/influence/influence_node/influenced_by	/m/0lcx
/m/03f3_p3	/influence/influence_node/peers./influence/peer_relationship/peers	/m/017_pb
/m/016z43	/film/film/genre	/m/01t_vv
/m/02fsn	/music/instrument/instrumentalists	/m/016j2t
/m/046p9	/award/award_nominee/award_nominations./award/award_nomination/award	/m/02f73p
/m/0184jc	/award/award_winner/awards_won./award/award_honor/award_winner	/m/0kszw
/m/047n8xt	/film/film/film_format	/m/0cj16
/m/016tt2	/film/film_distributor/films_distributed./film/film_film_distributor_relationship/film	/m/076zy_g
/m/0gq9h	/award/award_category/nominees./award/award_nomination/nominated_for	/m/0c8qq
/m/0bzlrh	/award/award_ceremony/awards_presented./award/award_honor/award_winner	/m/046qq
/m/016kft	/award/award_nominee/award_nominations./award/award_nomination/award_nominee	/m/02sjf5
/m/02mhfy	/base/popstra/celebrity/dated./base/popstra/dated/participant	/m/029_3
/m/0m_h6	/award/award_winning_work/awards_won./award/award_honor/award_winner	/m/02sj1x
/m/08gf93	/people/person/place_of_birth	/m/01_d4
/m/041rx	/people/ethnicity/people	/m/013_vh
/m/04b2qn	/film/film/film_format	/m/0cj16
/m/041rx	/people/ethnicity/people	/m/03f0324
/m/01vlj1g	/film/actor/film./film/performance/film	/m/0fphf3v
/m/02q_cc	/award/award_nominee/award_nominations./award/award_nomination/award_nominee	/m/0js9s
/m/01jc6q	/film/film/music	/m/01c7qd
/m/02cx90	/award/award_winner/awards_won./award/award_honor/award_winner	/m/016srn
/m/01rtm4	/education/educational_institution/colors	/m/083jv
/m/027f2w	/education/educational_degree/people_with_this_degree./education/education/institution	/m/05hf_5
/m/09v1lrz	/award/award_category/nominees./award/award_nomination/nominated_for	/m/05znbh7
/m/01cbwl	/music/genre/artists	/m/0mgcr
/m/08bqy9	/award/award_nominee/award_nominations./award/award_nomination/award	/m/03rbj2
/m/0146hc	/education/educational_institution/colors	/m/067z2v
/m/01l4zqz	/people/person/places_lived./people/place_lived/location	/m/01jr6
/m/03m8y5	/film/film/featured_film_locations	/m/02_286
/m/01qn7n	/tv/tv_program/genre	/m/07qht4
/m/02p3cr5	/music/record_label/artist	/m/0150jk
/m/060c4	/government/government_office_category/officeholders./government/government_position_held/jurisdiction_of_office	/m/02vzc
/m/0lfyd	/location/administrative_division/country	/m/06mzp
/m/01_f_5	/people/person/place_of_birth	/m/02_286
/m/0x67	/people/ethnicity/people	/m/0c35b1
/m/09bymc	/award/award_ceremony/awards_presented./award/award_honor/award_winner	/m/028knk
/m/060c4	/business/job_title/people_with_this_title./business/employment_tenure/company	/m/01ljpm
/m/04y9mm8	/film/film/genre	/m/01q03
/m/03rbj2	/award/award_category/nominees./award/award_nomination/nominated_for	/m/09yxcz
/m/06zmg7m	/people/person/profession	/m/018gz8
/m/06jntd	/film/film_distributor/films_distributed./film/film_film_distributor_relationship/film	/m/01hw5kk
/m/0x67	/people/ethnicity/people	/m/03f3_p3
/m/05ztm4r	/award/award_nominee/award_nominations./award/award_nomination/award_nominee	/m/022q4l9
/m/059_gf	/film/actor/film./film/performance/film	/m/0gvs1kt
/m/02fx3c	/award/award_nominee/award_nominations./award/award_nomination/award_nominee	/m/01nvmd_
/m/0963mq	/film/film/language	/m/06nm1
/m/0js9s	/award/award_winner/awards_won./award/award_honor/award_winner	/m/02q_cc
/m/03y_46	/people/person/profession	/m/018gz8
/m/01zg98	/award/award_nominee/award_nominations./award/award_nomination/award_nominee	/m/01qscs
/m/0c8qq	/film/film/release_date_s./film/film_regional_release_date/film_release_region	/m/02vzc
/m/0js9s	/award/award_nominee/award_nominations./award/award_nomination/nominated_for	/m/017gl1
/m/011j5x	/music/genre/artists	/m/02cpp
/m/027f2w	/education/educational_degree/people_with_this_degree./education/education/institution	/m/03kmyy
/m/038w8	/government/politician/government_positions_held./government/government_position_held/basic_title	/m/060c4
/m/01_f_5	/award/award_nominee/award_nominations./award/award_nomination/award	/m/0gq9h
/m/01jfnvd	/award/award_nominee/award_nominations./award/award_nomination/award_nominee	/m/01xzb6
/m/01f7v_	/film/director/film	/m/01f85k
/m/0dq630k	/music/performance_role/track_performances./music/track_contribution/role	/m/01qzyz
/m/0lcx	/influence/influence_node/influenced_by	/m/03f0324
/m/054nbl	/music/genre/artists	/m/01m15br
/m/0fztbq	/award/award_nominated_work/award_nominations./award/award_nomination/nominated_for	/m/0fsw_7
/m/02p3cr5	/music/record_label/artist	/m/01vzxld
/m/05zx7xk	/award/award_category/nominees./award/award_nomination/nominated_for	/m/017z49
/m/027f2w	/education/educational_degree/people_with_this_degree./education/education/institution	/m/01hc1j
/m/0m24v	/location/us_county/county_seat	/m/0fsv2
/m/01cbwl	/music/genre/artists	/m/06lxn
/m/0gq9h	/award/award_category/nominees./award/award_nomination/nominated_for	/m/0gmcwlb
/m/016tt2	/award/award_winner/awards_won./award/award_honor/award_winner	/m/05qd_
/m/05qd_	/film/film_distributor/films_distributed./film/film_film_distributor_relationship/film	/m/012gk9
/m/01cwdk	/education/educational_institution/colors	/m/067z2v
/m/03ft8	/people/person/place_of_birth	/m/0100mt
/m/0fk3s	/people/ethnicity/languages_spoken	/m/064_8sq
/m/01cwdk	/organization/organization/headquarters./location/mailing_address/citytown	/m/0j7ng
/m/014l6_	/film/film/production_companies	/m/0278rq7
/m/0bzn6_	/award/award_ceremony/awards_presented./award/award_honor/award_winner	/m/05b2gsm
/m/0jrxx	/location/location/contains	/m/0rjg8
/m/07gql	/music/performance_role/regular_performances./music/group_membership/role	/m/02pprs
/m/04gmlt	/music/record_label/artist	/m/016srn
/m/05qd_	/film/film_distributor/films_distributed./film/film_film_distributor_relationship/film	/m/05zlld0
/m/03d9v8	/people/person/places_lived./people/place_lived/location	/m/0rh6k
/m/0161sp	/people/person/profession	/m/016z4k
/m/0cz8mkh	/film/film/release_date_s./film/film_regional_release_date/film_release_region	/m/0d060g
/m/01kgxf	/base/popstra/celebrity/friendship./base/popstra/friendship/participant	/m/01l1b90
/m/0jjy0	/film/film/cinematography	/m/0f3zsq
/m/01rtm4	/education/educational_institution/students_graduates./education/education/student	/m/01z_g6
/m/01g03q	/tv/tv_program/regular_cast./tv/regular_tv_appearance/actor	/m/02nwxc
/m/02cx90	/award/award_nominee/award_nominations./award/award_nomination/award_nominee	/m/0249kn
/m/02cx90	/award/award_nominee/award_nominations./award/award_nomination/award_nominee	/m/016srn
/m/0cqh6z	/award/award_category/nominees./award/award_nomination/nominated_for	/m/01g03q
/m/027f2w	/education/educational_degree/people_with_this_degree./education/education/institution	/m/07vfz
/m/0cs134	/tv/tv_program/genre	/m/01t_vv
/m/0jjy0	/film/film/release_date_s./film/film_regional_release_date/film_release_region	/m/02vzc
/m/07j87	/food/food/nutrients./food/nutrition_fact/nutrient	/m/041r51
/m/01m15br	/people/person/profession	/m/016z4k
/m/0412f5y	/award/award_nominee/award_nominations./award/award_nomination/award_nominee	/m/03y82t6
/m/01r3hr	/sports/sports_position/players./sports/sports_team_roster/team	/m/01c_d
/m/0pmhf	/film/actor/film./film/performance/film	/m/03shpq
/m/01sbv9	/film/film/language	/m/06nm1
/m/0184jc	/award/award_nominee/award_nominations./award/award_nomination/award_nominee	/m/0kszw
/m/0pmhf	/award/award_nominee/award_nominations./award/award_nomination/nominated_for	/m/023gxx
/m/063g7l	/film/actor/film./film/performance/film	/m/0kv2hv
/m/020h2v	/film/film_distributor/films_distributed./film/film_film_distributor_relationship/film	/m/01w8g3
/m/05zlld0	/film/film/genre	/m/02kdv5l
/m/02f73p	/award/award_category/winners./award/award_honor/award_winner	/m/01vv7sc
/m/0294mx	/film/film/music	/m/01d_h
/m/01qrbf	/award/award_nominee/award_nominations./award/award_nomination/award_nominee	/m/06mmb
/m/03xgm3	/award/award_winner/awards_won./award/award_honor/award_winner	/m/01l4zqz
/m/05hf_5	/education/educational_institution/school_type	/m/05jxkf
/m/034hzj	/film/film/genre	/m/017fp
/m/0fm3b5	/award/award_category/nominees./award/award_nomination/nominated_for	/m/091z_p
/m/03s9kp	/film/film/language	/m/064_8sq
/m/0pqc5	/government/government_office_category/officeholders./government/government_position_held/jurisdiction_of_office	/m/0tl6d
/m/0x67	/people/ethnicity/people	/m/09f0bj
/m/01sbv9	/film/film/genre	/m/01zhp
/m/032clf	/film/film/film_format	/m/0cj16
/m/017fp	/media_common/netflix_genre/titles	/m/034hzj
/m/0d060g	/olympics/olympic_participating_country/medals_won./olympics/olympic_medal_honor/olympics	/m/0lbbj
/m/04165w	/film/film/genre	/m/017fp
/m/024lt6	/film/film/release_date_s./film/film_regional_release_date/film_release_region	/m/02vzc
/m/01srq2	/film/film/country	/m/0d060g
/m/03xb2w	/film/actor/film./film/performance/film	/m/0640m69
/m/0d060g	/location/location/contains	/m/01wj17
/m/01my95	/people/person/nationality	/m/06mzp
/m/01kwlwp	/people/person/profession	/m/028kk_
/m/01bpc9	/people/person/profession	/m/016z4k
/m/02vzc	/olympics/olympic_participating_country/medals_won./olympics/olympic_medal_honor/olympics	/m/0l6ny
/m/01hkhq	/film/actor/film./film/performance/film	/m/02ctc6
/m/01srq2	/award/award_winning_work/awards_won./award/award_honor/award	/m/02qrwjt
/m/07kjk7c	/award/award_category/nominees./award/award_nomination/nominated_for	/m/05z43v
/m/05qd_	/award/award_winner/awards_won./award/award_honor/award_winner	/m/0l9k1
/m/0bt7ws	/award/award_nominee/award_nominations./award/award_nomination/award_nominee	/m/08wq0g
/m/01f85k	/film/film/film_format	/m/0cj16
/m/016z1c	/award/award_nominee/award_nominations./award/award_nomination/award	/m/0gq9h
/m/017z49	/film/film/release_date_s./film/film_regional_release_date/film_release_region	/m/06mzp
/m/02km0m	/education/educational_institution/school_type	/m/07tf8
/m/0jkvj	/user/jg/default_domain/olympic_games/sports	/m/03hr1p
/m/02cx90	/award/award_winner/awards_won./award/award_honor/award_winner	/m/011zf2
/m/01v42g	/film/actor/film./film/performance/film	/m/05szq8z
/m/0pmhf	/base/popstra/celebrity/friendship./base/popstra/friendship/participant	/m/0161sp
/m/02qny_	/sports/pro_athlete/teams./sports/sports_team_roster/team	/m/0175rc
/m/034xyf	/film/film/featured_film_locations	/m/02_286
/m/0mgcc	/sports/sports_team/colors	/m/083jv
/m/017fp	/media_common/netflix_genre/titles	/m/04x4nv
/m/0x67	/people/ethnicity/people	/m/04pp9s
/m/02km0m	/education/educational_institution/school_type	/m/05pcjw
/m/01r3hr	/sports/sports_position/players./sports/sports_team_roster/team	/m/0fbq2n
/m/020bv3	/award/award_winning_work/awards_won./award/award_honor/award	/m/027dtxw
/m/0bzlrh	/award/award_ceremony/awards_presented./award/award_honor/honored_for	/m/0p_qr
/m/0bt7ws	/people/person/places_lived./people/place_lived/location	/m/0tl6d
/m/0ct5zc	/award/award_winning_work/awards_won./award/award_honor/award	/m/02y_rq5
/m/0pqzh	/influence/influence_node/influenced_by	/m/03j0d
/m/04fzk	/award/award_nominee/award_nominations./award/award_nomination/award	/m/02y_rq5
/m/043tz8m	/sports/sports_team/roster./american_football/football_historical_roster_position/position_s	/m/01r3hr
/m/0m9c1	/award/award_nominee/award_nominations./award/award_nomination/nominated_for	/m/0k5px
/m/041rx	/people/ethnicity/people	/m/0m9c1
/m/02p3cr5	/music/record_label/artist	/m/01vn0t_
/m/0dwt5	/music/performance_role/track_performances./music/track_contribution/role	/m/01s0ps
/m/03xb2w	/award/award_nominee/award_nominations./award/award_nomination/award_nominee	/m/0pz91
/m/02l4rh	/film/actor/film./film/performance/film	/m/02_kd
/m/0js9s	/award/award_nominee/award_nominations./award/award_nomination/award	/m/0gq9h
/m/015pxr	/award/award_nominee/award_nominations./award/award_nomination/award	/m/07kjk7c
/m/011j5x	/music/genre/artists	/m/048tgl
/m/01f7j9	/award/award_nominee/award_nominations./award/award_nomination/nominated_for	/m/0bdjd
/m/015wnl	/film/actor/film./film/performance/film	/m/043mk4y
/m/02x8m	/music/genre/artists	/m/01wk7ql
/m/01pcbg	/award/award_nominee/award_nominations./award/award_nomination/award_nominee	/m/028d4v
/m/02g5q1	/film/film/music	/m/01r4hry
/m/0bzlrh	/award/award_ceremony/awards_presented./award/award_honor/honored_for	/m/0ckrnn
/m/0g4pl7z	/film/film/language	/m/064_8sq
/m/0bz3jx	/film/film/country	/m/06mzp
/m/0fd_1	/government/politician/government_positions_held./government/government_position_held/basic_title	/m/0pqc5
/m/016zgj	/music/genre/artists	/m/01bpc9
/m/05b5c	/base/schemastaging/organization_extra/phone_number./base/schemastaging/phone_sandbox/service_location	/m/02vzc
/m/030hbp	/award/award_nominee/award_nominations./award/award_nomination/award	/m/0bb57s
/m/01cszh	/music/record_label/artist	/m/02h9_l
/m/0k_kr	/music/record_label/artist	/m/01vn0t_
/m/03xpfzg	/award/award_nominee/award_nominations./award/award_nomination/award_nominee	/m/07_s4b
/m/02yxjs	/education/educational_institution/students_graduates./education/education/student	/m/01f7j9
/m/041rx	/people/ethnicity/people	/m/0ff3y
/m/0dwt5	/music/performance_role/track_performances./music/track_contribution/role	/m/02fsn
/m/015l4k	/user/jg/default_domain/olympic_games/sports	/m/01dys
/m/034xyf	/film/film/language	/m/064_8sq
/m/02cx90	/award/award_nominee/award_nominations./award/award_nomination/award_nominee	/m/0pkyh
/m/01q2nx	/film/film/genre	/m/02kdv5l
/m/07kjk7c	/award/award_category/nominees./award/award_nomination/nominated_for	/m/08y2fn
/m/04x4nv	/film/film/genre	/m/017fp
/m/06j8wx	/film/actor/film./film/performance/film	/m/02chhq
/m/012vwb	/education/educational_institution/school_type	/m/05jxkf
/m/017gl1	/film/film/release_date_s./film/film_regional_release_date/film_release_region	/m/0d060g
/m/0c_zx	/base/biblioness/bibs_location/country	/m/02vzc
/m/06h2w	/music/group_member/membership./music/group_membership/role	/m/02fsn
/m/09ftwr	/people/person/places_lived./people/place_lived/location	/m/02_286
/m/047sgz4	/award/award_category/category_of	/m/0gcf2r
/m/041rx	/people/ethnicity/people	/m/01vlj1g
/m/060c4	/government/government_office_category/officeholders./government/government_position_held/jurisdiction_of_office	/m/03h2c
/m/0bl2g	/film/actor/film./film/performance/film	/m/04165w
/m/07c0j	/base/popstra/celebrity/friendship./base/popstra/friendship/participant	/m/063_t
/m/02x4wr9	/award/award_category/nominees./award/award_nomination/nominated_for	/m/02rqwhl
/m/01zg98	/award/award_winner/awards_won./award/award_honor/award_winner	/m/01qscs
/m/0x67	/people/ethnicity/people	/m/0337vz
/m/016_v3	/music/genre/artists	/m/01wlt3k
/m/080knyg	/award/award_winner/awards_won./award/award_honor/award_winner	/m/064nh4k
/m/04gmlt	/music/record_label/artist	/m/0kvnn
/m/01wj9y9	/people/person/places_lived./people/place_lived/location	/m/02_286
/m/03x33n	/education/educational_institution/school_type	/m/05jxkf
/m/0gmcwlb	/film/film/release_date_s./film/film_regional_release_date/film_release_region	/m/02vzc
/m/05vsxz	/film/actor/film./film/performance/film	/m/0963mq
/m/014bpd	/film/film/genre	/m/01q03
/m/0l6ny	/user/jg/default_domain/olympic_games/sports	/m/03hr1p
/m/01_j71	/award/award_winner/awards_won./award/award_honor/award_winner	/m/02_n5d
/m/049n7	/sports/sports_team/roster./baseball/baseball_roster_position/position	/m/02sddg
/m/0jt90f5	/influence/influence_node/influenced_by	/m/03j0d
/m/02rdxsh	/award/award_category/nominees./award/award_nomination/nominated_for	/m/05rfst
/m/0crh5_f	/film/film/release_date_s./film/film_regional_release_date/film_regional_debut_venue	/m/02_286
/m/016tt2	/film/film_distributor/films_distributed./film/film_film_distributor_relationship/film	/m/0pd64
/m/017fp	/media_common/netflix_genre/titles	/m/02chhq
/m/0fsw_7	/award/award_nominated_work/award_nominations./award/award_nomination/nominated_for	/m/0fztbq
/m/06mmb	/award/award_nominee/award_nominations./award/award_nomination/award_nominee	/m/01qrbf
/m/06v36	/location/country/form_of_government	/m/018wl5
/m/04mx__	/award/award_nominee/award_nominations./award/award_nomination/award	/m/07kjk7c
/m/015pkc	/base/popstra/celebrity/dated./base/popstra/dated/participant	/m/0127s7
/m/0jkvj	/olympics/olympic_games/sports	/m/03_8r
/m/05vk_d	/award/award_nominee/award_nominations./award/award_nomination/nominated_for	/m/05zlld0
/m/01slc	/sports/professional_sports_team/draft_picks./sports/sports_league_draft_pick/school	/m/02w2bc
/m/041h0	/award/award_nominee/award_nominations./award/award_nomination/award	/m/06196
/m/025_ql1	/people/person/nationality	/m/0d060g
/m/0m_31	/people/person/profession	/m/016z4k
/m/01l1b90	/base/popstra/celebrity/friendship./base/popstra/friendship/participant	/m/0337vz
/m/05sy_5	/film/film/film_festivals	/m/0bmj62v
/m/0683n	/influence/influence_node/influenced_by	/m/03f0324
/m/0gv07g	/people/person/places_lived./people/place_lived/location	/m/0rh6k
/m/05qd_	/award/award_nominee/award_nominations./award/award_nomination/award	/m/01lj_c
/m/05qd_	/film/film_distributor/films_distributed./film/film_film_distributor_relationship/film	/m/0kv2hv
/m/01wj18h	/award/award_nominee/award_nominations./award/award_nomination/award	/m/02681_5
/m/07tp2	/location/location/adjoin_s./location/adjoining_relationship/adjoins	/m/06dfg
/m/0770cd	/music/artist/track_contributions./music/track_contribution/role	/m/01s0ps
/m/060c4	/business/job_title/people_with_this_title./business/employment_tenure/company	/m/03y7ml
/m/0bqthy	/base/marchmadness/ncaa_basketball_tournament/seeds./base/marchmadness/ncaa_tournament_seed/team	/m/02py8_w
/m/05xpv	/people/person/places_lived./people/place_lived/location	/m/02_286
/m/07lmxq	/people/person/place_of_birth	/m/0rh6k
/m/0gq9h	/award/award_category/winners./award/award_honor/award_winner	/m/0c921
/m/0glmv	/film/actor/film./film/performance/film	/m/05sw5b
/m/022q4l9	/award/award_winner/awards_won./award/award_honor/award_winner	/m/080knyg
/m/0gq9h	/award/award_category/nominees./award/award_nomination/nominated_for	/m/0p9tm
/m/0crh5_f	/film/film/film_format	/m/0cj16
/m/03pc89	/film/film/production_companies	/m/016tt2
/m/03_8r	/olympics/olympic_sport/athletes./olympics/olympic_athlete_affiliation/country	/m/03676
/m/05vsxz	/award/award_nominee/award_nominations./award/award_nomination/award_nominee	/m/0pmhf
/m/05qd_	/film/film_distributor/films_distributed./film/film_film_distributor_relationship/film	/m/0m491
/m/04w7rn	/film/film/release_date_s./film/film_regional_release_date/film_release_region	/m/0d060g
/m/011j5x	/music/genre/artists	/m/014pg1
/m/0hkxq	/food/food/nutrients./food/nutrition_fact/nutrient	/m/041r51
/m/02h9_l	/award/award_nominee/award_nominations./award/award_nomination/award	/m/01c99j
/m/013x0b	/music/record_label/artist	/m/0c7ct
/m/02kfzz	/film/film/cinematography	/m/05br10
/m/091z_p	/award/award_winning_work/awards_won./award/award_honor/award	/m/02rdxsh
/m/060ny2	/government/legislative_session/members./government/government_position_held/legislative_sessions	/m/02bqn1
/m/0k_kr	/music/record_label/artist	/m/0bkg4
/m/071ynp	/film/actor/film./film/performance/film	/m/0qf2t
/m/0x67	/people/ethnicity/people	/m/04bdpf
/m/02fsn	/music/instrument/instrumentalists	/m/06h2w
/m/0djvzd	/sports/pro_athlete/teams./sports/sports_team_roster/team	/m/0j13b
/m/03mp8k	/music/record_label/artist	/m/01wbsdz
/m/0x67	/people/ethnicity/people	/m/01l4zqz
/m/03rbj2	/award/award_category/winners./award/award_honor/award_winner	/m/08bqy9
/m/06449	/people/person/places_lived./people/place_lived/location	/m/02_286
/m/0phrl	/award/award_winning_work/awards_won./award/award_honor/award	/m/02py_sj
/m/0gq9h	/award/award_category/nominees./award/award_nomination/nominated_for	/m/0pd64
/m/02bd_f	/education/educational_institution/school_type	/m/05jxkf
/m/019pkm	/award/award_nominee/award_nominations./award/award_nomination/award	/m/03nqnk3
/m/09pnw5	/award/award_ceremony/awards_presented./award/award_honor/award_winner	/m/0pmhf
/m/035s95	/film/film/produced_by	/m/01r2c7
/m/01c_d	/sports/sports_team/roster./american_football/football_historical_roster_position/position_s	/m/01r3hr
/m/041rx	/people/ethnicity/people	/m/01lct6
/m/05ztm4r	/award/award_nominee/award_nominations./award/award_nomination/award_nominee	/m/080knyg
/m/02cx90	/music/artist/contribution./music/recording_contribution/performance_role	/m/0d8lm
/m/01kgxf	/film/actor/film./film/performance/film	/m/0ct2tf5
/m/01qzyz	/music/instrument/instrumentalists	/m/082brv
/m/060bp	/government/government_office_category/officeholders./government/government_position_held/jurisdiction_of_office	/m/07fj_
/m/01sby_	/film/film/release_date_s./film/film_regional_release_date/film_release_region	/m/0d060g
/m/08pc1x	/award/award_ceremony/awards_presented./award/award_honor/award_winner	/m/01304j
/m/0pqc5	/government/government_office_category/officeholders./government/government_position_held/jurisdiction_of_office	/m/0f2rq
/m/0lhp1	/sports/sports_team/colors	/m/083jv
/m/027dtxw	/award/award_category/nominees./award/award_nomination/nominated_for	/m/07l450
/m/016tt2	/film/film_distributor/films_distributed./film/film_film_distributor_relationship/film	/m/0pb33
/m/0jgwf	/award/award_nominee/award_nominations./award/award_nomination/award	/m/03nqnk3
/m/0p_rk	/film/film/production_companies	/m/05qd_
/m/02lgfh	/award/award_nominee/award_nominations./award/award_nomination/award_nominee	/m/02lgj6
/m/02x8fs	/film/film/featured_film_locations	/m/02_286
/m/016tt2	/film/film_distributor/films_distributed./film/film_film_distributor_relationship/film	/m/055td_
/m/03gyvwg	/film/film/genre	/m/02kdv5l
/m/05pd94v	/award/award_ceremony/awards_presented./award/award_honor/award_winner	/m/01l4zqz
/m/05b2gsm	/award/award_nominee/award_nominations./award/award_nomination/nominated_for	/m/0b2v79
/m/06k75	/military/military_conflict/combatants./military/military_combatant_group/combatants	/m/0d060g
/m/034xyf	/award/award_winning_work/awards_won./award/award_honor/award_winner	/m/02sj1x
/m/0hdf8	/music/genre/artists	/m/0326tc
/m/0x67	/people/ethnicity/people	/m/0pmhf
/m/02x4wr9	/award/award_category/winners./award/award_honor/award_winner	/m/015c4g
/m/0jvtp	/film/actor/film./film/performance/film	/m/0p_rk
/m/02rdxsh	/award/award_category/nominees./award/award_nomination/nominated_for	/m/091z_p
/m/016tt2	/award/award_nominee/award_nominations./award/award_nomination/award_nominee	/m/0l9k1
/m/01q8hj	/education/educational_institution/colors	/m/083jv
/m/06cgy	/film/actor/film./film/performance/film	/m/0jqj5
/m/04fzk	/award/award_nominee/award_nominations./award/award_nomination/award_nominee	/m/015pkc
/m/0kz2w	/education/educational_institution/colors	/m/083jv
/m/0gq9h	/award/award_category/winners./award/award_honor/ceremony	/m/0bz6sb
/m/09ctj	/location/location/contains	/m/01z3d2
/m/0ft5vs	/sports/sports_team/roster./american_football/football_historical_roster_position/position_s	/m/01r3hr
/m/016kft	/people/person/place_of_birth	/m/01qh7
/m/01719t	/film/film/music	/m/0244r8
/m/0c12h	/award/award_nominee/award_nominations./award/award_nomination/award	/m/02x4wr9
/m/02s2ft	/award/award_nominee/award_nominations./award/award_nomination/award_nominee	/m/028knk
/m/082brv	/music/artist/track_contributions./music/track_contribution/role	/m/0dwt5
/m/06rq2l	/award/award_nominee/award_nominations./award/award_nomination/award_nominee	/m/0pz91
/m/0ckrnn	/film/film/language	/m/064_8sq
/m/03cvvlg	/film/film/cinematography	/m/04qvl7
/m/0175wg	/award/award_nominee/award_nominations./award/award_nomination/award_nominee	/m/05vsxz
/m/0hjy	/location/location/contains	/m/0l_n1
/m/03xgm3	/award/award_nominee/award_nominations./award/award_nomination/award_nominee	/m/02cx90
/m/0hkxq	/food/food/nutrients./food/nutrition_fact/nutrient	/m/0h1tz
/m/05z43v	/film/film/genre	/m/017fp
/m/01ysy9	/education/educational_degree/people_with_this_degree./education/education/institution	/m/041pnt
/m/0pmhf	/film/actor/film./film/performance/film	/m/04ydr95
/m/04yqlk	/people/person/places_lived./people/place_lived/location	/m/02_286
/m/0jqj5	/award/award_winning_work/awards_won./award/award_honor/award	/m/0gq9h
/m/065r8g	/education/educational_institution/colors	/m/083jv
/m/01900g	/award/award_nominee/award_nominations./award/award_nomination/award_nominee	/m/06cgy
/m/016tt2	/film/film_distributor/films_distributed./film/film_film_distributor_relationship/film	/m/08052t3
/m/02hgm4	/award/award_category/winners./award/award_honor/ceremony	/m/01mh_q
/m/01wbsdz	/people/person/places_lived./people/place_lived/location	/m/01smm
/m/02phtzk	/film/film/music	/m/01njxvw
/m/03q3sy	/people/person/places_lived./people/place_lived/location	/m/0154fs
/m/012jfb	/film/film/personal_appearances./film/personal_film_appearance/person	/m/0jw67
/m/044qx	/award/award_nominee/award_nominations./award/award_nomination/nominated_for	/m/0gxfz
/m/01m15br	/award/award_winner/awards_won./award/award_honor/award_winner	/m/011zf2
/m/02cx90	/people/person/profession	/m/016z4k
/m/0lp_cd3	/time/event/instance_of_recurring_event	/m/0gcf2r
/m/02l4rh	/award/award_nominee/award_nominations./award/award_nomination/nominated_for	/m/02_kd
/m/01vlj1g	/film/actor/film./film/performance/film	/m/02_06s
/m/027dtxw	/award/award_category/nominees./award/award_nomination/nominated_for	/m/020bv3
/m/01l1b90	/film/actor/film./film/performance/film	/m/05zlld0
/m/0j11	/base/aareas/schema/administrative_area/administrative_parent	/m/049nq
/m/026gb3v	/award/award_nominee/award_nominations./award/award_nomination/nominated_for	/m/05sy_5
/m/0ct2tf5	/film/film/genre	/m/02kdv5l
/m/0244r8	/award/award_nominee/award_nominations./award/award_nomination/nominated_for	/m/011yth
/m/020x5r	/award/award_nominee/award_nominations./award/award_nomination/award	/m/0gq9h
/m/0jgk3	/location/location/adjoin_s./location/adjoining_relationship/adjoins	/m/0jrxx
/m/06rq2l	/base/popstra/celebrity/friendship./base/popstra/friendship/participant	/m/0pz91
/m/06nm1	/education/field_of_study/students_majoring./education/education/major_field_of_study	/m/064_8sq
/m/03c_cxn	/award/award_winning_work/awards_won./award/award_honor/award	/m/02y_rq5
/m/03mp8k	/music/record_label/artist	/m/0167xy
/m/03shpq	/film/film/cinematography	/m/0f3zsq
/m/06cgy	/film/actor/film./film/performance/film	/m/0234j5
/m/03mp8k	/music/record_label/artist	/m/01vwbts
/m/01fvhp	/location/country/capital	/m/06mxs
/m/02mhfy	/people/person/profession	/m/018gz8
/m/0267wwv	/film/film/release_date_s./film/film_regional_release_date/film_regional_debut_venue	/m/02_286
/m/0pmhf	/film/actor/film./film/performance/film	/m/034hzj
/m/01_f_5	/film/director/film	/m/0209xj
/m/04fzk	/film/actor/film./film/performance/film	/m/01pvxl
/m/09gdh6k	/film/film/language	/m/064_8sq
/m/0zcbl	/award/award_nominee/award_nominations./award/award_nomination/nominated_for	/m/04b2qn
/m/05_6_y	/soccer/football_player/current_team./sports/sports_team_roster/team	/m/02b15h
/m/05pd94v	/award/award_ceremony/awards_presented./award/award_honor/award_winner	/m/0478__m
/m/047sgz4	/award/award_category/winners./award/award_honor/ceremony	/m/02q690_
/m/01wy5m	/film/actor/film./film/performance/film	/m/03lvwp
/m/03w4sh	/film/actor/film./film/performance/film	/m/026n4h6
/m/01g257	/film/actor/film./film/performance/film	/m/035s95
/m/0p9xd	/music/genre/artists	/m/024zq
/m/025xt8y	/music/group_member/membership./music/group_membership/group	/m/067mj
/m/01sbv9	/film/film/language	/m/064_8sq
/m/02p3cr5	/music/record_label/artist	/m/0fb2l
/m/01vlj1g	/film/actor/film./film/performance/film	/m/04fzfj
/m/05qd_	/film/film_distributor/films_distributed./film/film_film_distributor_relationship/film	/m/02kfzz
/m/073v6	/influence/influence_node/influenced_by	/m/03f0324
/m/0kszw	/award/award_nominee/award_nominations./award/award_nomination/award	/m/02y_rq5
/m/06cqb	/music/genre/artists	/m/01dw_f
/m/0cz8mkh	/film/film/country	/m/0d060g
/m/0c94fn	/award/award_nominee/award_nominations./award/award_nomination/award	/m/0gq_d
/m/0kc6	/influence/influence_node/influenced_by	/m/0bqch
/m/02_n5d	/people/person/profession	/m/018gz8
/m/06mzp	/olympics/olympic_participating_country/medals_won./olympics/olympic_medal_honor/olympics	/m/0jkvj
/m/049t4g	/award/award_nominee/award_nominations./award/award_nomination/award	/m/027dtxw
/m/02qyxs5	/award/award_category/nominees./award/award_nomination/nominated_for	/m/02rn00y
/m/0lfyd	/base/aareas/schema/administrative_area/administrative_parent	/m/06mzp
/m/064nh4k	/award/award_winner/awards_won./award/award_honor/award_winner	/m/022q4l9
/m/0zcbl	/film/actor/film./film/performance/film	/m/047myg9
/m/05cgy8	/award/award_nominee/award_nominations./award/award_nomination/award	/m/02x4wr9
/m/04w1j9	/award/award_winner/awards_won./award/award_honor/award_winner	/m/02_n5d
/m/02sddg	/sports/sports_position/players./sports/sports_team_roster/team	/m/03lpp_
/m/015wnl	/film/actor/film./film/performance/film	/m/035s95
/m/0dn3n	/film/actor/film./film/performance/film	/m/014_x2
/m/01dys	/olympics/olympic_sport/athletes./olympics/olympic_athlete_affiliation/country	/m/0d060g
/m/0gt1k	/film/film/produced_by	/m/0l9k1
/m/05vk_d	/film/actor/film./film/performance/film	/m/05zlld0
/m/016sp_	/film/actor/film./film/performance/film	/m/035s95
/m/03_8r	/olympics/olympic_sport/athletes./olympics/olympic_athlete_affiliation/country	/m/06dfg
/m/0hw29	/military/military_combatant/military_conflicts./military/military_combatant_group/combatants	/m/05b7q
/m/076xkps	/film/film/genre	/m/02kdv5l
/m/01p4vl	/film/actor/film./film/performance/film	/m/0fphf3v
/m/011zf2	/award/award_nominee/award_nominations./award/award_nomination/award_nominee	/m/01m15br
/m/027ybp	/education/educational_institution/school_type	/m/05jxkf
/m/0x67	/people/ethnicity/people	/m/0163kf
/m/01f85k	/film/film/release_date_s./film/film_regional_release_date/film_release_region	/m/02vzc
/m/04pp9s	/film/actor/film./film/performance/film	/m/05sy_5
/m/04c636	/award/award_nominee/award_nominations./award/award_nomination/award	/m/03rbj2
/m/0209xj	/film/film/produced_by	/m/01_f_5
/m/0m6x4	/film/actor/film./film/performance/film	/m/0gzy02
/m/01lct6	/people/person/profession	/m/018gz8
/m/0dgrwqr	/film/film/release_date_s./film/film_regional_release_date/film_release_region	/m/02vzc
/m/034r25	/film/film/produced_by	/m/01t6b4
/m/02_p5w	/film/actor/film./film/performance/film	/m/01pvxl
/m/02nwxc	/award/award_nominee/award_nominations./award/award_nomination/nominated_for	/m/01g03q
/m/09f2j	/education/educational_institution/students_graduates./education/education/student	/m/01vwbts
/m/09q17	/media_common/netflix_genre/titles	/m/0df2zx
/m/03rbj2	/award/award_category/nominees./award/award_nomination/nominated_for	/m/047q2k1
/m/01ct6	/sports/sports_team/roster./american_football/football_historical_roster_position/position_s	/m/01r3hr
/m/060bp	/government/government_office_category/officeholders./government/government_position_held/jurisdiction_of_office	/m/02vzc
/m/0jjy0	/film/film/release_date_s./film/film_regional_release_date/film_release_region	/m/0d060g
/m/02l4rh	/award/award_nominee/award_nominations./award/award_nomination/award	/m/05q5t0b
/m/049nq	/location/location/contains	/m/02_vs
/m/016sp_	/award/award_winner/awards_won./award/award_honor/award_winner	/m/02cx90
/m/01xllf	/film/actor/film./film/performance/film	/m/0ds5_72
/m/041rx	/people/ethnicity/people	/m/019r_1
/m/0pqc5	/government/government_office_category/officeholders./government/government_position_held/jurisdiction_of_office	/m/01v15f
/m/01srq2	/film/film/release_date_s./film/film_regional_release_date/film_release_region	/m/02vzc
/m/0gt1k	/film/film/written_by	/m/0c921
/m/024pcx	/military/military_combatant/military_conflicts./military/military_combatant_group/combatants	/m/03f4n1
/m/06dfg	/location/country/form_of_government	/m/018wl5
/m/02q52q	/film/film/story_by	/m/04mby
/m/01718w	/award/award_winning_work/awards_won./award/award_honor/award_winner	/m/0pmhf
/m/01304j	/people/person/languages	/m/06nm1
/m/02cx90	/award/award_nominee/award_nominations./award/award_nomination/award_nominee	/m/01l4zqz
/m/02km0m	/education/educational_institution/colors	/m/083jv
/m/0gq9h	/award/award_category/nominees./award/award_nomination/nominated_for	/m/070fnm
/m/0294mx	/film/film/genre	/m/017fp
/m/015c4g	/base/popstra/celebrity/friendship./base/popstra/friendship/participant	/m/0bl2g
/m/039wsf	/people/person/places_lived./people/place_lived/location	/m/02_286
/m/038bht	/award/award_nominee/award_nominations./award/award_nomination/award_nominee	/m/01t6b4
/m/01_6dw	/award/award_nominee/award_nominations./award/award_nomination/award	/m/07kjk7c
/m/0h924	/location/location/contains	/m/01rvgx
/m/020bv3	/film/film/runtime./film/film_cut/film_release_region	/m/0d060g
/m/019pkm	/people/person/place_of_birth	/m/02_286
/m/05ztm4r	/award/award_winner/awards_won./award/award_honor/award_winner	/m/080knyg
/m/05ztm4r	/award/award_nominee/award_nominations./award/award_nomination/award_nominee	/m/064nh4k
/m/03f0fnk	/people/person/places_lived./people/place_lived/location	/m/02_286
/m/0ggbfwf	/film/film/release_date_s./film/film_regional_release_date/film_release_region	/m/02vzc
/m/05qd_	/film/film_distributor/films_distributed./film/film_film_distributor_relationship/film	/m/0b2v79
/m/020bv3	/film/film/music	/m/05y7hc
/m/06qn87	/award/award_nominee/award_nominations./award/award_nomination/nominated_for	/m/01jc6q
/m/0gq9h	/award/award_category/nominees./award/award_nomination/nominated_for	/m/0ktpx
/m/0337vz	/base/popstra/celebrity/friendship./base/popstra/friendship/participant	/m/01l1b90
/m/0267wwv	/film/film/release_date_s./film/film_regional_release_date/film_release_region	/m/02vzc
/m/0fphf3v	/film/film/release_date_s./film/film_regional_release_date/film_release_region	/m/04v3q
/m/01k_0fp	/people/person/profession	/m/016z4k
/m/01q8wk7	/people/person/profession	/m/028kk_
/m/02lgfh	/award/award_nominee/award_nominations./award/award_nomination/award_nominee	/m/01r42_g
/m/0gt_0v	/music/genre/artists	/m/06h2w
/m/0gxtknx	/film/film/release_date_s./film/film_regional_release_date/film_release_region	/m/02vzc
/m/0d7hg4	/award/award_nominee/award_nominations./award/award_nomination/award_nominee	/m/01xndd
/m/03q64h	/film/actor/film./film/performance/film	/m/056k77g
/m/01vlj1g	/base/popstra/celebrity/dated./base/popstra/dated/participant	/m/02nwxc
/m/0dq9p	/people/cause_of_death/people	/m/01vn0t_
/m/060c4	/government/government_office_category/officeholders./government/government_position_held/jurisdiction_of_office	/m/06dfg
/m/01xzb6	/award/award_nominee/award_nominations./award/award_nomination/award	/m/02f73p
/m/02y_rq5	/award/award_category/nominees./award/award_nomination/nominated_for	/m/02d478
/m/0fzrhn	/award/award_ceremony/awards_presented./award/award_honor/award_winner	/m/0h005
/m/05p5nc	/award/award_winner/awards_won./award/award_honor/award_winner	/m/02nwxc
/m/060c4	/business/job_title/people_with_this_title./business/employment_tenure/company	/m/0178g
/m/060bp	/government/government_office_category/officeholders./government/government_position_held/jurisdiction_of_office	/m/04v3q
/m/09f0bj	/award/award_nominee/award_nominations./award/award_nomination/award_nominee	/m/06s6hs
/m/047sgz4	/award/award_category/winners./award/award_honor/ceremony	/m/0lp_cd3
/m/0gxfz	/film/film/language	/m/064_8sq
/m/07gql	/music/performance_role/regular_performances./music/group_membership/group	/m/014pg1
/m/02mg5r	/education/educational_institution/colors	/m/083jv
/m/02phtzk	/film/film/featured_film_locations	/m/01jr6
/m/01xndd	/people/person/places_lived./people/place_lived/location	/m/02_286
/m/03hr1p	/olympics/olympic_sport/athletes./olympics/olympic_athlete_affiliation/country	/m/02vzc
/m/0148xv	/people/cause_of_death/people	/m/079dy
/m/07_l6	/music/performance_role/track_performances./music/track_contribution/role	/m/0dwt5
/m/014x77	/people/person/spouse_s./people/marriage/location_of_ceremony	/m/02_286
/m/060c4	/government/government_office_category/officeholders./government/government_position_held/jurisdiction_of_office	/m/07fj_
/m/01rc6f	/education/educational_institution/school_type	/m/05jxkf
/m/05vsxz	/film/actor/film./film/performance/film	/m/020bv3
/m/0640m69	/film/film/executive_produced_by	/m/06rq2l
/m/064nh4k	/award/award_nominee/award_nominations./award/award_nomination/award_nominee	/m/080knyg
/m/0pqc5	/government/government_office_category/officeholders./government/government_position_held/jurisdiction_of_office	/m/01tlmw
/m/02fsn	/music/instrument/instrumentalists	/m/018gkb
/m/01vwbts	/award/award_nominee/award_nominations./award/award_nomination/award	/m/02f73p
/m/011yth	/film/film/featured_film_locations	/m/01jr6
/m/034r25	/film/film/production_companies	/m/020h2v
/m/02vzc	/olympics/olympic_participating_country/medals_won./olympics/olympic_medal_honor/olympics	/m/0lbbj
/m/04w7rn	/film/film/other_crew./film/film_crew_gig/film_crew_role	/m/094hwz
/m/02q_cc	/award/award_winner/awards_won./award/award_honor/award_winner	/m/0js9s
/m/0h7jp	/base/aareas/schema/administrative_area/capital	/m/01b85
/m/0d060g	/location/location/contains	/m/01kxnd
/m/03xgm3	/music/artist/track_contributions./music/track_contribution/role	/m/07gql
/m/06mx8	/location/location/contains	/m/02vzc
/m/01_f_5	/award/award_nominee/award_nominations./award/award_nomination/award	/m/02x4wr9
/m/0bzk2h	/award/award_ceremony/awards_presented./award/award_honor/award_winner	/m/033rq
/m/016tt2	/film/film_distributor/films_distributed./film/film_film_distributor_relationship/film	/m/01pv91
/m/025sc50	/music/genre/artists	/m/016376
/m/076zy_g	/film/film/production_companies	/m/016tt2
/m/0jmnl	/sports/professional_sports_team/draft_picks./sports/sports_league_draft_pick/school	/m/015q1n
/m/06_9lg	/base/schemastaging/organization_extra/phone_number./base/schemastaging/phone_sandbox/service_location	/m/01c1nm
/m/02_3zj	/award/award_category/category_of	/m/0gcf2r
/m/015v3r	/people/person/places_lived./people/place_lived/location	/m/02_286
/m/01m15br	/people/person/place_of_birth	/m/0r540
/m/03xp8d5	/award/award_nominee/award_nominations./award/award_nomination/award_nominee	/m/03xpfzg
/m/022dp5	/people/ethnicity/people	/m/05xpv
/m/04mvp8	/people/ethnicity/languages_spoken	/m/0999q
/m/060c4	/government/government_office_category/officeholders./government/government_position_held/jurisdiction_of_office	/m/02wt0
/m/0c35b1	/award/award_winner/awards_won./award/award_honor/award_winner	/m/0184jc
/m/047myg9	/film/film/film_production_design_by	/m/05b2gsm
/m/01sby_	/film/film/genre	/m/02kdv5l
/m/01r3hr	/sports/sports_position/players./sports/sports_team_roster/team	/m/0g2hw4
/m/03shpq	/film/film/production_companies	/m/05qd_
/m/02l6dy	/award/award_nominee/award_nominations./award/award_nomination/nominated_for	/m/080dwhx
/m/0164v	/location/location/adjoin_s./location/adjoining_relationship/adjoins	/m/05cc1
/m/02bn_p	/government/legislative_session/members./government/government_position_held/legislative_sessions	/m/060ny2
/m/0dq9p	/people/cause_of_death/people	/m/016z1c
/m/017z49	/award/award_winning_work/awards_won./award/award_honor/award	/m/02x4wr9
/m/0353xq	/film/film/release_date_s./film/film_regional_release_date/film_release_region	/m/0d060g
/m/011yth	/film/film/featured_film_locations	/m/02_286
/m/0265vt	/award/award_category/winners./award/award_honor/award_winner	/m/0jt86
/m/01pcbg	/people/person/profession	/m/018gz8
/m/0pb33	/film/film/music	/m/0417z2
/m/01_f_5	/people/person/places_lived./people/place_lived/location	/m/02_286
/m/0b2v79	/film/film/featured_film_locations	/m/01_d4
/m/03mp8k	/music/record_label/artist	/m/046p9
/m/0191n	/award/award_winning_work/awards_won./award/award_honor/award	/m/02rdxsh
/m/0gq9h	/award/award_category/winners./award/award_honor/award_winner	/m/016tt2
/m/0c921	/award/award_nominee/award_nominations./award/award_nomination/award	/m/0gq9h
/m/05cc1	/location/location/adjoin_s./location/adjoining_relationship/adjoins	/m/0164v
/m/07_l6	/music/performance_role/regular_performances./music/group_membership/role	/m/01s0ps
/m/0jksm	/education/educational_institution/colors	/m/083jv
/m/01qscs	/award/award_nominee/award_nominations./award/award_nomination/nominated_for	/m/02d478
/m/0337vz	/award/award_nominee/award_nominations./award/award_nomination/nominated_for	/m/05sy_5
/m/016tt2	/award/award_nominee/award_nominations./award/award_nomination/nominated_for	/m/01pvxl
/m/04j5fx	/film/actor/film./film/performance/film	/m/031f_m
/m/07yk1xz	/film/film/genre	/m/017fp
/m/05zjx	/award/award_nominee/award_nominations./award/award_nomination/award_nominee	/m/071ynp
/m/0gxfz	/award/award_winning_work/awards_won./award/award_honor/award_winner	/m/044qx
/m/016tt2	/film/film_distributor/films_distributed./film/film_film_distributor_relationship/film	/m/01qb5d
/m/0841zn	/soccer/football_player/current_team./sports/sports_team_roster/team	/m/0hvjr
/m/0gmcwlb	/award/award_winning_work/awards_won./award/award_honor/award	/m/02x4wr9
/m/06jntd	/film/film_distributor/films_distributed./film/film_film_distributor_relationship/film	/m/031f_m
/m/0c35b1	/film/actor/film./film/performance/film	/m/017d93
/m/0flddp	/award/award_nominee/award_nominations./award/award_nomination/nominated_for	/m/0m_h6
/m/06mzp	/location/country/official_language	/m/064_8sq
/m/025sc50	/music/genre/artists	/m/01wj18h
/m/07s3m4g	/film/film/release_date_s./film/film_regional_release_date/film_release_region	/m/0d060g
/m/060c4	/business/job_title/people_with_this_title./business/employment_tenure/company	/m/0175rc
/m/05sy_5	/film/film/language	/m/06nm1
/m/0ggbfwf	/film/film/release_date_s./film/film_regional_release_date/film_release_region	/m/0d060g
/m/0j11	/location/administrative_division/country	/m/049nq
/m/06_9lg	/base/schemastaging/organization_extra/phone_number./base/schemastaging/phone_sandbox/service_location	/m/0j603
/m/06c97	/government/politician/government_positions_held./government/government_position_held/basic_title	/m/0dq3c
/m/0k2mxq	/award/award_nominee/award_nominations./award/award_nomination/award_nominee	/m/09f0bj
/m/01z_g6	/award/award_nominee/award_nominations./award/award_nomination/award	/m/0cqh6z
/m/025v1sx	/sports/sports_team/colors	/m/083jv
/m/01lly5	/people/person/place_of_birth	/m/071cn
/m/04gd8j	/education/educational_institution/colors	/m/083jv
/m/060c4	/government/government_office_category/officeholders./government/government_position_held/jurisdiction_of_office	/m/01rhrd
/m/0209xj	/film/film/genre	/m/03p5xs
/m/042d1	/government/politician/government_positions_held./government/government_position_held/basic_title	/m/060c4
/m/049nq	/location/location/contains	/m/0ps8c
/m/03w7kx	/sports/sports_team/colors	/m/083jv
/m/0m2fr	/location/location/contains	/m/01tlmw
/m/0ln16	/music/genre/artists	/m/01304j
/m/02g7sp	/people/ethnicity/people	/m/038rzr
/m/025cn2	/music/artist/origin	/m/02_286
/m/0gq9h	/award/award_category/nominees./award/award_nomination/nominated_for	/m/0gnjh
/m/02vg0	/film/actor/film./film/performance/film	/m/05mrf_p
/m/01ljpm	/education/educational_institution/school_type	/m/01_srz
/m/03mp8k	/music/record_label/artist	/m/015cqh
/m/05jrj4	/people/person/profession	/m/028kk_
/m/0bh72t	/film/film/genre	/m/02kdv5l
/m/0b1xl	/education/educational_institution/school_type	/m/05pcjw
/m/02rg_4	/education/educational_institution/colors	/m/083jv
/m/041rx	/people/ethnicity/people	/m/01xcr4
/m/01kcd	/music/performance_role/regular_performances./music/group_membership/group	/m/01rm8b
/m/02ldkf	/education/educational_institution/school_type	/m/07tf8
/m/05nyqk	/film/film/produced_by	/m/04zwtdy
/m/02q52q	/film/film/music	/m/01_k71
/m/0dz46	/influence/influence_node/influenced_by	/m/041h0
/m/02byfd	/people/person/languages	/m/06nm1
/m/06mzp	/location/location/contains	/m/06fz_
/m/02wlwtm	/business/job_title/people_with_this_title./business/employment_tenure/company	/m/0d5fb
/m/01b85	/location/capital_of_administrative_division/capital_of./location/administrative_division_capital_relationship/administrative_division	/m/0h7jp
/m/05hs4r	/music/genre/artists	/m/01bpc9
/m/02qvl7	/sports/sports_position/players./sports/sports_team_roster/team	/m/0hn6d
/m/067hq2	/people/person/profession	/m/018gz8
/m/015p37	/award/award_nominee/award_nominations./award/award_nomination/award_nominee	/m/04yqlk
/m/01vc5m	/education/educational_institution/school_type	/m/05pcjw
/m/056_y	/base/popstra/location/vacationers./base/popstra/vacation_choice/vacationer	/m/015v3r
/m/02slt7	/base/schemastaging/organization_extra/phone_number./base/schemastaging/phone_sandbox/service_language	/m/064_8sq
/m/029rk	/people/person/profession	/m/04s2z
/m/0241jw	/film/actor/film./film/performance/film	/m/017gl1
/m/01tdnyh	/people/person/profession	/m/04s2z
/m/041rx	/people/ethnicity/people	/m/06crk
/m/0k60	/people/person/place_of_birth	/m/0fp5z
/m/06p8m	/base/schemastaging/organization_extra/phone_number./base/schemastaging/phone_sandbox/service_language	/m/06nm1
/m/045nc5	/tv/tv_program/regular_cast./tv/regular_tv_appearance/actor	/m/02v92l
/m/01xk7r	/education/educational_institution/colors	/m/036k5h
/m/019389	/people/person/profession	/m/016z4k
/m/04n7jdv	/music/genre/artists	/m/03xl77
/m/0x67	/people/ethnicity/people	/m/027f7dj
/m/023322	/people/person/profession	/m/09lbv
/m/0ymf1	/education/educational_institution/students_graduates./education/education/student	/m/01tdnyh
/m/011j5x	/music/genre/artists	/m/01wxdn3
/m/05hs4r	/music/genre/artists	/m/015cxv
/m/01k98nm	/people/person/profession	/m/016z4k
/m/02h659	/education/educational_institution/school_type	/m/05pcjw
/m/092868	/award/award_ceremony/awards_presented./award/award_honor/award_winner	/m/01wbl_r
/m/071nw5	/film/film/music	/m/01x6v6
/m/06mz5	/location/statistical_region/religions./location/religion_percentage/religion	/m/072w0
/m/02fbb5	/sports/sports_team/colors	/m/083jv
/m/0fqyzz	/people/person/nationality	/m/0d060g
/m/0283sdr	/education/educational_institution/school_type	/m/05jxkf
/m/02qvl7	/sports/sports_position/players./sports/sports_team_roster/team	/m/06x6s
/m/0152x_	/organization/organization/headquarters./location/mailing_address/citytown	/m/02_286
/m/04n7ps6	/sports/sports_team/colors	/m/083jv
/m/012gq6	/people/person/profession	/m/018gz8
/m/02bn_p	/government/legislative_session/members./government/government_position_held/district_represented	/m/04ly1
/m/04hvw	/location/country/form_of_government	/m/018wl5
/m/03hnd	/people/deceased_person/place_of_burial	/m/0nb1s
/m/0d060g	/location/location/contains	/m/0dyg2
/m/049nq	/location/location/contains	/m/0d9s5
/m/07gbf	/tv/tv_program/genre	/m/01q03
/m/0m4yg	/education/educational_institution/students_graduates./education/education/student	/m/07rhpg
/m/06qgjh	/film/actor/film./film/performance/film	/m/0m_h6
/m/041rx	/people/ethnicity/people	/m/06tp4h
