# Supplementary material for: Relation semantic fusion in subgraph for inductive link prediction in knowledge graphs
Source: PeerJ Comput Sci. 2024 Oct 1;10:e2324. doi: 10.7717/peerj-cs.2324 (PMC11639272; doi:10.7717/peerj-cs.2324)
Supplement: Supplemental Information 1 [file peerj-cs-10-2324-s001.zip › Data/fb237_v1_ind/valid.txt]

/m/022q32	/base/popstra/celebrity/breakup./base/popstra/breakup/participant	/m/015pkc
/m/04ly1	/location/location/contains	/m/02vkzcx
/m/08052t3	/film/film/release_date_s./film/film_regional_release_date/film_release_region	/m/05sb1
/m/02fwfb	/film/film/genre	/m/01t_vv
/m/0dgrwqr	/film/film/release_date_s./film/film_regional_release_date/film_release_region	/m/04v3q
/m/01p4vl	/people/person/profession	/m/018gz8
/m/02xj3rw	/award/award_category/winners./award/award_honor/award_winner	/m/0683n
/m/06s6hs	/people/person/places_lived./people/place_lived/location	/m/0fr0t
/m/0k_kr	/music/record_label/artist	/m/01323p
/m/0x67	/people/ethnicity/people	/m/080knyg
/m/0x67	/people/ethnicity/people	/m/0126y2
/m/03m8y5	/film/film/genre	/m/01t_vv
/m/01pvxl	/film/film/production_companies	/m/016tt2
/m/016zgj	/music/genre/artists	/m/082brv
/m/09f0bj	/base/popstra/celebrity/friendship./base/popstra/friendship/participant	/m/06s6hs
/m/0127s7	/base/popstra/celebrity/dated./base/popstra/dated/participant	/m/015pkc
/m/09kvv	/education/educational_institution/students_graduates./education/education/student	/m/01rc4p
/m/06mzp	/olympics/olympic_participating_country/medals_won./olympics/olympic_medal_honor/olympics	/m/0l6ny
/m/0kz2w	/education/educational_institution/school_type	/m/05pcjw
/m/011j5x	/music/genre/artists	/m/0326tc
/m/0411q	/music/artist/track_contributions./music/track_contribution/role	/m/01qzyz
/m/011j5x	/music/genre/parent_genre	/m/06cqb
/m/05qd_	/award/award_nominee/award_nominations./award/award_nomination/nominated_for	/m/0bmpm
/m/0d608	/people/person/nationality	/m/0d060g
/m/01wj18h	/award/award_nominee/award_nominations./award/award_nomination/award	/m/02f73p
/m/02681_5	/award/award_category/winners./award/award_honor/ceremony	/m/092868
/m/02x8m	/music/genre/artists	/m/01304j
/m/0d060g	/location/country/form_of_government	/m/018wl5
/m/0175wg	/award/award_nominee/award_nominations./award/award_nomination/award_nominee	/m/06mmb
/m/02bc74	/people/person/profession	/m/016z4k
/m/0pmhf	/award/award_nominee/award_nominations./award/award_nomination/nominated_for	/m/034hzj
/m/023tp8	/award/award_nominee/award_nominations./award/award_nomination/award	/m/0cqh6z
/m/0178g	/organization/organization/headquarters./location/mailing_address/citytown	/m/01_d4
/m/0l6ny	/user/jg/default_domain/olympic_games/sports	/m/03_8r
/m/05pd94v	/award/award_ceremony/awards_presented./award/award_honor/award_winner	/m/011zf2
/m/01qrbf	/award/award_nominee/award_nominations./award/award_nomination/award_nominee	/m/05vsxz
/m/0h7jp	/location/location/contains	/m/01b85
/m/0h5g_	/award/award_nominee/award_nominations./award/award_nomination/award_nominee	/m/01qrbf
/m/02l4rh	/film/actor/film./film/performance/film	/m/04w7rn
/m/07yk1xz	/film/film/other_crew./film/film_crew_gig/film_crew_role	/m/0d2b38
/m/025vl4m	/award/award_winner/awards_won./award/award_honor/award_winner	/m/026n3rs
/m/02bqmq	/government/legislative_session/members./government/government_position_held/legislative_sessions	/m/02bqn1
/m/02482c	/education/educational_institution/school_type	/m/05jxkf
/m/02chhq	/film/film/genre	/m/017fp
/m/01vwbts	/people/person/profession	/m/016z4k
/m/05zlld0	/film/film/release_date_s./film/film_regional_release_date/film_release_region	/m/06mzp
/m/041rx	/people/ethnicity/people	/m/05xpv
/m/031f_m	/film/film/genre	/m/01zhp
/m/02fwfb	/film/film/production_companies	/m/0gfmc_
/m/041rx	/people/ethnicity/people	/m/0l9k1
/m/02x4wr9	/award/award_category/nominees./award/award_nomination/nominated_for	/m/047myg9
/m/09f0bj	/award/award_winner/awards_won./award/award_honor/award_winner	/m/05np4c
/m/0248jb	/award/award_category/winners./award/award_honor/ceremony	/m/01mh_q
/m/020h2v	/award/award_nominee/award_nominations./award/award_nomination/nominated_for	/m/0pc62
/m/03qjlz	/people/person/places_lived./people/place_lived/location	/m/02_286
/m/0209xj	/film/film/language	/m/064_8sq
/m/0992d9	/film/film/genre	/m/02kdv5l
/m/0738b8	/people/person/profession	/m/018gz8
/m/0d060g	/olympics/olympic_participating_country/medals_won./olympics/olympic_medal_honor/olympics	/m/0jkvj
/m/02vzc	/olympics/olympic_participating_country/medals_won./olympics/olympic_medal_honor/olympics	/m/0jkvj
/m/01_j71	/award/award_nominee/award_nominations./award/award_nomination/award_nominee	/m/02_n5d
/m/01s0ps	/music/performance_role/regular_performances./music/group_membership/role	/m/0dwt5
/m/0269kx	/education/educational_institution/colors	/m/036k5h
/m/02yxjs	/education/educational_institution/students_graduates./education/education/student	/m/0glmv
/m/02sddg	/sports/sports_position/players./sports/sports_team_roster/team	/m/049n7
/m/04fzfj	/award/award_winning_work/awards_won./award/award_honor/award_winner	/m/08hp53
/m/05qd_	/film/film_distributor/films_distributed./film/film_film_distributor_relationship/film	/m/0bmpm
/m/06mzp	/location/location/contains	/m/0lfyd
/m/0gq9h	/award/award_category/nominees./award/award_nomination/nominated_for	/m/0jqj5
/m/0jnlm	/sports/sports_team/colors	/m/083jv
/m/02y_rq5	/award/award_category/nominees./award/award_nomination/nominated_for	/m/02_06s
/m/0g5ff	/award/award_nominee/award_nominations./award/award_nomination/award	/m/0265vt
/m/0234j5	/film/film/genre	/m/02kdv5l
/m/09dt7	/award/award_nominee/award_nominations./award/award_nomination/award	/m/0265vt
/m/02mhfy	/film/actor/film./film/performance/film	/m/0372j5
/m/0478__m	/award/award_nominee/award_nominations./award/award_nomination/award_nominee	/m/01wj18h
/m/0js9s	/film/actor/film./film/performance/film	/m/08k40m
/m/060c4	/business/job_title/people_with_this_title./business/employment_tenure/company	/m/02482c
/m/041rx	/people/ethnicity/people	/m/03f0fnk
/m/022dp5	/people/ethnicity/people	/m/01nvmd_
/m/021yzs	/film/actor/film./film/performance/film	/m/02pg45
/m/01xndd	/people/person/place_of_birth	/m/02_286
/m/016tt2	/film/film_distributor/films_distributed./film/film_film_distributor_relationship/film	/m/07s3m4g
/m/02_3zj	/award/award_category/nominees./award/award_nomination/nominated_for	/m/080dwhx
/m/0b7l4x	/film/film/other_crew./film/film_crew_gig/film_crew_role	/m/0d2b38
/m/0pkyh	/influence/influence_node/influenced_by	/m/041h0
/m/01qb5d	/film/film/featured_film_locations	/m/02_286
/m/02bqmq	/government/legislative_session/members./government/government_position_held/legislative_sessions	/m/060ny2
/m/016sp_	/music/artist/origin	/m/01smm
/m/041rx	/people/ethnicity/people	/m/063_t
/m/0pb33	/film/film/genre	/m/02kdv5l
/m/0d060g	/olympics/olympic_participating_country/athletes./olympics/olympic_athlete_affiliation/olympics	/m/0lbbj
/m/01ct6	/sports/sports_team/colors	/m/083jv
/m/05b7q	/location/statistical_region/religions./location/religion_percentage/religion	/m/092bf5
/m/0x67	/people/ethnicity/people	/m/01wlt3k
/m/0jm4v	/sports/professional_sports_team/draft_picks./sports/sports_league_draft_pick/draft	/m/0f4vx0
/m/064_8sq	/language/human_language/countries_spoken_in	/m/03676
/m/01l4zqz	/award/award_nominee/award_nominations./award/award_nomination/award_nominee	/m/011zf2
/m/023gxx	/film/film/genre	/m/017fp
/m/047q2k1	/film/film/genre	/m/01chg
/m/073v6	/influence/influence_node/influenced_by	/m/07dnx
/m/0fsv2	/location/hud_county_place/county	/m/0m24v
/m/05qd_	/award/award_nominee/award_nominations./award/award_nomination/award_nominee	/m/0l9k1
/m/07w5rq	/education/educational_institution/school_type	/m/01_srz
/m/03xp8d5	/award/award_nominee/award_nominations./award/award_nomination/award_nominee	/m/07_s4b
/m/0jqj5	/award/award_winning_work/awards_won./award/award_honor/award_winner	/m/05br10
/m/04b2qn	/film/film/genre	/m/04228s
/m/01hkhq	/award/award_winner/awards_won./award/award_honor/award_winner	/m/02l4rh
/m/03m2fg	/people/person/profession	/m/018gz8
/m/06k75	/military/military_conflict/combatants./military/military_combatant_group/combatants	/m/02vzc
/m/01ljpm	/education/educational_institution/students_graduates./education/education/major_field_of_study	/m/01jzxy
/m/0l1589	/music/performance_role/regular_performances./music/group_membership/role	/m/01s0ps
/m/0bmpm	/award/award_winning_work/awards_won./award/award_honor/award_winner	/m/05qd_
/m/0p_qr	/award/award_winning_work/awards_won./award/award_honor/award_winner	/m/046qq
/m/04ly1	/location/location/contains	/m/03x33n
/m/02y_rq5	/award/award_category/nominees./award/award_nomination/nominated_for	/m/0p_qr
/m/05np4c	/award/award_winner/awards_won./award/award_honor/award_winner	/m/06s6hs
/m/0m6x4	/film/actor/film./film/performance/film	/m/083skw
/m/04gmlt	/music/record_label/artist	/m/0249kn
/m/041rx	/people/ethnicity/people	/m/01z_g6
/m/06j8wx	/award/award_nominee/award_nominations./award/award_nomination/award_nominee	/m/01hkhq
/m/0gq9h	/award/award_category/nominees./award/award_nomination/nominated_for	/m/02rn00y
/m/0dn3n	/award/award_nominee/award_nominations./award/award_nomination/nominated_for	/m/01pvxl
/m/0209xj	/film/film/written_by	/m/01_f_5
/m/016tt2	/business/business_operation/industry	/m/02vxn
/m/02ldkf	/education/educational_institution/school_type	/m/05jxkf
/m/0gq9h	/award/award_category/nominees./award/award_nomination/nominated_for	/m/03pc89
/m/03nqnk3	/award/award_category/winners./award/award_honor/award_winner	/m/033rq
/m/012gbb	/base/popstra/celebrity/dated./base/popstra/dated/participant	/m/0gmtm
/m/0pd64	/film/film/release_date_s./film/film_regional_release_date/film_release_region	/m/02vzc
/m/060c4	/government/government_office_category/officeholders./government/government_position_held/jurisdiction_of_office	/m/05b7q
/m/064nh4k	/award/award_nominee/award_nominations./award/award_nomination/award_nominee	/m/032q8q
/m/01hlwv	/organization/organization/headquarters./location/mailing_address/citytown	/m/02_286
/m/0p9tm	/film/film/production_companies	/m/016tt2
/m/0d060g	/olympics/olympic_participating_country/athletes./olympics/olympic_athlete_affiliation/olympics	/m/0jkvj
/m/015q1n	/education/educational_institution/school_type	/m/05jxkf
/m/0x67	/people/ethnicity/people	/m/01vxlbm
/m/0dq9p	/people/cause_of_death/people	/m/05xpv
/m/064nh4k	/award/award_nominee/award_nominations./award/award_nomination/award_nominee	/m/022q4l9
/m/016srn	/award/award_nominee/award_nominations./award/award_nomination/award_nominee	/m/02cx90
/m/0j6b5	/film/film/other_crew./film/film_crew_gig/film_crew_role	/m/094hwz
/m/0jqp3	/film/film/produced_by	/m/0170vn
/m/019pkm	/people/person/places_lived./people/place_lived/location	/m/02_286
/m/0j11	/location/administrative_division/first_level_division_of	/m/049nq
/m/0h5g_	/award/award_nominee/award_nominations./award/award_nomination/nominated_for	/m/020bv3
/m/01l4zqz	/award/award_nominee/award_nominations./award/award_nomination/award_nominee	/m/03xgm3
/m/01c99j	/award/award_category/winners./award/award_honor/ceremony	/m/01mh_q
/m/05650n	/award/award_winning_work/awards_won./award/award_honor/award	/m/02qyxs5
/m/0crh5_f	/film/film/release_date_s./film/film_regional_release_date/film_regional_debut_venue	/m/0fpkxfd
/m/04dsnp	/film/film/produced_by	/m/0jw67
/m/027dtxw	/award/award_category/nominees./award/award_nomination/nominated_for	/m/0b2v79
/m/0pd64	/film/film/release_date_s./film/film_regional_release_date/film_release_region	/m/02_286
/m/01f85k	/film/film/release_date_s./film/film_regional_release_date/film_release_region	/m/0d060g
/m/015q1n	/education/educational_institution/students_graduates./education/education/student	/m/01nvmd_
/m/0m6x4	/award/award_nominee/award_nominations./award/award_nomination/nominated_for	/m/0jsqk
/m/03k8th	/film/film/featured_film_locations	/m/02_286
/m/0jpn8	/education/educational_institution/colors	/m/036k5h
/m/0hkxq	/food/food/nutrients./food/nutrition_fact/nutrient	/m/0h1yy
/m/025sc50	/music/genre/artists	/m/02h9_l
/m/0bv7t	/influence/influence_node/influenced_by	/m/017_pb
/m/041rx	/people/ethnicity/people	/m/058vp
/m/0pd64	/award/award_winning_work/awards_won./award/award_honor/award	/m/0gq9h
/m/0175wg	/award/award_nominee/award_nominations./award/award_nomination/nominated_for	/m/020bv3
/m/047n8xt	/film/film/written_by	/m/02r6c_
/m/08052t3	/film/film/genre	/m/02kdv5l
/m/01ws9n6	/award/award_nominee/award_nominations./award/award_nomination/award_nominee	/m/01wlt3k
/m/0pqc5	/government/government_office_category/officeholders./government/government_position_held/jurisdiction_of_office	/m/07bcn
/m/0gdh5	/people/person/profession	/m/016z4k
/m/01qb5d	/film/film/production_companies	/m/016tt2
/m/032q8q	/film/actor/film./film/performance/film	/m/01q2nx
/m/02l6dy	/award/award_nominee/award_nominations./award/award_nomination/award_nominee	/m/01wy5m
/m/03548	/location/country/official_language	/m/064_8sq
/m/01718w	/film/film/music	/m/0417z2
/m/0gvs1kt	/film/film/release_date_s./film/film_regional_release_date/film_release_region	/m/04v3q
/m/01s0ps	/music/performance_role/regular_performances./music/group_membership/role	/m/0l1589
/m/022q4l9	/award/award_winner/awards_won./award/award_honor/award_winner	/m/064nh4k
/m/0161sp	/base/popstra/celebrity/friendship./base/popstra/friendship/participant	/m/0pmhf
/m/0gq_d	/award/award_category/winners./award/award_honor/ceremony	/m/0bzn6_
/m/06cgy	/award/award_nominee/award_nominations./award/award_nomination/nominated_for	/m/0jqj5
/m/05p5nc	/award/award_nominee/award_nominations./award/award_nomination/award	/m/0cqh6z
/m/01m15br	/award/award_nominee/award_nominations./award/award_nomination/award_nominee	/m/02cx90
/m/0c12h	/award/award_nominee/award_nominations./award/award_nomination/award	/m/027dtxw
/m/04mby	/people/person/places_lived./people/place_lived/location	/m/071cn
/m/017gl1	/film/film/release_date_s./film/film_regional_release_date/film_release_region	/m/06mzp
/m/015pkc	/award/award_nominee/award_nominations./award/award_nomination/award_nominee	/m/02s2ft
/m/02_3zj	/award/award_category/nominees./award/award_nomination/nominated_for	/m/0524b41
/m/02bf58	/organization/organization/headquarters./location/mailing_address/citytown	/m/01_d4
/m/032q8q	/award/award_nominee/award_nominations./award/award_nomination/award_nominee	/m/080knyg
/m/0146hc	/education/educational_institution/school_type	/m/05jxkf
/m/02y_rq5	/award/award_category/nominees./award/award_nomination/nominated_for	/m/0294mx
/m/01jgpsh	/film/actor/film./film/performance/film	/m/03nqnnk
/m/04fzfj	/film/film/story_by	/m/08hp53
/m/01_d4	/location/location/contains	/m/065r8g
/m/020bv3	/film/film/production_companies	/m/03sb38
/m/02z0f6l	/film/film/genre	/m/017fp
/m/04nw9	/film/actor/film./film/performance/film	/m/0gnjh
/m/03ft8	/people/person/places_lived./people/place_lived/location	/m/0100mt
/m/02qny_	/soccer/football_player/current_team./sports/sports_team_roster/team	/m/0175rc
/m/024lt6	/film/film/release_date_s./film/film_regional_release_date/film_release_region	/m/04v3q
/m/0jkvj	/olympics/olympic_games/sports	/m/03hr1p
/m/012gk9	/film/film/written_by	/m/03ft8
/m/02cg7g	/government/legislative_session/members./government/government_position_held/legislative_sessions	/m/02glc4
/m/0f6zs	/location/location/contains	/m/0ybkj
/m/07gql	/music/instrument/instrumentalists	/m/03xgm3
/m/041rx	/people/ethnicity/people	/m/073v6
/m/05ztm4r	/people/person/places_lived./people/place_lived/location	/m/02_286
