# Supplementary material for: Relation semantic fusion in subgraph for inductive link prediction in knowledge graphs
Source: PeerJ Comput Sci. 2024 Oct 1;10:e2324. doi: 10.7717/peerj-cs.2324 (PMC11639272; doi:10.7717/peerj-cs.2324)
Supplement: Supplemental Information 1 [file peerj-cs-10-2324-s001.zip › Data/fb237_v2/test.txt]

/m/07l450	/film/film/other_crew./film/film_crew_gig/film_crew_role	/m/09vw2b7
/m/02_1kl	/award/award_winning_work/awards_won./award/award_honor/award	/m/02pzz3p
/m/0hv8w	/film/film/release_date_s./film/film_regional_release_date/film_release_region	/m/05b4w
/m/02d003	/film/film/other_crew./film/film_crew_gig/film_crew_role	/m/09vw2b7
/m/06szd3	/award/hall_of_fame/inductees./award/hall_of_fame_induction/inductee	/m/03f1r6t
/m/01pw2f1	/people/person/spouse_s./people/marriage/type_of_union	/m/04ztj
/m/09pnw5	/award/award_ceremony/awards_presented./award/award_honor/honored_for	/m/01hqhm
/m/09sdmz	/award/award_category/winners./award/award_honor/award_winner	/m/055c8
/m/014z8v	/people/deceased_person/place_of_death	/m/06_kh
/m/0d1qmz	/award/award_nominated_work/award_nominations./award/award_nomination/nominated_for	/m/02n72k
/m/01_2n	/tv/tv_program/genre	/m/07s9rl0
/m/05c46y6	/film/film/other_crew./film/film_crew_gig/film_crew_role	/m/0ch6mp2
/m/0dyztm	/award/award_winner/awards_won./award/award_honor/award_winner	/m/02l6dy
/m/0143wl	/film/actor/film./film/performance/film	/m/027pfb2
/m/048wrb	/people/person/profession	/m/08z956
/m/0c53zb	/award/award_ceremony/awards_presented./award/award_honor/award_winner	/m/0579tg2
/m/02b25y	/people/person/gender	/m/05zppz
/m/04kxsb	/award/award_category/nominees./award/award_nomination/nominated_for	/m/02d478
/m/0x67	/people/ethnicity/people	/m/01ztgm
/m/0336mc	/film/actor/film./film/performance/film	/m/09wnnb
/m/05p09zm	/award/award_category/winners./award/award_honor/award_winner	/m/018grr
/m/01kt17	/award/award_nominee/award_nominations./award/award_nomination/award	/m/01l78d
/m/03ynwqj	/film/film/genre	/m/0556j8
/m/03jldb	/people/person/profession	/m/0np9r
/m/0lgsq	/people/person/profession	/m/016z4k
/m/046fz5	/soccer/football_team/current_roster./soccer/football_roster_position/position	/m/0dgrmp
/m/02qgqt	/award/award_nominee/award_nominations./award/award_nomination/award_nominee	/m/01tcf7
/m/0fh2v5	/film/film/film_format	/m/07fb8_
/m/049w1q	/film/film/release_date_s./film/film_regional_release_date/film_release_region	/m/06qd3
/m/02bvt	/award/award_nominee/award_nominations./award/award_nomination/award_nominee	/m/03wh8kl
/m/05kms	/music/instrument/family	/m/085jw
/m/06823p	/film/film/genre	/m/02l7c8
/m/040njc	/award/award_category/nominees./award/award_nomination/nominated_for	/m/0dmn0x
/m/0l14md	/music/performance_role/regular_performances./music/group_membership/role	/m/04q7r
/m/06msq2	/award/award_winner/awards_won./award/award_honor/award_winner	/m/0crx5w
/m/03c7twt	/film/film/language	/m/02h40lc
/m/09ykwk	/people/person/profession	/m/0np9r
/m/015t56	/award/award_nominee/award_nominations./award/award_nomination/award_nominee	/m/09wj5
/m/0141kz	/people/person/gender	/m/05zppz
/m/09blyk	/media_common/netflix_genre/titles	/m/04jkpgv
/m/054ky1	/award/award_category/winners./award/award_honor/ceremony	/m/09pnw5
/m/0pvms	/film/film/other_crew./film/film_crew_gig/film_crew_role	/m/0ch6mp2
/m/01hc9_	/influence/influence_node/influenced_by	/m/0jt90f5
/m/0755wz	/award/award_nominee/award_nominations./award/award_nomination/award_nominee	/m/065jlv
/m/03wy70	/people/person/spouse_s./people/marriage/type_of_union	/m/04ztj
/m/0x67	/people/ethnicity/people	/m/01wrcxr
/m/012v9y	/award/award_nominee/award_nominations./award/award_nomination/award	/m/04kxsb
/m/0gvx_	/award/award_category/winners./award/award_honor/ceremony	/m/073h9x
/m/0g7vxv	/soccer/football_player/current_team./sports/sports_team_roster/team	/m/093xh0
/m/04ztj	/people/marriage_union_type/unions_of_this_type./people/marriage/location_of_ceremony	/m/0947l
/m/014mlp	/education/educational_degree/people_with_this_degree./education/education/institution	/m/01l8t8
/m/03mg5f	/soccer/football_team/current_roster./soccer/football_roster_position/position	/m/0dgrmp
/m/09p5mwg	/film/film/genre	/m/02n4kr
/m/01jz6x	/people/person/gender	/m/05zppz
/m/03zg2x	/film/actor/film./film/performance/film	/m/01h18v
/m/0xnvg	/people/ethnicity/people	/m/0807ml
/m/0dgrmp	/sports/sports_position/players./sports/sports_team_roster/team	/m/01gxqf
/m/0c9l1	/award/award_nominee/award_nominations./award/award_nomination/award	/m/02v1m7
/m/01pr6q7	/people/person/profession	/m/01c72t
/m/01gsrl	/government/legislative_session/members./government/government_position_held/legislative_sessions	/m/01gst9
/m/030znt	/award/award_nominee/award_nominations./award/award_nomination/award	/m/0cqhk0
/m/03qlv7	/music/performance_role/regular_performances./music/group_membership/role	/m/0l14md
/m/019pm_	/award/award_nominee/award_nominations./award/award_nomination/award_nominee	/m/03_6y
/m/05sy_5	/film/film/other_crew./film/film_crew_gig/film_crew_role	/m/0ch6mp2
/m/0gs96	/award/award_category/nominees./award/award_nomination/nominated_for	/m/0209hj
/m/0kryqm	/award/award_winner/awards_won./award/award_honor/award_winner	/m/065ydwb
/m/0484q	/people/person/gender	/m/05zppz
/m/0tc7	/people/person/places_lived./people/place_lived/location	/m/01n7q
/m/0f0kz	/award/award_nominee/award_nominations./award/award_nomination/award_nominee	/m/0154qm
/m/04ztj	/people/marriage_union_type/unions_of_this_type./people/marriage/location_of_ceremony	/m/0pbhz
/m/071ywj	/film/actor/film./film/performance/film	/m/0ggbhy7
/m/01dwyd	/soccer/football_team/current_roster./soccer/football_roster_position/position	/m/0dgrmp
/m/02rdxsh	/award/award_category/nominees./award/award_nomination/nominated_for	/m/011yxy
/m/09lhln	/sports/pro_athlete/teams./sports/sports_team_roster/team	/m/02b0zt
/m/073h9x	/award/award_ceremony/awards_presented./award/award_honor/award_winner	/m/0b6mgp_
/m/03h_0_z	/award/award_nominee/award_nominations./award/award_nomination/award_nominee	/m/01vw20h
/m/014v6f	/people/person/gender	/m/05zppz
/m/03yvf2	/film/film/other_crew./film/film_crew_gig/film_crew_role	/m/09vw2b7
/m/05lb65	/award/award_nominee/award_nominations./award/award_nomination/award_nominee	/m/03zqc1
/m/01p4vl	/award/award_nominee/award_nominations./award/award_nomination/award_nominee	/m/01d1st
/m/02wgk1	/film/film/film_format	/m/07fb8_
/m/05yh_t	/award/award_nominee/award_nominations./award/award_nomination/award_nominee	/m/02p65p
/m/0h14ln	/film/film/country	/m/0f8l9c
/m/02qgqt	/award/award_winner/awards_won./award/award_honor/award_winner	/m/0b_dy
/m/05jyb2	/tv/tv_program/regular_cast./tv/regular_tv_appearance/actor	/m/039wsf
/m/09wnnb	/film/film/language	/m/064_8sq
/m/0cbl95	/film/film/genre	/m/07s9rl0
/m/05842k	/music/performance_role/track_performances./music/track_contribution/role	/m/014zz1
/m/06c62	/olympics/olympic_participating_country/medals_won./olympics/olympic_medal_honor/olympics	/m/0lbd9
/m/02knxx	/people/cause_of_death/people	/m/0bw87
/m/0l14qv	/music/performance_role/regular_performances./music/group_membership/role	/m/0gkd1
/m/08hsww	/award/award_nominee/award_nominations./award/award_nomination/award_nominee	/m/0cj36c
/m/05mxw33	/award/award_nominee/award_nominations./award/award_nomination/award	/m/01bgqh
/m/0hv8w	/film/film/written_by	/m/0343h
/m/06bd5j	/film/film/genre	/m/09blyk
/m/014mlp	/education/educational_degree/people_with_this_degree./education/education/institution	/m/01jvxb
/m/0bpm4yw	/film/film/other_crew./film/film_crew_gig/film_crew_role	/m/09vw2b7
/m/019fz	/people/person/profession	/m/01l5t6
/m/05fnl9	/film/actor/film./film/performance/film	/m/0pvms
/m/02py7pj	/award/award_category/winners./award/award_honor/award_winner	/m/02l101
/m/0lbd9	/olympics/olympic_games/sports	/m/018w8
/m/02wb6d	/people/person/spouse_s./people/marriage/type_of_union	/m/04ztj
/m/0f0kz	/award/award_nominee/award_nominations./award/award_nomination/nominated_for	/m/0dfw0
/m/02825kb	/film/film/other_crew./film/film_crew_gig/film_crew_role	/m/0ch6mp2
/m/0lgm5	/people/person/gender	/m/05zppz
/m/01vs_v8	/award/award_nominee/award_nominations./award/award_nomination/award	/m/02v1m7
/m/02lt8	/people/person/profession	/m/05z96
/m/05_swj	/award/award_winner/awards_won./award/award_honor/award_winner	/m/021yw7
/m/01ry_x	/film/film/genre	/m/02l7c8
/m/0czp_	/award/award_category/winners./award/award_honor/ceremony	/m/0c53zb
/m/0jqj5	/film/film/language	/m/064_8sq
/m/0k2cb	/award/award_winning_work/awards_won./award/award_honor/award	/m/0gs96
/m/020_95	/award/award_winner/awards_won./award/award_honor/award_winner	/m/057176
/m/09v9mks	/film/film/genre	/m/02l7c8
/m/01hr1	/film/film/prequel	/m/01hq1
/m/02my3z	/people/person/spouse_s./people/marriage/type_of_union	/m/04ztj
/m/0343h	/award/award_nominee/award_nominations./award/award_nomination/nominated_for	/m/0hv8w
/m/04h68j	/people/person/profession	/m/0dxtg
/m/059x66	/award/award_ceremony/awards_presented./award/award_honor/award_winner	/m/03h26tm
/m/04vzv4	/award/award_nominee/award_nominations./award/award_nomination/award	/m/0gs96
/m/017z88	/education/educational_institution/students_graduates./education/education/student	/m/01vttb9
/m/02lnhv	/award/award_nominee/award_nominations./award/award_nomination/award	/m/09v478h
/m/0c3351	/media_common/netflix_genre/titles	/m/04sh80
/m/09sb52	/award/award_category/nominees./award/award_nomination/nominated_for	/m/026p4q7
/m/03yf3z	/people/person/spouse_s./people/marriage/type_of_union	/m/04ztj
/m/02bj6k	/award/award_nominee/award_nominations./award/award_nomination/award	/m/0bp_b2
/m/07ylj	/location/location/partially_contains	/m/0p2n
/m/03qlv7	/music/performance_role/track_performances./music/track_contribution/role	/m/05kms
/m/02h4rq6	/education/educational_degree/people_with_this_degree./education/education/institution	/m/0dzst
/m/011ywj	/award/award_winning_work/awards_won./award/award_honor/award_winner	/m/03v3xp
/m/02l4pj	/award/award_nominee/award_nominations./award/award_nomination/award	/m/05zvq6g
/m/01n7q	/location/location/contains	/m/06_kh
/m/05bp8g	/people/person/gender	/m/05zppz
/m/03cs_z7	/tv/tv_producer/programs_produced./tv/tv_producer_term/program	/m/07zhjj
/m/0f5mdz	/people/person/spouse_s./people/marriage/type_of_union	/m/04ztj
/m/029cpw	/film/actor/film./film/performance/film	/m/063zky
/m/015dqj	/people/person/nationality	/m/0h7x
/m/02t__l	/award/award_nominee/award_nominations./award/award_nomination/award	/m/0bm7fy
/m/0147dk	/award/award_nominee/award_nominations./award/award_nomination/nominated_for	/m/0gfsq9
/m/05pzdk	/award/award_winner/awards_won./award/award_honor/award_winner	/m/05bnq3j
/m/052hl	/award/award_winner/awards_won./award/award_honor/award_winner	/m/027l0b
/m/0df4y	/location/location/adjoin_s./location/adjoining_relationship/adjoins	/m/0jk_8
/m/01v1d8	/music/performance_role/guest_performances./music/recording_contribution/performance_role	/m/0l14qv
/m/0d29z	/people/ethnicity/geographic_distribution	/m/06t2t
/m/0bv8h2	/film/film/genre	/m/07s9rl0
/m/01tcf7	/award/award_nominee/award_nominations./award/award_nomination/nominated_for	/m/01hqhm
/m/014zn0	/people/person/spouse_s./people/marriage/type_of_union	/m/04ztj
/m/04hcw	/user/alexander/philosophy/philosopher/interests	/m/09xq9d
/m/02_xgp2	/education/educational_degree/people_with_this_degree./education/education/institution	/m/04rwx
/m/02mt4k	/people/person/profession	/m/0dxtg
/m/0myk8	/music/performance_role/regular_performances./music/group_membership/role	/m/01xqw
/m/024dw0	/people/person/gender	/m/05zppz
/m/063g7l	/people/person/spouse_s./people/marriage/type_of_union	/m/04ztj
/m/0dgrmp	/sports/sports_position/players./sports/sports_team_roster/team	/m/01w_d6
/m/0cj36c	/award/award_nominee/award_nominations./award/award_nomination/award_nominee	/m/060j8b
/m/0crx5w	/people/person/gender	/m/05zppz
/m/0bzm__	/award/award_ceremony/awards_presented./award/award_honor/award_winner	/m/05dppk
/m/05pdh86	/award/award_winning_work/awards_won./award/award_honor/award_winner	/m/07swvb
/m/05qtj	/base/popstra/location/vacationers./base/popstra/vacation_choice/vacationer	/m/05r5w
/m/013yq	/location/location/contains	/m/0bqxw
/m/01pbxb	/award/award_nominee/award_nominations./award/award_nomination/award	/m/0gqz2
/m/030znt	/award/award_nominee/award_nominations./award/award_nomination/nominated_for	/m/064ndc
/m/051zy_b	/film/film/language	/m/02h40lc
/m/0gx1673	/award/award_ceremony/awards_presented./award/award_honor/award_winner	/m/01vw20h
/m/01fbr2	/music/genre/artists	/m/01lcxbb
/m/08hsww	/award/award_nominee/award_nominations./award/award_nomination/award_nominee	/m/027cxsm
/m/0kv238	/film/film/release_date_s./film/film_regional_release_date/film_release_region	/m/04g5k
/m/014kg4	/people/person/spouse_s./people/marriage/type_of_union	/m/04ztj
/m/0f_nbyh	/award/award_category/nominees./award/award_nomination/nominated_for	/m/026p4q7
/m/01vv6_6	/music/group_member/membership./music/group_membership/role	/m/028tv0
/m/01qg7c	/film/director/film	/m/0277j40
/m/01jsk6	/education/educational_institution/students_graduates./education/education/major_field_of_study	/m/0g26h
/m/0hv8w	/film/film/release_date_s./film/film_regional_release_date/film_release_region	/m/082fr
/m/0645k5	/film/film/release_date_s./film/film_regional_release_date/film_release_region	/m/05b4w
/m/018swb	/people/person/places_lived./people/place_lived/location	/m/0dbdy
/m/06h7l7	/people/person/profession	/m/0np9r
/m/05z55	/food/food/nutrients./food/nutrition_fact/nutrient	/m/01n78x
/m/05m9f9	/award/award_nominee/award_nominations./award/award_nomination/award_nominee	/m/04sry
/m/07s9rl0	/media_common/netflix_genre/titles	/m/064ndc
/m/040z9	/film/actor/film./film/performance/film	/m/0prh7
/m/03xf_m	/film/film/other_crew./film/film_crew_gig/film_crew_role	/m/01pvkk
/m/0bs5k8r	/film/film/other_crew./film/film_crew_gig/film_crew_role	/m/089fss
/m/0jym0	/award/award_winning_work/awards_won./award/award_honor/award_winner	/m/019f2f
/m/06c44	/people/person/places_lived./people/place_lived/location	/m/05qtj
/m/02p65p	/award/award_nominee/award_nominations./award/award_nomination/award_nominee	/m/016vg8
/m/0n228	/location/us_county/county_seat	/m/013jz2
/m/04jkpgv	/film/film/other_crew./film/film_crew_gig/film_crew_role	/m/089fss
/m/03_wj_	/award/award_winner/awards_won./award/award_honor/award_winner	/m/06bzwt
/m/019bk0	/award/award_ceremony/awards_presented./award/award_honor/award_winner	/m/02_jkc
/m/09ksp	/location/location/contains	/m/0150n
/m/08swgx	/people/person/languages	/m/02h40lc
/m/01cpqk	/people/person/religion	/m/0c8wxp
/m/02704ff	/film/film/other_crew./film/film_crew_gig/film_crew_role	/m/09vw2b7
/m/02q6gfp	/film/film/language	/m/064_8sq
/m/0c3351	/media_common/netflix_genre/titles	/m/0k4fz
/m/02g87m	/people/person/gender	/m/05zppz
/m/0l76z	/tv/tv_program/genre	/m/0vgkd
/m/0484q	/base/popstra/celebrity/friendship./base/popstra/friendship/participant	/m/01w02sy
/m/049_zz	/award/award_winner/awards_won./award/award_honor/award_winner	/m/01w_10
/m/0fq7dv_	/film/film/release_date_s./film/film_regional_release_date/film_release_region	/m/06qd3
/m/04wp3s	/award/award_nominee/award_nominations./award/award_nomination/nominated_for	/m/03s9kp
/m/01gfq4	/music/record_label/artist	/m/02whj
/m/033_1p	/award/award_nominee/award_nominations./award/award_nomination/nominated_for	/m/0qm9n
/m/02645b	/people/person/gender	/m/05zppz
/m/04mky3	/people/person/profession	/m/0n1h
/m/09r1j5	/sports/pro_athlete/teams./sports/sports_team_roster/team	/m/043t1s
/m/0g33q	/music/performance_role/regular_performances./music/group_membership/role	/m/0myk8
/m/0c3ns	/award/award_winner/awards_won./award/award_honor/award_winner	/m/07b3r9
/m/0l14qv	/music/performance_role/regular_performances./music/group_membership/role	/m/028tv0
/m/08nvyr	/film/film/prequel	/m/02d478
/m/04kxsb	/award/award_category/winners./award/award_honor/award_winner	/m/039bp
/m/0djtky	/people/person/places_lived./people/place_lived/location	/m/01n7q
/m/03thw4	/people/person/profession	/m/0dxtg
/m/036hf4	/base/popstra/celebrity/friendship./base/popstra/friendship/participant	/m/024dgj
/m/0fq7dv_	/film/film/language	/m/02h40lc
/m/09n5b9	/government/government_office_category/officeholders./government/government_position_held/jurisdiction_of_office	/m/06yxd
/m/02bqm0	/government/legislative_session/members./government/government_position_held/district_represented	/m/01n7q
/m/0gtxj2q	/film/film/other_crew./film/film_crew_gig/film_crew_role	/m/01pvkk
/m/03gvt	/music/instrument/instrumentalists	/m/01w724
/m/01bj6y	/award/award_nominee/award_nominations./award/award_nomination/award	/m/0bfvw2
/m/0l76z	/award/award_winning_work/awards_won./award/award_honor/award	/m/09qj50
/m/0bpm4yw	/film/film/release_date_s./film/film_regional_release_date/film_release_region	/m/0d05w3
/m/02h40lc	/language/human_language/countries_spoken_in	/m/01nty
/m/0l14md	/music/performance_role/regular_performances./music/group_membership/role	/m/050rj
/m/0f8l9c	/location/country/official_language	/m/064_8sq
/m/0d6_s	/film/film/other_crew./film/film_crew_gig/film_crew_role	/m/0ch6mp2
/m/0yzvw	/film/film/written_by	/m/03hy3g
/m/05fgt1	/film/film/language	/m/064_8sq
/m/045hz5	/people/person/place_of_birth	/m/09c6w
/m/05yh_t	/film/actor/film./film/performance/film	/m/0f7hw
/m/0bx_q	/people/person/religion	/m/0c8wxp
/m/020_95	/award/award_nominee/award_nominations./award/award_nomination/award_nominee	/m/02cllz
/m/01ps2h8	/award/award_nominee/award_nominations./award/award_nomination/award_nominee	/m/02ck7w
/m/03_c8p	/base/schemastaging/organization_extra/phone_number./base/schemastaging/phone_sandbox/service_location	/m/06t2t
/m/02x6dqb	/film/film/release_date_s./film/film_regional_release_date/film_release_region	/m/0h7x
/m/0hsn_	/award/award_nominee/award_nominations./award/award_nomination/award	/m/0bfvw2
/m/02s2lg	/soccer/football_team/current_roster./sports/sports_team_roster/position	/m/0dgrmp
/m/01vw26l	/award/award_nominee/award_nominations./award/award_nomination/nominated_for	/m/0bq8tmw
/m/01w3v	/education/educational_institution/students_graduates./education/education/student	/m/0crqcc
/m/02q5xsx	/award/award_nominee/award_nominations./award/award_nomination/award_nominee	/m/027hnjh
/m/04gv3db	/film/film/language	/m/02h40lc
/m/0dgrmp	/sports/sports_position/players./sports/sports_team_roster/team	/m/01s0t3
/m/027lfrs	/people/person/spouse_s./people/marriage/type_of_union	/m/04ztj
/m/0bby9p5	/film/film/genre	/m/07s9rl0
/m/05h5nb8	/award/award_category/winners./award/award_honor/award_winner	/m/01q4qv
/m/02r5dz	/base/schemastaging/organization_extra/phone_number./base/schemastaging/phone_sandbox/service_language	/m/02h40lc
/m/01k_mc	/people/person/profession	/m/016z4k
/m/02h4rq6	/education/educational_degree/people_with_this_degree./education/education/institution	/m/01b7lc
/m/013719	/education/educational_institution/students_graduates./education/education/major_field_of_study	/m/0g26h
/m/01d1st	/award/award_nominee/award_nominations./award/award_nomination/award_nominee	/m/023kzp
/m/07s93v	/people/person/gender	/m/05zppz
/m/054ky1	/award/award_category/winners./award/award_honor/award_winner	/m/01b9ck
/m/02d003	/film/film/other_crew./film/film_crew_gig/film_crew_role	/m/089fss
/m/0gbwp	/award/award_nominee/award_nominations./award/award_nomination/award	/m/02f777
/m/0m66w	/tv/tv_producer/programs_produced./tv/tv_producer_term/program	/m/0l76z
/m/01rr_d	/education/educational_degree/people_with_this_degree./education/education/institution	/m/012mzw
/m/03kxdw	/people/person/spouse_s./people/marriage/type_of_union	/m/04ztj
/m/0bh8yn3	/award/award_winning_work/awards_won./award/award_honor/award_winner	/m/036hf4
/m/036gdw	/people/person/place_of_birth	/m/0nbrp
/m/0prhz	/film/film/genre	/m/04xvh5
/m/027hm_	/people/person/spouse_s./people/marriage/type_of_union	/m/04ztj
/m/02py7pj	/award/award_category/winners./award/award_honor/award_winner	/m/01bj6y
/m/02wxvtv	/people/person/nationality	/m/03rk0
/m/01qqtr	/award/award_winner/awards_won./award/award_honor/award_winner	/m/03zg2x
/m/02qk3fk	/film/film/release_date_s./film/film_regional_release_date/film_release_region	/m/0154j
/m/0gmdkyy	/award/award_ceremony/awards_presented./award/award_honor/honored_for	/m/0g9wdmc
/m/02xtxw	/film/film/other_crew./film/film_crew_gig/film_crew_role	/m/0ch6mp2
/m/02fybl	/film/actor/film./film/performance/film	/m/03yvf2
/m/09n5b9	/government/government_office_category/officeholders./government/government_position_held/jurisdiction_of_office	/m/0824r
/m/0fthdk	/award/award_nominee/award_nominations./award/award_nomination/nominated_for	/m/0cfhfz
/m/0cm2xh	/base/culturalevent/event/entity_involved	/m/01h3dj
/m/02nhxf	/award/award_category/winners./award/award_honor/award_winner	/m/01yzl2
/m/040j2_	/people/person/gender	/m/05zppz
/m/026zvx7	/award/award_nominee/award_nominations./award/award_nomination/award_nominee	/m/05lb30
/m/08_vwq	/award/award_category/winners./award/award_honor/award_winner	/m/0p9qb
/m/02r8hh_	/film/film/release_date_s./film/film_regional_release_date/film_release_region	/m/0jgd
/m/043n0v_	/film/film/genre	/m/03bxz7
/m/02qgyv	/people/person/gender	/m/05zppz
/m/02n72k	/film/film/language	/m/02h40lc
/m/0x0d	/sports/professional_sports_team/draft_picks./sports/sports_league_draft_pick/draft	/m/02rl201
/m/02v703	/award/award_category/winners./award/award_honor/ceremony	/m/09n4nb
/m/02xx5	/base/localfood/seasonal_month/produce_available./base/localfood/produce_availability/seasonal_months	/m/04wzr
/m/04q7r	/music/performance_role/track_performances./music/track_contribution/role	/m/0myk8
/m/01rgr	/people/deceased_person/place_of_death	/m/05qtj
/m/04lqvly	/film/film/country	/m/0f8l9c
/m/0b_dy	/film/actor/film./film/performance/film	/m/027pfg
/m/0r4wn	/location/hud_county_place/county	/m/0l2rj
/m/04sylm	/education/educational_institution/students_graduates./education/education/student	/m/02ryx0
/m/0gx9rvq	/film/film/release_date_s./film/film_regional_release_date/film_release_region	/m/05b4w
/m/0bs5k8r	/film/film/genre	/m/02l7c8
/m/036jb	/award/award_nominee/award_nominations./award/award_nomination/nominated_for	/m/05dmmc
/m/01h3dj	/military/military_combatant/military_conflicts./military/military_combatant_group/combatants	/m/0154j
/m/06182p	/education/educational_institution/students_graduates./education/education/student	/m/017g2y
/m/03k1vm	/people/person/gender	/m/05zppz
/m/0fhpv4	/award/award_category/nominees./award/award_nomination/nominated_for	/m/08nvyr
/m/03nnm4t	/award/award_ceremony/awards_presented./award/award_honor/award_winner	/m/01_x6v
/m/0l786	/award/award_nominee/award_nominations./award/award_nomination/award	/m/0789_m
/m/037n97	/music/genre/artists	/m/03xgm3
/m/05dxl_	/people/person/gender	/m/05zppz
/m/02qmncd	/award/award_winner/awards_won./award/award_honor/award_winner	/m/02r4qs
/m/016tt2	/film/film_distributor/films_distributed./film/film_film_distributor_relationship/film	/m/06x77g
/m/0645k5	/film/film/production_companies	/m/05h4t7
/m/02vx4c2	/award/award_nominee/award_nominations./award/award_nomination/award	/m/02x258x
/m/063hp4	/award/award_winning_work/awards_won./award/award_honor/award_winner	/m/01vrlr4
/m/054krc	/award/award_category/winners./award/award_honor/award_winner	/m/01jpmpv
/m/03rhqg	/music/record_label/artist	/m/01dw_f
/m/03yvf2	/film/film/genre	/m/07s9rl0
/m/09sb52	/award/award_category/nominees./award/award_nomination/nominated_for	/m/05sy_5
/m/05c46y6	/film/film/personal_appearances./film/personal_film_appearance/person	/m/051cc
/m/0j2jr	/soccer/football_team/current_roster./sports/sports_team_roster/position	/m/0dgrmp
/m/0661ql3	/film/film/release_date_s./film/film_regional_release_date/film_release_region	/m/04gzd
/m/095zvfg	/people/person/gender	/m/05zppz
/m/0141kz	/people/person/spouse_s./people/marriage/type_of_union	/m/04ztj
/m/02825nf	/film/film/release_date_s./film/film_regional_release_date/film_release_region	/m/05b4w
/m/04ztj	/people/marriage_union_type/unions_of_this_type./people/marriage/location_of_ceremony	/m/01sn3
/m/05jjl	/award/award_nominee/award_nominations./award/award_nomination/nominated_for	/m/0pv2t
/m/0265v21	/people/person/gender	/m/05zppz
/m/025l5	/people/person/gender	/m/05zppz
/m/04kxsb	/award/award_category/nominees./award/award_nomination/nominated_for	/m/0pv2t
/m/016tt2	/film/film_distributor/films_distributed./film/film_film_distributor_relationship/film	/m/06rmdr
/m/0bv8h2	/film/film/other_crew./film/film_crew_gig/film_crew_role	/m/0215hd
/m/02qmncd	/award/award_nominee/award_nominations./award/award_nomination/award_nominee	/m/01v0fn1
/m/029h45	/award/award_nominee/award_nominations./award/award_nomination/award	/m/0gqz2
/m/04kxsb	/award/award_category/nominees./award/award_nomination/nominated_for	/m/0ggbhy7
/m/049w1q	/film/film/release_date_s./film/film_regional_release_date/film_release_region	/m/06c1y
/m/02x4x18	/award/award_category/winners./award/award_honor/award_winner	/m/03zqc1
/m/01vvydl	/award/award_nominee/award_nominations./award/award_nomination/award	/m/02v1m7
/m/0dgrmp	/sports/sports_position/players./sports/sports_team_roster/team	/m/0544vh
/m/02qmncd	/award/award_winner/awards_won./award/award_honor/award_winner	/m/02_jkc
/m/0cqhk0	/award/award_category/winners./award/award_honor/award_winner	/m/01pcdn
/m/0b6f8pf	/film/film/other_crew./film/film_crew_gig/film_crew_role	/m/0215hd
/m/027cxsm	/people/person/place_of_birth	/m/0tygl
/m/02_1sj	/film/film/other_crew./film/film_crew_gig/film_crew_role	/m/0ch6mp2
/m/08nvyr	/award/award_winning_work/awards_won./award/award_honor/award_winner	/m/0154qm
/m/03nsm5x	/film/film/produced_by	/m/0147dk
/m/011wtv	/film/film/language	/m/02h40lc
/m/02qyntr	/award/award_category/nominees./award/award_nomination/nominated_for	/m/08nvyr
/m/06z6r	/olympics/olympic_sport/athletes./olympics/olympic_athlete_affiliation/country	/m/02k1b
/m/05h43ls	/film/film/featured_film_locations	/m/04wgh
/m/08hhm6	/people/person/spouse_s./people/marriage/type_of_union	/m/04ztj
/m/0bpm4yw	/film/film/release_date_s./film/film_regional_release_date/film_release_region	/m/0154j
/m/0dq3c	/business/job_title/people_with_this_title./business/employment_tenure/company	/m/0168nq
/m/03m3nzf	/award/award_winner/awards_won./award/award_honor/award_winner	/m/03j367r
/m/06t74h	/award/award_nominee/award_nominations./award/award_nomination/nominated_for	/m/05sy_5
/m/0319l	/music/performance_role/track_performances./music/track_contribution/role	/m/085jw
/m/04wgh	/olympics/olympic_participating_country/medals_won./olympics/olympic_medal_honor/olympics	/m/0lbd9
/m/0qm9n	/film/film/genre	/m/03bxz7
/m/0cp0ph6	/film/film/written_by	/m/0cj2k3
/m/014mlp	/education/educational_degree/people_with_this_degree./education/education/institution	/m/0ylzs
/m/0ynfz	/location/capital_of_administrative_division/capital_of./location/administrative_division_capital_relationship/administrative_division	/m/0n3dv
/m/0154qm	/award/award_winner/awards_won./award/award_honor/award_winner	/m/09wj5
/m/02bj22	/film/film/language	/m/02h40lc
/m/028qdb	/people/person/spouse_s./people/marriage/type_of_union	/m/04ztj
/m/019_1h	/people/person/spouse_s./people/marriage/type_of_union	/m/04ztj
/m/016ks5	/award/award_winning_work/awards_won./award/award_honor/award	/m/04kxsb
/m/05c4fys	/sports/pro_athlete/teams./sports/sports_team_roster/team	/m/01kckd
/m/01xlqd	/film/film/genre	/m/0hn10
/m/018ljb	/olympics/olympic_games/sports	/m/06z6r
/m/059t6d	/people/person/spouse_s./people/marriage/type_of_union	/m/04ztj
/m/0bgv4g	/sports/sports_position/players./sports/sports_team_roster/team	/m/026l1lq
/m/0d3k14	/people/person/religion	/m/0c8wxp
/m/02mhfy	/people/person/place_of_birth	/m/0yvjx
/m/018grr	/film/actor/film./film/performance/film	/m/04yc76
/m/03yf3z	/award/award_nominee/award_nominations./award/award_nomination/award	/m/026mfs
/m/04mlh8	/people/person/gender	/m/05zppz
/m/060__7	/film/film/language	/m/02h40lc
/m/0184jw	/award/award_nominee/award_nominations./award/award_nomination/award	/m/040njc
/m/03ynwqj	/film/film/language	/m/02h40lc
/m/0l14md	/music/performance_role/guest_performances./music/recording_contribution/performance_role	/m/01v1d8
/m/02s6sh	/music/artist/contribution./music/recording_contribution/performance_role	/m/0l15bq
/m/01pbxb	/people/person/places_lived./people/place_lived/location	/m/0wh3
/m/0bh8yn3	/film/film/release_date_s./film/film_regional_release_date/film_release_region	/m/0jgd
/m/07c72	/award/award_winning_work/awards_won./award/award_honor/award_winner	/m/0cjdk
/m/0hmr4	/film/film/genre	/m/07s9rl0
/m/07s9rl0	/media_common/netflix_genre/titles	/m/06cm5
/m/055sjw	/award/award_winner/awards_won./award/award_honor/award_winner	/m/02t_8z
/m/01kwsg	/award/award_nominee/award_nominations./award/award_nomination/award_nominee	/m/03k7bd
/m/033f8n	/film/film/other_crew./film/film_crew_gig/film_crew_role	/m/09vw2b7
/m/0h3k3f	/film/film/written_by	/m/0171lb
/m/04ztj	/people/marriage_union_type/unions_of_this_type./people/marriage/location_of_ceremony	/m/0f0sbl
/m/050rj	/music/performance_role/track_performances./music/track_contribution/role	/m/0l14qv
/m/01w3v	/education/educational_institution/students_graduates./education/education/student	/m/049gc
/m/0fpkhkz	/film/film/release_date_s./film/film_regional_release_date/film_release_region	/m/06t2t
/m/03zqc1	/award/award_nominee/award_nominations./award/award_nomination/award	/m/09qj50
/m/0661ql3	/film/film/release_date_s./film/film_regional_release_date/film_release_region	/m/03rk0
/m/0xnvg	/people/ethnicity/people	/m/0488g9
/m/0bmfnjs	/film/film/release_date_s./film/film_regional_release_date/film_release_region	/m/0154j
/m/03nsm5x	/film/film/release_date_s./film/film_regional_release_date/film_release_region	/m/0f8l9c
/m/0jqj5	/film/film/language	/m/02h40lc
/m/02pt27	/people/person/profession	/m/039v1
/m/0dzc16	/award/award_nominee/award_nominations./award/award_nomination/award	/m/02nhxf
/m/02xbyr	/film/film/release_date_s./film/film_regional_release_date/film_release_region	/m/07ylj
/m/0xzly	/music/performance_role/track_performances./music/track_contribution/role	/m/01vdm0
/m/01pbxb	/music/artist/contribution./music/recording_contribution/performance_role	/m/0l14md
/m/027hnjh	/award/award_nominee/award_nominations./award/award_nomination/award_nominee	/m/0b05xm
/m/0pswc	/sports/sports_team_location/teams	/m/01xn5th
/m/07dfk	/travel/travel_destination/climate./travel/travel_destination_monthly_climate/month	/m/04wzr
/m/01gt99	/government/legislative_session/members./government/government_position_held/district_represented	/m/059f4
/m/0889x	/people/person/spouse_s./people/marriage/type_of_union	/m/04ztj
/m/01jw4r	/award/award_nominee/award_nominations./award/award_nomination/award	/m/09sb52
/m/04kxsb	/award/award_category/nominees./award/award_nomination/nominated_for	/m/0jqj5
/m/028tv0	/music/performance_role/regular_performances./music/group_membership/group	/m/01qqwp9
/m/016tt2	/film/film_distributor/films_distributed./film/film_film_distributor_relationship/film	/m/04gv3db
/m/01f7kl	/film/film/language	/m/02h40lc
/m/065jlv	/award/award_winner/awards_won./award/award_honor/award_winner	/m/03v3xp
/m/0djb3vw	/film/film/other_crew./film/film_crew_gig/film_crew_role	/m/0ch6mp2
/m/01l9v7n	/award/award_nominee/award_nominations./award/award_nomination/nominated_for	/m/0cf08
/m/01bj6y	/award/award_nominee/award_nominations./award/award_nomination/award	/m/02x4x18
/m/04nl83	/film/film/other_crew./film/film_crew_gig/film_crew_role	/m/09vw2b7
/m/06182p	/organization/organization/headquarters./location/mailing_address/state_province_region	/m/01n7q
/m/0kx4m	/award/award_nominee/award_nominations./award/award_nomination/award_nominee	/m/0343h
/m/0kb1g	/award/award_winning_work/awards_won./award/award_honor/award_winner	/m/0c2tf
/m/07s9rl0	/media_common/netflix_genre/titles	/m/01242_
/m/01_x6v	/people/person/spouse_s./people/marriage/type_of_union	/m/04ztj
/m/0dgrmp	/sports/sports_position/players./sports/sports_team_roster/team	/m/04mp75
/m/01y8cr	/people/person/employment_history./business/employment_tenure/company	/m/09xwz
/m/09p0ct	/film/film/other_crew./film/film_crew_gig/film_crew_role	/m/0ch6mp2
/m/087v17	/people/person/gender	/m/05zppz
/m/01rzqj	/film/actor/film./film/performance/film	/m/051zy_b
/m/040rjq	/award/award_nominee/award_nominations./award/award_nomination/award	/m/01l78d
/m/0m31m	/award/award_nominee/award_nominations./award/award_nomination/award	/m/04kxsb
/m/01w58n3	/people/person/religion	/m/0c8wxp
/m/0f8l9c	/media_common/netflix_genre/titles	/m/07qg8v
/m/09wj5	/award/award_winner/awards_won./award/award_honor/award_winner	/m/0154qm
/m/02kxbwx	/award/award_nominee/award_nominations./award/award_nomination/award	/m/02qyntr
/m/0jhn7	/olympics/olympic_games/sports	/m/0d1tm
/m/07rzf	/award/award_nominee/award_nominations./award/award_nomination/award	/m/0789_m
/m/01713c	/people/person/spouse_s./people/marriage/type_of_union	/m/04ztj
/m/0401sg	/film/film/release_date_s./film/film_regional_release_date/film_release_region	/m/0jgd
/m/03ln8b	/award/award_winning_work/awards_won./award/award_honor/award_winner	/m/030znt
/m/0241y7	/film/film/genre	/m/04t36
/m/02qlg7s	/award/award_winner/awards_won./award/award_honor/award_winner	/m/028qdb
/m/0pksh	/people/person/nationality	/m/01crd5
/m/08_vwq	/award/award_category/winners./award/award_honor/award_winner	/m/01w0yrc
/m/0m68w	/people/person/places_lived./people/place_lived/location	/m/0m2rv
/m/02bqm0	/government/legislative_session/members./government/government_position_held/district_represented	/m/05fjy
/m/064_8sq	/language/human_language/countries_spoken_in	/m/01rxw
/m/04h68j	/people/person/spouse_s./people/marriage/type_of_union	/m/04ztj
/m/03ct7jd	/film/film/language	/m/02h40lc
/m/0tc7	/award/award_nominee/award_nominations./award/award_nomination/award_nominee	/m/0253b6
/m/0bs8d	/people/person/gender	/m/05zppz
/m/01n7q	/location/location/contains	/m/0k049
/m/05lb30	/award/award_winner/awards_won./award/award_honor/award_winner	/m/030znt
/m/07b3r9	/people/person/spouse_s./people/marriage/type_of_union	/m/04ztj
/m/01kwsg	/people/person/gender	/m/05zppz
/m/016lh0	/government/politician/government_positions_held./government/government_position_held/basic_title	/m/01gkgk
/m/03j367r	/award/award_winner/awards_won./award/award_honor/award_winner	/m/03m3nzf
/m/03c0vy	/soccer/football_team/current_roster./soccer/football_roster_position/position	/m/0dgrmp
/m/02l96k	/music/genre/artists	/m/0394y
/m/02x6dqb	/film/film/release_date_s./film/film_regional_release_date/film_release_region	/m/082fr
/m/027m5wv	/film/film/other_crew./film/film_crew_gig/film_crew_role	/m/01pvkk
/m/03d2k	/award/award_nominee/award_nominations./award/award_nomination/award	/m/01cw51
/m/0l14qv	/music/performance_role/track_performances./music/track_contribution/role	/m/07brj
/m/0b6k___	/award/award_category/winners./award/award_honor/award_winner	/m/015npr
/m/0bnzd	/award/award_winning_work/awards_won./award/award_honor/award	/m/09cm54
/m/08swgx	/award/award_nominee/award_nominations./award/award_nomination/award_nominee	/m/023kzp
/m/02633g	/people/person/languages	/m/02h40lc
/m/048vhl	/film/film/production_companies	/m/016tt2
/m/0fqt1ns	/film/film/genre	/m/07s9rl0
/m/0233qs	/music/genre/artists	/m/01wj18h
/m/040p3y	/soccer/football_team/current_roster./soccer/football_roster_position/position	/m/0dgrmp
/m/015pvh	/film/actor/film./film/performance/film	/m/03s9kp
/m/0gvx_	/award/award_category/winners./award/award_honor/ceremony	/m/0bvfqq
/m/02f6g5	/film/film/other_crew./film/film_crew_gig/film_crew_role	/m/0ch6mp2
/m/04t38b	/people/person/spouse_s./people/marriage/type_of_union	/m/04ztj
/m/01vvb4m	/award/award_nominee/award_nominations./award/award_nomination/award	/m/04kxsb
/m/04f9r2	/people/person/nationality	/m/0f8l9c
/m/01svw8n	/award/award_winner/awards_won./award/award_honor/award_winner	/m/05mxw33
/m/02_1sj	/film/film/language	/m/02h40lc
/m/09cvbq	/sports/sports_team/colors	/m/038hg
/m/01f2f8	/people/person/place_of_birth	/m/06c62
/m/0b1f49	/award/award_nominee/award_nominations./award/award_nomination/nominated_for	/m/04vr_f
/m/03k7bd	/award/award_nominee/award_nominations./award/award_nomination/award_nominee	/m/01jw4r
/m/02whj	/people/person/places_lived./people/place_lived/location	/m/094jv
/m/09p5mwg	/film/film/other_crew./film/film_crew_gig/film_crew_role	/m/0ch6mp2
/m/01wg6y	/people/person/profession	/m/01c72t
/m/01qq_lp	/people/person/religion	/m/0c8wxp
/m/0l15bq	/music/performance_role/guest_performances./music/recording_contribution/performance_role	/m/0l14qv
/m/026p_bs	/film/film/language	/m/02h40lc
/m/0bmssv	/film/film/production_companies	/m/016tt2
/m/04ddm4	/film/film/other_crew./film/film_crew_gig/film_crew_role	/m/01pvkk
/m/02l5rm	/award/award_nominee/award_nominations./award/award_nomination/nominated_for	/m/0jqj5
/m/014mlp	/education/educational_degree/people_with_this_degree./education/education/institution	/m/02klny
/m/02whj	/people/person/profession	/m/039v1
/m/03nnm4t	/award/award_ceremony/awards_presented./award/award_honor/honored_for	/m/07zhjj
/m/01jmyj	/film/film/genre	/m/0c3351
/m/01w1kyf	/award/award_nominee/award_nominations./award/award_nomination/nominated_for	/m/06x77g
/m/059t6d	/people/person/languages	/m/02h40lc
/m/01z27	/olympics/olympic_sport/athletes./olympics/olympic_athlete_affiliation/country	/m/0f8l9c
/m/0168cl	/people/person/profession	/m/039v1
/m/01vs_v8	/base/popstra/celebrity/friendship./base/popstra/friendship/participant	/m/019pm_
/m/02h4rq6	/education/educational_degree/people_with_this_degree./education/education/major_field_of_study	/m/064_8sq
/m/0nryt	/location/us_county/county_seat	/m/0t0n5
/m/03wh49y	/film/film/release_date_s./film/film_regional_release_date/film_release_region	/m/0f8l9c
/m/01gj8_	/people/person/places_lived./people/place_lived/location	/m/09c6w
/m/042l3v	/award/award_nominee/award_nominations./award/award_nomination/nominated_for	/m/06x77g
/m/02mhfy	/people/person/spouse_s./people/marriage/type_of_union	/m/04ztj
/m/02gt5s	/location/location/adjoin_s./location/adjoining_relationship/adjoins	/m/01y9pk
/m/04gv3db	/film/film/film_format	/m/017fx5
/m/01xlqd	/film/film/distributors./film/film_film_distributor_relationship/film_distribution_medium	/m/0dq6p
/m/01vg0s	/education/educational_institution/students_graduates./education/education/major_field_of_study	/m/02h40lc
/m/040z9	/people/person/spouse_s./people/marriage/type_of_union	/m/04ztj
/m/05qm9f	/film/film/genre	/m/02n4kr
/m/02wxvtv	/people/person/gender	/m/05zppz
/m/06mm1x	/award/award_nominee/award_nominations./award/award_nomination/nominated_for	/m/07c72
/m/0b7xl8	/people/person/spouse_s./people/marriage/type_of_union	/m/04ztj
/m/014mlp	/education/educational_degree/people_with_this_degree./education/education/institution	/m/0221g_
/m/027hnjh	/award/award_winner/awards_won./award/award_honor/award_winner	/m/02q5xsx
/m/016s0m	/people/person/place_of_birth	/m/01sn3
/m/07nxnw	/film/film/other_crew./film/film_crew_gig/film_crew_role	/m/09vw2b7
/m/03dpqd	/film/actor/film./film/performance/film	/m/0fgrm
/m/03nnm4t	/award/award_ceremony/awards_presented./award/award_honor/award_winner	/m/01qg7c
/m/045j3w	/film/film/release_date_s./film/film_regional_release_date/film_release_region	/m/0f8l9c
/m/01w02sy	/people/person/places_lived./people/place_lived/location	/m/0c4kv
/m/0gkd1	/music/performance_role/track_performances./music/track_contribution/role	/m/0l14qv
/m/0227tr	/film/actor/film./film/performance/film	/m/01ln5z
/m/05qtj	/base/biblioness/bibs_location/country	/m/0f8l9c
/m/0mdqp	/celebrities/celebrity/sexual_relationships./celebrities/romantic_relationship/celebrity	/m/03m8lq
/m/01xvb	/sports/professional_sports_team/draft_picks./sports/sports_league_draft_pick/draft	/m/05vsb7
/m/06chf	/people/person/gender	/m/05zppz
/m/055td_	/film/film/other_crew./film/film_crew_gig/film_crew_role	/m/09vw2b7
/m/05g7q	/organization/organization_founder/organizations_founded	/m/0_00
/m/033qdy	/film/film/genre	/m/07s9rl0
/m/0gk4g	/medicine/disease/risk_factors	/m/05zppz
/m/0f_nbyh	/award/award_category/nominees./award/award_nomination/nominated_for	/m/08nvyr
/m/0kb07	/film/film/genre	/m/02l7c8
/m/0dgrmp	/sports/sports_position/players./sports/sports_team_roster/team	/m/03d0d7
/m/02k1b	/olympics/olympic_participating_country/athletes./olympics/olympic_athlete_affiliation/olympics	/m/0jhn7
/m/04ztj	/people/marriage_union_type/unions_of_this_type./people/marriage/location_of_ceremony	/m/01c1nm
/m/028qdb	/music/group_member/membership./music/group_membership/role	/m/0mkg
/m/01g0p5	/education/educational_institution/students_graduates./education/education/student	/m/0135xb
/m/0cc5tgk	/award/award_nominee/award_nominations./award/award_nomination/award_nominee	/m/01wj18h
/m/09sb52	/award/award_category/nominees./award/award_nomination/nominated_for	/m/011yg9
/m/02ylg6	/film/film/genre	/m/07s9rl0
/m/0l14md	/music/performance_role/regular_performances./music/group_membership/role	/m/014zz1
/m/05842k	/music/performance_role/track_performances./music/track_contribution/role	/m/01qbl
/m/0qmd5	/film/film/executive_produced_by	/m/052hl
/m/0422v0	/film/film/language	/m/02h40lc
/m/01s0t3	/soccer/football_team/current_roster./soccer/football_roster_position/position	/m/0dgrmp
/m/07s9rl0	/media_common/netflix_genre/titles	/m/04j13sx
/m/04xg2f	/film/film/genre	/m/02l7c8
/m/0frq6	/food/food/nutrients./food/nutrition_fact/nutrient	/m/0f4hc
/m/01gvr1	/award/award_nominee/award_nominations./award/award_nomination/award	/m/09sb52
/m/0hd7j	/education/educational_institution/students_graduates./education/education/major_field_of_study	/m/0g26h
/m/0kk9v	/award/award_nominee/award_nominations./award/award_nomination/nominated_for	/m/01c22t
/m/01gst9	/government/legislative_session/members./government/government_position_held/legislative_sessions	/m/01gt99
/m/0xzly	/music/performance_role/track_performances./music/track_contribution/role	/m/0l14md
/m/02y_2y	/people/person/spouse_s./people/marriage/type_of_union	/m/04ztj
/m/018417	/people/person/religion	/m/0c8wxp
/m/0dgrmp	/sports/sports_position/players./sports/sports_team_roster/team	/m/0138mv
/m/07rzf	/film/actor/film./film/performance/film	/m/03wh49y
/m/01kwsg	/award/award_nominee/award_nominations./award/award_nomination/award_nominee	/m/01jw4r
/m/01tcf7	/people/person/spouse_s./people/marriage/type_of_union	/m/04ztj
/m/02ck7w	/film/actor/film./film/performance/film	/m/017jd9
/m/040njc	/award/award_category/nominees./award/award_nomination/nominated_for	/m/04j13sx
/m/01z27	/olympics/olympic_sport/athletes./olympics/olympic_athlete_affiliation/country	/m/0h7x
/m/01242_	/film/film/genre	/m/07s9rl0
/m/0fqjhm	/award/award_winner/awards_won./award/award_honor/award_winner	/m/019pm_
/m/02my3z	/award/award_nominee/award_nominations./award/award_nomination/award	/m/09sb52
/m/021yw7	/people/person/profession	/m/0np9r
/m/09pgj2	/soccer/football_team/current_roster./soccer/football_roster_position/position	/m/0dgrmp
/m/0kpzy	/base/aareas/schema/administrative_area/administrative_parent	/m/01n7q
/m/015pnb	/award/award_winning_work/awards_won./award/award_honor/award	/m/09qj50
/m/0cq7tx	/award/award_winning_work/awards_won./award/award_honor/award_winner	/m/03thw4
/m/017jd9	/award/award_winning_work/awards_won./award/award_honor/award_winner	/m/04ktcgn
/m/0frq6	/food/food/nutrients./food/nutrition_fact/nutrient	/m/025tkqy
/m/0fxky3	/award/award_nominee/award_nominations./award/award_nomination/award_nominee	/m/0gls4q_
/m/015njf	/people/person/profession	/m/0dxtg
/m/04ztj	/people/marriage_union_type/unions_of_this_type./people/marriage/location_of_ceremony	/m/03_xj
/m/08sfxj	/film/film/other_crew./film/film_crew_gig/film_crew_role	/m/09vw2b7
/m/0127xk	/people/person/profession	/m/01c72t
/m/01v3vp	/people/person/profession	/m/0np9r
/m/030dx5	/people/person/spouse_s./people/marriage/type_of_union	/m/04ztj
/m/012xdf	/people/person/places_lived./people/place_lived/location	/m/0hptm
/m/0fhpv4	/award/award_category/winners./award/award_honor/award_winner	/m/01gg59
/m/012v9y	/film/actor/film./film/performance/film	/m/0k4fz
/m/0b4rf3	/award/award_nominee/award_nominations./award/award_nomination/nominated_for	/m/01b7h8
/m/0yzvw	/award/award_winning_work/awards_won./award/award_honor/award	/m/04kxsb
/m/01hkg9	/people/person/profession	/m/0np9r
/m/01c1nm	/base/biblioness/bibs_location/country	/m/03rk0
/m/0l0wv	/base/schemastaging/organization_extra/phone_number./base/schemastaging/phone_sandbox/service_language	/m/02h40lc
/m/039yzf	/award/award_category/winners./award/award_honor/award_winner	/m/0fpzt5
/m/0m40d	/music/genre/artists	/m/01fl3
/m/015t56	/award/award_winner/awards_won./award/award_honor/award_winner	/m/01ps2h8
/m/02s6sh	/music/artist/track_contributions./music/track_contribution/role	/m/01vdm0
/m/03h_0_z	/people/person/languages	/m/02h40lc
/m/01ww_vs	/people/person/gender	/m/05zppz
/m/01cspq	/award/award_nominee/award_nominations./award/award_nomination/award	/m/0czp_
/m/0dzc16	/award/award_winner/awards_won./award/award_honor/award_winner	/m/01w58n3
/m/05mxw33	/award/award_nominee/award_nominations./award/award_nomination/award_nominee	/m/01svw8n
/m/016kkx	/film/actor/film./film/performance/film	/m/05r3qc
/m/04sry	/award/award_winner/awards_won./award/award_honor/award_winner	/m/05m9f9
/m/0154qm	/film/actor/film./film/performance/film	/m/0ndwt2w
/m/02ylg6	/film/film/release_date_s./film/film_regional_release_date/film_release_region	/m/0154j
/m/02y_lrp	/film/film/executive_produced_by	/m/03h304l
/m/02q0k7v	/film/film/produced_by	/m/06chf
/m/06qd3	/location/location/contains	/m/01vsb_
/m/0ql7q	/base/culturalevent/event/entity_involved	/m/01d8l
/m/0bp_b2	/award/award_category/winners./award/award_honor/ceremony	/m/0bxs_d
/m/05ch98	/film/film/genre	/m/09blyk
/m/02h4rq6	/education/educational_degree/people_with_this_degree./education/education/institution	/m/037njl
/m/01qcz7	/location/location/adjoin_s./location/adjoining_relationship/adjoins	/m/01qtj9
/m/0dyb1	/film/film/language	/m/02h40lc
/m/015njf	/people/person/gender	/m/05zppz
/m/0x0d	/sports/professional_sports_team/draft_picks./sports/sports_league_draft_pick/school	/m/0187nd
/m/0879bpq	/film/film/release_date_s./film/film_regional_release_date/film_release_region	/m/0h7x
/m/0694j	/location/location/contains	/m/01zh3_
/m/0gs96	/award/award_category/category_of	/m/0g_w
/m/09d3b7	/film/film/genre	/m/02l7c8
/m/02q0k7v	/film/film/other_crew./film/film_crew_gig/film_crew_role	/m/0ch6mp2
/m/039bpc	/people/person/spouse_s./people/marriage/type_of_union	/m/04ztj
/m/0l14qv	/music/instrument/instrumentalists	/m/04mx7s
/m/0262x6	/award/award_category/winners./award/award_honor/award_winner	/m/0fpzt5
/m/01j7z7	/award/award_nominee/award_nominations./award/award_nomination/award_nominee	/m/0147dk
/m/014ps4	/influence/influence_node/influenced_by	/m/03jxw
/m/021mlp	/people/person/gender	/m/05zppz
/m/037cr1	/film/film/genre	/m/02l7c8
/m/014mlp	/education/educational_degree/people_with_this_degree./education/education/institution	/m/03l6bs
/m/02sh8y	/people/person/employment_history./business/employment_tenure/company	/m/07wh1
/m/073hkh	/award/award_ceremony/awards_presented./award/award_honor/award_winner	/m/03h26tm
/m/04h68j	/award/award_nominee/award_nominations./award/award_nomination/award_nominee	/m/01gp_x
/m/0lgm5	/people/person/spouse_s./people/marriage/type_of_union	/m/04ztj
/m/08qz1l	/military/military_conflict/combatants./military/military_combatant_group/combatants	/m/02psqkz
/m/0382m4	/people/person/spouse_s./people/marriage/type_of_union	/m/04ztj
/m/016tt2	/film/film_distributor/films_distributed./film/film_film_distributor_relationship/film	/m/02qkwl
/m/049w1q	/film/film/genre	/m/07s9rl0
/m/01cwm1	/soccer/football_team/current_roster./soccer/football_roster_position/position	/m/0dgrmp
/m/011s9r	/people/person/gender	/m/05zppz
/m/06g2d1	/award/award_winner/awards_won./award/award_honor/award_winner	/m/02p65p
/m/039xcr	/people/deceased_person/place_of_death	/m/0k049
/m/07j8r	/film/film/other_crew./film/film_crew_gig/film_crew_role	/m/09vw2b7
/m/0241wg	/people/person/languages	/m/02h40lc
/m/02qyntr	/award/award_category/nominees./award/award_nomination/nominated_for	/m/0jqj5
/m/0175yg	/music/genre/artists	/m/020_4z
/m/0544vh	/soccer/football_team/current_roster./soccer/football_roster_position/position	/m/0dgrmp
/m/031vy_	/education/educational_institution/students_graduates./education/education/student	/m/071xj
/m/045zr	/music/artist/track_contributions./music/track_contribution/role	/m/01vdm0
/m/01pcql	/people/person/languages	/m/02h40lc
/m/0f_nbyh	/award/award_category/nominees./award/award_nomination/nominated_for	/m/05c46y6
/m/0g9wdmc	/film/film/release_date_s./film/film_regional_release_date/film_release_region	/m/07ylj
/m/03fhml	/soccer/football_team/current_roster./sports/sports_team_roster/position	/m/0dgrmp
/m/016z7s	/film/film/genre	/m/04xvh5
/m/0sxgv	/award/award_winning_work/awards_won./award/award_honor/award_winner	/m/09rp4r_
/m/01y3c	/sports/professional_sports_team/draft_picks./sports/sports_league_draft_pick/draft	/m/05vsb7
/m/0gs96	/award/award_category/winners./award/award_honor/award_winner	/m/02h1rt
/m/03xj05	/film/film/other_crew./film/film_crew_gig/film_crew_role	/m/09vw2b7
/m/08n__5	/people/person/gender	/m/05zppz
/m/09n4nb	/award/award_ceremony/awards_presented./award/award_honor/award_winner	/m/02_jkc
/m/06c1y	/military/military_combatant/military_conflicts./military/military_combatant_group/combatants	/m/06npd
/m/0154qm	/people/person/place_of_birth	/m/0chgzm
/m/0mkg	/music/performance_role/regular_performances./music/group_membership/role	/m/0g2ff
/m/09nz_c	/film/actor/film./film/performance/film	/m/0f7hw
/m/06chf	/award/award_nominee/award_nominations./award/award_nomination/nominated_for	/m/0cz_ym
/m/050llt	/people/person/nationality	/m/03rk0
/m/04f73rc	/music/genre/artists	/m/01jcxwp
/m/047fjjr	/film/film/release_date_s./film/film_regional_release_date/film_release_region	/m/0d0vqn
/m/02_xgp2	/education/educational_degree/people_with_this_degree./education/education/major_field_of_study	/m/0193x
/m/014ps4	/people/person/gender	/m/05zppz
/m/064r97z	/award/award_winning_work/awards_won./award/award_honor/award_winner	/m/03jvmp
/m/04v09	/location/country/official_language	/m/064_8sq
/m/0301bq	/award/award_nominee/award_nominations./award/award_nomination/award	/m/0789_m
/m/02s2lg	/soccer/football_team/current_roster./soccer/football_roster_position/position	/m/0dgrmp
/m/01vvydl	/award/award_nominee/award_nominations./award/award_nomination/award	/m/02nhxf
/m/0154j	/military/military_combatant/military_conflicts./military/military_combatant_group/combatants	/m/01h3dj
/m/09r1j5	/people/person/gender	/m/05zppz
/m/037ls6	/food/food/nutrients./food/nutrition_fact/nutrient	/m/0h1vg
/m/01_0f7	/film/film/other_crew./film/film_crew_gig/film_crew_role	/m/01pvkk
/m/01vw20h	/award/award_nominee/award_nominations./award/award_nomination/award_nominee	/m/01yzl2
/m/079vf	/film/actor/film./film/performance/film	/m/02wgk1
/m/016gkf	/award/award_nominee/award_nominations./award/award_nomination/award	/m/01l78d
/m/03xgm3	/award/award_winner/awards_won./award/award_honor/award_winner	/m/07z542
/m/07zhjj	/tv/tv_program/program_creator	/m/03cs_z7
/m/09sb52	/award/award_category/winners./award/award_honor/award_winner	/m/01kwsg
/m/09pjnd	/award/award_winner/awards_won./award/award_honor/award_winner	/m/03h26tm
/m/05fjy	/location/location/contains	/m/0djd3
/m/08gsvw	/film/film/other_crew./film/film_crew_gig/film_crew_role	/m/0ch6mp2
/m/072hx4	/film/film/release_date_s./film/film_regional_release_date/film_release_region	/m/0154j
/m/0x0d	/sports/sports_team/sport	/m/018jz
/m/0cc07	/location/location/contains	/m/0dhml
/m/0487_	/sports/professional_sports_team/draft_picks./sports/sports_league_draft_pick/draft	/m/05vsb7
/m/02wd48	/people/person/profession	/m/0dxtg
/m/06z6r	/olympics/olympic_sport/athletes./olympics/olympic_athlete_affiliation/country	/m/0f8l9c
/m/0344gc	/film/film/other_crew./film/film_crew_gig/film_crew_role	/m/0ch6mp2
/m/04ztj	/people/marriage_union_type/unions_of_this_type./people/marriage/location_of_ceremony	/m/0ck6r
/m/01xdf5	/film/actor/film./film/performance/film	/m/02y_lrp
/m/0dgrmp	/sports/sports_position/players./sports/sports_team_roster/team	/m/047g98
/m/07jnt	/film/film/release_date_s./film/film_regional_release_date/film_release_region	/m/05b4w
/m/040rjq	/people/person/gender	/m/05zppz
/m/026yqrr	/award/award_nominee/award_nominations./award/award_nomination/award_nominee	/m/01vvydl
/m/02qgqt	/award/award_nominee/award_nominations./award/award_nomination/award	/m/04kxsb
/m/01xlqd	/film/film/release_date_s./film/film_regional_release_date/film_release_region	/m/0jgd
/m/02knxx	/people/cause_of_death/people	/m/02x0bdb
/m/036jb	/award/award_nominee/award_nominations./award/award_nomination/award_nominee	/m/05m9f9
/m/05yh_t	/award/award_winner/awards_won./award/award_honor/award_winner	/m/0blbxk
/m/07b3r9	/award/award_winner/awards_won./award/award_honor/award_winner	/m/0bkf72
/m/07s9rl0	/media_common/netflix_genre/titles	/m/0qmfz
/m/02bvt	/award/award_nominee/award_nominations./award/award_nomination/award_nominee	/m/0crx5w
/m/01gssm	/government/legislative_session/members./government/government_position_held/legislative_sessions	/m/01gst9
/m/05m883	/people/person/gender	/m/05zppz
/m/048scx	/film/film/language	/m/02h40lc
/m/05d6q1	/film/film_distributor/films_distributed./film/film_film_distributor_relationship/film	/m/09v9mks
/m/02l5rm	/people/person/gender	/m/05zppz
/m/05xpv	/people/deceased_person/place_of_death	/m/0k049
/m/0gs7x	/people/person/profession	/m/05z96
/m/01j95f	/soccer/football_team/current_roster./soccer/football_roster_position/position	/m/0dgrmp
/m/0fq7dv_	/film/film/release_date_s./film/film_regional_release_date/film_regional_debut_venue	/m/07751
/m/05g7q	/influence/influence_node/influenced_by	/m/04xfb
/m/03rk0	/location/location/contains	/m/011hq1
/m/0d7vtk	/tv/tv_program/languages	/m/02h40lc
/m/0b6k___	/award/award_category/winners./award/award_honor/award_winner	/m/071xj
/m/0bth54	/film/film/other_crew./film/film_crew_gig/crewmember	/m/04ktcgn
/m/011yph	/award/award_winning_work/awards_won./award/award_honor/award	/m/09sb52
/m/027m5wv	/film/film/genre	/m/02l7c8
/m/0824r	/location/location/time_zones	/m/02fqwt
/m/01c22t	/film/film/release_date_s./film/film_regional_release_date/film_release_region	/m/0jgd
/m/0l14md	/music/performance_role/regular_performances./music/group_membership/group	/m/03c3yf
/m/0bpm4yw	/film/film/genre	/m/07s9rl0
/m/05cqhl	/people/person/spouse_s./people/marriage/type_of_union	/m/04ztj
/m/01w_d6	/soccer/football_team/current_roster./sports/sports_team_roster/position	/m/0dgrmp
/m/045hz5	/people/person/spouse_s./people/marriage/type_of_union	/m/04ztj
/m/026mg3	/award/award_category/winners./award/award_honor/ceremony	/m/019bk0
/m/01wqlc	/music/genre/artists	/m/01k47c
/m/051cc	/influence/influence_node/influenced_by	/m/04xfb
/m/01rxw	/location/country/official_language	/m/064_8sq
/m/0yzvw	/film/film/release_date_s./film/film_regional_release_date/film_release_region	/m/0jgd
/m/036jb	/award/award_nominee/award_nominations./award/award_nomination/award_nominee	/m/02vtnf
/m/01w_10	/celebrities/celebrity/sexual_relationships./celebrities/romantic_relationship/celebrity	/m/07jrjb
/m/05qm9f	/film/film/genre	/m/07s9rl0
/m/0ywqc	/award/award_nominee/award_nominations./award/award_nomination/award	/m/04kxsb
/m/01z7_f	/award/award_nominee/award_nominations./award/award_nomination/award_nominee	/m/01l1sq
/m/02p65p	/film/actor/film./film/performance/film	/m/05qbckf
/m/0319l	/music/performance_role/regular_performances./music/group_membership/role	/m/0mkg
/m/01nbq4	/people/person/spouse_s./people/marriage/type_of_union	/m/04ztj
/m/07b3r9	/award/award_nominee/award_nominations./award/award_nomination/award	/m/040njc
/m/07cfx	/location/location/contains	/m/01nf9x
/m/03x31g	/people/person/places_lived./people/place_lived/location	/m/09c6w
/m/01qg7c	/award/award_nominee/award_nominations./award/award_nomination/nominated_for	/m/01kff7
/m/05dbyt	/film/actor/film./film/performance/film	/m/025ts_z
/m/01wj5hp	/people/person/profession	/m/0dxtg
/m/0cj2k3	/award/award_winner/awards_won./award/award_honor/award_winner	/m/08hsww
/m/03zg2x	/award/award_winner/awards_won./award/award_honor/award_winner	/m/02l4pj
/m/0frq6	/food/food/nutrients./food/nutrition_fact/nutrient	/m/01w_3
/m/090s_0	/film/film/story_by	/m/03_dj
/m/02k1b	/sports/sports_team_location/teams	/m/03zj_3
/m/04rwx	/base/schemastaging/organization_extra/phone_number./base/schemastaging/phone_sandbox/service_language	/m/02h40lc
/m/01679d	/music/performance_role/track_performances./music/track_contribution/role	/m/0mkg
/m/07hwkr	/people/ethnicity/people	/m/01h320
/m/03rhqg	/music/record_label/artist	/m/01wg6y
/m/0319l	/music/performance_role/regular_performances./music/group_membership/role	/m/0l14md
/m/04kxsb	/award/award_category/nominees./award/award_nomination/nominated_for	/m/016ks5
/m/02hn5v	/award/award_ceremony/awards_presented./award/award_honor/award_winner	/m/06b_0
/m/0fy2s1	/people/person/spouse_s./people/marriage/type_of_union	/m/04ztj
/m/01vng3b	/people/person/profession	/m/01c72t
/m/0bkq_8	/people/person/languages	/m/02h40lc
/m/01y17m	/education/educational_institution/students_graduates./education/education/major_field_of_study	/m/037mh8
/m/0cj2nl	/award/award_nominee/award_nominations./award/award_nomination/award_nominee	/m/0cj2k3
/m/0154j	/military/military_combatant/military_conflicts./military/military_combatant_group/combatants	/m/02psqkz
/m/012xdf	/people/person/places_lived./people/place_lived/location	/m/0ply0
/m/03q45x	/base/saturdaynightlive/snl_cast_member/seasons./base/saturdaynightlive/snl_season_tenure/cast_members	/m/01v3s2_
/m/036hf4	/award/award_nominee/award_nominations./award/award_nomination/nominated_for	/m/0bh8yn3
/m/01k3qj	/people/person/languages	/m/02h40lc
/m/0275n3y	/award/award_ceremony/awards_presented./award/award_honor/award_winner	/m/0h5f5n
/m/023r2x	/music/performance_role/guest_performances./music/recording_contribution/performance_role	/m/03qlv7
/m/0633p0	/award/award_nominee/award_nominations./award/award_nomination/nominated_for	/m/04gp58p
/m/03_vx9	/award/award_nominee/award_nominations./award/award_nomination/award	/m/0bfvw2
/m/04mx7s	/music/group_member/membership./music/group_membership/role	/m/0l14qv
/m/05h43ls	/award/award_winning_work/awards_won./award/award_honor/award	/m/05p09zm
/m/02hn5v	/time/event/instance_of_recurring_event	/m/0g_w
/m/01w1kyf	/people/person/spouse_s./people/marriage/type_of_union	/m/04ztj
/m/025hzx	/award/award_nominee/award_nominations./award/award_nomination/award_nominee	/m/07rd7
/m/0168cl	/award/award_nominee/award_nominations./award/award_nomination/award_nominee	/m/01k_n63
/m/02l4pj	/award/award_winner/awards_won./award/award_honor/award_winner	/m/02mt4k
/m/01vrlqd	/people/person/spouse_s./people/marriage/type_of_union	/m/04ztj
/m/02_xgp2	/education/educational_degree/people_with_this_degree./education/education/institution	/m/01w3v
/m/01x53m	/people/person/languages	/m/02h40lc
/m/0287477	/film/film/other_crew./film/film_crew_gig/film_crew_role	/m/09vw2b7
/m/0b7l4x	/film/film/language	/m/02h40lc
/m/01z7_f	/award/award_nominee/award_nominations./award/award_nomination/award_nominee	/m/0755wz
/m/024dgj	/people/person/spouse_s./people/marriage/type_of_union	/m/04ztj
/m/0c5tl	/people/person/gender	/m/05zppz
/m/0233bn	/film/film/release_date_s./film/film_regional_release_date/film_release_region	/m/0jgd
/m/015zxh	/base/biblioness/bibs_location/state	/m/01n7q
/m/0_00	/government/political_party/politicians_in_this_party./government/political_party_tenure/politician	/m/05g7q
/m/01h4rj	/people/person/spouse_s./people/marriage/type_of_union	/m/04ztj
/m/02qw_v	/education/educational_institution/students_graduates./education/education/student	/m/09v6gc9
/m/03d9v8	/people/person/spouse_s./people/marriage/type_of_union	/m/04ztj
/m/03gvt	/music/performance_role/guest_performances./music/recording_contribution/performance_role	/m/0l14md
/m/0mdqp	/award/award_nominee/award_nominations./award/award_nomination/nominated_for	/m/04gv3db
/m/0d3qd0	/government/politician/government_positions_held./government/government_position_held/legislative_sessions	/m/02bqm0
/m/040njc	/award/award_category/nominees./award/award_nomination/nominated_for	/m/0c_j9x
/m/05lb87	/film/actor/film./film/performance/film	/m/0sxmx
/m/0f8l9c	/location/location/contains	/m/0cbhh
/m/0d7wh	/people/ethnicity/people	/m/0161h5
/m/0154j	/olympics/olympic_participating_country/medals_won./olympics/olympic_medal_honor/olympics	/m/06sks6
/m/0g68zt	/film/film/genre	/m/09blyk
/m/0bth54	/film/film/other_crew./film/film_crew_gig/film_crew_role	/m/09vw2b7
/m/086sj	/award/award_nominee/award_nominations./award/award_nomination/award_nominee	/m/030znt
/m/040b5k	/film/film/release_date_s./film/film_regional_release_date/film_release_region	/m/0d05w3
/m/02qk3fk	/film/film/language	/m/02h40lc
/m/07s9rl0	/media_common/netflix_genre/titles	/m/05c46y6
/m/03kxdw	/people/person/profession	/m/0dxtg
/m/0l14md	/music/performance_role/regular_performances./music/group_membership/group	/m/01_wfj
/m/01gg59	/award/award_nominee/award_nominations./award/award_nomination/award	/m/0gqz2
/m/09blyk	/media_common/netflix_genre/titles	/m/049w1q
/m/0cw4l	/base/aareas/schema/administrative_area/administrative_parent	/m/03rk0
/m/03hrz	/travel/travel_destination/climate./travel/travel_destination_monthly_climate/month	/m/02xx5
/m/04ddm4	/film/film/genre	/m/0c3351
/m/0jdhp	/film/actor/film./film/performance/film	/m/011ysn
/m/022_lg	/influence/influence_node/influenced_by	/m/032md
/m/02lxj_	/base/popstra/celebrity/friendship./base/popstra/friendship/participant	/m/01kgg9
/m/07s9rl0	/media_common/netflix_genre/titles	/m/04gp58p
/m/01jmyj	/film/film/other_crew./film/film_crew_gig/film_crew_role	/m/0ch6mp2
/m/01bcp7	/medicine/disease/risk_factors	/m/05zppz
/m/03hj3b3	/film/film/genre	/m/02l7c8
/m/0fpzt5	/people/person/places_lived./people/place_lived/location	/m/0f2r6
/m/027_tg	/tv/tv_network/programs./tv/tv_network_duration/program	/m/05r1_t
/m/0154j	/military/military_combatant/military_conflicts./military/military_combatant_group/combatants	/m/087vz
/m/0bj25	/film/film/cinematography	/m/087v17
/m/0l14md	/music/performance_role/track_performances./music/track_contribution/role	/m/01rhl
/m/0cjdk	/award/award_nominee/award_nominations./award/award_nomination/nominated_for	/m/025ts_z
/m/0b7l4x	/film/film/other_crew./film/film_crew_gig/crewmember	/m/03m49ly
/m/029b9k	/award/award_nominee/award_nominations./award/award_nomination/award	/m/09qj50
/m/015vq_	/award/award_nominee/award_nominations./award/award_nomination/award_nominee	/m/02ch1w
/m/0275n3y	/award/award_ceremony/awards_presented./award/award_honor/award_winner	/m/02y_2y
/m/0c5wln	/soccer/football_team/current_roster./soccer/football_roster_position/position	/m/0dgrmp
/m/01xqw	/music/instrument/instrumentalists	/m/06p03s
/m/05qbckf	/film/film/release_date_s./film/film_regional_release_date/film_release_region	/m/06c1y
/m/01hqhm	/award/award_winning_work/awards_won./award/award_honor/award	/m/05h5nb8
/m/03h610	/award/award_nominee/award_nominations./award/award_nomination/award	/m/054krc
/m/0bx_q	/base/popstra/celebrity/dated./base/popstra/dated/participant	/m/01vvb4m
/m/02wwmhc	/film/film/other_crew./film/film_crew_gig/film_crew_role	/m/09vw2b7
/m/036jb	/people/person/spouse_s./people/marriage/type_of_union	/m/04ztj
/m/0ql7q	/military/military_conflict/combatants./military/military_combatant_group/combatants	/m/01d8l
/m/01dhmw	/people/person/spouse_s./people/marriage/type_of_union	/m/04ztj
/m/0b_dy	/award/award_winner/awards_won./award/award_honor/award_winner	/m/02qgqt
/m/07brj	/music/performance_role/regular_performances./music/group_membership/role	/m/0l14md
/m/07swvb	/award/award_nominee/award_nominations./award/award_nomination/award_nominee	/m/07ldhs
/m/02mhfy	/people/person/languages	/m/02h40lc
/m/02qlp4	/film/film/other_crew./film/film_crew_gig/film_crew_role	/m/0ch6mp2
/m/0xnvg	/people/ethnicity/people	/m/02lg3y
/m/06m6z6	/award/award_nominee/award_nominations./award/award_nomination/nominated_for	/m/040_lv
/m/014mlp	/education/educational_degree/people_with_this_degree./education/education/institution	/m/02z6fs
/m/07jqjx	/film/film/release_date_s./film/film_regional_release_date/film_release_region	/m/06qd3
/m/014mlp	/education/educational_degree/people_with_this_degree./education/education/institution	/m/01g7_r
/m/01vdm0	/music/performance_role/track_performances./music/track_contribution/role	/m/0myk8
/m/0gl02yg	/film/film/country	/m/0d05w3
/m/01jmyj	/film/film/language	/m/02h40lc
/m/07ylj	/olympics/olympic_participating_country/medals_won./olympics/olympic_medal_honor/olympics	/m/06sks6
/m/03_xj	/location/country/official_language	/m/064_8sq
/m/01nfys	/award/award_nominee/award_nominations./award/award_nomination/award_nominee	/m/01z7_f
/m/01jvxb	/education/educational_institution/students_graduates./education/education/major_field_of_study	/m/064_8sq
/m/0dgrmp	/sports/sports_position/players./sports/sports_team_roster/team	/m/03_44z
/m/0bzm__	/award/award_ceremony/awards_presented./award/award_honor/award_winner	/m/01v0fn1
/m/02gnj2	/people/person/gender	/m/05zppz
/m/01z88t	/location/statistical_region/places_exported_to./location/imports_and_exports/exported_to	/m/0d05w3
/m/04jkpgv	/film/film/release_date_s./film/film_regional_release_date/film_release_region	/m/0154j
/m/059f4	/location/statistical_region/religions./location/religion_percentage/religion	/m/01lp8
/m/02h4rq6	/education/educational_degree/people_with_this_degree./education/education/institution	/m/01n6r0
/m/03xq0f	/film/film_distributor/films_distributed./film/film_film_distributor_relationship/film	/m/0b6l1st
/m/0bp_b2	/award/award_category/winners./award/award_honor/award_winner	/m/021vwt
/m/0cp9f9	/award/award_winner/awards_won./award/award_honor/award_winner	/m/0c7t58
/m/0bh8yn3	/film/film/other_crew./film/film_crew_gig/film_crew_role	/m/01pvkk
/m/0djb3vw	/film/film/release_date_s./film/film_regional_release_date/film_release_region	/m/0154j
/m/0h7x	/location/location/contains	/m/012rrr
/m/0gv40	/award/award_nominee/award_nominations./award/award_nomination/nominated_for	/m/0k419
/m/0prhz	/film/film/country	/m/0f8l9c
/m/06dfz1	/tv/tv_program/languages	/m/02h40lc
/m/04dqdk	/people/person/gender	/m/05zppz
/m/07swvb	/people/person/languages	/m/02h40lc
/m/01cw51	/award/award_category/winners./award/award_honor/ceremony	/m/019bk0
/m/032sl_	/film/film/other_crew./film/film_crew_gig/film_crew_role	/m/0ch6mp2
/m/01mkn_d	/award/award_nominee/award_nominations./award/award_nomination/nominated_for	/m/01br2w
/m/043ljr	/organization/organization/headquarters./location/mailing_address/state_province_region	/m/05k7sb
/m/01w58n3	/award/award_nominee/award_nominations./award/award_nomination/award_nominee	/m/0cc5tgk
/m/04s430	/base/saturdaynightlive/snl_cast_member/seasons./base/saturdaynightlive/snl_season_tenure/cast_members	/m/01v3s2_
/m/060j8b	/award/award_winner/awards_won./award/award_honor/award_winner	/m/0cj36c
/m/0879bpq	/film/film/release_date_s./film/film_regional_release_date/film_release_region	/m/05b4w
/m/01w9wwg	/award/award_nominee/award_nominations./award/award_nomination/award_nominee	/m/03h_9lg
/m/05cx7x	/award/award_nominee/award_nominations./award/award_nomination/award	/m/09sb52
/m/02qvhbb	/people/person/nationality	/m/03rk0
/m/016tt2	/film/film_distributor/films_distributed./film/film_film_distributor_relationship/film	/m/0bykpk
/m/0gz6b6g	/film/film/release_date_s./film/film_regional_release_date/film_release_region	/m/0154j
/m/0227tr	/award/award_winner/awards_won./award/award_honor/award_winner	/m/06g2d1
/m/05zdk2	/people/person/nationality	/m/03rk0
/m/011vx3	/people/person/spouse_s./people/marriage/type_of_union	/m/04ztj
/m/04f7c55	/people/person/religion	/m/01lp8
/m/0dgrmp	/sports/sports_position/players./sports/sports_team_roster/team	/m/03c0t9
/m/02rybfn	/people/person/spouse_s./people/marriage/type_of_union	/m/04ztj
/m/01xqw	/music/performance_role/track_performances./music/track_contribution/role	/m/01vdm0
/m/0cw4l	/location/administrative_division/country	/m/03rk0
/m/02yw5r	/time/event/instance_of_recurring_event	/m/0g_w
/m/025l5	/award/award_nominee/award_nominations./award/award_nomination/award	/m/026mg3
/m/0276jmv	/people/person/spouse_s./people/marriage/type_of_union	/m/04ztj
/m/02s2lg	/base/x2010fifaworldcupsouthafrica/world_cup_squad/current_world_cup_squad./base/x2010fifaworldcupsouthafrica/current_world_cup_squad/current_club	/m/0cttx
/m/027hnjh	/people/person/gender	/m/05zppz
/m/02h4rq6	/education/educational_degree/people_with_this_degree./education/education/institution	/m/01_s9q
/m/02qmncd	/people/person/gender	/m/05zppz
/m/0gk4g	/people/cause_of_death/people	/m/09x8ms
/m/0dq3c	/business/job_title/people_with_this_title./business/employment_tenure/company	/m/01frpd
/m/02knxx	/people/cause_of_death/people	/m/06vqdf
/m/01qbl	/music/performance_role/guest_performances./music/recording_contribution/performance_role	/m/0l14md
/m/0154qm	/film/actor/film./film/performance/film	/m/026p4q7
/m/094jv	/location/location/contains	/m/09kvv
/m/0bq8tmw	/film/film/other_crew./film/film_crew_gig/film_crew_role	/m/0ch6mp2
/m/019pm_	/award/award_nominee/award_nominations./award/award_nomination/award_nominee	/m/01ps2h8
/m/027tbrc	/tv/tv_program/regular_cast./tv/regular_tv_appearance/actor	/m/01ckhj
/m/052hl	/award/award_nominee/award_nominations./award/award_nomination/award	/m/09qvc0
/m/0m31m	/film/actor/film./film/performance/film	/m/0m313
/m/05ljv7	/music/performance_role/track_performances./music/track_contribution/role	/m/01v1d8
/m/030znt	/award/award_nominee/award_nominations./award/award_nomination/award	/m/0bfvw2
/m/0dmn0x	/film/film/genre	/m/07s9rl0
/m/0m313	/film/film/other_crew./film/film_crew_gig/film_crew_role	/m/09vw2b7
/m/07l50_1	/film/film/language	/m/02h40lc
/m/0bp_b2	/award/award_category/winners./award/award_honor/ceremony	/m/03nnm4t
/m/0dzc16	/people/person/gender	/m/05zppz
/m/028qdb	/award/award_nominee/award_nominations./award/award_nomination/award_nominee	/m/02qlg7s
/m/01h72l	/award/award_winning_work/awards_won./award/award_honor/award_winner	/m/055sjw
/m/01nhkxp	/award/award_nominee/award_nominations./award/award_nomination/award_nominee	/m/05vzw3
/m/0291hr	/film/film/written_by	/m/052hl
/m/02rrsz	/people/person/spouse_s./people/marriage/spouse	/m/03q43g
/m/0dgrmp	/sports/sports_position/players./sports/sports_team_roster/team	/m/05z01
/m/018grr	/award/award_nominee/award_nominations./award/award_nomination/nominated_for	/m/0gc_c_
/m/0gqz2	/award/award_category/winners./award/award_honor/ceremony	/m/073h9x
/m/05_swj	/award/award_nominee/award_nominations./award/award_nomination/award	/m/0gqz2
/m/03zg2x	/award/award_winner/awards_won./award/award_honor/award_winner	/m/01qqtr
/m/02r8hh_	/film/film/release_date_s./film/film_regional_release_date/film_release_region	/m/03rk0
/m/03k7bd	/people/person/places_lived./people/place_lived/location	/m/01sn3
/m/014mlp	/education/educational_degree/people_with_this_degree./education/education/institution	/m/02607j
/m/014g_s	/people/person/places_lived./people/place_lived/location	/m/013ksx
/m/0bh8yn3	/film/film/release_date_s./film/film_regional_release_date/film_release_region	/m/0f8l9c
/m/07jnt	/film/film/release_date_s./film/film_regional_release_date/film_release_region	/m/06npd
/m/0pksh	/film/actor/film./film/performance/film	/m/0gl02yg
/m/0c2tf	/people/person/religion	/m/0c8wxp
/m/04sh80	/film/film/written_by	/m/06d6y
/m/02rdxsh	/award/award_category/nominees./award/award_nomination/nominated_for	/m/0sxns
/m/0hr41p6	/film/film/language	/m/02h40lc
/m/04smkr	/award/award_nominee/award_nominations./award/award_nomination/award_nominee	/m/0b_dy
/m/0661m4p	/film/film/release_date_s./film/film_regional_release_date/film_release_region	/m/06c1y
/m/0bqvs2	/film/actor/film./film/performance/film	/m/03l6q0
/m/0d8c4	/organization/organization/headquarters./location/mailing_address/state_province_region	/m/01n7q
/m/0bkmf	/base/popstra/celebrity/dated./base/popstra/dated/participant	/m/01kgg9
/m/0509bl	/award/award_nominee/award_nominations./award/award_nomination/nominated_for	/m/0b76kw1
/m/025l5	/award/award_nominee/award_nominations./award/award_nomination/award	/m/026mfs
/m/01gsry	/government/legislative_session/members./government/government_position_held/legislative_sessions	/m/01gsrl
/m/04cy8rb	/award/award_nominee/award_nominations./award/award_nomination/nominated_for	/m/048scx
/m/047fjjr	/film/film/release_date_s./film/film_regional_release_date/film_release_region	/m/0d05w3
/m/01v_pj6	/people/person/gender	/m/05zppz
/m/0cwrr	/tv/tv_program/genre	/m/0dm00
/m/05fgt1	/film/film/edited_by	/m/02kxbwx
/m/0cwrr	/award/award_winning_work/awards_won./award/award_honor/award_winner	/m/06h7l7
/m/0l14md	/music/performance_role/track_performances./music/track_contribution/role	/m/03qlv7
/m/0b_6pv	/base/marchmadness/ncaa_basketball_tournament/seeds./base/marchmadness/ncaa_tournament_seed/team	/m/026xxv_
/m/01hhvg	/organization/organization/headquarters./location/mailing_address/citytown	/m/0r3wm
/m/01p4vl	/award/award_nominee/award_nominations./award/award_nomination/award	/m/05p09zm
/m/02l4pj	/award/award_winner/awards_won./award/award_honor/award_winner	/m/02qgqt
/m/0l14md	/music/performance_role/track_performances./music/track_contribution/role	/m/01679d
/m/01v_pj6	/people/person/spouse_s./people/marriage/type_of_union	/m/04ztj
/m/02ylg6	/film/film/other_crew./film/film_crew_gig/film_crew_role	/m/0ch6mp2
/m/0cp0ph6	/film/film/written_by	/m/0cj2nl
/m/0kk9v	/organization/organization/headquarters./location/mailing_address/state_province_region	/m/01n7q
/m/07qg8v	/film/film/release_date_s./film/film_regional_release_date/film_release_region	/m/0jgd
/m/03c6v3	/people/person/religion	/m/0c8wxp
/m/058dm9	/soccer/football_team/current_roster./soccer/football_roster_position/position	/m/0dgrmp
/m/01w724	/people/person/profession	/m/016z4k
/m/02xwq9	/award/award_nominee/award_nominations./award/award_nomination/award	/m/08_vwq
/m/05g3b	/sports/sports_team/roster./american_football/football_historical_roster_position/position_s	/m/0b13yt
/m/0fgrm	/film/film/genre	/m/04t36
/m/015_30	/award/award_nominee/award_nominations./award/award_nomination/award	/m/01bgqh
/m/064r97z	/award/award_winning_work/awards_won./award/award_honor/award	/m/0bfvd4
/m/02pzz3p	/award/award_category/winners./award/award_honor/award_winner	/m/06w6_
/m/0pv2t	/film/film/written_by	/m/05jjl
/m/02_xgp2	/education/educational_degree/people_with_this_degree./education/education/major_field_of_study	/m/02h40lc
/m/0194zl	/film/film/other_crew./film/film_crew_gig/film_crew_role	/m/0ch6mp2
/m/01k_n63	/award/award_nominee/award_nominations./award/award_nomination/award_nominee	/m/0168cl
/m/0hsmh	/award/award_nominee/award_nominations./award/award_nomination/nominated_for	/m/0ccd3x
/m/0ct_yc	/people/person/gender	/m/05zppz
/m/0f8l9c	/location/location/contains	/m/0lwkz
/m/02yxbc	/film/film/genre	/m/07s9rl0
/m/02x258x	/award/award_category/nominees./award/award_nomination/nominated_for	/m/03qnc6q
/m/0gkr9q	/award/award_category/nominees./award/award_nomination/nominated_for	/m/0dsx3f
/m/0jbp0	/people/person/gender	/m/05zppz
/m/05pzdk	/award/award_nominee/award_nominations./award/award_nomination/award_nominee	/m/01h1b
/m/01qbl	/music/performance_role/track_performances./music/track_contribution/role	/m/0l15bq
/m/0l786	/award/award_nominee/award_nominations./award/award_nomination/award	/m/0bfvd4
/m/0gx1673	/award/award_ceremony/awards_presented./award/award_honor/award_winner	/m/06x4l_
/m/0dgrmp	/sports/sports_position/players./sports/sports_team_roster/team	/m/03l7tr
/m/01v1d8	/music/performance_role/guest_performances./music/recording_contribution/performance_role	/m/0l14md
/m/02wtp6	/film/film/release_date_s./film/film_regional_release_date/film_release_region	/m/07ylj
/m/0dgrmp	/sports/sports_position/players./sports/sports_team_roster/team	/m/048xg8
/m/02qgyv	/award/award_nominee/award_nominations./award/award_nomination/award_nominee	/m/0bqdvt
/m/0pksh	/film/director/film	/m/065ym0c
/m/07ldhs	/award/award_nominee/award_nominations./award/award_nomination/award_nominee	/m/07swvb
/m/05sy_5	/award/award_winning_work/awards_won./award/award_honor/award_winner	/m/06g2d1
/m/067nsm	/people/person/gender	/m/05zppz
/m/027hnjh	/award/award_nominee/award_nominations./award/award_nomination/award_nominee	/m/01gp_x
/m/017yxq	/people/person/profession	/m/0dxtg
/m/078jt5	/people/person/gender	/m/05zppz
/m/07swvb	/film/actor/film./film/performance/film	/m/05pdh86
/m/0g2c8	/award/hall_of_fame/inductees./award/hall_of_fame_induction/inductee	/m/08w4pm
/m/03rtmz	/government/legislative_session/members./government/government_position_held/district_represented	/m/050l8
/m/01n5309	/influence/influence_node/influenced_by	/m/0bqs56
/m/04b5n0	/soccer/football_team/current_roster./soccer/football_roster_position/position	/m/0dgrmp
/m/02q_4ph	/film/film/genre	/m/04t36
/m/0cq7tx	/film/film/produced_by	/m/0hsmh
/m/07qg8v	/film/film/release_date_s./film/film_regional_release_date/film_release_region	/m/0h7x
/m/0bn9sc	/sports/pro_athlete/teams./sports/sports_team_roster/team	/m/01rl_3
/m/04ztj	/people/marriage_union_type/unions_of_this_type./people/marriage/location_of_ceremony	/m/0dbdy
/m/073w14	/award/award_nominee/award_nominations./award/award_nomination/nominated_for	/m/026p4q7
/m/0ply0	/location/hud_county_place/county	/m/0jrtv
/m/023kzp	/award/award_nominee/award_nominations./award/award_nomination/award_nominee	/m/019pm_
/m/0419kt	/film/film/language	/m/02h40lc
/m/01vvyc_	/award/award_nominee/award_nominations./award/award_nomination/award	/m/03t5b6
/m/04h68j	/award/award_nominee/award_nominations./award/award_nomination/award_nominee	/m/027hnjh
/m/05q7cj	/award/award_ceremony/awards_presented./award/award_honor/award_winner	/m/02cx72
/m/0fby2t	/people/person/languages	/m/02h40lc
/m/02rdxsh	/award/award_category/nominees./award/award_nomination/nominated_for	/m/0jqj5
/m/08nvyr	/film/film/other_crew./film/film_crew_gig/film_crew_role	/m/0ch6mp2
/m/0319l	/music/performance_role/track_performances./music/track_contribution/role	/m/05842k
/m/01hcj2	/award/award_nominee/award_nominations./award/award_nomination/award	/m/09qj50
/m/0j5ym	/time/event/locations	/m/0d05w3
/m/0l14md	/music/performance_role/track_performances./music/track_contribution/role	/m/07brj
/m/040j2_	/people/person/spouse_s./people/marriage/type_of_union	/m/04ztj
/m/0j298t8	/award/award_category/nominees./award/award_nomination/nominated_for	/m/05p09dd
/m/05pdh86	/film/film/other_crew./film/film_crew_gig/film_crew_role	/m/0ch6mp2
/m/03gvt	/music/performance_role/track_performances./music/track_contribution/role	/m/05842k
/m/05sy_5	/film/film/genre	/m/07s9rl0
/m/069z_5	/people/person/spouse_s./people/marriage/type_of_union	/m/04ztj
/m/0jsqk	/film/film/language	/m/02h40lc
/m/051y1hd	/people/person/profession	/m/089fss
/m/01j7z7	/people/person/profession	/m/0np9r
/m/01fyzy	/award/award_nominee/award_nominations./award/award_nomination/award	/m/05p09zm
/m/0dckvs	/film/film/genre	/m/07s9rl0
/m/0x67	/people/ethnicity/people	/m/01w7nwm
/m/02mt4k	/award/award_winner/awards_won./award/award_honor/award_winner	/m/02qgqt
/m/023361	/award/award_nominee/award_nominations./award/award_nomination/award	/m/054krc
/m/01gvr1	/award/award_nominee/award_nominations./award/award_nomination/award_nominee	/m/09yhzs
/m/026p_bs	/film/film/release_date_s./film/film_regional_release_date/film_release_region	/m/0h7x
/m/02s6sh	/people/person/gender	/m/05zppz
/m/02bj6k	/film/actor/film./film/performance/film	/m/0gkz15s
/m/0x67	/people/ethnicity/people	/m/01vzx45
/m/03fbb6	/award/award_nominee/award_nominations./award/award_nomination/award	/m/09qvc0
/m/04vr_f	/film/film/language	/m/02h40lc
/m/05c26ss	/film/film/release_date_s./film/film_regional_release_date/film_release_region	/m/04gzd
/m/0154qm	/award/award_winner/awards_won./award/award_honor/award_winner	/m/02ck7w
/m/0c53vt	/time/event/instance_of_recurring_event	/m/0g_w
/m/05pdh86	/film/film/release_date_s./film/film_regional_release_date/film_release_region	/m/0154j
/m/0bj25	/award/award_winning_work/awards_won./award/award_honor/award	/m/040njc
/m/083chw	/award/award_nominee/award_nominations./award/award_nomination/award_nominee	/m/0cj36c
/m/0227tr	/film/actor/film./film/performance/film	/m/03t97y
/m/02l4pj	/award/award_nominee/award_nominations./award/award_nomination/award_nominee	/m/02mt4k
/m/0gx_p	/award/award_nominee/award_nominations./award/award_nomination/award	/m/09sb52
/m/01pr6q7	/award/award_nominee/award_nominations./award/award_nomination/nominated_for	/m/0kb1g
/m/03rtmz	/government/legislative_session/members./government/government_position_held/district_represented	/m/03gh4
/m/05fgt1	/film/film/produced_by	/m/02kxbwx
/m/0bqs56	/people/person/profession	/m/0np9r
/m/0g2lq	/people/person/spouse_s./people/marriage/type_of_union	/m/04ztj
/m/03k7bd	/people/person/languages	/m/02h40lc
/m/04rwx	/education/educational_institution/students_graduates./education/education/major_field_of_study	/m/037mh8
/m/0l14md	/music/instrument/instrumentalists	/m/01v0fn1
/m/03h_9lg	/award/award_nominee/award_nominations./award/award_nomination/award_nominee	/m/036hf4
/m/02qyntr	/award/award_category/nominees./award/award_nomination/nominated_for	/m/0cf08
/m/05g49	/sports/sports_team/colors	/m/038hg
/m/05c0jwl	/organization/role/leaders./organization/leadership/organization	/m/01sjz_
/m/04f9r2	/people/person/profession	/m/01c72t
/m/0509bl	/award/award_nominee/award_nominations./award/award_nomination/award_nominee	/m/0blbxk
/m/0gk4g	/people/cause_of_death/people	/m/0bkmf
/m/06t74h	/award/award_nominee/award_nominations./award/award_nomination/award_nominee	/m/0g8st4
/m/014cw2	/people/person/spouse_s./people/marriage/type_of_union	/m/04ztj
/m/0290rb	/location/location/contains	/m/02cbvn
/m/08gsvw	/film/film/other_crew./film/film_crew_gig/film_crew_role	/m/09vw2b7
/m/040njc	/award/award_category/nominees./award/award_nomination/nominated_for	/m/05sy_5
/m/02704ff	/film/film/language	/m/02h40lc
/m/0h5f5n	/people/person/gender	/m/05zppz
/m/0154j	/location/country/official_language	/m/064_8sq
/m/05h43ls	/film/film/genre	/m/07s9rl0
/m/027l0b	/people/person/profession	/m/0dxtg
/m/02qjb_	/soccer/football_team/current_roster./sports/sports_team_roster/position	/m/0dgrmp
/m/02f777	/award/award_category/winners./award/award_honor/award_winner	/m/0gbwp
/m/023qfd	/people/person/spouse_s./people/marriage/type_of_union	/m/04ztj
/m/03b0q4	/film/actor/film./film/performance/film	/m/0g68zt
/m/026zvx7	/award/award_nominee/award_nominations./award/award_nomination/award_nominee	/m/03zqc1
/m/0309lm	/film/actor/film./film/performance/film	/m/0bv8h2
/m/057176	/award/award_nominee/award_nominations./award/award_nomination/award	/m/09sb52
/m/02wtp6	/film/film/release_date_s./film/film_regional_release_date/film_release_region	/m/05b4w
/m/03wh8kl	/award/award_nominee/award_nominations./award/award_nomination/award_nominee	/m/0d4fqn
/m/02cl1	/travel/travel_destination/climate./travel/travel_destination_monthly_climate/month	/m/02xx5
/m/01fyzy	/people/person/profession	/m/0dxtg
/m/0dyb1	/award/award_nominated_work/award_nominations./award/award_nomination/nominated_for	/m/01xdxy
/m/02l6dy	/award/award_winner/awards_won./award/award_honor/award_winner	/m/0dyztm
/m/015jr	/location/location/adjoin_s./location/adjoining_relationship/adjoins	/m/050l8
/m/0qb0j	/base/aareas/schema/administrative_area/administrative_parent	/m/0d05w3
/m/01k_mc	/award/award_nominee/award_nominations./award/award_nomination/award	/m/01cw51
/m/0gk4g	/people/cause_of_death/people	/m/01hkg9
/m/01vsksr	/music/group_member/membership./music/group_membership/role	/m/0l14md
/m/0fj52s	/food/food/nutrients./food/nutrition_fact/nutrient	/m/025tkqy
/m/01v_pj6	/award/award_nominee/award_nominations./award/award_nomination/award	/m/02v1m7
/m/03m3nzf	/award/award_nominee/award_nominations./award/award_nomination/award	/m/09sb52
/m/01v1d8	/music/performance_role/track_performances./music/track_contribution/role	/m/01xqw
/m/0hw1j	/award/award_nominee/award_nominations./award/award_nomination/award_nominee	/m/07s93v
/m/05qbckf	/film/film/release_date_s./film/film_regional_release_date/film_release_region	/m/05b4w
/m/02zbjwr	/sports/pro_athlete/teams./sports/sports_team_roster/team	/m/0420td
/m/0b7l4x	/film/film/genre	/m/07s9rl0
/m/06rvn	/music/performance_role/track_performances./music/track_contribution/role	/m/0l15bq
/m/01b9ck	/award/award_winner/awards_won./award/award_honor/award_winner	/m/016tt2
/m/012rrr	/location/administrative_division/first_level_division_of	/m/0h7x
/m/023sng	/people/person/nationality	/m/03rk0
/m/01qq_lp	/people/person/nationality	/m/0f8l9c
/m/04g5k	/olympics/olympic_participating_country/athletes./olympics/olympic_athlete_affiliation/olympics	/m/06sks6
/m/04w391	/award/award_nominee/award_nominations./award/award_nomination/award_nominee	/m/016vg8
/m/03xpsrx	/people/person/gender	/m/05zppz
/m/050rj	/music/performance_role/regular_performances./music/group_membership/role	/m/0l14md
/m/02q0k7v	/film/film/other_crew./film/film_crew_gig/film_crew_role	/m/09vw2b7
/m/0259r0	/people/person/gender	/m/05zppz
/m/028tv0	/music/performance_role/regular_performances./music/group_membership/role	/m/05842k
/m/03xf_m	/film/film/language	/m/02h40lc
/m/01vrlqd	/people/person/profession	/m/0dxtg
/m/01n7q	/location/location/contains	/m/0kvt9
/m/070j61	/film/director/film	/m/05h43ls
/m/03rk0	/location/location/contains	/m/0fl2s
/m/012vby	/film/director/film	/m/0gnkb
/m/01h8rk	/education/educational_institution/colors	/m/036k5h
/m/0889x	/people/person/nationality	/m/0d0vqn
/m/03wj4r8	/film/film/genre	/m/04t36
/m/06h7l7	/tv/tv_writer/tv_programs./tv/tv_program_writer_relationship/tv_program	/m/0cwrr
/m/063hp4	/film/film/other_crew./film/film_crew_gig/film_crew_role	/m/01pvkk
/m/07ldhs	/award/award_nominee/award_nominations./award/award_nomination/award	/m/05p09zm
/m/051cc	/people/person/place_of_birth	/m/013yq
/m/09ntbc	/sports/pro_athlete/teams./sports/sports_team_roster/team	/m/03_44z
/m/02mt4k	/award/award_nominee/award_nominations./award/award_nomination/award_nominee	/m/02qgqt
/m/0fd3y	/music/genre/parent_genre	/m/0190_q
/m/07m69t	/sports/pro_athlete/teams./sports/sports_team_roster/team	/m/01gxqf
/m/055td_	/film/film/genre	/m/07s9rl0
/m/04g5k	/location/location/time_zones	/m/03plfd
/m/0184jw	/people/person/place_of_birth	/m/06kx2
/m/0j46b	/sports/sports_team/colors	/m/038hg
/m/040z9	/award/award_nominee/award_nominations./award/award_nomination/award	/m/0789_m
/m/019fz	/influence/influence_node/peers./influence/peer_relationship/peers	/m/0424m
/m/03hj3b3	/film/film/language	/m/02h40lc
/m/03bxh	/people/person/places_lived./people/place_lived/location	/m/03pbf
/m/05jjl	/people/person/profession	/m/0dxtg
/m/09qvms	/award/award_ceremony/awards_presented./award/award_honor/award_winner	/m/02qgqt
/m/012cph	/people/person/spouse_s./people/marriage/type_of_union	/m/04ztj
/m/03rk0	/olympics/olympic_participating_country/medals_won./olympics/olympic_medal_honor/olympics	/m/0jhn7
/m/01vvb4m	/award/award_nominee/award_nominations./award/award_nomination/award	/m/05p09zm
/m/06cp5	/music/genre/artists	/m/01vw26l
/m/09pl3f	/people/person/spouse_s./people/marriage/type_of_union	/m/04ztj
/m/05pdh86	/film/film/release_date_s./film/film_regional_release_date/film_release_region	/m/06c1y
/m/02y9ln	/people/person/nationality	/m/06qd3
/m/02s6sh	/music/artist/track_contributions./music/track_contribution/role	/m/0l14qv
/m/06bvp	/film/film_subject/films	/m/01br2w
/m/02h4rq6	/education/educational_degree/people_with_this_degree./education/education/institution	/m/02z6fs
/m/0gx9rvq	/film/film/release_date_s./film/film_regional_release_date/film_release_region	/m/0jgd
/m/0myk8	/music/performance_role/track_performances./music/track_contribution/role	/m/0l15bq
/m/0309lm	/film/actor/film./film/performance/film	/m/034qrh
/m/019f2f	/award/award_nominee/award_nominations./award/award_nomination/award_nominee	/m/030znt
/m/01242_	/film/film/other_crew./film/film_crew_gig/film_crew_role	/m/01pvkk
/m/04q7r	/music/performance_role/track_performances./music/track_contribution/role	/m/01vdm0
/m/05m883	/people/person/profession	/m/0dxtg
/m/0fh2v5	/film/film/other_crew./film/film_crew_gig/film_crew_role	/m/0ch6mp2
/m/0l15bq	/music/performance_role/guest_performances./music/recording_contribution/performance_role	/m/03gvt
/m/028tv0	/music/performance_role/regular_performances./music/group_membership/role	/m/01vdm0
/m/07r4c	/people/person/spouse_s./people/marriage/type_of_union	/m/04ztj
/m/02l4pj	/award/award_winner/awards_won./award/award_honor/award_winner	/m/0755wz
/m/05fnl9	/award/award_nominee/award_nominations./award/award_nomination/award_nominee	/m/02m92h
/m/02qgqt	/award/award_nominee/award_nominations./award/award_nomination/award_nominee	/m/016vg8
/m/09gdm7q	/film/film/other_crew./film/film_crew_gig/film_crew_role	/m/089fss
/m/0h5f5n	/award/award_nominee/award_nominations./award/award_nomination/award	/m/01l78d
/m/02ylg6	/film/film/language	/m/02h40lc
/m/03dctt	/people/person/nationality	/m/03rk0
/m/05qbckf	/film/film/release_date_s./film/film_regional_release_date/film_release_region	/m/01crd5
/m/02q_x_l	/film/film/genre	/m/07s9rl0
/m/01kwsg	/award/award_nominee/award_nominations./award/award_nomination/award_nominee	/m/02qgyv
/m/067nsm	/people/person/profession	/m/01c72t
/m/05c46y6	/film/film/other_crew./film/film_crew_gig/film_crew_role	/m/0215hd
/m/01pr6q7	/people/person/gender	/m/05zppz
/m/0dc_ms	/film/film/release_date_s./film/film_regional_release_date/film_release_region	/m/0f8l9c
/m/05cx7x	/award/award_nominee/award_nominations./award/award_nomination/award_nominee	/m/08swgx
/m/0p5vf	/government/government_office_category/officeholders./government/government_position_held/jurisdiction_of_office	/m/07cfx
/m/036jb	/award/award_nominee/award_nominations./award/award_nomination/award	/m/054ky1
/m/05fgt1	/film/film/other_crew./film/film_crew_gig/crewmember	/m/03m49ly
