# Supplementary material for: Relation semantic fusion in subgraph for inductive link prediction in knowledge graphs
Source: PeerJ Comput Sci. 2024 Oct 1;10:e2324. doi: 10.7717/peerj-cs.2324 (PMC11639272; doi:10.7717/peerj-cs.2324)
Supplement: Supplemental Information 1 [file peerj-cs-10-2324-s001.zip › Data/fb237_v2_ind/valid.txt]

/m/0h1nt	/award/award_nominee/award_nominations./award/award_nomination/nominated_for	/m/08bytj
/m/0g1rw	/film/film_distributor/films_distributed./film/film_film_distributor_relationship/film	/m/0bl5c
/m/0347xl	/award/award_nominee/award_nominations./award/award_nomination/award_nominee	/m/0c3p7
/m/011k11	/music/record_label/artist	/m/0pj9t
/m/02vp1f_	/film/film/release_date_s./film/film_regional_release_date/film_release_region	/m/03h64
/m/021_rm	/award/award_winner/awards_won./award/award_honor/award_winner	/m/02lfns
/m/02qssrm	/award/award_nominee/award_nominations./award/award_nomination/award_nominee	/m/05yjhm
/m/033cnk	/food/food/nutrients./food/nutrition_fact/nutrient	/m/0g5gq
/m/05p1tzf	/film/film/country	/m/0345h
/m/016yvw	/award/award_nominee/award_nominations./award/award_nomination/award_nominee	/m/05dbf
/m/02hsq3m	/award/award_category/nominees./award/award_nomination/nominated_for	/m/0639bg
/m/060bp	/government/government_office_category/officeholders./government/government_position_held/jurisdiction_of_office	/m/03shp
/m/05kkh	/location/location/time_zones	/m/02hcv8
/m/09b0xs	/award/award_winner/awards_won./award/award_honor/award_winner	/m/06jrhz
/m/042g97	/film/film/prequel	/m/0d_wms
/m/016zgj	/music/genre/artists	/m/0m_v0
/m/04h4c9	/film/film/other_crew./film/film_crew_gig/film_crew_role	/m/033smt
/m/03ctqqf	/tv/tv_program/regular_cast./tv/regular_tv_appearance/actor	/m/05cj4r
/m/042g97	/award/award_nominated_work/award_nominations./award/award_nomination/nominated_for	/m/0d_wms
/m/0284gcb	/award/award_nominee/award_nominations./award/award_nomination/award	/m/0cjyzs
/m/03fd8x	/soccer/football_team/current_roster./soccer/football_roster_position/position	/m/02_j1w
/m/017vkx	/music/group_member/membership./music/group_membership/role	/m/01vj9c
/m/0fk0xk	/award/award_ceremony/awards_presented./award/award_honor/award_winner	/m/076psv
/m/0gq_v	/award/award_category/nominees./award/award_nomination/nominated_for	/m/0cqnss
/m/03rt9	/location/location/contains	/m/02496r
/m/0jtg0	/music/performance_role/track_performances./music/track_contribution/role	/m/01vj9c
/m/09nhvw	/film/actor/film./film/performance/film	/m/03fts
/m/0232lm	/people/person/profession	/m/09jwl
/m/026t6	/music/instrument/instrumentalists	/m/0bg539
/m/0gq9h	/award/award_category/winners./award/award_honor/award_winner	/m/0g1rw
/m/0ccvx	/location/location/time_zones	/m/02hcv8
/m/0cqt41	/sports/sports_team/colors	/m/01g5v
/m/01l03w2	/award/award_winner/awards_won./award/award_honor/award_winner	/m/0m_v0
/m/083skw	/film/film/featured_film_locations	/m/0ftvg
/m/02_j1w	/sports/sports_position/players./sports/sports_team_roster/team	/m/02gys2
/m/06jw0s	/award/award_winner/awards_won./award/award_honor/award_winner	/m/02pt6k_
/m/02vr3gz	/film/film/release_date_s./film/film_regional_release_date/film_release_region	/m/06mkj
/m/033gn8	/education/educational_institution/students_graduates./education/education/student	/m/02d4ct
/m/092c5f	/award/award_ceremony/awards_presented./award/award_honor/honored_for	/m/01vksx
/m/03mkk4	/education/educational_degree/people_with_this_degree./education/education/institution	/m/01ky7c
/m/0345h	/media_common/netflix_genre/titles	/m/0d6b7
/m/0159h6	/film/actor/film./film/performance/film	/m/02py4c8
/m/06151l	/award/award_nominee/award_nominations./award/award_nomination/award_nominee	/m/0278x6s
/m/06r_by	/award/award_nominee/award_nominations./award/award_nomination/award	/m/0gr0m
/m/026t6	/music/performance_role/track_performances./music/track_contribution/role	/m/0l14j_
/m/01846t	/award/award_winner/awards_won./award/award_honor/award_winner	/m/024n3z
/m/073bb	/people/deceased_person/place_of_death	/m/04jpl
/m/0c1d0	/location/hud_county_place/county	/m/0mw5x
/m/011ycb	/film/film/release_date_s./film/film_regional_release_date/film_release_region	/m/03gj2
/m/01ky7c	/education/educational_institution/students_graduates./education/education/major_field_of_study	/m/0g4gr
/m/05yjhm	/award/award_winner/awards_won./award/award_honor/award_winner	/m/01k70_
/m/07xl34	/organization/role/leaders./organization/leadership/organization	/m/01ky7c
/m/0by1wkq	/film/film/release_date_s./film/film_regional_release_date/film_release_region	/m/03rjj
/m/011yl_	/film/film/other_crew./film/film_crew_gig/film_crew_role	/m/02_n3z
/m/05cljf	/award/award_nominee/award_nominations./award/award_nomination/award_nominee	/m/03gr7w
/m/06rkfs	/education/educational_institution/colors	/m/01g5v
/m/016xh5	/award/award_nominee/award_nominations./award/award_nomination/award_nominee	/m/0m2wm
/m/04lhc4	/award/award_winning_work/awards_won./award/award_honor/honored_for	/m/09cr8
/m/026t6	/music/performance_role/guest_performances./music/recording_contribution/performance_role	/m/011k_j
/m/0284gcb	/tv/tv_producer/programs_produced./tv/tv_producer_term/program	/m/0d68qy
/m/069_0y	/people/person/profession	/m/0dgd_
/m/01wdqrx	/people/person/profession	/m/0dz3r
/m/0ml_m	/location/location/time_zones	/m/02lcqs
/m/024fz9	/award/award_category/winners./award/award_honor/ceremony	/m/056878
/m/0bdwqv	/award/award_category/winners./award/award_honor/award_winner	/m/03pp73
/m/015z4j	/people/person/profession	/m/01445t
/m/073v6	/influence/influence_node/influenced_by	/m/0zm1
/m/0g56t9t	/film/film/release_date_s./film/film_regional_release_date/film_release_region	/m/03h64
/m/07j8kh	/people/person/profession	/m/09jwl
/m/0j_sncb	/education/educational_institution/students_graduates./education/education/major_field_of_study	/m/041y2
/m/02txdf	/education/educational_institution/students_graduates./education/education/major_field_of_study	/m/05qjt
/m/011zf2	/award/award_nominee/award_nominations./award/award_nomination/award	/m/02581c
/m/012q4n	/film/actor/film./film/performance/film	/m/04hk0w
/m/01w40h	/music/record_label/artist	/m/0p7h7
/m/01t0dy	/education/educational_institution/students_graduates./education/education/major_field_of_study	/m/05qjt
/m/01gjlw	/soccer/football_team/current_roster./soccer/football_roster_position/position	/m/02_j1w
/m/016ywr	/award/award_nominee/award_nominations./award/award_nomination/award_nominee	/m/09dv0sz
/m/08phg9	/film/film/music	/m/04ls53
/m/0mbql	/film/film/release_date_s./film/film_regional_release_date/film_release_region	/m/06mkj
/m/019v9k	/education/educational_degree/people_with_this_degree./education/education/major_field_of_study	/m/0pf2
/m/0bm70b	/award/award_category/winners./award/award_honor/ceremony	/m/0ds460j
/m/011k11	/music/record_label/artist	/m/01wp8w7
/m/01352_	/soccer/football_team/current_roster./soccer/football_roster_position/position	/m/02_j1w
/m/09kr66	/people/ethnicity/languages_spoken	/m/0t_2
/m/092c5f	/award/award_ceremony/awards_presented./award/award_honor/award_winner	/m/06151l
/m/01pbwwl	/award/award_nominee/award_nominations./award/award_nomination/award	/m/0bm70b
/m/032t2z	/people/deceased_person/place_of_death	/m/04jpl
/m/01hf6	/base/aareas/schema/administrative_area/administrative_parent	/m/05sb1
/m/02z1nbg	/award/award_category/winners./award/award_honor/award_winner	/m/01gvxv
/m/05cgy8	/award/award_nominee/award_nominations./award/award_nomination/award	/m/019f4v
/m/02vz6dn	/film/film/country	/m/0345h
/m/02d42t	/award/award_winner/awards_won./award/award_honor/award_winner	/m/05k2s_
/m/0glt670	/music/genre/artists	/m/01vrt_c
/m/026bt_h	/sports/sports_team/roster./american_football/football_historical_roster_position/position_s	/m/01r3hr
/m/0gq9h	/award/award_category/nominees./award/award_nomination/nominated_for	/m/0gmgwnv
/m/0gr0m	/award/award_category/nominees./award/award_nomination/nominated_for	/m/03cfkrw
/m/0l14j_	/music/performance_role/guest_performances./music/recording_contribution/performance_role	/m/0dwt5
/m/099c8n	/award/award_category/nominees./award/award_nomination/nominated_for	/m/0b1y_2
/m/0c11mj	/sports/pro_athlete/teams./sports/sports_team_roster/team	/m/01_gv
/m/0fpv_3_	/film/film/release_date_s./film/film_regional_release_date/film_release_region	/m/05r4w
/m/0342vg	/film/director/film	/m/08j7lh
/m/05b_gq	/film/film/country	/m/03rjj
/m/04m064	/award/award_nominee/award_nominations./award/award_nomination/award	/m/0bdwqv
/m/0159h6	/award/award_nominee/award_nominations./award/award_nomination/award	/m/024fz9
/m/03bwzr4	/education/educational_degree/people_with_this_degree./education/education/institution	/m/07szy
/m/07hgkd	/award/award_nominee/award_nominations./award/award_nomination/award_nominee	/m/016890
/m/01v9l67	/people/person/nationality	/m/06q1r
/m/0gz5hs	/tv/tv_producer/programs_produced./tv/tv_producer_term/program	/m/0584r4
/m/02qhlm	/soccer/football_team/current_roster./sports/sports_team_roster/position	/m/02_j1w
/m/0372kf	/people/person/profession	/m/09jwl
/m/01vv6xv	/music/group_member/membership./music/group_membership/role	/m/03bx0bm
/m/07s6fsf	/education/educational_degree/people_with_this_degree./education/education/major_field_of_study	/m/02_7t
/m/0h0wc	/award/award_nominee/award_nominations./award/award_nomination/award_nominee	/m/0170s4
/m/035zr0	/film/film/estimated_budget./measurement_unit/dated_money_value/currency	/m/01nv4h
/m/0g56t9t	/film/film/release_date_s./film/film_regional_release_date/film_release_region	/m/06mkj
/m/069_0y	/people/person/place_of_birth	/m/03h64
/m/02bp37	/government/legislative_session/members./government/government_position_held/district_represented	/m/081yw
/m/020y73	/film/film/genre	/m/082gq
/m/03c602	/award/award_nominee/award_nominations./award/award_nomination/award_nominee	/m/01wyq0w
/m/06q1r	/location/statistical_region/places_exported_to./location/imports_and_exports/exported_to	/m/06mkj
/m/0159h6	/award/award_nominee/award_nominations./award/award_nomination/award_nominee	/m/04rsd2
/m/02056s	/soccer/football_team/current_roster./sports/sports_team_roster/position	/m/02_j1w
/m/041mt	/influence/influence_node/influenced_by	/m/0f6lx
/m/0dtw1x	/film/film/personal_appearances./film/personal_film_appearance/person	/m/0sw6g
/m/01hw6wq	/people/person/profession	/m/0dz3r
/m/01r216	/award/award_winner/awards_won./award/award_honor/award_winner	/m/02j8nx
/m/07_m9_	/people/person/profession	/m/0cbd2
/m/01m15br	/award/award_winner/awards_won./award/award_honor/award_winner	/m/011zf2
/m/02_j1w	/sports/sports_position/players./sports/sports_team_roster/team	/m/035s37
/m/01m15br	/people/person/profession	/m/09jwl
/m/05k2s_	/award/award_winner/awards_won./award/award_honor/award_winner	/m/02d42t
/m/08pth9	/award/award_winner/awards_won./award/award_honor/award_winner	/m/07s95_l
/m/03lmx1	/people/ethnicity/people	/m/0159h6
/m/017180	/film/film/country	/m/0345h
/m/01tp5bj	/music/artist/contribution./music/recording_contribution/performance_role	/m/03bx0bm
/m/06jw0s	/award/award_winner/awards_won./award/award_honor/award_winner	/m/05yjhm
/m/0j0k	/location/location/contains	/m/03__y
/m/02gr81	/education/educational_institution/students_graduates./education/education/student	/m/016ksk
/m/02vyw	/award/award_nominee/award_nominations./award/award_nomination/nominated_for	/m/01rnly
/m/017s11	/film/film_distributor/films_distributed./film/film_film_distributor_relationship/film	/m/02rb84n
/m/02z1nbg	/award/award_category/winners./award/award_honor/award_winner	/m/01dbhb
/m/031296	/award/award_nominee/award_nominations./award/award_nomination/award_nominee	/m/039g82
/m/02t_v1	/award/award_winner/awards_won./award/award_honor/award_winner	/m/02_hj4
/m/019f4v	/award/award_category/nominees./award/award_nomination/nominated_for	/m/0hfzr
/m/07c5l	/location/location/contains	/m/03h2c
/m/0sw6g	/base/popstra/celebrity/dated./base/popstra/dated/participant	/m/06rgq
/m/062zm5h	/film/film/release_date_s./film/film_regional_release_date/film_release_region	/m/05sb1
/m/0m_v0	/award/award_winner/awards_won./award/award_honor/award_winner	/m/01k5t_3
/m/0fvd03	/education/educational_institution/students_graduates./education/education/major_field_of_study	/m/041y2
/m/0bqsy	/people/person/profession	/m/0dz3r
/m/02_j1w	/sports/sports_position/players./sports/sports_team_roster/team	/m/03n5v
/m/0262yt	/award/award_category/winners./award/award_honor/award_winner	/m/04mhl
/m/02_j1w	/sports/sports_position/players./sports/sports_team_roster/team	/m/0gxkm
/m/0dwt5	/music/performance_role/track_performances./music/track_contribution/role	/m/011k_j
/m/02vp1f_	/film/film/release_date_s./film/film_regional_release_date/film_release_region	/m/06mkj
/m/02ldmw	/organization/organization/headquarters./location/mailing_address/state_province_region	/m/05fkf
/m/03np_7	/education/educational_institution/colors	/m/01g5v
/m/0gq_v	/award/award_category/winners./award/award_honor/ceremony	/m/02jp5r
/m/07l50vn	/film/film/release_date_s./film/film_regional_release_date/film_release_region	/m/05r4w
/m/0f4m2z	/film/film/release_date_s./film/film_regional_release_date/film_release_region	/m/03gj2
/m/0gkydb	/award/award_nominee/award_nominations./award/award_nomination/award_nominee	/m/01qr1_
/m/07xl34	/organization/role/leaders./organization/leadership/organization	/m/01y8zd
/m/03bwzr4	/education/educational_degree/people_with_this_degree./education/education/major_field_of_study	/m/0pf2
/m/03mkk4	/education/educational_degree/people_with_this_degree./education/education/institution	/m/015zyd
/m/06mkj	/location/location/contains	/m/056_y
/m/02w86hz	/film/film/genre	/m/01hmnh
/m/0168ls	/film/film/release_date_s./film/film_regional_release_date/film_release_region	/m/0345h
/m/02p_ycc	/film/actor/film./film/performance/film	/m/03sxd2
/m/019v9k	/education/educational_degree/people_with_this_degree./education/education/institution	/m/03l78j
/m/0htww	/film/film/release_date_s./film/film_regional_release_date/film_release_region	/m/05r4w
/m/081yw	/location/location/contains	/m/0mmpz
/m/03bx2lk	/film/film/music	/m/01hw6wq
/m/058kh7	/film/film/personal_appearances./film/personal_film_appearance/person	/m/0170s4
/m/0mwxz	/location/location/adjoin_s./location/adjoining_relationship/adjoins	/m/0n5jm
/m/04h4c9	/film/film/genre	/m/082gq
/m/09gq0x5	/award/award_winning_work/awards_won./award/award_honor/award	/m/099ck7
/m/0bg539	/people/person/profession	/m/09jwl
/m/01qzyz	/music/performance_role/track_performances./music/track_contribution/role	/m/03bx0bm
/m/0fq27fp	/film/film/release_date_s./film/film_regional_release_date/film_release_region	/m/05r4w
/m/01f_mw	/business/business_operation/industry	/m/02vxn
/m/09k56b7	/film/film/release_date_s./film/film_regional_release_date/film_release_region	/m/05r4w
/m/03fyrh	/olympics/olympic_sport/athletes./olympics/olympic_athlete_affiliation/country	/m/0345h
/m/02vp1f_	/film/film/release_date_s./film/film_regional_release_date/film_release_region	/m/03rjj
/m/02l840	/award/award_nominee/award_nominations./award/award_nomination/award	/m/03t5kl
/m/01r3hr	/sports/sports_position/players./sports/sports_team_roster/team	/m/0fgg8c
/m/026t6	/music/instrument/instrumentalists	/m/01vw87c
/m/016kft	/award/award_nominee/award_nominations./award/award_nomination/award_nominee	/m/02sjf5
/m/0jhjl	/organization/organization/headquarters./location/mailing_address/state_province_region	/m/01914
/m/0m_v0	/people/person/profession	/m/0dz3r
/m/0hfzr	/award/award_winning_work/awards_won./award/award_honor/award	/m/019f4v
/m/0gy4k	/film/film/release_date_s./film/film_regional_release_date/film_release_region	/m/05r4w
/m/056rgc	/base/popstra/celebrity/dated./base/popstra/dated/participant	/m/02d4ct
/m/0b57p6	/people/person/profession	/m/014kbl
/m/011yqc	/film/film/release_date_s./film/film_regional_release_date/film_release_region	/m/05r4w
/m/0gjc4d3	/film/film/genre	/m/01hmnh
/m/03ym1	/people/person/places_lived./people/place_lived/location	/m/04jpl
/m/01w03jv	/people/person/profession	/m/09jwl
/m/03d_zl4	/people/person/languages	/m/04306rv
/m/09sh8k	/film/film/other_crew./film/film_crew_gig/film_crew_role	/m/01xy5l_
/m/035zr0	/film/film/release_date_s./film/film_regional_release_date/film_release_region	/m/06mkj
/m/05dbf	/film/actor/film./film/performance/film	/m/026qnh6
/m/03bx0bm	/music/performance_role/guest_performances./music/recording_contribution/performance_role	/m/0j862
/m/011yqc	/award/award_winning_work/awards_won./award/award_honor/award	/m/027b9ly
/m/04hk0w	/film/film/genre	/m/01hmnh
/m/019v9k	/education/educational_degree/people_with_this_degree./education/education/institution	/m/01y8zd
/m/0gq9h	/award/award_category/nominees./award/award_nomination/nominated_for	/m/09p3_s
/m/0gq_v	/award/award_category/nominees./award/award_nomination/nominated_for	/m/01f8hf
/m/0372kf	/award/award_nominee/award_nominations./award/award_nomination/award_nominee	/m/02d4ct
/m/02qssrm	/award/award_winner/awards_won./award/award_honor/award_winner	/m/047q2wc
/m/09v51c2	/award/award_category/nominees./award/award_nomination/nominated_for	/m/08j7lh
/m/0b_6yv	/music/genre/artists	/m/07sbk
/m/02w9sd7	/award/award_category/winners./award/award_honor/award_winner	/m/0h0jz
/m/01mr2g6	/people/person/profession	/m/09jwl
/m/016890	/award/award_winner/awards_won./award/award_honor/award_winner	/m/0134wr
/m/02j8nx	/award/award_winner/awards_won./award/award_honor/award_winner	/m/01r216
/m/04rsd2	/award/award_nominee/award_nominations./award/award_nomination/award_nominee	/m/0m2wm
/m/01g6bk	/people/person/profession	/m/0cbd2
/m/02_j1w	/sports/sports_position/players./sports/sports_team_roster/team	/m/04255q
/m/0crfwmx	/film/film/release_date_s./film/film_regional_release_date/film_release_region	/m/07t21
/m/0glbqt	/award/award_winning_work/awards_won./award/award_honor/award	/m/019f4v
/m/02_j1w	/sports/sports_position/players./sports/sports_team_roster/team	/m/0425_d
/m/03z9585	/film/film/release_date_s./film/film_regional_release_date/film_release_region	/m/05r4w
/m/02qfhb	/music/artist/contribution./music/recording_contribution/performance_role	/m/026t6
/m/04kny3	/soccer/football_team/current_roster./sports/sports_team_roster/position	/m/02_j1w
/m/031296	/award/award_winner/awards_won./award/award_honor/award_winner	/m/039g82
/m/08w6v_	/award/award_winner/awards_won./award/award_honor/award_winner	/m/026n998
/m/07j9n	/base/culturalevent/event/entity_involved	/m/07ytt
/m/033gn8	/education/educational_institution/students_graduates./education/education/student	/m/01x4r3
/m/01cgz	/olympics/olympic_sport/athletes./olympics/olympic_athlete_affiliation/country	/m/088xp
/m/0gd9k	/film/actor/film./film/performance/film	/m/0p9lw
/m/07xl34	/organization/role/leaders./organization/leadership/organization	/m/01vmv_
/m/02d4ct	/award/award_nominee/award_nominations./award/award_nomination/award_nominee	/m/04m064
/m/01cm8w	/film/film/release_date_s./film/film_regional_release_date/film_release_region	/m/06mkj
/m/0gt_k	/music/artist/track_contributions./music/track_contribution/role	/m/01vj9c
/m/0fpv_3_	/film/film/release_date_s./film/film_regional_release_date/film_release_region	/m/06mkj
/m/03c602	/people/person/place_of_birth	/m/056_y
/m/0gqng	/award/award_category/winners./award/award_honor/ceremony	/m/0bzmt8
/m/0d9v9q	/sports/pro_athlete/teams./sports/sports_team_roster/team	/m/02b185
/m/014l7h	/business/job_title/people_with_this_title./business/employment_tenure/company	/m/09d5h
/m/0ch3qr1	/award/award_winning_work/awards_won./award/award_honor/award_winner	/m/0bbf1f
/m/076lxv	/award/award_nominee/award_nominations./award/award_nomination/nominated_for	/m/03bxp5
/m/02hrlh	/music/performance_role/track_performances./music/track_contribution/role	/m/07y_7
/m/0k7tq	/film/film/release_date_s./film/film_regional_release_date/film_release_region	/m/06mkj
/m/01s1zk	/people/person/profession	/m/0fj9f
/m/06rgq	/base/popstra/celebrity/canoodled./base/popstra/canoodled/participant	/m/01vhb0
/m/03ym1	/film/actor/film./film/performance/film	/m/017gm7
/m/02s9vc	/soccer/football_team/current_roster./sports/sports_team_roster/position	/m/02_j1w
/m/020y73	/film/film/language	/m/04306rv
/m/01k_0fp	/music/artist/contribution./music/recording_contribution/performance_role	/m/03bx0bm
/m/02_j1w	/sports/sports_position/players./sports/sports_team_roster/team	/m/098r1q
/m/02xb2bt	/award/award_winner/awards_won./award/award_honor/award_winner	/m/0dsb_yy
/m/03ksy	/education/educational_institution/students_graduates./education/education/major_field_of_study	/m/0fdys
/m/02vz6dn	/film/film/release_date_s./film/film_regional_release_date/film_release_region	/m/03gj2
/m/05yjhm	/award/award_nominee/award_nominations./award/award_nomination/award_nominee	/m/02pt6k_
/m/01gssz	/government/legislative_session/members./government/government_position_held/district_represented	/m/05kkh
/m/018yj6	/award/award_nominee/award_nominations./award/award_nomination/award_nominee	/m/01pcq3
/m/02fj8n	/film/film/genre	/m/01hmnh
/m/0bh8tgs	/film/film/release_date_s./film/film_regional_release_date/film_release_region	/m/05r4w
/m/03yhgp	/soccer/football_team/current_roster./sports/sports_team_roster/position	/m/02_j1w
/m/027bs_2	/film/actor/film./film/performance/film	/m/0h95927
/m/0grwj	/film/actor/film./film/performance/film	/m/08xvpn
/m/0kpys	/location/location/adjoin_s./location/adjoining_relationship/adjoins	/m/0l38x
/m/029h7y	/music/genre/artists	/m/0bqsy
/m/03bx0bm	/music/performance_role/track_performances./music/track_contribution/role	/m/01qzyz
/m/0nk72	/people/person/employment_history./business/employment_tenure/company	/m/08815
/m/0g1rw	/film/film_distributor/films_distributed./film/film_film_distributor_relationship/film	/m/01rnly
/m/08j7lh	/award/award_winning_work/awards_won./award/award_honor/award	/m/09v51c2
/m/032016	/film/film/production_companies	/m/017s11
/m/01fh0q	/people/person/profession	/m/09jwl
/m/0487c3	/sports/pro_athlete/teams./sports/sports_team_roster/team	/m/01bdxz
/m/02x73k6	/award/award_category/nominees./award/award_nomination/nominated_for	/m/0gmgwnv
/m/084w8	/people/person/profession	/m/0cbd2
/m/01vksx	/film/film/release_date_s./film/film_regional_release_date/film_release_region	/m/03gj2
/m/015zyd	/education/educational_institution/students_graduates./education/education/student	/m/04kr63w
/m/0g1rw	/film/film_distributor/films_distributed./film/film_film_distributor_relationship/film	/m/05mrf_p
/m/05dss7	/film/film/release_date_s./film/film_regional_release_date/film_release_region	/m/0345h
/m/0y_9q	/award/ranked_item/appears_in_ranked_lists./award/ranking/list	/m/05glt
/m/0glt670	/music/genre/artists	/m/016pns
/m/017s11	/film/film_distributor/films_distributed./film/film_film_distributor_relationship/film	/m/01chpn
/m/060bp	/government/government_office_category/officeholders./government/government_position_held/jurisdiction_of_office	/m/05sb1
/m/011k1h	/music/record_label/artist	/m/020hyj
/m/0bt7ws	/award/award_winner/awards_won./award/award_honor/award_winner	/m/05xpms
/m/0n5c9	/location/location/time_zones	/m/02hcv8
/m/0crfwmx	/film/film/release_date_s./film/film_regional_release_date/film_release_region	/m/03rt9
/m/05yjhm	/award/award_nominee/award_nominations./award/award_nomination/award_nominee	/m/02v0ff
/m/02661h	/award/award_nominee/award_nominations./award/award_nomination/award	/m/02x4w6g
/m/03bwzr4	/education/educational_degree/people_with_this_degree./education/education/major_field_of_study	/m/041y2
/m/0284gcb	/award/award_nominee/award_nominations./award/award_nomination/award_nominee	/m/04wvhz
/m/070w7s	/tv/tv_writer/tv_programs./tv/tv_program_writer_relationship/tv_program	/m/0gj50
/m/02cx90	/people/person/profession	/m/0dz3r
/m/016ywr	/film/actor/film./film/performance/film	/m/0dc7hc
/m/02mj7c	/education/educational_institution/students_graduates./education/education/student	/m/0cjsxp
/m/02_j1w	/sports/sports_position/players./sports/sports_team_roster/team	/m/02b1hb
/m/01r3hr	/sports/sports_position/players./sports/sports_team_roster/team	/m/07kbp5
/m/02bfxb	/award/award_nominee/award_nominations./award/award_nomination/nominated_for	/m/017gm7
/m/01314k	/education/university/international_tuition./measurement_unit/dated_money_value/currency	/m/01nv4h
/m/0ktx_	/award/award_winning_work/awards_won./award/award_honor/award	/m/0gqy2
/m/01s21dg	/people/person/place_of_birth	/m/0167q3
/m/0j0k	/location/location/contains	/m/04hhv
/m/012x4t	/music/artist/track_contributions./music/track_contribution/role	/m/01vj9c
/m/017m2y	/people/person/spouse_s./people/marriage/spouse	/m/0zjpz
/m/0m2wm	/award/award_nominee/award_nominations./award/award_nomination/award_nominee	/m/016xh5
/m/01cm8w	/film/film/genre	/m/01hmnh
/m/01w03jv	/people/person/places_lived./people/place_lived/location	/m/0d6lp
/m/0781g	/music/genre/artists	/m/01j59b0
/m/0d500h	/people/person/place_of_birth	/m/0cc56
/m/05cgy8	/film/director/film	/m/0f4vx
/m/0gq9h	/award/award_category/winners./award/award_honor/award_winner	/m/02bfxb
/m/0glt670	/music/genre/artists	/m/01s1zk
/m/01vj9c	/music/performance_role/regular_performances./music/group_membership/group	/m/07c0j
/m/02nd_	/location/location/time_zones	/m/02hcv8
/m/0163m1	/award/award_nominee/award_nominations./award/award_nomination/award	/m/02tj96
/m/02fsn	/music/instrument/instrumentalists	/m/018d6l
/m/0crfwmx	/film/film/release_date_s./film/film_regional_release_date/film_release_region	/m/03gj2
/m/01vrt_c	/award/award_winner/awards_won./award/award_honor/award_winner	/m/01wyz92
/m/0y_9q	/award/award_winning_work/awards_won./award/award_honor/award	/m/0gr0m
/m/0k8y7	/film/actor/film./film/performance/film	/m/0ktx_
/m/04hk0w	/film/film/language	/m/07qv_
/m/0979zs	/music/performance_role/track_performances./music/track_contribution/role	/m/01vj9c
/m/05dbf	/award/award_nominee/award_nominations./award/award_nomination/award_nominee	/m/0372kf
/m/081yw	/location/location/adjoin_s./location/adjoining_relationship/adjoins	/m/05kj_
/m/02x73k6	/award/award_category/winners./award/award_honor/award_winner	/m/09fb5
/m/06vsbt	/award/award_nominee/award_nominations./award/award_nomination/award_nominee	/m/04kr63w
/m/01pnn3	/base/popstra/celebrity/friendship./base/popstra/friendship/participant	/m/016xh5
/m/0c0tzp	/film/film_set_designer/film_sets_designed	/m/0ft18
/m/08314	/location/administrative_division/country	/m/03rt9
/m/099ck7	/award/award_category/winners./award/award_honor/award_winner	/m/016yvw
/m/099ck7	/award/award_category/nominees./award/award_nomination/nominated_for	/m/011yl_
/m/0hskw	/award/award_nominee/award_nominations./award/award_nomination/award_nominee	/m/0159h6
/m/057bc6m	/award/award_nominee/award_nominations./award/award_nomination/award	/m/0gq_v
/m/0kvb6p	/film/film/music	/m/02sj1x
/m/0d6b7	/film/film/country	/m/0345h
/m/0c3xw46	/film/film/release_date_s./film/film_regional_release_date/film_release_region	/m/05r4w
/m/03_8kz	/award/award_winning_work/awards_won./award/award_honor/award_winner	/m/09d5h
/m/0487c3	/sports/pro_athlete/teams./sports/sports_team_roster/team	/m/02qhlm
/m/060bp	/government/government_office_category/officeholders./government/government_position_held/jurisdiction_of_office	/m/04sj3
/m/0gwgn1k	/film/film/release_date_s./film/film_regional_release_date/film_release_region	/m/03gj2
/m/0nk72	/people/person/employment_history./business/employment_tenure/company	/m/05zl0
/m/017d77	/education/educational_institution/students_graduates./education/education/student	/m/05dtsb
/m/0gqy2	/award/award_category/winners./award/award_honor/award_winner	/m/0237fw
/m/0hfzr	/film/film/production_companies	/m/030_1_
/m/026t6	/music/performance_role/track_performances./music/track_contribution/role	/m/0dwt5
/m/05zvj3m	/award/award_category/nominees./award/award_nomination/nominated_for	/m/02hxhz
/m/05xpms	/award/award_nominee/award_nominations./award/award_nomination/award_nominee	/m/0bt7ws
/m/0kvb6p	/award/award_winning_work/awards_won./award/award_honor/award_winner	/m/076psv
/m/0pk41	/award/award_winner/awards_won./award/award_honor/award_winner	/m/02qsjt
/m/0cjyzs	/award/award_category/winners./award/award_honor/award_winner	/m/015pxr
/m/02w9sd7	/award/award_category/winners./award/award_honor/award_winner	/m/016ywr
/m/073v6	/influence/influence_node/influenced_by	/m/07dnx
/m/0265vcb	/award/award_winner/awards_won./award/award_honor/award_winner	/m/070w7s
/m/07ytt	/base/biblioness/bibs_location/country	/m/03rjj
/m/08658y	/soccer/football_team/current_roster./soccer/football_roster_position/position	/m/02_j1w
/m/0qf43	/award/award_nominee/award_nominations./award/award_nomination/award	/m/019f4v
/m/03c7ln	/people/person/profession	/m/09jwl
/m/0gq_v	/award/award_category/nominees./award/award_nomination/nominated_for	/m/0k4kk
/m/02nfhx	/film/actor/film./film/performance/film	/m/0cwfgz
/m/04v68c	/sports/pro_athlete/teams./sports/sports_team_roster/team	/m/0272vm
/m/0g56t9t	/film/film/release_date_s./film/film_regional_release_date/film_release_region	/m/03rjj
/m/024_41	/award/award_category/winners./award/award_honor/award_winner	/m/0bvzp
/m/02_j1w	/sports/sports_position/players./sports/sports_team_roster/team	/m/0dt_q_
/m/06n3y	/location/location/contains	/m/06nnj
/m/0gmblvq	/film/film/release_date_s./film/film_regional_release_date/film_release_region	/m/03gj2
/m/01vxxb	/award/award_nominee/award_nominations./award/award_nomination/award_nominee	/m/01s7zw
/m/05hmp6	/award/award_ceremony/awards_presented./award/award_honor/award_winner	/m/02sj1x
/m/019v9k	/education/educational_degree/people_with_this_degree./education/education/student	/m/06jw0s
/m/035zr0	/film/film/release_date_s./film/film_regional_release_date/film_release_region	/m/03rjj
/m/03bx2lk	/film/film/release_date_s./film/film_regional_release_date/film_release_region	/m/07t21
/m/0glt670	/music/genre/artists	/m/017lb_
/m/02sjf5	/people/person/places_lived./people/place_lived/location	/m/0cc56
/m/06zn2v2	/film/film/music	/m/0b6yp2
/m/0gj8nq2	/film/film/release_date_s./film/film_regional_release_date/film_release_region	/m/03gj2
/m/019v9k	/education/educational_degree/people_with_this_degree./education/education/institution	/m/0172jm
/m/02rb84n	/film/film/written_by	/m/01r216
/m/07k2mq	/film/film/release_date_s./film/film_regional_release_date/film_release_region	/m/03gj2
/m/02nt75	/soccer/football_team/current_roster./soccer/football_roster_position/position	/m/02_j1w
/m/0gmblvq	/film/film/release_date_s./film/film_regional_release_date/film_release_region	/m/06mkj
/m/0127s7	/award/award_winner/awards_won./award/award_honor/award_winner	/m/01wyz92
/m/05cgy8	/people/person/profession	/m/0dgd_
/m/09cr8	/award/award_winning_work/awards_won./award/award_honor/award_winner	/m/02vy5j
/m/0bynt	/olympics/olympic_sport/athletes./olympics/olympic_athlete_affiliation/country	/m/088xp
/m/02txdf	/organization/organization/headquarters./location/mailing_address/state_province_region	/m/05kkh
/m/04969y	/film/film/release_date_s./film/film_regional_release_date/film_release_region	/m/03rjj
/m/09cr8	/award/award_winning_work/awards_won./award/award_honor/award	/m/02x73k6
/m/01chpn	/award/award_winning_work/awards_won./award/award_honor/award	/m/0gqy2
/m/02_l96	/award/award_winner/awards_won./award/award_honor/award_winner	/m/017s11
/m/033hn8	/music/record_label/artist	/m/01k_yf
/m/0fk0xk	/award/award_ceremony/awards_presented./award/award_honor/award_winner	/m/057bc6m
/m/0bwgc_	/film/actor/film./film/performance/film	/m/08y2fn
/m/02q56mk	/film/film/country	/m/0345h
/m/011ycb	/film/film/release_date_s./film/film_regional_release_date/film_release_region	/m/06mkj
/m/01hmnh	/media_common/netflix_genre/titles	/m/014_x2
/m/0170s4	/award/award_nominee/award_nominations./award/award_nomination/award	/m/0gqy2
/m/0glbqt	/award/award_winning_work/awards_won./award/award_honor/award	/m/0gr0m
/m/0bczgm	/tv/tv_writer/tv_programs./tv/tv_program_writer_relationship/tv_program	/m/0557yqh
/m/069ld1	/award/award_nominee/award_nominations./award/award_nomination/award_nominee	/m/01yk13
/m/05kkh	/location/location/contains	/m/0n2sh
/m/06bng	/influence/influence_node/influenced_by	/m/06kb_
/m/02fj8n	/film/film/country	/m/0345h
/m/0187y5	/award/award_nominee/award_nominations./award/award_nomination/award	/m/02x73k6
/m/09fb5	/award/award_nominee/award_nominations./award/award_nomination/award	/m/0gqy2
/m/01q7cb_	/people/person/profession	/m/09jwl
/m/0m2wm	/people/person/nationality	/m/0345h
/m/032xhg	/base/popstra/celebrity/friendship./base/popstra/friendship/participant	/m/0c6g1l
/m/012x4t	/people/person/profession	/m/09jwl
/m/0pj9t	/people/person/profession	/m/09jwl
/m/0gs6vr	/music/group_member/membership./music/group_membership/role	/m/03bx0bm
/m/06151l	/award/award_nominee/award_nominations./award/award_nomination/award_nominee	/m/0c4f4
/m/0mnzd	/location/location/time_zones	/m/02hcv8
/m/0168ls	/film/film/release_date_s./film/film_regional_release_date/film_release_region	/m/06mkj
/m/02vrgnr	/film/film/genre	/m/01hmnh
/m/026n998	/award/award_winner/awards_won./award/award_honor/award_winner	/m/08w6v_
/m/0gq_v	/award/award_category/winners./award/award_honor/award_winner	/m/051x52f
/m/0p3sf	/music/artist/track_contributions./music/track_contribution/role	/m/011k_j
/m/063k3h	/people/ethnicity/people	/m/02qhm3
/m/02rb607	/film/film/film_festivals	/m/09rwjly
/m/0bjrnt	/education/educational_degree/people_with_this_degree./education/education/institution	/m/07wlt
/m/07vyf	/education/educational_institution/students_graduates./education/education/major_field_of_study	/m/0g4gr
/m/063k3h	/people/ethnicity/languages_spoken	/m/0t_2
/m/0gr0m	/award/award_category/nominees./award/award_nomination/nominated_for	/m/02jxbw
/m/0kq9l	/soccer/football_team/current_roster./sports/sports_team_roster/position	/m/02_j1w
/m/0gq_v	/award/award_category/nominees./award/award_nomination/nominated_for	/m/0y_9q
/m/073bb	/people/person/places_lived./people/place_lived/location	/m/04jpl
/m/01q7q2	/education/educational_institution/students_graduates./education/education/student	/m/06r_by
/m/019f4v	/award/award_category/winners./award/award_honor/award_winner	/m/03f2_rc
/m/0716t2	/award/award_nominee/award_nominations./award/award_nomination/award_nominee	/m/0flw6
/m/01846t	/award/award_nominee/award_nominations./award/award_nomination/nominated_for	/m/017gm7
/m/07zhd7	/people/person/place_of_birth	/m/04jpl
/m/06cc_1	/award/award_nominee/award_nominations./award/award_nomination/award	/m/03qbnj
/m/03dj48	/soccer/football_team/current_roster./sports/sports_team_roster/position	/m/02_j1w
/m/0gmgwnv	/film/film/release_date_s./film/film_regional_release_date/film_release_region	/m/03h64
/m/02vr3gz	/film/film/release_date_s./film/film_regional_release_date/film_release_region	/m/03gj2
/m/017gm7	/film/film/genre	/m/01hmnh
/m/01hv3t	/award/award_winning_work/awards_won./award/award_honor/award	/m/027b9ly
/m/0d4htf	/film/film/genre	/m/01hmnh
/m/0l12d	/influence/influence_node/peers./influence/peer_relationship/peers	/m/018x3
/m/01pcq3	/film/actor/film./film/performance/film	/m/0bwhdbl
/m/02vr3gz	/film/film/release_date_s./film/film_regional_release_date/film_release_region	/m/03rjj
/m/017f3m	/tv/tv_program/regular_cast./tv/regular_tv_appearance/actor	/m/02sjf5
/m/02dlh2	/music/performance_role/track_performances./music/track_contribution/role	/m/07y_7
/m/085ccd	/film/film/release_date_s./film/film_regional_release_date/film_release_region	/m/05r4w
/m/08815	/education/educational_institution/students_graduates./education/education/student	/m/01x4r3
/m/011yqc	/film/film/release_date_s./film/film_regional_release_date/film_release_region	/m/03rt9
/m/02_l96	/award/award_nominee/award_nominations./award/award_nomination/award_nominee	/m/02mc79
/m/01w40h	/music/record_label/artist	/m/01wg25j
/m/06nz46	/people/person/places_lived./people/place_lived/location	/m/04jpl
/m/02x4w6g	/award/award_category/nominees./award/award_nomination/nominated_for	/m/0gjk1d
/m/07nt8p	/film/film/genre	/m/01hmnh
/m/07g7h2	/award/award_nominee/award_nominations./award/award_nomination/award	/m/0cjyzs
/m/01hf6	/location/location/adjoin_s./location/adjoining_relationship/adjoins	/m/075mb
/m/0486tv	/olympics/olympic_sport/athletes./olympics/olympic_athlete_affiliation/country	/m/0345h
/m/026gb3v	/people/person/place_of_birth	/m/03shp
/m/02822	/education/field_of_study/students_majoring./education/education/student	/m/0h0wc
/m/019v9k	/education/educational_degree/people_with_this_degree./education/education/institution	/m/02hwww
/m/09d5h	/tv/tv_network/programs./tv/tv_network_duration/program	/m/03_8kz
/m/08phg9	/film/film/other_crew./film/film_crew_gig/film_crew_role	/m/02_n3z
/m/03xl77	/people/person/profession	/m/09jwl
/m/06jvj7	/award/award_winner/awards_won./award/award_honor/award_winner	/m/06jw0s
/m/07s6fsf	/education/educational_degree/people_with_this_degree./education/education/institution	/m/07szy
/m/03_qj1	/soccer/football_team/current_roster./soccer/football_roster_position/position	/m/02_j1w
/m/07kc_	/music/performance_role/regular_performances./music/group_membership/role	/m/07y_7
/m/0345h	/location/location/contains	/m/0pz6q
/m/02vkvcz	/people/person/places_lived./people/place_lived/location	/m/04jpl
/m/026t6	/music/instrument/instrumentalists	/m/02jxkw
/m/01vj9c	/music/performance_role/regular_performances./music/group_membership/role	/m/02fsn
/m/0237fw	/award/award_nominee/award_nominations./award/award_nomination/award_nominee	/m/02pjvc
/m/098s2w	/film/film/featured_film_locations	/m/0fvzz
/m/0y_9q	/film/film/music	/m/01cbt3
/m/02qssrm	/award/award_winner/awards_won./award/award_honor/award_winner	/m/06jvj7
/m/0gq_d	/award/award_category/winners./award/award_honor/ceremony	/m/05hmp6
