# Supplementary material for: Relation semantic fusion in subgraph for inductive link prediction in knowledge graphs
Source: PeerJ Comput Sci. 2024 Oct 1;10:e2324. doi: 10.7717/peerj-cs.2324 (PMC11639272; doi:10.7717/peerj-cs.2324)
Supplement: Supplemental Information 1 [file peerj-cs-10-2324-s001.zip › Data/fb237_v3/test.txt]

/m/02w4v	/music/genre/artists	/m/0197tq
/m/02h40lc	/language/human_language/countries_spoken_in	/m/06ryl
/m/03gvt	/music/performance_role/track_performances./music/track_contribution/role	/m/01qbl
/m/0fht9f	/sports/sports_team/roster./american_football/football_roster_position/position	/m/04nfpk
/m/0f2v0	/location/location/time_zones	/m/02hcv8
/m/03jxw	/influence/influence_node/influenced_by	/m/0bwx3
/m/0bqs56	/people/person/gender	/m/05zppz
/m/01jq4b	/education/educational_institution/colors	/m/019sc
/m/01ps2h8	/award/award_nominee/award_nominations./award/award_nomination/award_nominee	/m/015t56
/m/02nhxf	/award/award_category/winners./award/award_honor/ceremony	/m/09n4nb
/m/033qdy	/film/film/language	/m/064_8sq
/m/02lvtb	/people/person/gender	/m/05zppz
/m/025ljp	/tv/tv_program/genre	/m/06nbt
/m/02p65p	/award/award_winner/awards_won./award/award_honor/award_winner	/m/05yh_t
/m/0gqz2	/award/award_category/winners./award/award_honor/award_winner	/m/01k23t
/m/01hc9_	/people/person/gender	/m/05zppz
/m/01f9mq	/people/person/spouse_s./people/marriage/location_of_ceremony	/m/030qb3t
/m/02lgfh	/award/award_nominee/award_nominations./award/award_nomination/award_nominee	/m/02lf70
/m/02c7lt	/people/person/spouse_s./people/marriage/type_of_union	/m/04ztj
/m/0ftf0f	/american_football/football_team/current_roster./sports/sports_team_roster/position	/m/05zm34
/m/0g2ff	/music/performance_role/regular_performances./music/group_membership/role	/m/0192l
/m/040rjq	/people/person/gender	/m/05zppz
/m/02bvt	/tv/tv_producer/programs_produced./tv/tv_producer_term/program	/m/0330r
/m/0k4bc	/film/film/estimated_budget./measurement_unit/dated_money_value/currency	/m/09nqf
/m/076psv	/award/award_nominee/award_nominations./award/award_nomination/award_nominee	/m/051ysmf
/m/02x0fs9	/film/film/other_crew./film/film_crew_gig/film_crew_role	/m/0215hd
/m/0jmgb	/sports/professional_sports_team/draft_picks./sports/sports_league_draft_pick/draft	/m/038c0q
/m/09sb52	/award/award_category/nominees./award/award_nomination/nominated_for	/m/03xf_m
/m/05vzw3	/award/award_nominee/award_nominations./award/award_nomination/award_nominee	/m/01vs_v8
/m/03hy3g	/award/award_nominee/award_nominations./award/award_nomination/award	/m/040njc
/m/02bh8z	/business/business_operation/revenue./measurement_unit/dated_money_value/currency	/m/09nqf
/m/02k_4g	/tv/tv_program/languages	/m/02h40lc
/m/083qy7	/sports/pro_athlete/teams./sports/sports_team_roster/team	/m/01zhs3
/m/0jz71	/film/film/language	/m/06b_j
/m/0168cl	/award/award_nominee/award_nominations./award/award_nomination/award	/m/026mfs
/m/01x209s	/film/actor/film./film/performance/film	/m/063hp4
/m/0gy0l_	/film/film/estimated_budget./measurement_unit/dated_money_value/currency	/m/09nqf
/m/011yg9	/award/award_winning_work/awards_won./award/award_honor/award	/m/0gr4k
/m/0cq806	/film/film/language	/m/064_8sq
/m/01pw2f1	/base/popstra/celebrity/canoodled./base/popstra/canoodled/participant	/m/0320jz
/m/01pcdn	/base/popstra/celebrity/dated./base/popstra/dated/participant	/m/01y_px
/m/02f_k_	/people/person/spouse_s./people/marriage/type_of_union	/m/04ztj
/m/05zm34	/sports/sports_position/players./sports/sports_team_roster/team	/m/01xvb
/m/02p65p	/award/award_nominee/award_nominations./award/award_nomination/nominated_for	/m/05qbckf
/m/027jq2	/people/person/gender	/m/05zppz
/m/028tv0	/music/performance_role/regular_performances./music/group_membership/role	/m/05842k
/m/0bqvs2	/people/person/profession	/m/0n1h
/m/071t0	/olympics/olympic_sport/athletes./olympics/olympic_athlete_affiliation/country	/m/04g5k
/m/0bdwqv	/award/award_category/winners./award/award_honor/award_winner	/m/0127m7
/m/06pj8	/award/award_nominee/award_nominations./award/award_nomination/nominated_for	/m/025x1t
/m/0bkj86	/education/educational_degree/people_with_this_degree./education/education/student	/m/01zh29
/m/07h07	/award/award_nominee/award_nominations./award/award_nomination/award_nominee	/m/03m9c8
/m/05lb30	/award/award_nominee/award_nominations./award/award_nomination/award_nominee	/m/030znt
/m/02qgyv	/award/award_winner/awards_won./award/award_honor/award_winner	/m/0686zv
/m/05fnl9	/people/person/profession	/m/0np9r
/m/0g68zt	/film/film/genre	/m/02n4kr
/m/0mbhr	/people/person/nationality	/m/0bq0p9
/m/049m19	/people/person/nationality	/m/03rk0
/m/02825nf	/film/film/release_date_s./film/film_regional_release_date/film_release_region	/m/0chghy
/m/012j5h	/people/person/gender	/m/05zppz
/m/018zvb	/influence/influence_node/influenced_by	/m/03qcq
/m/0dq3c	/business/job_title/people_with_this_title./business/employment_tenure/company	/m/030_1m
/m/02bjhv	/business/business_operation/assets./measurement_unit/dated_money_value/currency	/m/09nqf
/m/03_xj	/location/statistical_region/gdp_nominal./measurement_unit/dated_money_value/currency	/m/09nqf
/m/0169dl	/award/award_nominee/award_nominations./award/award_nomination/award_nominee	/m/042xrr
/m/01ycfv	/people/person/profession	/m/01c72t
/m/04v09	/location/statistical_region/gdp_nominal_per_capita./measurement_unit/dated_money_value/currency	/m/09nqf
/m/01l2m3	/medicine/symptom/symptom_of	/m/0dcp_
/m/02cx72	/people/person/gender	/m/05zppz
/m/0fj52s	/food/food/nutrients./food/nutrition_fact/nutrient	/m/0h1sg
/m/0l15bq	/music/performance_role/track_performances./music/track_contribution/role	/m/0l14md
/m/070g7	/film/film/language	/m/02h40lc
/m/03gvt	/music/instrument/instrumentalists	/m/01z9_x
/m/02r858_	/award/award_winning_work/awards_won./award/award_honor/award_winner	/m/07cn2c
/m/0b76d_m	/film/film/release_date_s./film/film_regional_release_date/film_release_region	/m/0d0vqn
/m/05k2s_	/award/award_winner/awards_won./award/award_honor/award_winner	/m/02qgqt
/m/04j13sx	/award/award_winning_work/awards_won./award/award_honor/award	/m/02w_6xj
/m/0h14ln	/film/film/other_crew./film/film_crew_gig/film_crew_role	/m/0dxtw
/m/0ndsl1x	/film/film/genre	/m/02l7c8
/m/05q_mg	/people/person/profession	/m/0np9r
/m/01pw2f1	/base/popstra/celebrity/friendship./base/popstra/friendship/participant	/m/039bpc
/m/0gtvrv3	/film/film/release_date_s./film/film_regional_release_date/film_release_region	/m/0d0vqn
/m/0h584v	/tv/tv_writer/tv_programs./tv/tv_program_writer_relationship/tv_program	/m/0828jw
/m/07s9rl0	/media_common/netflix_genre/titles	/m/04jm_hq
/m/012cph	/people/person/spouse_s./people/marriage/type_of_union	/m/04ztj
/m/051kd	/tv/tv_program/genre	/m/07s9rl0
/m/0l76z	/award/award_winning_work/awards_won./award/award_honor/award	/m/0cqhk0
/m/060j8b	/people/person/languages	/m/02h40lc
/m/06cgy	/award/award_nominee/award_nominations./award/award_nomination/award	/m/09sdmz
/m/07cn2c	/award/award_winner/awards_won./award/award_honor/award_winner	/m/02s5v5
/m/02bj6k	/film/actor/film./film/performance/film	/m/06lpmt
/m/02q636	/education/university/local_tuition./measurement_unit/dated_money_value/currency	/m/09nqf
/m/0f2v0	/travel/travel_destination/climate./travel/travel_destination_monthly_climate/month	/m/02xx5
/m/02rdxsh	/award/award_category/nominees./award/award_nomination/nominated_for	/m/06823p
/m/0d05w3	/location/location/adjoin_s./location/adjoining_relationship/adjoins	/m/01crd5
/m/0dcz8_	/film/film/other_crew./film/film_crew_gig/film_crew_role	/m/09vw2b7
/m/015dqj	/people/person/spouse_s./people/marriage/type_of_union	/m/04ztj
/m/0mkg	/music/performance_role/regular_performances./music/group_membership/role	/m/02g9p4
/m/0l14qv	/music/performance_role/track_performances./music/track_contribution/role	/m/0xzly
/m/011yxy	/film/film/cinematography	/m/05dppk
/m/040njc	/award/award_category/winners./award/award_honor/award_winner	/m/0bkf72
/m/025m8y	/award/award_category/winners./award/award_honor/ceremony	/m/09n4nb
/m/0d3qd0	/government/politician/government_positions_held./government/government_position_held/legislative_sessions	/m/02bqm0
/m/0fqjhm	/award/award_nominee/award_nominations./award/award_nomination/award_nominee	/m/048lv
/m/02cllz	/people/person/places_lived./people/place_lived/location	/m/06y9v
/m/037njl	/education/educational_institution/school_type	/m/06cs1
/m/05631	/tv/tv_program/languages	/m/02h40lc
/m/0h14ln	/film/film/country	/m/0f8l9c
/m/0gk4g	/people/cause_of_death/people	/m/0k1bs
/m/05k2s_	/award/award_winner/awards_won./award/award_honor/award_winner	/m/04bdxl
/m/0m40d	/music/genre/artists	/m/013qvn
/m/07jwr	/people/cause_of_death/people	/m/02lt8
/m/01xqw	/music/performance_role/track_performances./music/track_contribution/role	/m/02sgy
/m/09v9mks	/film/film/release_date_s./film/film_regional_release_date/film_release_region	/m/0f8l9c
/m/018w8	/olympics/olympic_sport/athletes./olympics/olympic_athlete_affiliation/country	/m/0chghy
/m/024dgj	/base/popstra/celebrity/friendship./base/popstra/friendship/participant	/m/036hf4
/m/040z9	/award/award_nominee/award_nominations./award/award_nomination/nominated_for	/m/0qmhk
/m/0d1t3	/olympics/olympic_sport/athletes./olympics/olympic_athlete_affiliation/country	/m/0h7x
/m/052hl	/award/award_winner/awards_won./award/award_honor/award_winner	/m/0pnf3
/m/0lwkz	/location/location/time_zones	/m/02llzg
/m/0gkd1	/music/performance_role/track_performances./music/track_contribution/role	/m/0l14j_
/m/0h7pj	/celebrities/celebrity/celebrity_friends./celebrities/friendship/friend	/m/0127m7
/m/0fhpv4	/award/award_category/nominees./award/award_nomination/nominated_for	/m/027pfg
/m/01frpd	/award/ranked_item/appears_in_ranked_lists./award/ranking/list	/m/01pd60
/m/06szd3	/award/hall_of_fame/inductees./award/hall_of_fame_induction/inductee	/m/03xp8d5
/m/027l0b	/people/person/profession	/m/0xzm
/m/0h3y	/location/statistical_region/gdp_nominal_per_capita./measurement_unit/dated_money_value/currency	/m/09nqf
/m/09cm54	/award/award_category/winners./award/award_honor/award_winner	/m/015vq_
/m/05_5rjx	/film/film/language	/m/02h40lc
/m/0flw6	/people/person/gender	/m/05zppz
/m/07l2m	/sports/sports_team/roster./american_football/football_roster_position/position	/m/04nfpk
/m/03bx2lk	/film/film/release_date_s./film/film_regional_release_date/film_release_region	/m/04g5k
/m/0l14qv	/music/performance_role/guest_performances./music/recording_contribution/performance_role	/m/0l14md
/m/01j7z7	/people/person/profession	/m/0dxtg
/m/083qy7	/soccer/football_player/current_team./sports/sports_team_roster/team	/m/0hvjr
/m/0fhpv4	/award/award_category/winners./award/award_honor/award_winner	/m/01271h
/m/012ykt	/people/person/spouse_s./people/marriage/type_of_union	/m/04ztj
/m/05b4w	/olympics/olympic_participating_country/medals_won./olympics/olympic_medal_honor/olympics	/m/0sxrz
/m/0gr4k	/award/award_category/winners./award/award_honor/ceremony	/m/05q7cj
/m/01718w	/film/film/edited_by	/m/04cy8rb
/m/03j367r	/people/person/spouse_s./people/marriage/type_of_union	/m/04ztj
/m/0828jw	/award/award_winning_work/awards_won./award/award_honor/award_winner	/m/044mjy
/m/011yxg	/film/film/estimated_budget./measurement_unit/dated_money_value/currency	/m/09nqf
/m/02k84w	/music/performance_role/regular_performances./music/group_membership/role	/m/050rj
/m/04ztj	/people/marriage_union_type/unions_of_this_type./people/marriage/location_of_ceremony	/m/01_c4
/m/02lt8	/people/person/spouse_s./people/marriage/type_of_union	/m/04ztj
/m/036hf4	/film/actor/film./film/performance/film	/m/03c7twt
/m/040b5k	/film/film/genre	/m/02l7c8
/m/0bjqh	/organization/endowed_organization/endowment./measurement_unit/dated_money_value/currency	/m/09nqf
/m/028tv0	/music/performance_role/regular_performances./music/group_membership/group	/m/0knhk
/m/059dn	/user/ktrueman/default_domain/international_organization/member_states	/m/04g5k
/m/02_xgp2	/education/educational_degree/people_with_this_degree./education/education/institution	/m/01j_9c
/m/0gv40	/film/director/film	/m/0jsqk
/m/0227tr	/award/award_winner/awards_won./award/award_honor/award_winner	/m/06t74h
/m/02rghbp	/award/award_nominee/award_nominations./award/award_nomination/award_nominee	/m/0265v21
/m/0lbfv	/education/educational_institution/students_graduates./education/education/major_field_of_study	/m/02lp1
/m/0l786	/award/award_nominee/award_nominations./award/award_nomination/award	/m/04kxsb
/m/01p970	/music/performance_role/track_performances./music/track_contribution/role	/m/0jtg0
/m/0l14md	/music/performance_role/track_performances./music/track_contribution/role	/m/06w87
/m/027tbrc	/tv/tv_program/regular_cast./tv/regular_tv_appearance/actor	/m/01ckhj
/m/0gc_c_	/film/film/featured_film_locations	/m/030qb3t
/m/01xn5th	/sports/sports_team/colors	/m/019sc
/m/013b2h	/award/award_ceremony/awards_presented./award/award_honor/award_winner	/m/0jdhp
/m/049xgc	/award/award_winning_work/awards_won./award/award_honor/award_winner	/m/0154qm
/m/0gx_st	/award/award_ceremony/awards_presented./award/award_honor/honored_for	/m/01b_lz
/m/0484q	/people/person/places_lived./people/place_lived/location	/m/0d9jr
/m/0hknf	/location/location/time_zones	/m/02llzg
/m/03q2t9	/people/person/employment_history./business/employment_tenure/company	/m/05s34b
/m/0135nb	/people/person/gender	/m/05zppz
/m/0fc_9	/location/location/time_zones	/m/02hcv8
/m/027rwmr	/award/award_winner/awards_won./award/award_honor/award_winner	/m/03h26tm
/m/01ffx4	/film/film/language	/m/064_8sq
/m/0hsn_	/award/award_nominee/award_nominations./award/award_nomination/award	/m/0bfvw2
/m/01wg6y	/people/person/spouse_s./people/marriage/type_of_union	/m/04ztj
/m/012mzw	/education/educational_institution/students_graduates./education/education/student	/m/08k1lz
/m/019mcm	/sports/sports_team/colors	/m/019sc
/m/054ky1	/award/award_category/winners./award/award_honor/ceremony	/m/09pnw5
/m/02v1m7	/award/award_category/winners./award/award_honor/ceremony	/m/0gx1673
/m/08s6r6	/music/genre/artists	/m/07hgm
/m/09sb52	/award/award_category/winners./award/award_honor/award_winner	/m/02qgyv
/m/0dth6b	/award/award_ceremony/awards_presented./award/award_honor/honored_for	/m/0cq806
/m/07ldhs	/base/schemastaging/person_extra/net_worth./measurement_unit/dated_money_value/currency	/m/09nqf
/m/01kwsg	/film/actor/film./film/performance/film	/m/05znxx
/m/014kg4	/people/person/spouse_s./people/marriage/type_of_union	/m/04ztj
/m/0645k5	/film/film/produced_by	/m/03ktjq
/m/015c2f	/award/award_nominee/award_nominations./award/award_nomination/award	/m/0cqhk0
/m/01lyv	/music/genre/artists	/m/0197tq
/m/01y3c	/sports/sports_team/colors	/m/019sc
/m/0k2cb	/film/film/estimated_budget./measurement_unit/dated_money_value/currency	/m/09nqf
/m/0jhz_	/location/location/time_zones	/m/02hcv8
/m/03h_9lg	/award/award_winner/awards_won./award/award_honor/award_winner	/m/06dv3
/m/02x0bdb	/award/award_winner/awards_won./award/award_honor/award_winner	/m/01t9qj_
/m/0l14qv	/music/performance_role/track_performances./music/track_contribution/role	/m/03gvt
/m/02b0zt	/soccer/football_team/current_roster./soccer/football_roster_position/position	/m/0dgrmp
/m/06d6y	/people/person/profession	/m/0dxtg
/m/0jqn5	/film/film/release_date_s./film/film_regional_release_date/film_release_region	/m/015fr
/m/02bqm0	/government/legislative_session/members./government/government_position_held/legislative_sessions	/m/06r713
/m/0mkg	/music/performance_role/regular_performances./music/group_membership/group	/m/09z1lg
/m/0162c8	/award/award_nominee/award_nominations./award/award_nomination/nominated_for	/m/06dfz1
/m/0ywqc	/film/actor/film./film/performance/film	/m/09p4w8
/m/0gs96	/award/award_category/nominees./award/award_nomination/nominated_for	/m/01cmp9
/m/058kqy	/film/actor/film./film/performance/film	/m/084qpk
/m/0prjs	/people/person/spouse_s./people/marriage/type_of_union	/m/04ztj
/m/0x67	/people/ethnicity/people	/m/044gyq
/m/027pfb2	/tv/tv_program/regular_cast./tv/regular_tv_appearance/actor	/m/04wx2v
/m/0dgrmp	/sports/sports_position/players./sports/sports_team_roster/team	/m/058dm9
/m/02q0k7v	/film/film/other_crew./film/film_crew_gig/film_crew_role	/m/089fss
/m/03772	/influence/influence_node/influenced_by	/m/09dt7
/m/0275n3y	/award/award_ceremony/awards_presented./award/award_honor/honored_for	/m/07c72
/m/034qg	/people/cause_of_death/people	/m/04xfb
/m/04gc65	/film/actor/film./film/performance/film	/m/01j5ql
/m/03t5n3	/award/award_category/winners./award/award_honor/ceremony	/m/09n4nb
/m/06bd5j	/film/film/genre	/m/09blyk
/m/01xqw	/music/instrument/family	/m/0d8lm
/m/02vr3gz	/film/film/release_date_s./film/film_regional_release_date/film_release_region	/m/05b4w
/m/0fk98	/base/biblioness/bibs_location/country	/m/03rk0
/m/0m593	/people/person/spouse_s./people/marriage/type_of_union	/m/04ztj
/m/0x67	/people/ethnicity/people	/m/027_sn
/m/0789_m	/award/award_category/winners./award/award_honor/award_winner	/m/0g8st4
/m/02jxkw	/people/person/places_lived./people/place_lived/location	/m/0xl08
/m/0227tr	/award/award_nominee/award_nominations./award/award_nomination/award	/m/09sb52
/m/014g_s	/people/person/places_lived./people/place_lived/location	/m/013ksx
/m/05kms	/music/performance_role/track_performances./music/track_contribution/role	/m/03qlv7
/m/026lj	/people/person/profession	/m/01l5t6
/m/01vyp_	/people/person/profession	/m/01c72t
/m/01c9dd	/award/award_category/winners./award/award_honor/ceremony	/m/09n4nb
/m/08qz1l	/military/military_conflict/combatants./military/military_combatant_group/combatants	/m/0bq0p9
/m/03y_46	/award/award_winner/awards_won./award/award_honor/award_winner	/m/0m31m
/m/04dn09n	/award/award_category/nominees./award/award_nomination/nominated_for	/m/02p86pb
/m/01tcf7	/award/award_nominee/award_nominations./award/award_nomination/award_nominee	/m/02wgln
/m/0mdqp	/award/award_nominee/award_nominations./award/award_nomination/nominated_for	/m/01pgp6
/m/0hx4y	/film/film/language	/m/02h40lc
/m/04bdxl	/award/award_winner/awards_won./award/award_honor/award_winner	/m/02mt4k
/m/0f2r6	/location/location/contains	/m/07wlf
/m/085jw	/music/performance_role/track_performances./music/track_contribution/role	/m/01vdm0
/m/01kgv4	/base/schemastaging/person_extra/net_worth./measurement_unit/dated_money_value/currency	/m/09nqf
/m/016gkf	/award/award_nominee/award_nominations./award/award_nomination/award	/m/0bdwqv
/m/0t_48	/location/location/time_zones	/m/02hcv8
/m/0jt3qpk	/award/award_ceremony/awards_presented./award/award_honor/award_winner	/m/03ldxq
/m/01l1sq	/people/person/profession	/m/039v1
/m/01nkt	/food/food/nutrients./food/nutrition_fact/nutrient	/m/0fzjh
/m/0hx4y	/film/film/release_date_s./film/film_regional_release_date/film_release_region	/m/03gj2
/m/01v_pj6	/people/person/gender	/m/05zppz
/m/04t36	/media_common/netflix_genre/titles	/m/0ccd3x
/m/014mlp	/education/educational_degree/people_with_this_degree./education/education/institution	/m/017y6l
/m/02nx2k	/film/film/other_crew./film/film_crew_gig/film_crew_role	/m/01pvkk
/m/0gtxj2q	/film/film/release_date_s./film/film_regional_release_date/film_release_region	/m/0154j
/m/0dth6b	/time/event/instance_of_recurring_event	/m/0g_w
/m/02x6dqb	/film/film/estimated_budget./measurement_unit/dated_money_value/currency	/m/09nqf
/m/02vx4c2	/people/person/place_of_birth	/m/01n7q
/m/09f6b	/olympics/olympic_sport/athletes./olympics/olympic_athlete_affiliation/country	/m/04g5k
/m/01f3p_	/tv/tv_program/genre	/m/07s9rl0
/m/04vr_f	/award/award_winning_work/awards_won./award/award_honor/award_winner	/m/04sry
/m/07ylj	/base/aareas/schema/administrative_area/administrative_parent	/m/02j71
/m/05zm34	/sports/sports_position/players./sports/sports_team_roster/team	/m/07l24
/m/01wyzyl	/people/person/profession	/m/0np9r
/m/07ylj	/olympics/olympic_participating_country/medals_won./olympics/olympic_medal_honor/olympics	/m/0lbd9
/m/0l786	/people/person/spouse_s./people/marriage/type_of_union	/m/04ztj
/m/02_fm2	/film/film/estimated_budget./measurement_unit/dated_money_value/currency	/m/09nqf
/m/07s9rl0	/media_common/netflix_genre/titles	/m/02s4l6
/m/0141kz	/people/person/gender	/m/05zppz
/m/0169dl	/award/award_winner/awards_won./award/award_honor/award_winner	/m/030hcs
/m/06zsk51	/tv/tv_program/languages	/m/02h40lc
/m/01lyv	/music/genre/artists	/m/01k_n63
/m/04y9dk	/award/award_nominee/award_nominations./award/award_nomination/award	/m/0bs0bh
/m/0gyv0b4	/film/film/personal_appearances./film/personal_film_appearance/person	/m/02ts3h
/m/0127m7	/base/popstra/celebrity/friendship./base/popstra/friendship/participant	/m/0h7pj
/m/02_t2t	/people/person/profession	/m/039v1
/m/0fpkhkz	/film/film/country	/m/0d0vqn
/m/0287477	/film/film/executive_produced_by	/m/03h304l
/m/0gs96	/award/award_category/nominees./award/award_nomination/nominated_for	/m/01gvpz
/m/0fz2y7	/award/award_ceremony/awards_presented./award/award_honor/award_winner	/m/01gz9n
/m/01c22t	/film/film/genre	/m/05p553
/m/014mlp	/education/educational_degree/people_with_this_degree./education/education/institution	/m/02q636
/m/01d_4t	/people/person/profession	/m/0np9r
/m/01nhkxp	/base/schemastaging/person_extra/net_worth./measurement_unit/dated_money_value/currency	/m/09nqf
/m/06mvq	/people/ethnicity/people	/m/0k1bs
/m/02v703	/award/award_category/winners./award/award_honor/award_winner	/m/01w58n3
/m/08hsww	/award/award_nominee/award_nominations./award/award_nomination/award_nominee	/m/0cj36c
/m/02jkkv	/film/film/genre	/m/02l7c8
/m/04nfpk	/sports/sports_position/players./sports/sports_team_roster/team	/m/0fjzsy
/m/02qgyv	/people/person/profession	/m/0dxtg
/m/0g2c8	/award/hall_of_fame/inductees./award/hall_of_fame_induction/inductee	/m/045zr
/m/014tss	/location/country/official_language	/m/02h40lc
/m/08nvyr	/film/film/prequel	/m/02d478
/m/05vsxz	/award/award_nominee/award_nominations./award/award_nomination/award_nominee	/m/03cglm
/m/01_x6v	/music/artist/track_contributions./music/track_contribution/role	/m/01vdm0
/m/0gkd1	/music/performance_role/track_performances./music/track_contribution/role	/m/085jw
/m/029cpw	/film/actor/film./film/performance/film	/m/063zky
/m/03hrz	/travel/travel_destination/climate./travel/travel_destination_monthly_climate/month	/m/04wzr
/m/01m2n1	/location/statistical_region/rent50_2./measurement_unit/dated_money_value/currency	/m/09nqf
/m/07f5x	/location/country/official_language	/m/064_8sq
/m/02ch1w	/award/award_nominee/award_nominations./award/award_nomination/award_nominee	/m/021vwt
/m/02y_2y	/people/person/places_lived./people/place_lived/location	/m/030qb3t
/m/01vvydl	/award/award_nominee/award_nominations./award/award_nomination/award_nominee	/m/01nhkxp
/m/0f9rw9	/base/marchmadness/ncaa_basketball_tournament/seeds./base/marchmadness/ncaa_tournament_seed/team	/m/02pjzvh
/m/0ylzs	/organization/organization/headquarters./location/mailing_address/state_province_region	/m/0jt5zcn
/m/01xvb	/sports/professional_sports_team/draft_picks./sports/sports_league_draft_pick/draft	/m/03nt7j
/m/0bl06	/film/film/film_art_direction_by	/m/05683cn
/m/01kj5h	/soccer/football_team/current_roster./sports/sports_team_roster/position	/m/0dgrmp
/m/0f4_l	/film/film/estimated_budget./measurement_unit/dated_money_value/currency	/m/09nqf
/m/0c7t58	/award/award_nominee/award_nominations./award/award_nomination/award_nominee	/m/0b1f49
/m/0bwx3	/influence/influence_node/influenced_by	/m/05gpy
/m/02zmh5	/music/artist/track_contributions./music/track_contribution/role	/m/01vdm0
/m/0x67	/people/ethnicity/people	/m/03f3yfj
/m/0kjrx	/film/actor/film./film/performance/film	/m/09v9mks
/m/04ztj	/people/marriage_union_type/unions_of_this_type./people/marriage/location_of_ceremony	/m/0d117
/m/05qbckf	/film/film/release_date_s./film/film_regional_release_date/film_release_region	/m/0h7x
/m/011vx3	/people/person/gender	/m/05zppz
/m/07s9rl0	/media_common/netflix_genre/titles	/m/02wwmhc
/m/02bj6k	/award/award_nominee/award_nominations./award/award_nomination/award_nominee	/m/048lv
/m/04j14qc	/film/film/genre	/m/0hn10
/m/0bdjd	/film/film/release_date_s./film/film_regional_release_date/film_release_region	/m/05b4w
/m/03xgm3	/award/award_nominee/award_nominations./award/award_nomination/award_nominee	/m/07z542
/m/07s9rl0	/media_common/netflix_genre/titles	/m/0194zl
/m/0hr3g	/people/person/gender	/m/05zppz
/m/024my5	/people/person/profession	/m/0np9r
/m/02wk_43	/award/award_nominee/award_nominations./award/award_nomination/nominated_for	/m/0330r
/m/0dzc16	/award/award_winner/awards_won./award/award_honor/award_winner	/m/01w58n3
/m/03m3nzf	/award/award_nominee/award_nominations./award/award_nomination/award_nominee	/m/03j367r
/m/029h45	/people/person/profession	/m/0dxtg
/m/05kms	/music/performance_role/regular_performances./music/group_membership/role	/m/011_6p
/m/01v5h	/people/person/profession	/m/0dxtg
/m/0fq9zcx	/award/award_category/nominees./award/award_nomination/nominated_for	/m/0bh8drv
/m/076psv	/film/film_set_designer/film_sets_designed	/m/0h0wd9
/m/09qwmm	/award/award_category/nominees./award/award_nomination/nominated_for	/m/02d478
/m/03l6bs	/organization/non_profit_organization/registered_with./organization/non_profit_registration/registering_agency	/m/03z19
/m/09sb52	/award/award_category/winners./award/award_honor/award_winner	/m/01y9xg
/m/0557q	/music/genre/artists	/m/01c7p_
/m/04wvhz	/award/award_nominee/award_nominations./award/award_nomination/nominated_for	/m/02kk_c
/m/09gdh6k	/film/film/executive_produced_by	/m/0h5f5n
/m/01p4vl	/award/award_nominee/award_nominations./award/award_nomination/award_nominee	/m/015t56
/m/07jnt	/film/film/release_date_s./film/film_regional_release_date/film_release_region	/m/05qhw
/m/01t6b4	/base/schemastaging/person_extra/net_worth./measurement_unit/dated_money_value/currency	/m/09nqf
/m/04nlb94	/film/film/film_format	/m/0cj16
/m/07brj	/music/performance_role/track_performances./music/track_contribution/role	/m/0gkd1
/m/09sb52	/award/award_category/nominees./award/award_nomination/nominated_for	/m/017gl1
/m/03mcwq3	/people/person/spouse_s./people/marriage/type_of_union	/m/04ztj
/m/0by17xn	/film/film/genre	/m/09blyk
/m/04nfpk	/sports/sports_position/players./sports/sports_team_roster/team	/m/01y3c
/m/0275_pj	/award/award_winner/awards_won./award/award_honor/award_winner	/m/04wtx1
/m/02ln1	/user/alexander/philosophy/philosopher/interests	/m/02jcc
/m/03q43g	/people/person/spouse_s./people/marriage/spouse	/m/02rrsz
/m/07wlf	/organization/organization/headquarters./location/mailing_address/citytown	/m/0f2r6
/m/01_1hw	/film/film/music	/m/01ycfv
/m/01l29r	/award/award_category/winners./award/award_honor/award_winner	/m/01vrlqd
/m/014knw	/award/award_winning_work/awards_won./award/award_honor/award_winner	/m/012v9y
/m/04sry	/award/award_nominee/award_nominations./award/award_nomination/nominated_for	/m/03b1sb
/m/08hp53	/people/person/spouse_s./people/marriage/type_of_union	/m/04ztj
/m/0bkj86	/education/educational_degree/people_with_this_degree./education/education/institution	/m/01n6r0
/m/0r6ff	/base/biblioness/bibs_location/state	/m/01n7q
/m/07x4qr	/film/film/genre	/m/05p553
/m/0djb3vw	/film/film/release_date_s./film/film_regional_release_date/film_release_region	/m/0154j
/m/06x76	/sports/sports_team/roster./american_football/football_historical_roster_position/position_s	/m/04nfpk
/m/0g33q	/music/performance_role/regular_performances./music/group_membership/role	/m/0l14md
/m/0gyh2wm	/film/film/genre	/m/07s9rl0
/m/01svq8	/base/popstra/celebrity/friendship./base/popstra/friendship/participant	/m/01j7rd
/m/054krc	/award/award_category/nominees./award/award_nomination/nominated_for	/m/027pfg
/m/02zfdp	/people/person/profession	/m/0np9r
/m/0yxl	/award/award_nominee/award_nominations./award/award_nomination/award	/m/039yzf
/m/018n6m	/base/schemastaging/person_extra/net_worth./measurement_unit/dated_money_value/currency	/m/09nqf
/m/03gj2	/military/military_combatant/military_conflicts./military/military_combatant_group/combatants	/m/07f1x
/m/019w9j	/olympics/olympic_sport/athletes./olympics/olympic_athlete_affiliation/country	/m/0d05w3
/m/09qvc0	/award/award_category/winners./award/award_honor/award_winner	/m/052hl
/m/0c53vt	/award/award_ceremony/awards_presented./award/award_honor/award_winner	/m/0171lb
/m/0blbxk	/award/award_nominee/award_nominations./award/award_nomination/award_nominee	/m/06g2d1
/m/0qm9n	/film/film/release_date_s./film/film_regional_release_date/film_release_region	/m/082fr
/m/0d05q4	/location/location/contains	/m/01fqm
/m/01jz6x	/award/award_nominee/award_nominations./award/award_nomination/award	/m/09qvc0
/m/02_jkc	/award/award_nominee/award_nominations./award/award_nomination/award	/m/02g8mp
/m/01w58n3	/people/person/religion	/m/0c8wxp
/m/02qw_v	/organization/endowed_organization/endowment./measurement_unit/dated_money_value/currency	/m/09nqf
/m/0219q	/film/actor/dubbing_performances./film/dubbing_performance/language	/m/02h40lc
/m/0l14md	/music/performance_role/guest_performances./music/recording_contribution/performance_role	/m/0d8lm
/m/0x67	/people/ethnicity/people	/m/03f1d47
/m/05pdh86	/film/film/release_date_s./film/film_regional_release_date/film_release_region	/m/07f1x
/m/02vyh	/award/award_winner/awards_won./award/award_honor/award_winner	/m/0m593
/m/0bkmf	/people/deceased_person/place_of_death	/m/030qb3t
/m/0755wz	/award/award_nominee/award_nominations./award/award_nomination/award	/m/09sb52
/m/0gv5c	/people/person/gender	/m/05zppz
/m/05zvj3m	/award/award_category/nominees./award/award_nomination/nominated_for	/m/0bmssv
/m/09t4hh	/people/person/gender	/m/05zppz
/m/05683cn	/award/award_nominee/award_nominations./award/award_nomination/nominated_for	/m/0k4kk
/m/0ynfz	/location/hud_county_place/county	/m/0n3dv
/m/01n7q	/location/location/contains	/m/0r4qq
/m/025rcc	/education/university/local_tuition./measurement_unit/dated_money_value/currency	/m/09nqf
/m/0k2sk	/film/film/featured_film_locations	/m/030qb3t
/m/02tq2r	/people/person/nationality	/m/03rk0
/m/01d_4t	/people/person/gender	/m/05zppz
/m/0ndsl1x	/film/film/release_date_s./film/film_regional_release_date/film_release_region	/m/03gj2
/m/029q_y	/people/person/spouse_s./people/marriage/type_of_union	/m/04ztj
/m/09p0ct	/film/film/genre	/m/02n4kr
/m/07j8r	/film/film/release_date_s./film/film_regional_release_date/film_release_region	/m/0f8l9c
/m/03xf_m	/film/film/music	/m/05y7hc
/m/0947l	/travel/travel_destination/how_to_get_here./travel/transportation/mode_of_transportation	/m/07jdr
/m/0fpj4lx	/people/person/profession	/m/039v1
/m/0wp9b	/location/location/time_zones	/m/02fqwt
/m/01p3ty	/film/film/release_date_s./film/film_regional_release_date/film_release_region	/m/0f8l9c
/m/0184jc	/people/person/nationality	/m/0chghy
/m/0154qm	/award/award_nominee/award_nominations./award/award_nomination/award	/m/09qwmm
/m/07_w1l	/soccer/football_team/current_roster./soccer/football_roster_position/position	/m/0dgrmp
/m/02vr3gz	/film/film/release_date_s./film/film_regional_release_date/film_release_region	/m/015fr
/m/09blyk	/media_common/netflix_genre/titles	/m/02ptczs
/m/0h7x	/location/location/contains	/m/0fhnf
/m/0h336	/people/person/gender	/m/05zppz
/m/0h63q6t	/tv/tv_program/genre	/m/07s9rl0
/m/02h4rq6	/education/educational_degree/people_with_this_degree./education/education/institution	/m/03l6bs
/m/049_zz	/people/person/spouse_s./people/marriage/type_of_union	/m/04ztj
/m/01qq_lp	/people/person/places_lived./people/place_lived/location	/m/06c62
/m/019pm_	/award/award_nominee/award_nominations./award/award_nomination/award_nominee	/m/0fqjhm
/m/04m2zj	/music/artist/track_contributions./music/track_contribution/role	/m/02sgy
/m/012rrr	/location/location/adjoin_s./location/adjoining_relationship/adjoins	/m/0fhnf
/m/0b76t12	/film/film/estimated_budget./measurement_unit/dated_money_value/currency	/m/09nqf
/m/01ym8l	/business/business_operation/assets./measurement_unit/dated_money_value/currency	/m/09nqf
/m/020_95	/award/award_nominee/award_nominations./award/award_nomination/award_nominee	/m/014gf8
/m/0cc07	/location/location/time_zones	/m/02hcv8
/m/032_wv	/film/film/production_companies	/m/04rqd
/m/0chghy	/location/location/contains	/m/0chgzm
/m/0789_m	/award/award_category/winners./award/award_honor/award_winner	/m/03k7bd
/m/0h7pj	/film/actor/film./film/performance/film	/m/0f4_l
/m/0bfvd4	/award/award_category/winners./award/award_honor/ceremony	/m/0gx_st
/m/030hbp	/people/person/spouse_s./people/marriage/spouse	/m/030hcs
/m/0bth54	/film/film/film_format	/m/017fx5
/m/06cgy	/award/award_nominee/award_nominations./award/award_nomination/award	/m/05p09zm
/m/026m9w	/award/award_category/winners./award/award_honor/ceremony	/m/09n4nb
/m/01wdcxk	/people/person/gender	/m/05zppz
/m/05fgt1	/film/film/produced_by	/m/02kxbwx
/m/01z7_f	/award/award_nominee/award_nominations./award/award_nomination/award	/m/0cqhb3
/m/0kv238	/film/film/release_date_s./film/film_regional_release_date/film_release_region	/m/05qhw
/m/07x4qr	/film/film/release_date_s./film/film_regional_release_date/film_release_region	/m/047yc
/m/0135nb	/soccer/football_player/current_team./sports/sports_team_roster/team	/m/0hvjr
/m/0tz01	/base/biblioness/bibs_location/state	/m/05k7sb
/m/0425gc	/soccer/football_team/current_roster./soccer/football_roster_position/position	/m/0dgrmp
/m/03t97y	/film/film/language	/m/02h40lc
/m/01qrb2	/organization/endowed_organization/endowment./measurement_unit/dated_money_value/currency	/m/09nqf
/m/040njc	/award/award_category/winners./award/award_honor/award_winner	/m/0c3ns
/m/019f2f	/people/person/religion	/m/0flw86
/m/01t265	/people/person/profession	/m/0dxtg
/m/06pj8	/tv/tv_producer/programs_produced./tv/tv_producer_term/program	/m/0l76z
/m/01hc9_	/influence/influence_node/influenced_by	/m/07lp1
/m/0k_q_	/location/location/contains	/m/018mmj
/m/05k4my	/film/film/genre	/m/09blyk
/m/0b_6pv	/time/event/locations	/m/013yq
/m/0203v	/people/person/spouse_s./people/marriage/type_of_union	/m/04ztj
/m/05bm4sm	/award/award_nominee/award_nominations./award/award_nomination/nominated_for	/m/0ndwt2w
/m/02q5xsx	/award/award_nominee/award_nominations./award/award_nomination/award_nominee	/m/0b05xm
/m/01900g	/people/person/places_lived./people/place_lived/location	/m/013yq
/m/03wj4r8	/film/film/other_crew./film/film_crew_gig/film_crew_role	/m/0215hd
/m/0k4kk	/film/film/language	/m/02h40lc
/m/05fgt1	/film/film/genre	/m/05p553
/m/01ym8l	/base/schemastaging/organization_extra/phone_number./base/schemastaging/phone_sandbox/service_language	/m/02h40lc
/m/05dbyt	/people/person/spouse_s./people/marriage/type_of_union	/m/04ztj
/m/0gr4k	/award/award_category/winners./award/award_honor/ceremony	/m/02ywhz
/m/0f8l9c	/olympics/olympic_participating_country/athletes./olympics/olympic_athlete_affiliation/olympics	/m/0sxrz
/m/083chw	/award/award_nominee/award_nominations./award/award_nomination/award	/m/0cqhk0
/m/02gtm4	/sports/sports_team/roster./baseball/baseball_roster_position/position	/m/028c_8
/m/0197tq	/award/award_nominee/award_nominations./award/award_nomination/award_nominee	/m/02qtywd
/m/0bj25	/award/award_winning_work/awards_won./award/award_honor/award_winner	/m/016tt2
/m/01jft4	/film/film/estimated_budget./measurement_unit/dated_money_value/currency	/m/09nqf
/m/047sxrj	/base/schemastaging/person_extra/net_worth./measurement_unit/dated_money_value/currency	/m/09nqf
/m/02q636	/business/business_operation/revenue./measurement_unit/dated_money_value/currency	/m/09nqf
/m/04ztj	/people/marriage_union_type/unions_of_this_type./people/marriage/location_of_ceremony	/m/0cw51
/m/02ln1	/influence/influence_node/influenced_by	/m/026lj
/m/0d87hc	/film/film/written_by	/m/04l3_z
/m/09n5b9	/government/government_office_category/officeholders./government/government_position_held/jurisdiction_of_office	/m/059f4
/m/0l76z	/tv/tv_program/genre	/m/0c4xc
/m/05nlzq	/tv/tv_program/regular_cast./tv/regular_tv_appearance/actor	/m/029cpw
/m/011yhm	/film/film/produced_by	/m/02kxbwx
/m/014mlp	/education/educational_degree/people_with_this_degree./education/education/institution	/m/027xx3
/m/0x67	/people/ethnicity/people	/m/0x3n
/m/01v0fn1	/people/person/gender	/m/05zppz
/m/0rk71	/location/location/time_zones	/m/02hcv8
/m/01wg6y	/music/artist/track_contributions./music/track_contribution/role	/m/0l14qv
/m/0b455l	/people/person/place_of_birth	/m/030qb3t
/m/02_xgp2	/education/educational_degree/people_with_this_degree./education/education/major_field_of_study	/m/04rlf
/m/025tlyv	/organization/organization/place_founded	/m/030qb3t
/m/086xm	/education/educational_institution/students_graduates./education/education/student	/m/077rj
/m/027cxsm	/award/award_nominee/award_nominations./award/award_nomination/award_nominee	/m/0cj2nl
/m/01w5gg6	/people/person/gender	/m/05zppz
/m/015fr	/olympics/olympic_participating_country/medals_won./olympics/olympic_medal_honor/olympics	/m/0sxrz
/m/04w391	/award/award_nominee/award_nominations./award/award_nomination/award_nominee	/m/03_6y
/m/013d_f	/base/biblioness/bibs_location/state	/m/04rrx
/m/0277990	/award/award_nominee/award_nominations./award/award_nomination/award_nominee	/m/09px1w
/m/03gh4	/base/popstra/location/vacationers./base/popstra/vacation_choice/vacationer	/m/01w02sy
/m/01wbsdz	/base/popstra/celebrity/dated./base/popstra/dated/participant	/m/03h_0_z
/m/0f_nbyh	/award/award_category/nominees./award/award_nomination/nominated_for	/m/0bth54
/m/01qz5	/award/award_winning_work/awards_won./award/award_honor/award	/m/0gs96
/m/0m31m	/award/award_nominee/award_nominations./award/award_nomination/nominated_for	/m/0m313
/m/0gh65c5	/film/film/country	/m/06t2t
/m/0c3ybss	/film/film/release_date_s./film/film_regional_release_date/film_release_region	/m/04gzd
/m/02mjs7	/education/educational_degree/people_with_this_degree./education/education/institution	/m/01f6ss
/m/011yhm	/award/award_winning_work/awards_won./award/award_honor/award	/m/09qwmm
/m/01wbl_r	/award/award_nominee/award_nominations./award/award_nomination/award_nominee	/m/01w9wwg
/m/02n4kr	/media_common/netflix_genre/titles	/m/0k0rf
/m/08052t3	/film/film/release_date_s./film/film_regional_release_date/film_release_region	/m/047yc
/m/01w02sy	/people/person/profession	/m/039v1
/m/0gtxj2q	/film/film/release_date_s./film/film_regional_release_date/film_release_region	/m/04gzd
/m/0dc_ms	/film/film/release_date_s./film/film_regional_release_date/film_release_region	/m/0h7x
/m/05zvq6g	/award/award_category/nominees./award/award_nomination/nominated_for	/m/07qg8v
/m/01rzqj	/award/award_nominee/award_nominations./award/award_nomination/award_nominee	/m/03rwng
/m/0443xn	/people/person/spouse_s./people/marriage/location_of_ceremony	/m/03gh4
/m/077q8x	/film/film/other_crew./film/film_crew_gig/film_crew_role	/m/01pvkk
/m/06cgy	/award/award_nominee/award_nominations./award/award_nomination/nominated_for	/m/0by17xn
/m/06q8qh	/film/film/genre	/m/04rlf
/m/01914	/travel/travel_destination/climate./travel/travel_destination_monthly_climate/month	/m/02xx5
/m/01pp3p	/people/person/gender	/m/05zppz
/m/01vsksr	/people/person/spouse_s./people/marriage/type_of_union	/m/04ztj
/m/07c72	/award/award_winning_work/awards_won./award/award_honor/award_winner	/m/055sjw
/m/05jyb2	/tv/tv_program/regular_cast./tv/regular_tv_appearance/actor	/m/039wsf
/m/03h_0_z	/award/award_winner/awards_won./award/award_honor/award_winner	/m/018n6m
/m/018ljb	/user/jg/default_domain/olympic_games/sports	/m/0d1t3
/m/02r8hh_	/film/film/other_crew./film/film_crew_gig/film_crew_role	/m/01pvkk
/m/0bmssv	/film/film/written_by	/m/06pcz0
/m/03kq98	/tv/tv_program/genre	/m/07s9rl0
/m/0432_5	/film/film/language	/m/02h40lc
/m/057wlm	/organization/organization/headquarters./location/mailing_address/citytown	/m/0gkgp
/m/01w7nwm	/people/person/gender	/m/05zppz
/m/0h32q	/award/award_nominee/award_nominations./award/award_nomination/award	/m/0fq9zcx
/m/0c53zb	/award/award_ceremony/awards_presented./award/award_honor/award_winner	/m/076psv
/m/026zvx7	/award/award_nominee/award_nominations./award/award_nomination/award_nominee	/m/05lb30
/m/01swxv	/education/educational_institution/students_graduates./education/education/major_field_of_study	/m/02h40lc
/m/0dgrmp	/sports/sports_position/players./sports/sports_team_roster/team	/m/03fhm5
/m/012w70	/media_common/netflix_genre/titles	/m/0dckvs
/m/0g54xkt	/film/film/other_crew./film/film_crew_gig/film_crew_role	/m/0dxtw
/m/042kg	/people/person/profession	/m/0g0vx
/m/0jz71	/film/film/language	/m/02h40lc
/m/0dgrmp	/sports/sports_position/players./sports/sports_team_roster/team	/m/03g52k
/m/07s9rl0	/media_common/netflix_genre/titles	/m/016mhd
/m/06m6z6	/people/person/spouse_s./people/marriage/type_of_union	/m/04ztj
/m/03wh49y	/film/film/release_date_s./film/film_regional_release_date/film_release_region	/m/0d0vqn
/m/06823p	/film/film/film_format	/m/0cj16
/m/0jt90f5	/people/person/place_of_birth	/m/0c4kv
/m/01p4vl	/award/award_nominee/award_nominations./award/award_nomination/award	/m/05p09zm
/m/032_wv	/film/film/language	/m/02h40lc
/m/06z8gn	/people/person/languages	/m/02h40lc
/m/0dcz8_	/film/film/genre	/m/0fdjb
/m/02yxbc	/film/film/language	/m/02h40lc
/m/0l14qv	/music/performance_role/track_performances./music/track_contribution/role	/m/01rhl
/m/0g9wdmc	/film/film/release_date_s./film/film_regional_release_date/film_release_region	/m/0jgd
/m/0210hf	/people/person/spouse_s./people/marriage/type_of_union	/m/04ztj
/m/03dj6y	/soccer/football_team/current_roster./soccer/football_roster_position/position	/m/0dgrmp
/m/0f_nbyh	/award/award_category/nominees./award/award_nomination/nominated_for	/m/047d21r
/m/0824r	/location/location/time_zones	/m/02fqwt
/m/01qqtr	/award/award_winner/awards_won./award/award_honor/award_winner	/m/02l4pj
/m/0160w	/base/popstra/location/vacationers./base/popstra/vacation_choice/vacationer	/m/01d1st
/m/011ywj	/award/award_winning_work/awards_won./award/award_honor/award	/m/09sb52
/m/017b2p	/people/person/profession	/m/012t_z
/m/02rrsz	/film/actor/film./film/performance/film	/m/02q0v8n
/m/0j0pf	/influence/influence_node/influenced_by	/m/014ps4
/m/0gr4k	/award/award_category/winners./award/award_honor/ceremony	/m/0dth6b
/m/0d_2fb	/film/film/other_crew./film/film_crew_gig/film_crew_role	/m/0ch6mp2
/m/03gh4	/base/popstra/location/vacationers./base/popstra/vacation_choice/vacationer	/m/05r5w
/m/017z49	/film/film/release_date_s./film/film_regional_release_date/film_release_region	/m/05qhw
/m/05b7q	/base/aareas/schema/administrative_area/administrative_parent	/m/02j71
/m/067nsm	/people/person/gender	/m/05zppz
/m/07t3gd	/business/job_title/people_with_this_title./business/employment_tenure/company	/m/01w3v
/m/0chgzm	/base/biblioness/bibs_location/country	/m/0chghy
/m/0symg	/film/film/language	/m/02h40lc
/m/01wrcxr	/people/person/profession	/m/0dxtg
/m/06823p	/film/film/genre	/m/0hn10
/m/07cfx	/base/biblioness/bibs_location/country	/m/0chghy
/m/0ym8f	/education/educational_institution/colors	/m/019sc
/m/04ztj	/people/marriage_union_type/unions_of_this_type./people/marriage/location_of_ceremony	/m/0k_q_
/m/01vvydl	/award/award_nominee/award_nominations./award/award_nomination/award_nominee	/m/026yqrr
/m/01vvyc_	/award/award_nominee/award_nominations./award/award_nomination/award	/m/03t5n3
/m/0_b9f	/award/award_winning_work/awards_won./award/award_honor/award	/m/02w_6xj
/m/06dn58	/award/award_nominee/award_nominations./award/award_nomination/nominated_for	/m/04b_jc
/m/0bp_b2	/award/award_category/winners./award/award_honor/award_winner	/m/021vwt
/m/01ycfv	/people/person/gender	/m/05zppz
/m/0154qm	/award/award_nominee/award_nominations./award/award_nomination/nominated_for	/m/08nvyr
/m/05dppk	/people/person/gender	/m/05zppz
/m/09qwmm	/award/award_category/winners./award/award_honor/award_winner	/m/01p7yb
/m/0265v21	/people/person/profession	/m/0dxtg
/m/01h910	/base/schemastaging/person_extra/net_worth./measurement_unit/dated_money_value/currency	/m/09nqf
/m/01s695	/award/award_ceremony/awards_presented./award/award_honor/award_winner	/m/02pzc4
/m/09f6b	/olympics/olympic_sport/athletes./olympics/olympic_athlete_affiliation/country	/m/06npd
/m/01w_10	/award/award_winner/awards_won./award/award_honor/award_winner	/m/049_zz
/m/0bxy67	/people/person/nationality	/m/03rk0
/m/04smkr	/award/award_winner/awards_won./award/award_honor/award_winner	/m/03vgp7
/m/0c40vxk	/film/film/release_date_s./film/film_regional_release_date/film_release_region	/m/015fr
/m/08nvyr	/film/film/film_format	/m/07fb8_
/m/047xyn	/award/award_category/winners./award/award_honor/award_winner	/m/014ps4
/m/0642ykh	/film/film/story_by	/m/01wd02c
/m/0f8l9c	/olympics/olympic_participating_country/medals_won./olympics/olympic_medal_honor/olympics	/m/018ljb
/m/0blbxk	/award/award_winner/awards_won./award/award_honor/award_winner	/m/05vsxz
/m/0_m3k	/location/location/time_zones	/m/02hcv8
/m/02lz1s	/people/person/profession	/m/01c72t
/m/04hqz	/base/aareas/schema/administrative_area/administrative_parent	/m/02j71
/m/05c26ss	/film/film/release_date_s./film/film_regional_release_date/film_release_region	/m/05b4w
/m/07l4z	/sports/sports_team/roster./baseball/baseball_roster_position/position	/m/02wszf
/m/031n8c	/organization/non_profit_organization/registered_with./organization/non_profit_registration/registering_agency	/m/03z19
/m/0l14md	/music/performance_role/track_performances./music/track_contribution/role	/m/02k84w
/m/03bx2lk	/film/film/release_date_s./film/film_regional_release_date/film_release_region	/m/04hqz
/m/0ngg	/people/person/spouse_s./people/marriage/type_of_union	/m/04ztj
/m/0h1cdwq	/film/film/genre	/m/05p553
/m/01w3v	/education/educational_institution/students_graduates./education/education/student	/m/07lp1
/m/07g9f	/award/award_winning_work/awards_won./award/award_honor/award	/m/0bp_b2
/m/0pk1p	/film/film/genre	/m/05p553
/m/02lv2v	/business/business_operation/operating_income./measurement_unit/dated_money_value/currency	/m/09nqf
/m/0d2kt	/location/location/adjoin_s./location/adjoining_relationship/adjoins	/m/01_c4
/m/09sdmz	/award/award_category/nominees./award/award_nomination/nominated_for	/m/0c38gj
/m/01j7z7	/film/actor/film./film/performance/film	/m/05c26ss
/m/030znt	/award/award_nominee/award_nominations./award/award_nomination/nominated_for	/m/090s_0
/m/0cqhk0	/award/award_category/winners./award/award_honor/award_winner	/m/096lf_
/m/0jch5	/location/location/adjoin_s./location/adjoining_relationship/adjoins	/m/0m241
/m/040njc	/award/award_category/nominees./award/award_nomination/nominated_for	/m/01qz5
/m/016tt2	/film/film_distributor/films_distributed./film/film_film_distributor_relationship/film	/m/040b5k
/m/0dgrmp	/sports/sports_position/players./sports/sports_team_roster/team	/m/0420td
/m/0b_dy	/award/award_winner/awards_won./award/award_honor/award_winner	/m/04smkr
/m/03f1r6t	/people/person/religion	/m/0c8wxp
/m/030_1m	/film/film_distributor/films_distributed./film/film_film_distributor_relationship/film	/m/0pk1p
/m/0154j	/location/country/official_language	/m/02bv9
/m/0h14ln	/film/film/featured_film_locations	/m/01f62
/m/0nf3h	/location/location/contains	/m/013gxt
/m/032_wv	/film/film/other_crew./film/film_crew_gig/film_crew_role	/m/089fss
/m/06j8q_	/people/person/gender	/m/05zppz
/m/02wgk1	/film/film/other_crew./film/film_crew_gig/film_crew_role	/m/0ch6mp2
/m/049xgc	/film/film/genre	/m/03bxz7
/m/02h40lc	/language/human_language/countries_spoken_in	/m/06t2t
/m/0l14md	/music/performance_role/track_performances./music/track_contribution/role	/m/0l15bq
/m/0m9v7	/people/person/spouse_s./people/marriage/type_of_union	/m/04ztj
/m/01n7rc	/sports/sports_team_location/teams	/m/0196bp
/m/04nl83	/film/film/other_crew./film/film_crew_gig/film_crew_role	/m/01pvkk
/m/02cvp8	/people/person/spouse_s./people/marriage/type_of_union	/m/04ztj
/m/033_1p	/film/actor/film./film/performance/film	/m/0qm9n
/m/012dr7	/award/award_nominee/award_nominations./award/award_nomination/nominated_for	/m/0jz71
/m/02wtp6	/film/film/produced_by	/m/09d5d5
/m/0gtvrv3	/film/film/release_date_s./film/film_regional_release_date/film_release_region	/m/04gzd
/m/02p10m	/organization/organization/headquarters./location/mailing_address/state_province_region	/m/01n7q
/m/07fvf1	/people/person/spouse_s./people/marriage/type_of_union	/m/04ztj
/m/05th8t	/award/award_nominee/award_nominations./award/award_nomination/award_nominee	/m/03mcwq3
/m/02g5h5	/award/award_nominee/award_nominations./award/award_nomination/award_nominee	/m/05yh_t
/m/03xq0f	/film/film_distributor/films_distributed./film/film_film_distributor_relationship/film	/m/0b6l1st
/m/04dn09n	/award/award_category/nominees./award/award_nomination/nominated_for	/m/02v8kmz
/m/036jb	/award/award_nominee/award_nominations./award/award_nomination/award_nominee	/m/06pj8
/m/095zvfg	/award/award_nominee/award_nominations./award/award_nomination/nominated_for	/m/019vhk
/m/0bj25	/film/film/genre	/m/0hn10
/m/0gj96ln	/film/film/release_date_s./film/film_regional_release_date/film_release_region	/m/05b4w
/m/0nbjq	/olympics/olympic_games/sports	/m/0d1t3
/m/0gvx_	/award/award_category/winners./award/award_honor/ceremony	/m/0bzm__
/m/03nnm4t	/award/award_ceremony/awards_presented./award/award_honor/award_winner	/m/01xdf5
/m/017_pb	/influence/influence_node/influenced_by	/m/0l99s
/m/02ch1w	/award/award_nominee/award_nominations./award/award_nomination/award	/m/09sb52
/m/01bbwp	/people/person/spouse_s./people/marriage/type_of_union	/m/04ztj
/m/0h5f5n	/people/person/profession	/m/0dxtg
/m/02r8hh_	/film/film/language	/m/02h40lc
/m/01p4vl	/people/person/spouse_s./people/marriage/spouse	/m/019pm_
/m/09ykwk	/people/person/gender	/m/05zppz
/m/0h7x	/olympics/olympic_participating_country/medals_won./olympics/olympic_medal_honor/olympics	/m/0swbd
/m/01cqz5	/people/person/religion	/m/07mfk
/m/03s9b	/people/person/places_lived./people/place_lived/location	/m/07tcs
/m/0127m7	/award/award_nominee/award_nominations./award/award_nomination/award	/m/040njc
/m/0gs96	/award/award_category/winners./award/award_honor/ceremony	/m/02pgky2
/m/09blyk	/media_common/netflix_genre/titles	/m/0k4fz
/m/0l15bq	/music/performance_role/track_performances./music/track_contribution/role	/m/01qbl
/m/0jvtp	/people/person/languages	/m/02h40lc
/m/03v3xp	/award/award_winner/awards_won./award/award_honor/award_winner	/m/01r93l
/m/02bvt	/award/award_winner/awards_won./award/award_honor/award_winner	/m/0d4fqn
/m/04f9r2	/people/deceased_person/place_of_death	/m/06_kh
/m/072hx4	/film/film/release_date_s./film/film_regional_release_date/film_regional_debut_venue	/m/07751
/m/026p4q7	/film/film/estimated_budget./measurement_unit/dated_money_value/currency	/m/09nqf
/m/018n6m	/award/award_nominee/award_nominations./award/award_nomination/award_nominee	/m/01vvydl
/m/03rwz3	/film/film_distributor/films_distributed./film/film_film_distributor_relationship/film	/m/0m3gy
/m/02bqvs	/film/film/other_crew./film/film_crew_gig/film_crew_role	/m/0ch6mp2
/m/05_swj	/award/award_nominee/award_nominations./award/award_nomination/award_nominee	/m/01fmz6
/m/0gr4k	/award/award_category/nominees./award/award_nomination/nominated_for	/m/0_9wr
/m/03thw4	/award/award_nominee/award_nominations./award/award_nomination/nominated_for	/m/0ccd3x
/m/0ptdz	/film/film/estimated_budget./measurement_unit/dated_money_value/currency	/m/09nqf
/m/0cbl95	/film/film/language	/m/02h40lc
/m/0154j	/location/statistical_region/gni_per_capita_in_ppp_dollars./measurement_unit/dated_money_value/currency	/m/09nqf
/m/01vzx45	/award/award_nominee/award_nominations./award/award_nomination/award_nominee	/m/012xdf
/m/0prh7	/film/film/music	/m/08c9b0
/m/01g3gq	/film/film/estimated_budget./measurement_unit/dated_money_value/currency	/m/09nqf
/m/0bgv4g	/sports/sports_position/players./sports/sports_team_roster/team	/m/05g3b
/m/06r2_	/film/film/release_date_s./film/film_regional_release_date/film_release_region	/m/0chghy
/m/01y665	/award/award_nominee/award_nominations./award/award_nomination/award	/m/09sb52
/m/0p_pd	/film/actor/film./film/performance/film	/m/0gyh2wm
/m/01trf3	/award/award_nominee/award_nominations./award/award_nomination/award	/m/08_vwq
/m/03rk0	/location/location/contains	/m/02z6fs
/m/059t6d	/people/person/spouse_s./people/marriage/type_of_union	/m/04ztj
/m/071t0	/olympics/olympic_sport/athletes./olympics/olympic_athlete_affiliation/country	/m/05qhw
/m/05c9zr	/film/film/estimated_budget./measurement_unit/dated_money_value/currency	/m/09nqf
/m/0879bpq	/film/film/release_date_s./film/film_regional_release_date/film_release_region	/m/03gj2
/m/0bdwqv	/award/award_category/nominees./award/award_nomination/nominated_for	/m/03cv_gy
/m/063hp4	/film/film/genre	/m/05p553
/m/01jft4	/film/film/other_crew./film/film_crew_gig/film_crew_role	/m/0dxtw
/m/0chghy	/location/location/contains	/m/07cfx
/m/051ysmf	/film/film_set_designer/film_sets_designed	/m/0gl3hr
/m/0gl3hr	/film/film/produced_by	/m/022p06
/m/01zlh5	/people/person/profession	/m/0dxtg
/m/0465_	/people/deceased_person/place_of_death	/m/06c62
/m/0j_tw	/film/film/release_date_s./film/film_regional_release_date/film_release_region	/m/05b4w
/m/023361	/people/deceased_person/place_of_death	/m/0k049
/m/015fr	/location/statistical_region/gdp_real./measurement_unit/adjusted_money_value/adjustment_currency	/m/09nqf
/m/0bkj86	/education/educational_degree/people_with_this_degree./education/education/institution	/m/01f6ss
/m/062ftr	/people/person/gender	/m/05zppz
/m/05c26ss	/film/film/release_date_s./film/film_regional_release_date/film_release_region	/m/0jgd
/m/015c2f	/award/award_winner/awards_won./award/award_honor/award_winner	/m/01pcdn
/m/0gl02yg	/film/film/release_date_s./film/film_regional_release_date/film_release_region	/m/06t2t
/m/0170xl	/film/film/genre	/m/0hn10
/m/0154qm	/film/actor/film./film/performance/film	/m/08nvyr
/m/03_wpf	/award/award_nominee/award_nominations./award/award_nomination/award_nominee	/m/03_wj_
/m/02w9895	/award/award_winner/awards_won./award/award_honor/award_winner	/m/0clvcx
/m/04bdxl	/award/award_nominee/award_nominations./award/award_nomination/award_nominee	/m/03zg2x
/m/027zz	/people/person/places_lived./people/place_lived/location	/m/02cl1
/m/0gkz15s	/film/film/release_date_s./film/film_regional_release_date/film_release_region	/m/047yc
/m/01pfkw	/award/award_nominee/award_nominations./award/award_nomination/award	/m/01bgqh
/m/0gx_st	/award/award_ceremony/awards_presented./award/award_honor/honored_for	/m/07c72
/m/0pksh	/award/award_winner/awards_won./award/award_honor/award_winner	/m/03_2y
/m/06pj8	/people/person/profession	/m/0dxtg
/m/0jhn7	/olympics/olympic_games/sports	/m/018jz
/m/04thp	/base/aareas/schema/administrative_area/administrative_parent	/m/0d05w3
/m/0kbf1	/film/film/written_by	/m/0171lb
/m/03ynwqj	/film/film/estimated_budget./measurement_unit/dated_money_value/currency	/m/09nqf
/m/01swxv	/business/business_operation/operating_income./measurement_unit/dated_money_value/currency	/m/09nqf
/m/01f3p_	/tv/tv_program/genre	/m/05p553
/m/02k_4g	/award/award_winning_work/awards_won./award/award_honor/award_winner	/m/030znt
/m/05mxw33	/award/award_winner/awards_won./award/award_honor/award_winner	/m/01svw8n
/m/011yd2	/award/award_winning_work/awards_won./award/award_honor/award_winner	/m/0g2lq
/m/03qlv7	/music/performance_role/track_performances./music/track_contribution/role	/m/01qbl
/m/03rwz3	/film/film_distributor/films_distributed./film/film_film_distributor_relationship/film	/m/0fqt1ns
/m/0gx9rvq	/film/film/release_date_s./film/film_regional_release_date/film_release_region	/m/04hqz
/m/02h4rq6	/education/educational_degree/people_with_this_degree./education/education/institution	/m/01jswq
/m/0196bp	/soccer/football_team/current_roster./soccer/football_roster_position/position	/m/0dgrmp
/m/04gzd	/base/aareas/schema/administrative_area/administrative_parent	/m/02j71
/m/0bcndz	/award/award_winning_work/awards_won./award/award_honor/award_winner	/m/076psv
/m/01b9ck	/people/person/spouse_s./people/marriage/type_of_union	/m/04ztj
/m/01w40h	/music/record_label/artist	/m/03q2t9
/m/0bqdvt	/people/person/gender	/m/05zppz
/m/01gssm	/government/legislative_session/members./government/government_position_held/district_represented	/m/059f4
/m/07wbk	/government/political_party/politicians_in_this_party./government/political_party_tenure/politician	/m/016lh0
/m/01v_pj6	/award/award_nominee/award_nominations./award/award_nomination/award	/m/02f73b
/m/0bn9sc	/people/person/spouse_s./people/marriage/type_of_union	/m/04ztj
/m/0m9v7	/people/person/nationality	/m/0d05w3
/m/02wszf	/sports/sports_position/players./sports/sports_team_roster/team	/m/0713r
/m/0645k5	/film/film/release_date_s./film/film_regional_release_date/film_release_region	/m/047yc
/m/04dqdk	/award/award_nominee/award_nominations./award/award_nomination/award_nominee	/m/028qdb
/m/0fpkhkz	/film/film/other_crew./film/film_crew_gig/film_crew_role	/m/0ch6mp2
/m/014v6f	/award/award_nominee/award_nominations./award/award_nomination/award_nominee	/m/06qgvf
/m/043n0v_	/award/award_winning_work/awards_won./award/award_honor/award	/m/09v0wy2
/m/0f25w9	/food/food/nutrients./food/nutrition_fact/nutrient	/m/0f4hc
/m/0bykpk	/film/film/estimated_budget./measurement_unit/dated_money_value/currency	/m/09nqf
/m/03zg2x	/award/award_winner/awards_won./award/award_honor/award_winner	/m/04bdxl
/m/019pm_	/award/award_nominee/award_nominations./award/award_nomination/award_nominee	/m/014gf8
/m/0bs0bh	/award/award_category/winners./award/award_honor/award_winner	/m/01kt17
/m/04353	/award/award_nominee/award_nominations./award/award_nomination/award	/m/040njc
/m/0fby2t	/film/actor/film./film/performance/film	/m/04gv3db
/m/01ffx4	/award/award_winning_work/awards_won./award/award_honor/award_winner	/m/05d1dy
/m/0169dl	/award/award_nominee/award_nominations./award/award_nomination/award_nominee	/m/04wg38
/m/0335fp	/film/actor/film./film/performance/film	/m/0_9wr
/m/025tdwc	/people/person/nationality	/m/03rk0
/m/03m3nzf	/people/person/religion	/m/0flw86
/m/06t2t	/location/statistical_region/gdp_nominal./measurement_unit/dated_money_value/currency	/m/09nqf
/m/03ffcz	/tv/tv_program/regular_cast./tv/regular_tv_appearance/actor	/m/01tspc6
/m/019vhk	/award/award_winning_work/awards_won./award/award_honor/award	/m/09cm54
/m/01nds	/business/business_operation/industry	/m/020mfr
/m/01vsqvs	/people/person/languages	/m/064_8sq
/m/01pm0_	/people/person/profession	/m/0np9r
/m/01pbxb	/people/person/places_lived./people/place_lived/location	/m/0vrmb
/m/026lj	/people/person/gender	/m/05zppz
/m/0kx4m	/award/award_nominee/award_nominations./award/award_nomination/award_nominee	/m/0343h
/m/01271h	/people/person/profession	/m/01c72t
/m/01h6pn	/military/military_conflict/combatants./military/military_combatant_group/combatants	/m/05qhw
/m/01z7_f	/award/award_nominee/award_nominations./award/award_nomination/nominated_for	/m/0277j40
/m/01pcql	/people/person/spouse_s./people/marriage/type_of_union	/m/04ztj
/m/02825nf	/film/film/release_date_s./film/film_regional_release_date/film_release_region	/m/0jgd
/m/0355dz	/sports/sports_position/players./sports/sports_team_roster/team	/m/0jm74
/m/017yxq	/award/award_nominee/award_nominations./award/award_nomination/award	/m/05zvj3m
/m/06g2d1	/award/award_nominee/award_nominations./award/award_nomination/award	/m/09sb52
/m/07hyk	/organization/organization_member/member_of./organization/organization_membership/organization	/m/02_l9
/m/02knnd	/people/person/places_lived./people/place_lived/location	/m/0qt85
/m/01pcdn	/base/popstra/celebrity/friendship./base/popstra/friendship/participant	/m/0m66w
/m/070g7	/film/film/written_by	/m/08hp53
/m/03qjwc	/music/record_label/artist	/m/01wdcxk
/m/02qlg7s	/award/award_winner/awards_won./award/award_honor/award_winner	/m/04dqdk
/m/03rk0	/location/location/adjoin_s./location/adjoining_relationship/adjoins	/m/06m_5
/m/018n6m	/base/popstra/celebrity/friendship./base/popstra/friendship/participant	/m/03h_0_z
/m/040njc	/award/award_category/nominees./award/award_nomination/nominated_for	/m/0llcx
/m/0hx4y	/film/film/release_date_s./film/film_regional_release_date/film_release_region	/m/0jgd
/m/03bnd9	/education/university/domestic_tuition./measurement_unit/dated_money_value/currency	/m/09nqf
/m/045zr	/music/artist/track_contributions./music/track_contribution/role	/m/05842k
/m/0czp_	/award/award_category/winners./award/award_honor/award_winner	/m/0gv5c
/m/01jw4r	/people/person/spouse_s./people/marriage/type_of_union	/m/04ztj
/m/0ply0	/location/hud_county_place/county	/m/0jrtv
/m/0169dl	/film/actor/film./film/performance/film	/m/01b195
/m/01gz9n	/people/deceased_person/place_of_death	/m/030qb3t
/m/013gxt	/location/location/time_zones	/m/02fqwt
/m/0309lm	/film/actor/film./film/performance/film	/m/0g54xkt
/m/01pcdn	/award/award_winner/awards_won./award/award_honor/award_winner	/m/015c2f
/m/07tds	/education/educational_institution/students_graduates./education/education/major_field_of_study	/m/0l5mz
/m/0bcndz	/award/award_winning_work/awards_won./award/award_honor/award_winner	/m/03thw4
/m/0h1nt	/award/award_nominee/award_nominations./award/award_nomination/nominated_for	/m/0bnzd
/m/027rwmr	/award/award_nominee/award_nominations./award/award_nomination/award_nominee	/m/03r1pr
/m/0p_pd	/influence/influence_node/influenced_by	/m/014z8v
/m/031k24	/people/person/spouse_s./people/marriage/type_of_union	/m/04ztj
/m/014j1m	/food/food/nutrients./food/nutrition_fact/nutrient	/m/06x4c
/m/0b_dy	/award/award_winner/awards_won./award/award_honor/award_winner	/m/02p65p
/m/018c_r	/organization/organization/headquarters./location/mailing_address/citytown	/m/0d9jr
/m/03xq0f	/film/film_distributor/films_distributed./film/film_film_distributor_relationship/film	/m/05c46y6
/m/0l14qv	/music/performance_role/track_performances./music/track_contribution/role	/m/02sgy
/m/012mrr	/film/film/estimated_budget./measurement_unit/dated_money_value/currency	/m/09nqf
/m/0mkg	/music/performance_role/track_performances./music/track_contribution/role	/m/05842k
/m/04ztj	/people/marriage_union_type/unions_of_this_type./people/marriage/location_of_ceremony	/m/0ggh3
/m/02sdwt	/education/educational_institution/students_graduates./education/education/student	/m/015_30
/m/01pgp6	/film/film/other_crew./film/film_crew_gig/film_crew_role	/m/09vw2b7
/m/02x8n1n	/award/award_category/nominees./award/award_nomination/nominated_for	/m/0symg
/m/031k24	/film/actor/film./film/performance/film	/m/03p2xc
/m/02vr3gz	/film/film/release_date_s./film/film_regional_release_date/film_release_region	/m/03gj2
/m/0c53zb	/award/award_ceremony/awards_presented./award/award_honor/award_winner	/m/076lxv
/m/0bfvd4	/award/award_category/winners./award/award_honor/ceremony	/m/03nnm4t
/m/04wp3s	/award/award_nominee/award_nominations./award/award_nomination/nominated_for	/m/03s6l2
/m/01hp5	/film/film/genre	/m/07s9rl0
/m/01l8t8	/education/educational_institution/students_graduates./education/education/major_field_of_study	/m/037mh8
/m/0fb7c	/people/person/gender	/m/05zppz
/m/0gkz15s	/film/film/estimated_budget./measurement_unit/dated_money_value/currency	/m/09nqf
/m/03s9kp	/film/film/genre	/m/02n4kr
/m/0g9wdmc	/film/film/release_date_s./film/film_regional_release_date/film_release_region	/m/015fr
/m/0prfz	/award/award_nominee/award_nominations./award/award_nomination/award	/m/0bs0bh
/m/0nh57	/location/location/time_zones	/m/02fqwt
/m/05567m	/film/film/genre	/m/05p553
/m/07cdz	/film/film/language	/m/02h40lc
/m/0l14md	/music/performance_role/guest_performances./music/recording_contribution/performance_role	/m/01qbl
/m/0g9wdmc	/film/film/release_date_s./film/film_regional_release_date/film_release_region	/m/0154j
/m/03yvf2	/film/film/other_crew./film/film_crew_gig/film_crew_role	/m/0dxtw
/m/01rhl	/music/performance_role/track_performances./music/track_contribution/role	/m/03gvt
/m/03ktjq	/film/actor/film./film/performance/film	/m/0k2sk
/m/015fr	/sports/sports_team_location/teams	/m/01352_
/m/08z84_	/organization/organization/headquarters./location/mailing_address/citytown	/m/07dfk
/m/0c53vt	/award/award_ceremony/awards_presented./award/award_honor/award_winner	/m/01jpmpv
/m/01jswq	/education/university/local_tuition./measurement_unit/dated_money_value/currency	/m/09nqf
/m/048vhl	/award/award_nominated_work/award_nominations./award/award_nomination/nominated_for	/m/0pc62
/m/02h4rq6	/education/educational_degree/people_with_this_degree./education/education/major_field_of_study	/m/088tb
/m/037cr1	/film/film/genre	/m/04xvh5
/m/03wj4r8	/film/film/estimated_budget./measurement_unit/dated_money_value/currency	/m/09nqf
/m/0dckvs	/film/film/release_date_s./film/film_regional_release_date/film_release_region	/m/0f8l9c
/m/016ywb	/award/award_winning_work/awards_won./award/award_honor/award	/m/0gs96
/m/01385g	/people/person/spouse_s./people/marriage/type_of_union	/m/04ztj
/m/02b153	/soccer/football_team/current_roster./sports/sports_team_roster/position	/m/0dgrmp
/m/0c3ns	/award/award_nominee/award_nominations./award/award_nomination/award_nominee	/m/07b3r9
/m/026lj	/influence/influence_node/influenced_by	/m/0372p
/m/02qw_v	/education/educational_institution/colors	/m/038hg
/m/0ptdz	/film/film/language	/m/02h40lc
/m/0bkj86	/education/educational_degree/people_with_this_degree./education/education/institution	/m/06thjt
/m/04s5_s	/music/artist/track_contributions./music/track_contribution/role	/m/05842k
/m/027rwmr	/award/award_nominee/award_nominations./award/award_nomination/nominated_for	/m/0hx4y
/m/06pyc2	/film/film/film_format	/m/0cj16
/m/01n6r0	/education/university/local_tuition./measurement_unit/dated_money_value/currency	/m/09nqf
/m/01tvz5j	/people/person/religion	/m/0c8wxp
/m/01nkt	/food/food/nutrients./food/nutrition_fact/nutrient	/m/06x4c
/m/02rjv2w	/award/award_winning_work/awards_won./award/award_honor/award	/m/054krc
/m/0154j	/military/military_combatant/military_conflicts./military/military_combatant_group/combatants	/m/05b4w
/m/0330r	/tv/tv_program/regular_cast./tv/regular_tv_appearance/actor	/m/0jt90f5
/m/0cc07	/location/statistical_region/rent50_2./measurement_unit/dated_money_value/currency	/m/09nqf
/m/09yhzs	/award/award_winner/awards_won./award/award_honor/award_winner	/m/0h1nt
/m/01vs_v8	/base/popstra/celebrity/friendship./base/popstra/friendship/participant	/m/0m68w
/m/0161h5	/award/award_nominee/award_nominations./award/award_nomination/award	/m/086vfb
/m/01vvb4m	/people/person/religion	/m/0c8wxp
/m/0h1cdwq	/film/film/release_date_s./film/film_regional_release_date/film_release_region	/m/0154j
/m/03_l8m	/award/award_nominee/award_nominations./award/award_nomination/award_nominee	/m/06mfvc
/m/0gkd1	/music/performance_role/guest_performances./music/recording_contribution/performance_role	/m/03gvt
/m/0fthdk	/base/schemastaging/person_extra/net_worth./measurement_unit/dated_money_value/currency	/m/09nqf
/m/02gnj2	/tv/tv_writer/tv_programs./tv/tv_program_writer_relationship/tv_program	/m/0170k0
/m/0fby2t	/people/person/place_of_birth	/m/030qb3t
/m/01hjy5	/education/educational_institution/students_graduates./education/education/student	/m/09dt7
/m/0979zs	/music/performance_role/track_performances./music/track_contribution/role	/m/03qlv7
/m/02r8hh_	/film/film/release_date_s./film/film_regional_release_date/film_release_region	/m/0154j
/m/0399p	/people/person/nationality	/m/0f8l9c
/m/017z88	/education/educational_institution/students_graduates./education/education/major_field_of_study	/m/04rlf
/m/03rwng	/award/award_nominee/award_nominations./award/award_nomination/nominated_for	/m/0330r
/m/019pkm	/award/award_winner/awards_won./award/award_honor/award_winner	/m/05cqhl
/m/014zz1	/music/performance_role/track_performances./music/track_contribution/role	/m/0jtg0
/m/0fpj9pm	/people/person/profession	/m/016z4k
/m/05z55	/food/food/nutrients./food/nutrition_fact/nutrient	/m/0h1vg
/m/01m_zd	/base/schemastaging/organization_extra/phone_number./base/schemastaging/phone_sandbox/contact_category	/m/03w5xm
/m/0fq7dv_	/film/film/language	/m/02h40lc
/m/05qhw	/location/location/time_zones	/m/02llzg
/m/01l_yg	/award/award_nominee/award_nominations./award/award_nomination/award	/m/02x8n1n
/m/047fjjr	/film/film/other_crew./film/film_crew_gig/film_crew_role	/m/0dxtw
/m/0kjrx	/people/person/places_lived./people/place_lived/location	/m/0d739
/m/027ct7c	/film/film/genre	/m/05p553
/m/04dn09n	/award/award_category/winners./award/award_honor/award_winner	/m/0h5f5n
/m/05qbckf	/film/film/other_crew./film/film_crew_gig/film_crew_role	/m/089g0h
/m/0xzly	/music/performance_role/track_performances./music/track_contribution/role	/m/0l14md
/m/0jqn5	/film/film/produced_by	/m/06pj8
/m/02qyntr	/award/award_category/nominees./award/award_nomination/nominated_for	/m/019vhk
/m/032sl_	/film/film/distributors./film/film_film_distributor_relationship/film_distribution_medium	/m/0dq6p
/m/0fb7c	/people/person/places_lived./people/place_lived/location	/m/0nlh7
/m/05b4w	/location/location/contains	/m/07th_
/m/05yh_t	/award/award_nominee/award_nominations./award/award_nomination/award_nominee	/m/0blbxk
/m/0prjs	/award/award_nominee/award_nominations./award/award_nomination/nominated_for	/m/0prh7
/m/01ggbx	/people/person/place_of_birth	/m/019fbp
/m/01vdm0	/music/performance_role/track_performances./music/track_contribution/role	/m/05ljv7
/m/0gy6z9	/award/award_nominee/award_nominations./award/award_nomination/nominated_for	/m/04vr_f
/m/05z_kps	/film/film/release_date_s./film/film_regional_release_date/film_release_region	/m/0b90_r
/m/0309lm	/people/person/places_lived./people/place_lived/location	/m/0rrwt
/m/0h584v	/award/award_nominee/award_nominations./award/award_nomination/award_nominee	/m/05cqhl
/m/07jqjx	/film/film/release_date_s./film/film_regional_release_date/film_release_region	/m/0d0vqn
/m/09lvl1	/award/award_category/winners./award/award_honor/award_winner	/m/02gyl0
/m/02rky4	/education/university/domestic_tuition./measurement_unit/dated_money_value/currency	/m/09nqf
/m/0227tr	/people/person/places_lived./people/place_lived/location	/m/0rd6b
/m/0fgrm	/film/film/genre	/m/04rlf
/m/036b_	/location/statistical_region/gdp_nominal./measurement_unit/dated_money_value/currency	/m/09nqf
/m/03x6xl	/soccer/football_team/current_roster./sports/sports_team_roster/position	/m/0dgrmp
/m/01v9l67	/award/award_nominee/award_nominations./award/award_nomination/award_nominee	/m/01ps2h8
/m/0gqz2	/award/award_category/winners./award/award_honor/ceremony	/m/0c53zb
/m/011yg9	/award/award_winning_work/awards_won./award/award_honor/award	/m/05h5nb8
/m/03rk0	/location/location/contains	/m/02cbvn
/m/0bqxw	/organization/organization/headquarters./location/mailing_address/citytown	/m/013yq
/m/0gtxj2q	/film/film/release_date_s./film/film_regional_release_date/film_release_region	/m/05qhw
/m/06t2t	/travel/travel_destination/how_to_get_here./travel/transportation/mode_of_transportation	/m/07jdr
/m/0dgrmp	/sports/sports_position/players./sports/sports_team_roster/team	/m/07sqbl
/m/07jqjx	/film/film/release_date_s./film/film_regional_release_date/film_release_region	/m/03gj2
/m/018grr	/award/award_nominee/award_nominations./award/award_nomination/award	/m/05zvj3m
/m/0m68w	/base/popstra/celebrity/friendship./base/popstra/friendship/participant	/m/01vs_v8
/m/03wy70	/people/person/profession	/m/0np9r
/m/0dbxy	/people/ethnicity/people	/m/04f7c55
/m/02qyntr	/award/award_category/nominees./award/award_nomination/nominated_for	/m/0jqn5
/m/01zh29	/people/person/gender	/m/05zppz
/m/030_1m	/film/film_distributor/films_distributed./film/film_film_distributor_relationship/film	/m/03clwtw
/m/02h4rq6	/education/educational_degree/people_with_this_degree./education/education/institution	/m/03np_7
/m/0h7x	/olympics/olympic_participating_country/athletes./olympics/olympic_athlete_affiliation/olympics	/m/06sks6
/m/02l7c8	/media_common/netflix_genre/titles	/m/0m313
/m/01kt17	/award/award_nominee/award_nominations./award/award_nomination/award_nominee	/m/03m9c8
/m/067xw	/people/person/languages	/m/02h40lc
/m/049w1q	/film/film/release_date_s./film/film_regional_release_date/film_release_region	/m/06qd3
/m/01j7z7	/award/award_nominee/award_nominations./award/award_nomination/award	/m/01l29r
/m/013yq	/location/location/contains	/m/03818y
/m/07brj	/music/performance_role/track_performances./music/track_contribution/role	/m/02sgy
/m/0l14j_	/music/performance_role/track_performances./music/track_contribution/role	/m/023r2x
/m/0pgjm	/award/award_nominee/award_nominations./award/award_nomination/award_nominee	/m/07y8l9
/m/03ryks	/music/artist/track_contributions./music/track_contribution/role	/m/01679d
/m/07s9rl0	/media_common/netflix_genre/titles	/m/064ndc
/m/01cmp9	/film/film/other_crew./film/film_crew_gig/film_crew_role	/m/0ch6mp2
/m/027_tg	/award/award_nominee/award_nominations./award/award_nomination/nominated_for	/m/0h3mh3q
/m/084qpk	/film/film/edited_by	/m/06cv1
/m/04l3_z	/people/person/place_of_birth	/m/030qb3t
/m/017gl1	/film/film/release_date_s./film/film_regional_release_date/film_release_region	/m/0154j
/m/0275n3y	/award/award_ceremony/awards_presented./award/award_honor/award_winner	/m/01mqnr
/m/04gfy7	/people/ethnicity/people	/m/0311wg
/m/0bynt	/olympics/olympic_sport/athletes./olympics/olympic_athlete_affiliation/country	/m/05b4w
/m/021vwt	/award/award_nominee/award_nominations./award/award_nomination/award	/m/0bdwqv
/m/02p86pb	/film/film/prequel	/m/0sxmx
/m/01r93l	/award/award_nominee/award_nominations./award/award_nomination/award	/m/0bs0bh
/m/04r7f2	/soccer/football_team/current_roster./sports/sports_team_roster/position	/m/0dgrmp
/m/02778yp	/people/person/spouse_s./people/marriage/location_of_ceremony	/m/030qb3t
/m/02_xgp2	/education/educational_degree/people_with_this_degree./education/education/institution	/m/09b_0m
/m/01w02sy	/base/popstra/celebrity/dated./base/popstra/dated/participant	/m/01nfys
/m/04ztj	/people/marriage_union_type/unions_of_this_type./people/marriage/location_of_ceremony	/m/06kx2
/m/0qdwr	/people/person/spouse_s./people/marriage/type_of_union	/m/04ztj
/m/0633p0	/people/person/place_of_birth	/m/094jv
/m/0gnkb	/award/award_winning_work/awards_won./award/award_honor/award_winner	/m/025vry
/m/04vn5	/sports/professional_sports_team/draft_picks./sports/sports_league_draft_pick/school	/m/01wdj_
/m/0kbf1	/film/film/release_date_s./film/film_regional_release_date/film_release_region	/m/0h7x
/m/0dgrmp	/sports/sports_position/players./sports/sports_team_roster/team	/m/01r5xw
/m/071t0	/olympics/olympic_sport/athletes./olympics/olympic_athlete_affiliation/olympics	/m/0sxrz
/m/07vfj	/education/educational_institution/students_graduates./education/education/major_field_of_study	/m/037mh8
/m/08l0x2	/tv/tv_program/genre	/m/07s9rl0
/m/02bj6k	/people/person/gender	/m/05zppz
/m/0blbxk	/film/actor/film./film/performance/film	/m/026p4q7
/m/02yxbc	/film/film/genre	/m/0c3351
/m/0257pw	/award/award_category/category_of	/m/0c4ys
/m/02y_lrp	/film/film/genre	/m/05p553
/m/0372p	/people/person/profession	/m/01l5t6
/m/04kxsb	/award/award_category/nominees./award/award_nomination/nominated_for	/m/0p9tm
/m/0hv8w	/film/film/release_date_s./film/film_regional_release_date/film_release_distribution_medium	/m/07z4p
/m/0h3k3f	/film/film/produced_by	/m/0171lb
/m/05mxw33	/award/award_nominee/award_nominations./award/award_nomination/award_nominee	/m/01vw20h
/m/04hcw	/influence/influence_node/influenced_by	/m/0j3v
/m/02py7pj	/award/award_category/winners./award/award_honor/award_winner	/m/036jb
/m/04hcw	/people/person/places_lived./people/place_lived/location	/m/0fhp9
/m/01679d	/music/performance_role/track_performances./music/track_contribution/role	/m/0l14qv
/m/032_wv	/film/film/film_format	/m/07fb8_
/m/03bx2lk	/film/film/music	/m/04pf4r
/m/05nmg_	/soccer/football_team/current_roster./soccer/football_roster_position/position	/m/0dgrmp
/m/0gh65c5	/film/film/other_crew./film/film_crew_gig/film_crew_role	/m/0ch6mp2
/m/0g68zt	/film/film/genre	/m/09blyk
/m/01qhm_	/people/ethnicity/people	/m/01t6b4
/m/014mlp	/education/educational_degree/people_with_this_degree./education/education/institution	/m/01jvxb
/m/0dgrmp	/sports/sports_position/players./sports/sports_team_roster/team	/m/0303jw
/m/04kxsb	/award/award_category/nominees./award/award_nomination/nominated_for	/m/0m313
/m/018c_r	/base/schemastaging/organization_extra/phone_number./base/schemastaging/phone_sandbox/contact_category	/m/03w5xm
/m/023kzp	/people/person/spouse_s./people/marriage/type_of_union	/m/04ztj
/m/03rhqg	/music/record_label/artist	/m/01l4g5
/m/0gqz2	/award/award_category/winners./award/award_honor/ceremony	/m/02ywhz
/m/01vvyc_	/people/person/profession	/m/025sppp
/m/0gy6z9	/award/award_nominee/award_nominations./award/award_nomination/award_nominee	/m/021yw7
/m/05vtbl	/people/person/profession	/m/0np9r
/m/017jd9	/film/film/release_date_s./film/film_regional_release_date/film_release_region	/m/0d0vqn
/m/0gyv0b4	/film/film/genre	/m/07s9rl0
/m/05dppk	/people/person/nationality	/m/0d0vqn
/m/01xvb	/sports/sports_team/roster./american_football/football_historical_roster_position/position_s	/m/04nfpk
/m/03qd_	/people/person/gender	/m/05zppz
/m/07l8x	/sports/sports_team/roster./baseball/baseball_roster_position/position	/m/049k4w
/m/01yb1y	/tv/tv_program/genre	/m/07s9rl0
/m/03flwk	/people/person/place_of_birth	/m/01p726
/m/040wdl	/people/person/nationality	/m/03rk0
/m/046chh	/people/person/gender	/m/05zppz
/m/01w58n3	/music/artist/origin	/m/0f2v0
/m/02rb84n	/film/film/produced_by	/m/06pj8
/m/01ffx4	/film/film/other_crew./film/film_crew_gig/film_crew_role	/m/01pvkk
/m/0h1cdwq	/film/film/release_date_s./film/film_regional_release_date/film_release_region	/m/0chghy
/m/02q0v8n	/film/film/genre	/m/0c3351
/m/0k419	/film/film/written_by	/m/026m0
/m/04wx2v	/award/award_nominee/award_nominations./award/award_nomination/nominated_for	/m/047d21r
/m/01713c	/award/award_winner/awards_won./award/award_honor/award_winner	/m/01kwsg
/m/01vdm0	/music/performance_role/regular_performances./music/group_membership/role	/m/0l14md
/m/0yzvw	/award/award_winning_work/awards_won./award/award_honor/award_winner	/m/03hy3g
/m/014mlp	/education/educational_degree/people_with_this_degree./education/education/student	/m/01z7_f
/m/05ywg	/travel/travel_destination/climate./travel/travel_destination_monthly_climate/month	/m/05cw8
/m/0gr4k	/award/award_category/nominees./award/award_nomination/nominated_for	/m/0qmd5
/m/02khs	/location/statistical_region/gdp_real./measurement_unit/adjusted_money_value/adjustment_currency	/m/09nqf
/m/014v6f	/award/award_nominee/award_nominations./award/award_nomination/award_nominee	/m/06dv3
/m/019mcm	/soccer/football_team/current_roster./soccer/football_roster_position/position	/m/0dgrmp
/m/01vs8ng	/people/person/spouse_s./people/marriage/type_of_union	/m/04ztj
/m/02hp70	/education/educational_institution/students_graduates./education/education/major_field_of_study	/m/0g26h
/m/026m9w	/award/award_category/winners./award/award_honor/ceremony	/m/02cg41
/m/05qbckf	/film/film/release_date_s./film/film_regional_release_date/film_release_region	/m/03gj2
/m/02gyl0	/award/award_nominee/award_nominations./award/award_nomination/award	/m/0bs0bh
/m/05cx7x	/award/award_nominee/award_nominations./award/award_nomination/award_nominee	/m/01d1st
/m/04gv3db	/film/film/genre	/m/05p553
/m/014mlp	/education/educational_degree/people_with_this_degree./education/education/institution	/m/05ftw3
/m/0ply0	/travel/travel_destination/how_to_get_here./travel/transportation/mode_of_transportation	/m/07jdr
/m/0f_nbyh	/award/award_category/nominees./award/award_nomination/nominated_for	/m/08nvyr
/m/0473rc	/film/film/featured_film_locations	/m/030qb3t
/m/027zz	/people/person/gender	/m/05zppz
/m/0bfvd4	/award/award_category/nominees./award/award_nomination/nominated_for	/m/03cv_gy
/m/0fj52s	/food/food/nutrients./food/nutrition_fact/nutrient	/m/0f4hc
/m/03r8gp	/film/film_subject/films	/m/0170xl
/m/07brj	/music/performance_role/track_performances./music/track_contribution/role	/m/0xzly
/m/06cl2w	/people/person/gender	/m/05zppz
/m/021yw7	/people/person/profession	/m/01c72t
/m/01w_d6	/soccer/football_team/current_roster./sports/sports_team_roster/position	/m/0dgrmp
/m/0dtzkt	/film/film/language	/m/02h40lc
/m/0824r	/location/location/contains	/m/0118d3
/m/01w3v	/education/university/domestic_tuition./measurement_unit/dated_money_value/currency	/m/09nqf
/m/02w9895	/award/award_winner/awards_won./award/award_honor/award_winner	/m/05y5kf
/m/02p76f9	/film/film/other_crew./film/film_crew_gig/crewmember	/m/03r1pr
/m/02wgk1	/film/film/language	/m/02h40lc
/m/0209hj	/film/film/music	/m/0pj8m
/m/071xj	/people/person/profession	/m/0dxtg
/m/02d003	/film/film/estimated_budget./measurement_unit/dated_money_value/currency	/m/09nqf
/m/0d9_96	/people/person/profession	/m/0dxtg
/m/02qgyv	/film/actor/film./film/performance/film	/m/049xgc
/m/01n7q	/location/statistical_region/gdp_nominal./measurement_unit/dated_money_value/currency	/m/09nqf
/m/0694j	/location/location/time_zones	/m/02hcv8
/m/05lb87	/film/actor/film./film/performance/film	/m/0sxmx
/m/0xnvg	/people/ethnicity/people	/m/04sry
/m/03qnc6q	/film/film/release_date_s./film/film_regional_release_date/film_release_region	/m/03gj2
/m/07qg8v	/film/film/genre	/m/04t36
/m/02_xgp2	/education/educational_degree/people_with_this_degree./education/education/institution	/m/02klny
/m/0fpkhkz	/film/film/release_date_s./film/film_regional_release_date/film_release_region	/m/0jgx
/m/05th8t	/award/award_nominee/award_nominations./award/award_nomination/award_nominee	/m/0h1nt
/m/04ztj	/people/marriage_union_type/unions_of_this_type./people/marriage/location_of_ceremony	/m/0h3tv
/m/0prjs	/people/person/place_of_birth	/m/01l63
/m/02h4rq6	/education/educational_degree/people_with_this_degree./education/education/institution	/m/0885n
/m/0fzrtf	/award/award_ceremony/awards_presented./award/award_honor/award_winner	/m/05x2t7
/m/02hrh0_	/base/biblioness/bibs_location/state	/m/03gh4
/m/0mkg	/music/performance_role/regular_performances./music/group_membership/role	/m/01vdm0
/m/0jtg0	/music/performance_role/regular_performances./music/group_membership/role	/m/0l14j_
/m/02vwckw	/music/artist/origin	/m/0f2v0
/m/06bd5j	/film/film/language	/m/02h40lc
/m/0h584v	/award/award_nominee/award_nominations./award/award_nomination/nominated_for	/m/0828jw
/m/08fn5b	/film/film/produced_by	/m/06pj8
/m/0qmhk	/award/award_winning_work/awards_won./award/award_honor/award_winner	/m/01q4qv
/m/0gr4k	/award/award_category/nominees./award/award_nomination/nominated_for	/m/0ccck7
/m/02qgqt	/award/award_nominee/award_nominations./award/award_nomination/award_nominee	/m/01qqtr
/m/01xg_w	/people/person/spouse_s./people/marriage/type_of_union	/m/04ztj
/m/03nsm5x	/film/film/release_date_s./film/film_regional_release_date/film_release_region	/m/0154j
/m/030qb3t	/base/popstra/location/vacationers./base/popstra/vacation_choice/vacationer	/m/0gy6z9
/m/05ljv7	/music/performance_role/track_performances./music/track_contribution/role	/m/01vdm0
/m/05bm4sm	/award/award_nominee/award_nominations./award/award_nomination/award_nominee	/m/0b6mgp_
/m/05qhw	/location/statistical_region/gni_per_capita_in_ppp_dollars./measurement_unit/dated_money_value/currency	/m/09nqf
/m/03q6zc	/organization/organization/headquarters./location/mailing_address/citytown	/m/01j922
/m/036jb	/award/award_nominee/award_nominations./award/award_nomination/nominated_for	/m/05dmmc
/m/070yzk	/award/award_nominee/award_nominations./award/award_nomination/award_nominee	/m/0382m4
/m/0kcn7	/film/film/language	/m/02h40lc
/m/06x4l_	/music/artist/track_contributions./music/track_contribution/role	/m/05842k
/m/030znt	/film/actor/film./film/performance/film	/m/090s_0
/m/034q3l	/people/person/spouse_s./people/marriage/type_of_union	/m/04ztj
/m/02h4rq6	/education/educational_degree/people_with_this_degree./education/education/institution	/m/01t38b
/m/0bdjd	/film/film/release_date_s./film/film_regional_release_date/film_release_region	/m/06qd3
/m/0kpys	/location/location/contains	/m/0k049
/m/02py7pj	/award/award_category/winners./award/award_honor/award_winner	/m/0161h5
/m/0jmgb	/sports/professional_sports_team/draft_picks./sports/sports_league_draft_pick/school	/m/0bx8pn
/m/05pbl56	/film/film/other_crew./film/film_crew_gig/film_crew_role	/m/020xn5
/m/014zz1	/music/performance_role/regular_performances./music/group_membership/role	/m/0192l
/m/03f3yfj	/people/person/profession	/m/016z4k
/m/0kjrx	/film/actor/film./film/performance/film	/m/07tw_b
/m/02tv80	/film/actor/film./film/performance/film	/m/01jmyj
/m/0gqz2	/award/award_category/winners./award/award_honor/ceremony	/m/0bzm__
/m/02h4rq6	/education/educational_degree/people_with_this_degree./education/education/institution	/m/01p79b
/m/07s8r0	/film/actor/film./film/performance/film	/m/0cfhfz
/m/072hx4	/film/film/country	/m/0f8l9c
/m/083chw	/award/award_nominee/award_nominations./award/award_nomination/award_nominee	/m/06mfvc
/m/072hx4	/film/film/release_date_s./film/film_regional_release_date/film_release_region	/m/0h7x
/m/01rc4p	/people/person/places_lived./people/place_lived/location	/m/094jv
/m/01l_yg	/film/actor/film./film/performance/film	/m/0gvvf4j
/m/01ptt7	/education/university/local_tuition./measurement_unit/dated_money_value/currency	/m/09nqf
/m/08cn4_	/people/person/profession	/m/0np9r
/m/0dgrmp	/sports/sports_position/players./sports/sports_team_roster/team	/m/02_lt
/m/02rv1w	/education/university/domestic_tuition./measurement_unit/dated_money_value/currency	/m/09nqf
/m/02nt3d	/film/film/language	/m/02h40lc
/m/0133h8	/location/administrative_division/country	/m/0h7x
/m/065jlv	/award/award_winner/awards_won./award/award_honor/award_winner	/m/0755wz
/m/02b25y	/award/award_nominee/award_nominations./award/award_nomination/award	/m/054ks3
/m/03fhm5	/soccer/football_team/current_roster./sports/sports_team_roster/position	/m/0dgrmp
/m/0m66w	/film/actor/film./film/performance/film	/m/03bzyn4
/m/02m92h	/award/award_winner/awards_won./award/award_honor/award_winner	/m/0738b8
/m/02mx98	/people/person/gender	/m/05zppz
/m/05fnl9	/award/award_nominee/award_nominations./award/award_nomination/award_nominee	/m/02m92h
/m/059_gf	/film/actor/film./film/performance/film	/m/08gsvw
/m/02645b	/people/person/gender	/m/05zppz
/m/0194zl	/film/film/executive_produced_by	/m/02z6l5f
/m/01h18v	/award/award_winning_work/awards_won./award/award_honor/award	/m/04dn09n
/m/083qy7	/sports/pro_athlete/teams./sports/sports_team_roster/team	/m/01vqc7
/m/03xgm3	/people/person/gender	/m/05zppz
/m/0154qm	/people/person/religion	/m/01lp8
/m/0l14j_	/music/performance_role/guest_performances./music/recording_contribution/performance_role	/m/0d8lm
/m/02w4v	/music/genre/artists	/m/082brv
/m/011wtv	/film/film/other_crew./film/film_crew_gig/crewmember	/m/027rwmr
/m/02ylg6	/film/film/release_date_s./film/film_regional_release_date/film_release_region	/m/0154j
/m/02fm4d	/award/award_category/winners./award/award_honor/ceremony	/m/09n4nb
/m/0kcdl	/tv/tv_network/programs./tv/tv_network_duration/program	/m/02ppg1r
/m/0gx9rvq	/film/film/other_crew./film/film_crew_gig/film_crew_role	/m/09vw2b7
/m/014mlp	/education/educational_degree/people_with_this_degree./education/education/institution	/m/020ddc
/m/01dw4q	/award/award_nominee/award_nominations./award/award_nomination/award_nominee	/m/05lb87
/m/0b3n61	/film/film/language	/m/02h40lc
/m/03q2t9	/people/person/place_of_birth	/m/019fh
/m/03zqc1	/people/person/spouse_s./people/marriage/type_of_union	/m/04ztj
/m/014mlp	/education/educational_degree/people_with_this_degree./education/education/institution	/m/011xy1
/m/0gs96	/award/award_category/nominees./award/award_nomination/nominated_for	/m/019vhk
/m/02knnd	/people/deceased_person/place_of_burial	/m/018mmj
/m/02x258x	/award/award_category/nominees./award/award_nomination/nominated_for	/m/011wtv
/m/03wh8kl	/award/award_nominee/award_nominations./award/award_nomination/award_nominee	/m/0crx5w
/m/07brj	/music/performance_role/regular_performances./music/group_membership/role	/m/0l15bq
/m/01cmp9	/film/film/genre	/m/07s9rl0
/m/016vg8	/award/award_nominee/award_nominations./award/award_nomination/award_nominee	/m/0408np
/m/02fgp0	/award/award_nominee/award_nominations./award/award_nomination/award	/m/054ks3
/m/0nbjq	/film/film_subject/films	/m/01qz5
/m/0prhz	/film/film/language	/m/02h40lc
/m/01dw_f	/music/artist/origin	/m/0f2v0
/m/047fjjr	/film/film/release_date_s./film/film_regional_release_date/film_release_region	/m/0d05w3
/m/0gps0z	/people/person/languages	/m/02h40lc
/m/03f1r6t	/award/award_nominee/award_nominations./award/award_nomination/award	/m/04fgzb0
/m/014knw	/film/film/release_date_s./film/film_regional_release_date/film_release_region	/m/082fr
/m/05sy_5	/award/award_winning_work/awards_won./award/award_honor/award	/m/09sb52
/m/047yc	/military/military_combatant/military_conflicts./military/military_combatant_group/combatants	/m/0d05q4
/m/0jdhp	/award/award_nominee/award_nominations./award/award_nomination/award_nominee	/m/01vw917
/m/085pr	/influence/influence_node/influenced_by	/m/03s9b
/m/06mfvc	/base/schemastaging/person_extra/net_worth./measurement_unit/dated_money_value/currency	/m/09nqf
/m/01nkt	/food/food/nutrients./food/nutrition_fact/nutrient	/m/02y_3rf
/m/054ks3	/award/award_category/winners./award/award_honor/award_winner	/m/0dw4g
/m/0jqn5	/film/film/release_date_s./film/film_regional_release_date/film_release_region	/m/03gj2
/m/07nxnw	/film/film/other_crew./film/film_crew_gig/crewmember	/m/027rwmr
/m/01k7xz	/education/educational_institution/students_graduates./education/education/student	/m/03tdlh
/m/014g91	/music/artist/origin	/m/0h6l4
/m/01qbl	/music/performance_role/track_performances./music/track_contribution/role	/m/06rvn
/m/04xg2f	/film/film/other_crew./film/film_crew_gig/film_crew_role	/m/0dxtw
/m/06rfy5	/base/schemastaging/organization_extra/phone_number./base/schemastaging/phone_sandbox/contact_category	/m/03w5xm
/m/0jrtv	/location/location/adjoin_s./location/adjoining_relationship/adjoins	/m/0j_1v
/m/01lyv	/music/genre/artists	/m/04r1t
/m/023r2x	/music/performance_role/track_performances./music/track_contribution/role	/m/011_6p
/m/01z27	/olympics/olympic_sport/athletes./olympics/olympic_athlete_affiliation/country	/m/0h7x
/m/0g8st4	/award/award_nominee/award_nominations./award/award_nomination/award_nominee	/m/02qgyv
/m/01pbxb	/people/person/place_of_birth	/m/0vrmb
/m/06crng	/people/person/spouse_s./people/marriage/type_of_union	/m/04ztj
/m/014mlp	/education/educational_degree/people_with_this_degree./education/education/institution	/m/06thjt
/m/02jm9c	/people/person/place_of_birth	/m/0r89d
/m/05mxw33	/people/person/gender	/m/05zppz
/m/01vsb_	/location/administrative_division/country	/m/06qd3
/m/0233bn	/film/film/release_date_s./film/film_regional_release_date/film_release_region	/m/0chghy
/m/0crqcc	/award/award_nominee/award_nominations./award/award_nomination/award	/m/0gr4k
/m/06pj8	/film/director/film	/m/03h3x5
/m/0bdjd	/film/film/release_date_s./film/film_regional_release_date/film_regional_debut_venue	/m/07zmj
/m/02_jkc	/award/award_winner/awards_won./award/award_honor/award_winner	/m/02qmncd
/m/045bg	/user/alexander/philosophy/philosopher/interests	/m/02jcc
/m/02h1rt	/award/award_nominee/award_nominations./award/award_nomination/nominated_for	/m/017jd9
/m/02_xgp2	/education/educational_degree/people_with_this_degree./education/education/institution	/m/02fgdx
/m/0jgld	/location/location/time_zones	/m/02hcv8
/m/058kqy	/award/award_nominee/award_nominations./award/award_nomination/award_nominee	/m/0336mc
/m/05g49	/sports/sports_team/roster./american_football/football_roster_position/position	/m/05zm34
/m/0dcz8_	/film/film/language	/m/02h40lc
/m/01m42d0	/film/actor/film./film/performance/film	/m/02sfnv
/m/0dgrmp	/sports/sports_position/players./sports/sports_team_roster/team	/m/037mjv
/m/09sdmz	/award/award_category/winners./award/award_honor/ceremony	/m/027hjff
/m/03bx2lk	/film/film/release_date_s./film/film_regional_release_date/film_release_region	/m/05qhw
/m/06bzwt	/award/award_nominee/award_nominations./award/award_nomination/award_nominee	/m/015pvh
/m/0g33q	/music/performance_role/track_performances./music/track_contribution/role	/m/011_6p
/m/01v3s2_	/film/actor/film./film/performance/film	/m/07x4qr
/m/04ztj	/people/marriage_union_type/unions_of_this_type./people/marriage/location_of_ceremony	/m/0chgzm
/m/05mkhs	/film/actor/film./film/performance/film	/m/027gy0k
/m/011yxy	/film/film/genre	/m/07s9rl0
/m/05l8y	/location/location/adjoin_s./location/adjoining_relationship/adjoins	/m/01z88t
/m/01vvydl	/award/award_nominee/award_nominations./award/award_nomination/award	/m/02nhxf
/m/01crd5	/location/statistical_region/gdp_nominal./measurement_unit/dated_money_value/currency	/m/09nqf
/m/0n24p	/location/statistical_region/rent50_2./measurement_unit/dated_money_value/currency	/m/09nqf
/m/0c3ns	/award/award_nominee/award_nominations./award/award_nomination/award_nominee	/m/0bkf72
/m/02qvhbb	/people/person/places_lived./people/place_lived/location	/m/03rk0
/m/06dv3	/base/popstra/celebrity/canoodled./base/popstra/canoodled/participant	/m/016vg8
/m/05842k	/music/performance_role/track_performances./music/track_contribution/role	/m/06w87
/m/05qtj	/base/popstra/location/vacationers./base/popstra/vacation_choice/vacationer	/m/02ts3h
/m/0jxh9	/location/statistical_region/rent50_2./measurement_unit/dated_money_value/currency	/m/09nqf
/m/01bgqh	/award/award_category/winners./award/award_honor/award_winner	/m/05crg7
/m/0147dk	/award/award_nominee/award_nominations./award/award_nomination/award	/m/05p09zm
/m/0c6vcj	/award/award_ceremony/awards_presented./award/award_honor/award_winner	/m/02lz1s
/m/054krc	/award/award_category/nominees./award/award_nomination/nominated_for	/m/01gvpz
/m/037njl	/education/educational_institution/students_graduates./education/education/major_field_of_study	/m/0g26h
/m/047d21r	/film/film/genre	/m/07s9rl0
/m/02nx2k	/film/film/genre	/m/07s9rl0
/m/0blbxk	/award/award_winner/awards_won./award/award_honor/award_winner	/m/02p65p
/m/02qyntr	/award/award_category/nominees./award/award_nomination/nominated_for	/m/0sxmx
/m/09px1w	/award/award_nominee/award_nominations./award/award_nomination/award_nominee	/m/0277990
/m/03r1pr	/award/award_nominee/award_nominations./award/award_nomination/award_nominee	/m/027rwmr
/m/0gkr9q	/award/award_category/nominees./award/award_nomination/nominated_for	/m/07g9f
/m/01lyv	/music/genre/artists	/m/01q_wyj
/m/0gj96ln	/film/film/release_date_s./film/film_regional_release_date/film_release_region	/m/0f8l9c
/m/04ztj	/people/marriage_union_type/unions_of_this_type./people/marriage/location_of_ceremony	/m/0r2kh
/m/07tcs	/location/location/time_zones	/m/02llzg
/m/02825nf	/film/film/release_date_s./film/film_regional_release_date/film_release_region	/m/0d0vqn
/m/02md_2	/business/job_title/people_with_this_title./business/employment_tenure/company	/m/07l24
/m/012v9y	/film/actor/film./film/performance/film	/m/0h3k3f
/m/035dk	/location/country/official_language	/m/02h40lc
/m/02x8n1n	/award/award_category/nominees./award/award_nomination/nominated_for	/m/0gd92
/m/01pfkw	/tv/tv_personality/tv_regular_appearances./tv/tv_regular_personal_appearance/program	/m/01b7h8
/m/06hhrs	/film/actor/film./film/performance/film	/m/04b_jc
/m/0pj8m	/award/award_winner/awards_won./award/award_honor/award_winner	/m/01w724
/m/028rk	/people/person/religion	/m/0631_
/m/01vvydl	/award/award_nominee/award_nominations./award/award_nomination/award_nominee	/m/01vvyc_
/m/033qdy	/film/film/genre	/m/01585b
/m/03bzyn4	/film/film/produced_by	/m/0m66w
/m/04ztj	/people/marriage_union_type/unions_of_this_type./people/marriage/location_of_ceremony	/m/01914
/m/04bdxl	/award/award_winner/awards_won./award/award_honor/award_winner	/m/03m8lq
/m/01w1kyf	/people/person/spouse_s./people/marriage/type_of_union	/m/04ztj
/m/09p4w8	/film/film/other_crew./film/film_crew_gig/film_crew_role	/m/09vw2b7
/m/0m313	/award/award_winning_work/awards_won./award/award_honor/award	/m/02qyntr
/m/02q0v8n	/film/film/estimated_budget./measurement_unit/dated_money_value/currency	/m/09nqf
/m/0drnwh	/film/film/other_crew./film/film_crew_gig/film_crew_role	/m/089g0h
/m/09cpb	/location/location/contains	/m/029r_2
/m/0275n3y	/award/award_ceremony/awards_presented./award/award_honor/award_winner	/m/09f0bj
/m/0bgrsl	/people/person/gender	/m/05zppz
/m/06q8qh	/film/film/estimated_budget./measurement_unit/dated_money_value/currency	/m/09nqf
/m/02hsgn	/people/person/gender	/m/05zppz
/m/03zg2x	/award/award_winner/awards_won./award/award_honor/award_winner	/m/02mt4k
/m/03ffcz	/film/film/language	/m/02h40lc
/m/02607j	/education/educational_institution/students_graduates./education/education/student	/m/02ch1w
/m/0l14md	/music/performance_role/regular_performances./music/group_membership/group	/m/05crg7
/m/0cj36c	/award/award_winner/awards_won./award/award_honor/award_winner	/m/083chw
/m/02zr0z	/business/business_operation/operating_income./measurement_unit/dated_money_value/currency	/m/09nqf
/m/0g9z_32	/film/film/produced_by	/m/0gls4q_
/m/03ln8b	/award/award_winning_work/awards_won./award/award_honor/award_winner	/m/05lb65
/m/0jmgb	/sports/sports_team/roster./basketball/basketball_roster_position/position	/m/02_ssl
/m/0cz_ym	/film/film/other_crew./film/film_crew_gig/film_crew_role	/m/0ch6mp2
/m/01ffx4	/film/film/release_date_s./film/film_regional_release_date/film_release_region	/m/0f8l9c
/m/02l4pj	/award/award_winner/awards_won./award/award_honor/award_winner	/m/03v3xp
/m/0b2km_	/film/film/other_crew./film/film_crew_gig/film_crew_role	/m/0ch6mp2
/m/04bgy	/people/person/gender	/m/05zppz
/m/014mlp	/education/educational_degree/people_with_this_degree./education/education/institution	/m/01k2wn
/m/055c8	/base/schemastaging/person_extra/net_worth./measurement_unit/dated_money_value/currency	/m/09nqf
/m/0bj25	/film/film/cinematography	/m/087v17
/m/0184jc	/award/award_nominee/award_nominations./award/award_nomination/award_nominee	/m/048lv
/m/02wgln	/award/award_nominee/award_nominations./award/award_nomination/award	/m/0789_m
/m/035gt8	/education/educational_institution/colors	/m/038hg
/m/03_wpf	/people/person/places_lived./people/place_lived/location	/m/030qb3t
/m/0889x	/people/person/spouse_s./people/marriage/type_of_union	/m/04ztj
/m/0_9wr	/film/film/language	/m/02h40lc
/m/0661ql3	/film/film/release_date_s./film/film_regional_release_date/film_release_region	/m/04gzd
/m/04yj5z	/people/person/profession	/m/0np9r
/m/0m66w	/award/award_nominee/award_nominations./award/award_nomination/award_nominee	/m/015c2f
/m/0clvcx	/award/award_winner/awards_won./award/award_honor/award_winner	/m/05y5kf
/m/03jldb	/people/person/spouse_s./people/marriage/type_of_union	/m/04ztj
/m/0kp2_	/people/person/profession	/m/0dxtg
/m/0_b9f	/film/film/country	/m/0f8l9c
/m/02p65p	/award/award_nominee/award_nominations./award/award_nomination/award_nominee	/m/0blbxk
/m/01p4vl	/base/popstra/celebrity/friendship./base/popstra/friendship/participant	/m/0h7pj
/m/01xwv7	/people/person/profession	/m/0dxtg
/m/02mmwk	/film/film/genre	/m/07s9rl0
/m/070xg	/sports/professional_sports_team/draft_picks./sports/sports_league_draft_pick/school	/m/0hd7j
/m/02h9_l	/people/person/spouse_s./people/marriage/type_of_union	/m/04ztj
/m/02mmwk	/award/award_winning_work/awards_won./award/award_honor/award_winner	/m/0fthdk
/m/01wbl_r	/people/person/profession	/m/0n1h
/m/01qmy04	/people/person/profession	/m/016z4k
/m/025vl4m	/award/award_nominee/award_nominations./award/award_nomination/award_nominee	/m/04wtx1
/m/02qgqt	/award/award_winner/awards_won./award/award_honor/award_winner	/m/03zg2x
/m/0gtv7pk	/film/film/release_date_s./film/film_regional_release_date/film_release_region	/m/0chghy
/m/06ylv0	/soccer/football_team/current_roster./soccer/football_roster_position/position	/m/0dgrmp
/m/06b3g4	/people/person/spouse_s./people/marriage/type_of_union	/m/04ztj
/m/0d4fqn	/award/award_nominee/award_nominations./award/award_nomination/award_nominee	/m/04cl1
/m/014v1q	/people/person/spouse_s./people/marriage/type_of_union	/m/04ztj
/m/02_xgp2	/education/educational_degree/people_with_this_degree./education/education/institution	/m/01hhvg
/m/015wfg	/people/person/spouse_s./people/marriage/type_of_union	/m/04ztj
/m/02rky4	/business/business_operation/assets./measurement_unit/dated_money_value/currency	/m/09nqf
/m/027r8p	/award/award_nominee/award_nominations./award/award_nomination/award_nominee	/m/0210hf
/m/012vby	/people/deceased_person/place_of_death	/m/0k049
/m/0lbbj	/time/event/locations	/m/07dfk
/m/04fgzb0	/award/award_category/winners./award/award_honor/award_winner	/m/03f1r6t
/m/01crd5	/base/aareas/schema/administrative_area/administrative_parent	/m/02j71
/m/0hn821n	/award/award_ceremony/awards_presented./award/award_honor/award_winner	/m/05m9f9
/m/0143wl	/people/person/gender	/m/05zppz
/m/0168ql	/people/person/gender	/m/05zppz
/m/05lb30	/award/award_winner/awards_won./award/award_honor/award_winner	/m/05lb65
/m/02kxjx	/base/culturalevent/event/entity_involved	/m/028rk
/m/01_s9q	/education/university/domestic_tuition./measurement_unit/dated_money_value/currency	/m/09nqf
/m/027cxsm	/people/person/profession	/m/0dxtg
/m/0gk4g	/people/cause_of_death/people	/m/01l3j
/m/0gr4k	/award/award_category/nominees./award/award_nomination/nominated_for	/m/0c5dd
/m/02sgy	/music/performance_role/regular_performances./music/group_membership/role	/m/06w87
/m/07jnt	/film/film/release_date_s./film/film_regional_release_date/film_release_region	/m/06npd
/m/0crs0b8	/film/film/release_date_s./film/film_regional_release_date/film_release_region	/m/0d0vqn
/m/02psqkz	/military/military_combatant/military_conflicts./military/military_combatant_group/combatants	/m/03gj2
/m/025m8y	/award/award_category/winners./award/award_honor/ceremony	/m/019bk0
/m/027pfg	/film/film/release_date_s./film/film_regional_release_date/film_release_region	/m/0chghy
/m/031n8c	/business/business_operation/revenue./measurement_unit/dated_money_value/currency	/m/09nqf
/m/04mlmx	/base/popstra/celebrity/dated./base/popstra/dated/participant	/m/06pj8
/m/0gx9rvq	/film/film/release_date_s./film/film_regional_release_date/film_release_region	/m/0d0vqn
/m/01p3ty	/film/film/genre	/m/05p553
/m/02qjj7	/base/popstra/celebrity/canoodled./base/popstra/canoodled/participant	/m/05r5w
/m/070j61	/people/person/places_lived./people/place_lived/location	/m/0_24q
/m/03j367r	/people/person/nationality	/m/03rk0
/m/01t6b4	/people/person/religion	/m/01lp8
/m/02q6gfp	/film/film/costume_design_by	/m/03gt0c5
/m/0275_pj	/people/person/gender	/m/05zppz
/m/06182p	/business/business_operation/operating_income./measurement_unit/dated_money_value/currency	/m/09nqf
/m/0hv8w	/film/film/release_date_s./film/film_regional_release_date/film_release_region	/m/05b4w
/m/0b4rf3	/people/person/gender	/m/05zppz
/m/02qgqt	/film/actor/film./film/performance/film	/m/02nt3d
/m/05pdd86	/film/film/other_crew./film/film_crew_gig/film_crew_role	/m/020xn5
/m/0b6jkkg	/award/award_category/winners./award/award_honor/award_winner	/m/099ks0
/m/01y998	/military/military_conflict/combatants./military/military_combatant_group/combatants	/m/0193qj
/m/02p65p	/award/award_nominee/award_nominations./award/award_nomination/award	/m/0bp_b2
/m/03bdkd	/film/film/genre	/m/07s9rl0
/m/0pk1p	/film/film/production_companies	/m/05h4t7
/m/02p65p	/award/award_nominee/award_nominations./award/award_nomination/award	/m/040njc
/m/01kgv4	/film/actor/film./film/performance/film	/m/0pc62
/m/01vdm0	/music/performance_role/track_performances./music/track_contribution/role	/m/01rhl
/m/0bfvw2	/award/award_category/nominees./award/award_nomination/nominated_for	/m/03j63k
/m/013b2h	/award/award_ceremony/awards_presented./award/award_honor/award_winner	/m/02jxkw
/m/0m3gy	/film/film/release_date_s./film/film_regional_release_date/film_release_region	/m/0f8l9c
/m/01svw8n	/award/award_nominee/award_nominations./award/award_nomination/award_nominee	/m/01w9wwg
/m/08_vwq	/award/award_category/winners./award/award_honor/award_winner	/m/03h_9lg
/m/0f2v0	/travel/travel_destination/climate./travel/travel_destination_monthly_climate/month	/m/04wzr
/m/01p970	/music/performance_role/track_performances./music/track_contribution/role	/m/05842k
/m/01v9l67	/award/award_nominee/award_nominations./award/award_nomination/award_nominee	/m/0f0kz
/m/0hsmh	/award/award_nominee/award_nominations./award/award_nomination/nominated_for	/m/0ccd3x
/m/0x67	/people/ethnicity/people	/m/02y_2y
/m/01n7q	/location/location/contains	/m/0bxqq
/m/01w5n51	/influence/influence_node/influenced_by	/m/07hgm
/m/09f6b	/olympics/olympic_sport/athletes./olympics/olympic_athlete_affiliation/country	/m/03rk0
/m/01svw8n	/film/actor/film./film/performance/film	/m/0b3n61
/m/014mlp	/education/educational_degree/people_with_this_degree./education/education/institution	/m/02fgdx
/m/06szd3	/award/hall_of_fame/inductees./award/hall_of_fame_induction/inductee	/m/0ph2w
/m/0fthdk	/award/award_nominee/award_nominations./award/award_nomination/award_nominee	/m/06t74h
/m/01kwsg	/award/award_nominee/award_nominations./award/award_nomination/award_nominee	/m/02qgyv
/m/02lxj_	/people/person/places_lived./people/place_lived/location	/m/06_kh
/m/01ty4	/people/person/place_of_birth	/m/01qh7
/m/030_1m	/film/film_distributor/films_distributed./film/film_film_distributor_relationship/film	/m/03wj4r8
/m/072hx4	/film/film/release_date_s./film/film_regional_release_date/film_release_region	/m/06npd
/m/0db94w	/film/film/film_format	/m/0cj16
/m/02f6g5	/film/film/featured_film_locations	/m/030qb3t
/m/01x53m	/people/person/languages	/m/02h40lc
/m/04kxsb	/award/award_category/nominees./award/award_nomination/nominated_for	/m/0jyx6
/m/01j5ql	/film/film/genre	/m/02n4kr
/m/0cq86w	/film/film/release_date_s./film/film_regional_release_date/film_release_region	/m/082fr
/m/036b_	/location/statistical_region/gdp_nominal_per_capita./measurement_unit/dated_money_value/currency	/m/09nqf
/m/02h4rq6	/education/educational_degree/people_with_this_degree./education/education/institution	/m/0dplh
/m/06szd3	/award/hall_of_fame/inductees./award/hall_of_fame_induction/inductee	/m/0161h5
/m/0d0vqn	/olympics/olympic_participating_country/medals_won./olympics/olympic_medal_honor/olympics	/m/01f1jy
/m/02vr3gz	/film/film/release_date_s./film/film_regional_release_date/film_release_region	/m/0b90_r
/m/01gg59	/people/person/spouse_s./people/marriage/type_of_union	/m/04ztj
/m/02whj	/people/person/places_lived./people/place_lived/location	/m/094jv
/m/0gx9rvq	/film/film/release_date_s./film/film_regional_release_date/film_release_region	/m/0jgd
/m/02x8n1n	/award/award_category/nominees./award/award_nomination/nominated_for	/m/0h1x5f
/m/0b_dy	/award/award_nominee/award_nominations./award/award_nomination/award_nominee	/m/03vgp7
/m/0x67	/people/ethnicity/people	/m/047sxrj
/m/03rk0	/location/location/contains	/m/055vr
/m/047fjjr	/film/film/genre	/m/07s9rl0
/m/01ckbq	/award/award_category/winners./award/award_honor/ceremony	/m/019bk0
/m/06cgy	/celebrities/celebrity/sexual_relationships./celebrities/romantic_relationship/celebrity	/m/0kjrx
/m/02_xgp2	/education/educational_degree/people_with_this_degree./education/education/institution	/m/01t38b
/m/026m9w	/award/award_category/category_of	/m/0c4ys
/m/0chghy	/military/military_combatant/military_conflicts./military/military_combatant_group/combatants	/m/015fr
/m/04gfy7	/people/ethnicity/people	/m/0197tq
/m/0dpqk	/people/person/gender	/m/05zppz
/m/011ywj	/film/film/production_companies	/m/05mgj0
/m/02z9hqn	/film/film/prequel	/m/02z5x7l
/m/09lhln	/soccer/football_player/current_team./sports/sports_team_roster/team	/m/02_lt
/m/052hl	/film/actor/film./film/performance/film	/m/0291hr
/m/048scx	/film/film/executive_produced_by	/m/04q5zw
/m/0b2km_	/film/film/other_crew./film/film_crew_gig/film_crew_role	/m/01pvkk
/m/080_y	/soccer/football_team/current_roster./sports/sports_team_roster/position	/m/03f0fp
/m/0rd6b	/location/location/time_zones	/m/02hcv8
/m/06rgq	/celebrities/celebrity/sexual_relationships./celebrities/romantic_relationship/celebrity	/m/01q_ph
/m/01vs_v8	/base/popstra/celebrity/breakup./base/popstra/breakup/participant	/m/01ztgm
/m/03d2k	/award/award_nominee/award_nominations./award/award_nomination/award	/m/01cw51
/m/03zqc1	/award/award_winner/awards_won./award/award_honor/award_winner	/m/05lb30
/m/0chghy	/location/statistical_region/gni_per_capita_in_ppp_dollars./measurement_unit/dated_money_value/currency	/m/09nqf
/m/076tq0z	/film/film/estimated_budget./measurement_unit/dated_money_value/currency	/m/09nqf
/m/05k2s_	/award/award_nominee/award_nominations./award/award_nomination/award_nominee	/m/02mt4k
/m/01_x6v	/people/person/place_of_birth	/m/02cl1
/m/02l4pj	/film/actor/film./film/performance/film	/m/02ylg6
/m/01_vfy	/people/person/gender	/m/05zppz
/m/01dzz7	/influence/influence_node/influenced_by	/m/014ps4
/m/026y23w	/soccer/football_player/current_team./sports/sports_team_roster/team	/m/03dj6y
/m/01ztgm	/people/person/gender	/m/05zppz
/m/039bp	/award/award_nominee/award_nominations./award/award_nomination/nominated_for	/m/0277j40
/m/0bzm__	/award/award_ceremony/awards_presented./award/award_honor/honored_for	/m/0sxgv
/m/0ndsl1x	/film/film/estimated_budget./measurement_unit/dated_money_value/currency	/m/09nqf
/m/06pj8	/film/director/film	/m/0jqn5
/m/06dv3	/award/award_nominee/award_nominations./award/award_nomination/nominated_for	/m/0cz_ym
/m/01k8vh	/sports/professional_sports_team/draft_picks./sports/sports_league_draft_pick/school	/m/01jsn5
/m/02qyntr	/award/award_category/nominees./award/award_nomination/nominated_for	/m/017jd9
/m/05g3b	/sports/sports_team/roster./american_football/football_historical_roster_position/position_s	/m/04nfpk
/m/0mdqp	/people/person/profession	/m/0dxtg
/m/050rj	/music/performance_role/track_performances./music/track_contribution/role	/m/0l14qv
/m/07vfj	/education/educational_institution/colors	/m/088fh
/m/09ntbc	/sports/pro_athlete/teams./sports/sports_team_roster/team	/m/03_44z
/m/01hqhm	/film/film/other_crew./film/film_crew_gig/film_crew_role	/m/09vw2b7
/m/01fxfk	/award/award_nominee/award_nominations./award/award_nomination/award	/m/01l29r
/m/07x4qr	/film/film/language	/m/02h40lc
/m/06b3g4	/film/actor/film./film/performance/film	/m/02xbyr
/m/04ztj	/people/marriage_union_type/unions_of_this_type./people/marriage/location_of_ceremony	/m/0kstw
/m/06sy4c	/soccer/football_player/current_team./sports/sports_team_roster/team	/m/01kc4s
/m/076psv	/film/film_set_designer/film_sets_designed	/m/0p9tm
/m/03cz83	/business/business_operation/revenue./measurement_unit/dated_money_value/currency	/m/09nqf
/m/06kl0k	/people/person/nationality	/m/03rk0
/m/0jgd	/location/statistical_region/gni_per_capita_in_ppp_dollars./measurement_unit/dated_money_value/currency	/m/09nqf
/m/0mbhr	/people/person/profession	/m/0np9r
/m/03xj05	/film/film/other_crew./film/film_crew_gig/film_crew_role	/m/0dxtw
/m/03xq0f	/film/film_distributor/films_distributed./film/film_film_distributor_relationship/film	/m/0dq626
/m/047yc	/olympics/olympic_participating_country/medals_won./olympics/olympic_medal_honor/olympics	/m/06sks6
/m/032md	/people/person/places_lived./people/place_lived/location	/m/0fhp9
/m/01m_zd	/base/schemastaging/organization_extra/phone_number./base/schemastaging/phone_sandbox/service_location	/m/02j71
/m/0m313	/award/award_winning_work/awards_won./award/award_honor/award_winner	/m/01tspc6
/m/0bpm4yw	/film/film/release_date_s./film/film_regional_release_date/film_release_region	/m/05b4w
/m/05g3b	/sports/sports_team/roster./american_football/football_historical_roster_position/position_s	/m/05zm34
/m/02lxj_	/people/person/spouse_s./people/marriage/type_of_union	/m/04ztj
/m/04bdxl	/film/actor/film./film/performance/film	/m/03hp2y1
/m/06x76	/sports/professional_sports_team/draft_picks./sports/sports_league_draft_pick/draft	/m/05vsb7
/m/0bynt	/olympics/olympic_sport/athletes./olympics/olympic_athlete_affiliation/olympics	/m/0nbjq
/m/02_xgp2	/education/educational_degree/people_with_this_degree./education/education/institution	/m/0dzst
/m/02pprs	/music/performance_role/track_performances./music/track_contribution/role	/m/0l14md
/m/073hkh	/award/award_ceremony/awards_presented./award/award_honor/award_winner	/m/02ryx0
/m/05842k	/music/performance_role/track_performances./music/track_contribution/role	/m/03gvt
/m/037ls6	/food/food/nutrients./food/nutrition_fact/nutrient	/m/0fzjh
/m/040njc	/award/award_category/nominees./award/award_nomination/nominated_for	/m/017gl1
/m/01z27	/olympics/olympic_sport/athletes./olympics/olympic_athlete_affiliation/country	/m/0h3y
/m/027hnjh	/tv/tv_producer/programs_produced./tv/tv_producer_term/program	/m/07g9f
/m/031786	/film/film/music	/m/08c9b0
/m/0dnkmq	/film/film/language	/m/02h40lc
/m/01k7xz	/organization/organization/headquarters./location/mailing_address/citytown	/m/01qh7
/m/0dgrmp	/sports/sports_position/players./sports/sports_team_roster/team	/m/03zmc7
/m/01rhl	/music/performance_role/track_performances./music/track_contribution/role	/m/04q7r
/m/02h4rq6	/education/educational_degree/people_with_this_degree./education/education/student	/m/0f2c8g
/m/0dyztm	/award/award_nominee/award_nominations./award/award_nomination/award_nominee	/m/02l6dy
/m/0661ql3	/film/film/release_date_s./film/film_regional_release_date/film_release_region	/m/0jgx
/m/01w_d6	/sports/sports_team/colors	/m/088fh
/m/04g9gd	/film/film/other_crew./film/film_crew_gig/film_crew_role	/m/09vw2b7
/m/0l14md	/music/performance_role/track_performances./music/track_contribution/role	/m/05842k
/m/01vvydl	/music/artist/track_contributions./music/track_contribution/role	/m/01vdm0
/m/0l14md	/music/performance_role/regular_performances./music/group_membership/role	/m/02k84w
/m/04y9dk	/award/award_nominee/award_nominations./award/award_nomination/award_nominee	/m/02wgln
/m/03thw4	/award/award_nominee/award_nominations./award/award_nomination/nominated_for	/m/0bcndz
/m/04kxsb	/award/award_category/nominees./award/award_nomination/nominated_for	/m/05hjnw
/m/023sng	/people/person/profession	/m/0dxtg
/m/027f7dj	/film/actor/film./film/performance/film	/m/03nsm5x
/m/02w4v	/music/genre/artists	/m/0qf3p
/m/02qyntr	/award/award_category/nominees./award/award_nomination/nominated_for	/m/040b5k
/m/02p65p	/award/award_nominee/award_nominations./award/award_nomination/award_nominee	/m/05vsxz
/m/0181hw	/music/record_label/artist	/m/013rds
/m/04v89z	/film/film/language	/m/064_8sq
/m/05jjl	/people/person/profession	/m/0dxtg
/m/03gvt	/music/performance_role/track_performances./music/track_contribution/role	/m/0mkg
/m/03jldb	/award/award_nominee/award_nominations./award/award_nomination/award	/m/09sb52
/m/01l8t8	/education/educational_institution/colors	/m/036k5h
/m/0f8l9c	/organization/organization_member/member_of./organization/organization_membership/organization	/m/01rz1
/m/05zvj3m	/award/award_category/winners./award/award_honor/award_winner	/m/01h1b
/m/0f_nbyh	/award/award_category/nominees./award/award_nomination/nominated_for	/m/04vr_f
/m/01n7q	/location/location/contains	/m/0l1pj
/m/023kzp	/award/award_nominee/award_nominations./award/award_nomination/award_nominee	/m/015t56
/m/0fhp9	/travel/travel_destination/climate./travel/travel_destination_monthly_climate/month	/m/02xx5
/m/0bwjj	/sports/sports_team/sport	/m/018w8
/m/0b_dy	/film/actor/film./film/performance/film	/m/027pfg
/m/0713r	/sports/professional_sports_team/draft_picks./sports/sports_league_draft_pick/draft	/m/047dpm0
/m/0154j	/base/aareas/schema/administrative_area/administrative_parent	/m/02j71
/m/06dv3	/award/award_nominee/award_nominations./award/award_nomination/award_nominee	/m/06mfvc
/m/0b90_r	/olympics/olympic_participating_country/medals_won./olympics/olympic_medal_honor/olympics	/m/0lbd9
/m/01vdm0	/music/performance_role/track_performances./music/track_contribution/role	/m/0jtg0
/m/027_sn	/people/person/profession	/m/0n1h
/m/036jb	/film/director/film	/m/063hp4
/m/0277990	/award/award_nominee/award_nominations./award/award_nomination/award_nominee	/m/0266r6h
/m/01kvrz	/education/educational_institution/students_graduates./education/education/major_field_of_study	/m/0193x
/m/02ktt7	/base/schemastaging/organization_extra/phone_number./base/schemastaging/phone_sandbox/contact_category	/m/03w5xm
/m/04wtx1	/award/award_nominee/award_nominations./award/award_nomination/award_nominee	/m/05qsxy
/m/05kms	/music/performance_role/regular_performances./music/group_membership/role	/m/0l14md
/m/04ztj	/people/marriage_union_type/unions_of_this_type./people/marriage/location_of_ceremony	/m/03_xj
/m/028tv0	/music/performance_role/regular_performances./music/group_membership/role	/m/01v1d8
/m/01pp3p	/film/director/film	/m/0bykpk
/m/01qhm_	/people/ethnicity/people	/m/0127m7
/m/01c40n	/base/biblioness/bibs_location/state	/m/01n7q
/m/019vhk	/film/film/written_by	/m/07s93v
/m/027m5wv	/award/award_winning_work/awards_won./award/award_honor/honored_for	/m/017gl1
/m/0l15bq	/music/performance_role/track_performances./music/track_contribution/role	/m/02sgy
/m/02cqbx	/people/person/places_lived./people/place_lived/location	/m/0r4qq
/m/0cwx_	/education/university/domestic_tuition./measurement_unit/dated_money_value/currency	/m/09nqf
/m/05hmp6	/award/award_ceremony/awards_presented./award/award_honor/award_winner	/m/01jpmpv
/m/01c22t	/film/film/estimated_budget./measurement_unit/dated_money_value/currency	/m/09nqf
/m/016mhd	/film/film/language	/m/02h40lc
/m/04rwx	/education/educational_institution/students_graduates./education/education/major_field_of_study	/m/037mh8
/m/03pmfw	/organization/organization/headquarters./location/mailing_address/state_province_region	/m/07dfk
/m/0kbf1	/film/film/genre	/m/07s9rl0
/m/05zvj3m	/award/award_category/nominees./award/award_nomination/nominated_for	/m/02825nf
/m/025ndl	/military/military_combatant/military_conflicts./military/military_combatant_group/combatants	/m/01d8l
/m/06bzwt	/people/person/spouse_s./people/marriage/type_of_union	/m/04ztj
/m/0hn821n	/award/award_ceremony/awards_presented./award/award_honor/award_winner	/m/02wk_43
/m/01s695	/award/award_ceremony/awards_presented./award/award_honor/award_winner	/m/0140t7
/m/0qdwr	/award/award_nominee/award_nominations./award/award_nomination/award	/m/054ky1
/m/09bw4_	/film/film/production_companies	/m/016tt2
/m/0828jw	/tv/tv_program/regular_cast./tv/regular_tv_appearance/actor	/m/044mvs
/m/05jjl	/people/person/gender	/m/05zppz
/m/01wrcxr	/people/person/languages	/m/02h40lc
/m/02bj6k	/award/award_nominee/award_nominations./award/award_nomination/award_nominee	/m/02js9p
/m/07nv3_	/people/person/spouse_s./people/marriage/type_of_union	/m/04ztj
/m/02js9p	/people/person/places_lived./people/place_lived/location	/m/030qb3t
/m/07s9rl0	/media_common/netflix_genre/titles	/m/0gnkb
/m/018mxj	/base/schemastaging/organization_extra/phone_number./base/schemastaging/phone_sandbox/service_location	/m/0h7x
/m/0ywqc	/award/award_nominee/award_nominations./award/award_nomination/award	/m/0bdwqv
/m/03xf_m	/film/film/other_crew./film/film_crew_gig/film_crew_role	/m/01pvkk
/m/038c0q	/sports/sports_league_draft/picks./sports/sports_league_draft_pick/school	/m/01jq4b
/m/02w29z	/film/actor/film./film/performance/film	/m/0btbyn
/m/02ylg6	/film/film/genre	/m/05p553
/m/05sy_5	/film/film/other_crew./film/film_crew_gig/film_crew_role	/m/0ch6mp2
/m/045hz5	/people/person/spouse_s./people/marriage/type_of_union	/m/04ztj
/m/011yd2	/award/award_winning_work/awards_won./award/award_honor/award_winner	/m/04wvhz
/m/01pr6q7	/award/award_nominee/award_nominations./award/award_nomination/nominated_for	/m/0kb1g
/m/08gsvw	/film/film/language	/m/064_8sq
/m/01xqw	/music/performance_role/regular_performances./music/group_membership/group	/m/02vgh
/m/02sgy	/music/performance_role/track_performances./music/track_contribution/role	/m/01v1d8
/m/016tt2	/film/film_distributor/films_distributed./film/film_film_distributor_relationship/film	/m/01br2w
/m/04b_jc	/film/film/genre	/m/07s9rl0
/m/0hv8w	/film/film/release_date_s./film/film_regional_release_date/film_release_region	/m/082fr
/m/02fybl	/base/popstra/celebrity/friendship./base/popstra/friendship/participant	/m/01kgv4
/m/07s9rl0	/media_common/netflix_genre/titles	/m/0bnzd
/m/0ccck7	/film/film/release_date_s./film/film_regional_release_date/film_release_region	/m/0f8l9c
/m/02yw5r	/time/event/instance_of_recurring_event	/m/0g_w
/m/09qwmm	/award/award_category/winners./award/award_honor/ceremony	/m/09qvms
/m/0cqt90	/base/popstra/celebrity/friendship./base/popstra/friendship/participant	/m/03f1r6t
/m/082brv	/music/artist/track_contributions./music/track_contribution/role	/m/06w87
/m/0dh8v4	/film/film/genre	/m/0jxy
/m/0h1nt	/award/award_winner/awards_won./award/award_honor/award_winner	/m/01gvr1
/m/030hcs	/award/award_nominee/award_nominations./award/award_nomination/award	/m/09sb52
/m/01wrcxr	/award/award_nominee/award_nominations./award/award_nomination/nominated_for	/m/01gvpz
/m/01wmgrf	/people/person/profession	/m/0n1h
/m/0l14qv	/music/performance_role/regular_performances./music/group_membership/role	/m/01hww_
/m/0jqkh	/film/film/genre	/m/05p553
/m/0309lm	/people/person/gender	/m/05zppz
/m/01g969	/people/person/spouse_s./people/marriage/type_of_union	/m/04ztj
/m/01wdj_	/education/university/local_tuition./measurement_unit/dated_money_value/currency	/m/09nqf
/m/02wgln	/award/award_nominee/award_nominations./award/award_nomination/award	/m/09sdmz
/m/0ym4t	/organization/organization/headquarters./location/mailing_address/state_province_region	/m/0jt5zcn
/m/08sk8l	/film/film/other_crew./film/film_crew_gig/film_crew_role	/m/0dxtw
/m/03jvmp	/award/award_nominee/award_nominations./award/award_nomination/award_nominee	/m/01w92
/m/0x67	/people/ethnicity/people	/m/02p65p
/m/01v5h	/people/person/spouse_s./people/marriage/type_of_union	/m/04ztj
/m/0cjdk	/tv/tv_network/programs./tv/tv_network_duration/program	/m/06dfz1
/m/0fqjhm	/people/person/gender	/m/05zppz
/m/0bxs_d	/award/award_ceremony/awards_presented./award/award_honor/award_winner	/m/01h910
/m/07_3qd	/music/artist/track_contributions./music/track_contribution/role	/m/07brj
/m/036jb	/people/deceased_person/place_of_death	/m/0k049
/m/01h8rk	/education/university/local_tuition./measurement_unit/dated_money_value/currency	/m/09nqf
/m/0b76d_m	/film/film/release_date_s./film/film_regional_release_date/film_release_region	/m/0b90_r
/m/05c9zr	/film/film/other_crew./film/film_crew_gig/film_crew_role	/m/0ch6mp2
/m/02bqm0	/government/legislative_session/members./government/government_position_held/district_represented	/m/01n7q
/m/01nfys	/people/person/spouse_s./people/marriage/type_of_union	/m/04ztj
/m/01gst9	/government/legislative_session/members./government/government_position_held/district_represented	/m/06yxd
/m/0bcndz	/film/film/written_by	/m/03thw4
/m/0fhzwl	/tv/tv_program/genre	/m/07s9rl0
/m/019f2f	/award/award_nominee/award_nominations./award/award_nomination/nominated_for	/m/0jym0
/m/01w5gg6	/people/person/profession	/m/08z956
/m/0fh2v5	/film/film/other_crew./film/film_crew_gig/film_crew_role	/m/04pyp5
/m/0cbl95	/film/film/genre	/m/07s9rl0
/m/0kv238	/film/film/other_crew./film/film_crew_gig/film_crew_role	/m/0ch6mp2
/m/01vzx45	/people/person/spouse_s./people/marriage/type_of_union	/m/04ztj
/m/07jnt	/film/film/release_date_s./film/film_regional_release_date/film_release_region	/m/06qd3
/m/02j71	/location/statistical_region/gdp_nominal./measurement_unit/dated_money_value/currency	/m/09nqf
/m/0c4kv	/location/capital_of_administrative_division/capital_of./location/administrative_division_capital_relationship/administrative_division	/m/0nm9h
/m/05vsxz	/award/award_nominee/award_nominations./award/award_nomination/award_nominee	/m/02cllz
/m/01c1nm	/base/biblioness/bibs_location/country	/m/03rk0
/m/07s93v	/people/person/gender	/m/05zppz
/m/07bzz7	/film/film/release_date_s./film/film_regional_release_date/film_release_region	/m/082fr
/m/01sgl	/olympics/olympic_sport/athletes./olympics/olympic_athlete_affiliation/olympics	/m/0sxrz
/m/03bnd9	/business/business_operation/assets./measurement_unit/dated_money_value/currency	/m/09nqf
/m/03rhqg	/music/record_label/artist	/m/03c3yf
/m/02h4rq6	/education/educational_degree/people_with_this_degree./education/education/institution	/m/014jyk
/m/017z49	/film/film/genre	/m/02n4kr
/m/0h1x5f	/award/award_nominated_work/award_nominations./award/award_nomination/nominated_for	/m/04vr_f
/m/0382m4	/people/person/gender	/m/05zppz
/m/040njc	/award/award_category/nominees./award/award_nomination/nominated_for	/m/0jym0
/m/027pfg	/film/film/release_date_s./film/film_regional_release_date/film_release_region	/m/04g5k
/m/0dgrmp	/sports/sports_position/players./sports/sports_team_roster/team	/m/01kc4s
/m/09v9mks	/film/film/release_date_s./film/film_regional_release_date/film_release_region	/m/05qhw
/m/03vgp7	/people/person/spouse_s./people/marriage/type_of_union	/m/04ztj
/m/016tt2	/organization/organization/headquarters./location/mailing_address/citytown	/m/0k049
/m/02gyl0	/people/person/nationality	/m/0h7x
/m/02x6dqb	/film/film/release_date_s./film/film_regional_release_date/film_release_region	/m/0f8l9c
/m/0cqhb3	/award/award_category/winners./award/award_honor/award_winner	/m/0210hf
/m/0djc3s	/people/person/gender	/m/05zppz
/m/02_xgp2	/education/educational_degree/people_with_this_degree./education/education/institution	/m/01f6ss
/m/0408m53	/film/film/genre	/m/02l7c8
/m/01ggbx	/people/person/nationality	/m/03rk0
/m/08hp53	/award/award_nominee/award_nominations./award/award_nomination/award_nominee	/m/016tt2
/m/018n6m	/award/award_nominee/award_nominations./award/award_nomination/award	/m/02f73b
/m/01hjy5	/education/university/local_tuition./measurement_unit/dated_money_value/currency	/m/09nqf
/m/0dr_9t7	/film/film/film_format	/m/0cj16
/m/0qmfz	/film/film/genre	/m/02l7c8
/m/07s9rl0	/media_common/netflix_genre/titles	/m/07jqjx
/m/02qwgk	/education/university/domestic_tuition./measurement_unit/dated_money_value/currency	/m/0ptk_
/m/045bg	/influence/influence_node/influenced_by	/m/0379s
/m/05qbckf	/film/film/release_date_s./film/film_regional_release_date/film_release_region	/m/03rk0
/m/01vvb4m	/people/person/spouse_s./people/marriage/type_of_union	/m/04ztj
/m/06r2_	/film/film/release_date_s./film/film_regional_release_date/film_release_region	/m/082fr
/m/0gs96	/award/award_category/nominees./award/award_nomination/nominated_for	/m/0bl06
/m/0315q3	/people/person/languages	/m/02h40lc
/m/0ddjy	/film/film/other_crew./film/film_crew_gig/crewmember	/m/09pjnd
/m/0x67	/people/ethnicity/people	/m/01xg_w
/m/05g8pg	/film/film/language	/m/02h40lc
/m/02q_4ph	/film/film/genre	/m/02l7c8
/m/02bv9	/language/human_language/countries_spoken_in	/m/049nq
/m/0422v0	/film/film/estimated_budget./measurement_unit/dated_money_value/currency	/m/09nqf
/m/020_95	/award/award_winner/awards_won./award/award_honor/award_winner	/m/057176
/m/02sj1x	/award/award_nominee/award_nominations./award/award_nomination/award	/m/0gqz2
/m/01y3c	/sports/professional_sports_team/draft_picks./sports/sports_league_draft_pick/school	/m/07wlf
/m/01p3ty	/film/film/genre	/m/04t36
/m/040b5k	/film/film/release_date_s./film/film_regional_release_date/film_release_region	/m/0d05w3
/m/0tc7	/people/person/languages	/m/02h40lc
/m/02l0xc	/people/person/gender	/m/05zppz
/m/0mcf4	/music/record_label/artist	/m/0lgm5
/m/026yqrr	/award/award_nominee/award_nominations./award/award_nomination/award_nominee	/m/067nsm
/m/03xq0f	/film/film_distributor/films_distributed./film/film_film_distributor_relationship/film	/m/0d_2fb
/m/02bgmr	/people/person/profession	/m/039v1
/m/02l101	/people/person/spouse_s./people/marriage/type_of_union	/m/04ztj
/m/01hn_t	/tv/tv_program/genre	/m/06qln
/m/0262x6	/award/award_category/winners./award/award_honor/award_winner	/m/01zkxv
/m/02d02	/sports/professional_sports_team/draft_picks./sports/sports_league_draft_pick/school	/m/01lnyf
/m/0gps0z	/people/person/religion	/m/0c8wxp
/m/02bh8z	/music/record_label/artist	/m/0c9d9
/m/0jcjq	/location/statistical_region/rent50_2./measurement_unit/dated_money_value/currency	/m/09nqf
/m/025vl4m	/people/person/spouse_s./people/marriage/type_of_union	/m/04ztj
/m/011yxg	/film/film/genre	/m/0jdm8
/m/01hhvg	/education/university/domestic_tuition./measurement_unit/dated_money_value/currency	/m/09nqf
/m/0335fp	/people/person/spouse_s./people/marriage/type_of_union	/m/04ztj
/m/02ptczs	/film/film/genre	/m/09blyk
/m/02_t2t	/people/person/profession	/m/0n1h
/m/01v9l67	/award/award_nominee/award_nominations./award/award_nomination/award_nominee	/m/02ck7w
/m/06sks6	/olympics/olympic_games/sports	/m/0d1t3
/m/01tw31	/people/person/gender	/m/05zppz
/m/0gj9qxr	/film/film/release_date_s./film/film_regional_release_date/film_release_region	/m/0f8l9c
/m/0gv2r	/people/person/profession	/m/0dxtg
/m/048lv	/people/person/gender	/m/05zppz
/m/02lf1j	/base/schemastaging/person_extra/net_worth./measurement_unit/dated_money_value/currency	/m/09nqf
/m/02r4qs	/music/artist/track_contributions./music/track_contribution/role	/m/01vdm0
/m/094wz7q	/people/person/gender	/m/05zppz
/m/02fybl	/film/actor/film./film/performance/film	/m/011ysn
/m/05k7sb	/location/location/contains	/m/01k7xz
/m/0z07	/base/schemastaging/organization_extra/phone_number./base/schemastaging/phone_sandbox/contact_category	/m/02zdwq
/m/026m0	/people/deceased_person/place_of_death	/m/030qb3t
/m/0bynt	/olympics/olympic_sport/athletes./olympics/olympic_athlete_affiliation/country	/m/02kcz
/m/05rgl	/location/location/contains	/m/03gh4
/m/05zm34	/sports/sports_position/players./sports/sports_team_roster/team	/m/01y3c
/m/028c_8	/sports/sports_position/players./sports/sports_team_roster/team	/m/02gtm4
/m/03c_pqj	/people/person/nationality	/m/03rk0
/m/02p65p	/award/award_winner/awards_won./award/award_honor/award_winner	/m/0b_dy
/m/0bw87	/people/person/spouse_s./people/marriage/type_of_union	/m/04ztj
/m/0b90_r	/olympics/olympic_participating_country/athletes./olympics/olympic_athlete_affiliation/olympics	/m/06sks6
/m/045bg	/people/person/gender	/m/05zppz
/m/0ndsl1x	/film/film/release_date_s./film/film_regional_release_date/film_release_region	/m/06qd3
/m/0gls4q_	/people/person/place_of_birth	/m/01sn3
/m/02hh8j	/people/deceased_person/place_of_death	/m/05qtj
/m/01grmk	/government/legislative_session/members./government/government_position_held/district_represented	/m/06yxd
/m/02wwmhc	/film/film/other_crew./film/film_crew_gig/film_crew_role	/m/0dxtw
/m/02qdymm	/people/person/spouse_s./people/marriage/type_of_union	/m/04ztj
/m/0f8l9c	/location/location/contains	/m/09nyf
/m/0141kz	/people/person/spouse_s./people/marriage/type_of_union	/m/04ztj
/m/04s5_s	/music/group_member/membership./music/group_membership/role	/m/0l14md
/m/011ywj	/film/film/genre	/m/02n4kr
/m/0mnz0	/location/location/contains	/m/010m55
/m/0fj52s	/food/food/nutrients./food/nutrition_fact/nutrient	/m/01sh2
/m/0hd7j	/organization/endowed_organization/endowment./measurement_unit/dated_money_value/currency	/m/09nqf
/m/01h6pn	/military/military_conflict/combatants./military/military_combatant_group/combatants	/m/0f8l9c
/m/05zm34	/sports/sports_position/players./sports/sports_team_roster/team	/m/0bjkk9
/m/05jjl	/award/award_nominee/award_nominations./award/award_nomination/award	/m/01l29r
/m/01vs4f3	/people/person/profession	/m/016z4k
/m/014mlp	/education/educational_degree/people_with_this_degree./education/education/institution	/m/03205_
/m/03j3pg9	/award/award_nominee/award_nominations./award/award_nomination/award_nominee	/m/026yqrr
/m/01gssm	/government/legislative_session/members./government/government_position_held/legislative_sessions	/m/01gst_
/m/07swvb	/award/award_nominee/award_nominations./award/award_nomination/award_nominee	/m/04bdxl
/m/0355dz	/sports/sports_position/players./sports/sports_team_roster/team	/m/0jmgb
/m/014zz1	/music/performance_role/track_performances./music/track_contribution/role	/m/04q7r
/m/02bqxb	/film/film/other_crew./film/film_crew_gig/film_crew_role	/m/0dxtw
/m/03176f	/film/film/distributors./film/film_film_distributor_relationship/film_distribution_medium	/m/0dq6p
/m/02rdxsh	/award/award_category/nominees./award/award_nomination/nominated_for	/m/0qmfz
/m/0dyztm	/people/person/spouse_s./people/marriage/type_of_union	/m/04ztj
/m/01z7_f	/base/schemastaging/person_extra/net_worth./measurement_unit/dated_money_value/currency	/m/09nqf
/m/05n19y	/people/person/profession	/m/01c72t
/m/0b76t12	/film/film/other_crew./film/film_crew_gig/film_crew_role	/m/01pvkk
/m/0kb07	/film/film/costume_design_by	/m/02cqbx
/m/0210hf	/award/award_nominee/award_nominations./award/award_nomination/award	/m/0cqhb3
/m/0gkr9q	/award/award_category/winners./award/award_honor/ceremony	/m/0bxs_d
/m/0bth54	/film/film/other_crew./film/film_crew_gig/film_crew_role	/m/09vw2b7
/m/01c7p_	/award/award_nominee/award_nominations./award/award_nomination/award	/m/054ks3
/m/01zmpg	/people/person/profession	/m/016z4k
/m/02y_2y	/award/award_nominee/award_nominations./award/award_nomination/award	/m/04kxsb
/m/054krc	/award/award_category/nominees./award/award_nomination/nominated_for	/m/0cq86w
/m/01kvrz	/education/educational_institution/students_graduates./education/education/major_field_of_study	/m/01jzxy
/m/03bnb	/organization/organization/place_founded	/m/0fdpd
/m/04wvhz	/award/award_nominee/award_nominations./award/award_nomination/award_nominee	/m/03c6vl
/m/0661ql3	/film/film/release_date_s./film/film_regional_release_date/film_release_region	/m/03rk0
/m/09qvc0	/award/award_category/winners./award/award_honor/award_winner	/m/06dn58
/m/09qvc0	/award/award_category/winners./award/award_honor/ceremony	/m/0gx_st
/m/013gxt	/location/hud_county_place/county	/m/0nf3h
/m/0gs96	/award/award_category/nominees./award/award_nomination/nominated_for	/m/0n0bp
/m/01q_ph	/award/award_nominee/award_nominations./award/award_nomination/award_nominee	/m/0mdqp
/m/01pr6q7	/people/person/places_lived./people/place_lived/location	/m/0fhp9
/m/02_1sj	/film/film/estimated_budget./measurement_unit/dated_money_value/currency	/m/09nqf
/m/05b4w	/military/military_combatant/military_conflicts./military/military_combatant_group/combatants	/m/05qhw
/m/0g2c8	/award/hall_of_fame/inductees./award/hall_of_fame_induction/inductee	/m/01pbxb
/m/012v9y	/film/actor/film./film/performance/film	/m/04j13sx
/m/01sn3	/location/location/adjoin_s./location/adjoining_relationship/adjoins	/m/0yvjx
/m/0m77m	/people/person/spouse_s./people/marriage/type_of_union	/m/04ztj
/m/07rd7	/award/award_nominee/award_nominations./award/award_nomination/award_nominee	/m/025hzx
/m/01y9r2	/film/film/other_crew./film/film_crew_gig/film_crew_role	/m/09vw2b7
/m/02f6s3	/people/deceased_person/place_of_death	/m/0r89d
/m/02bn75	/people/person/spouse_s./people/marriage/type_of_union	/m/04ztj
/m/0gxkm	/sports/sports_team/colors	/m/088fh
/m/02x6dqb	/film/film/genre	/m/0hn10
/m/027pfb2	/tv/tv_program/regular_cast./tv/regular_tv_appearance/actor	/m/0143wl
/m/011ywj	/film/film/other_crew./film/film_crew_gig/film_crew_role	/m/09vw2b7
/m/04b5l3	/sports/sports_team/roster./baseball/baseball_roster_position/position	/m/028c_8
/m/02p65p	/award/award_nominee/award_nominations./award/award_nomination/award_nominee	/m/02wgln
/m/0401sg	/film/film/release_date_s./film/film_regional_release_date/film_release_region	/m/03gj2
/m/0xzly	/music/instrument/family	/m/0l14md
/m/01hvv0	/tv/tv_program/regular_cast./tv/regular_tv_appearance/actor	/m/01r4bps
/m/02rff2	/education/university/domestic_tuition./measurement_unit/dated_money_value/currency	/m/09nqf
/m/03rk0	/location/location/contains	/m/016722
/m/054bt3	/people/person/spouse_s./people/marriage/type_of_union	/m/04ztj
/m/03l6bs	/education/university/local_tuition./measurement_unit/dated_money_value/currency	/m/09nqf
/m/019pm_	/people/person/spouse_s./people/marriage/spouse	/m/0h7pj
/m/07f1x	/olympics/olympic_participating_country/medals_won./olympics/olympic_medal_honor/olympics	/m/06sks6
/m/0hv8w	/film/film/cinematography	/m/079hvk
/m/0kryqm	/award/award_nominee/award_nominations./award/award_nomination/award_nominee	/m/06w2yp9
/m/02cllz	/people/person/gender	/m/05zppz
/m/040z9	/award/award_nominee/award_nominations./award/award_nomination/award	/m/054ky1
/m/0hdx8	/location/country/official_language	/m/02h40lc
/m/014mlp	/education/educational_degree/people_with_this_degree./education/education/institution	/m/0ylzs
/m/03jht	/influence/influence_node/influenced_by	/m/015k7
/m/05h5nb8	/award/award_category/winners./award/award_honor/award_winner	/m/03hy3g
/m/058kqy	/people/person/profession	/m/0dxtg
/m/03ffcz	/tv/tv_program/languages	/m/02h40lc
/m/02hrh0_	/location/capital_of_administrative_division/capital_of./location/administrative_division_capital_relationship/administrative_division	/m/03gh4
/m/01nn79	/business/business_operation/operating_income./measurement_unit/dated_money_value/currency	/m/09nqf
/m/02b168	/soccer/football_team/current_roster./soccer/football_roster_position/position	/m/0dgrmp
/m/0ndsl1x	/film/film/release_date_s./film/film_regional_release_date/film_release_region	/m/06npd
/m/0yzvw	/film/film/other_crew./film/film_crew_gig/film_crew_role	/m/01pvkk
/m/049xgc	/film/film/genre	/m/07s9rl0
/m/02h4rq6	/education/educational_degree/people_with_this_degree./education/education/student	/m/023kzp
/m/09pnw5	/award/award_ceremony/awards_presented./award/award_honor/award_winner	/m/0m66w
/m/054ky1	/award/award_category/winners./award/award_honor/award_winner	/m/01w1kyf
/m/01qbl	/music/performance_role/track_performances./music/track_contribution/role	/m/0l15f_
/m/02jztz	/education/university/domestic_tuition./measurement_unit/dated_money_value/currency	/m/09nqf
/m/01_x6v	/people/person/profession	/m/0dxtg
/m/05mkhs	/award/award_nominee/award_nominations./award/award_nomination/award_nominee	/m/04bdxl
/m/05pzdk	/award/award_nominee/award_nominations./award/award_nomination/award_nominee	/m/01h1b
/m/06z6r	/olympics/olympic_sport/athletes./olympics/olympic_athlete_affiliation/country	/m/0d0vqn
/m/0hvvf	/award/award_winning_work/awards_won./award/award_honor/award_winner	/m/039bp
/m/09f6b	/olympics/olympic_sport/athletes./olympics/olympic_athlete_affiliation/country	/m/0f8l9c
/m/01n7q	/location/statistical_region/religions./location/religion_percentage/religion	/m/0631_
/m/03y_46	/award/award_nominee/award_nominations./award/award_nomination/award	/m/09sb52
/m/0dr_9t7	/film/film/genre	/m/07s9rl0
/m/0djtky	/people/person/languages	/m/02h40lc
/m/0jsqk	/film/film/genre	/m/02l7c8
/m/06dn58	/award/award_nominee/award_nominations./award/award_nomination/award	/m/09sb52
/m/07hwkr	/people/ethnicity/people	/m/0168cl
/m/01w0yrc	/people/person/spouse_s./people/marriage/type_of_union	/m/04ztj
/m/01w724	/award/award_nominee/award_nominations./award/award_nomination/award_nominee	/m/0pj8m
/m/0g33q	/music/performance_role/regular_performances./music/group_membership/role	/m/0myk8
/m/04xg2f	/film/film/other_crew./film/film_crew_gig/film_crew_role	/m/09vw2b7
/m/01vqc7	/soccer/football_team/current_roster./sports/sports_team_roster/position	/m/0dgrmp
/m/01y3c	/sports/professional_sports_team/draft_picks./sports/sports_league_draft_pick/school	/m/01n6r0
/m/04q7r	/music/performance_role/track_performances./music/track_contribution/role	/m/01v1d8
/m/0gk4g	/people/cause_of_death/people	/m/03thw4
/m/027gy0k	/film/film/other_crew./film/film_crew_gig/film_crew_role	/m/09vw2b7
/m/0jf1b	/people/person/profession	/m/0dxtg
/m/0hdx8	/location/statistical_region/gdp_nominal./measurement_unit/dated_money_value/currency	/m/09nqf
/m/015fr	/olympics/olympic_participating_country/athletes./olympics/olympic_athlete_affiliation/olympics	/m/0jhn7
/m/015v3r	/people/person/spouse_s./people/marriage/spouse	/m/0kjrx
/m/04l3_z	/people/person/profession	/m/0dxtg
/m/01q_ph	/base/popstra/celebrity/friendship./base/popstra/friendship/participant	/m/0315q3
/m/0979zs	/music/performance_role/track_performances./music/track_contribution/role	/m/0l14qv
/m/09k9d0	/education/university/domestic_tuition./measurement_unit/dated_money_value/currency	/m/09nqf
/m/0k269	/people/person/profession	/m/0dxtg
/m/01pcj4	/education/educational_institution/colors	/m/019sc
/m/07swvb	/base/popstra/celebrity/friendship./base/popstra/friendship/participant	/m/0fthdk
/m/048lv	/film/actor/film./film/performance/film	/m/027m5wv
/m/0166v	/location/statistical_region/gni_per_capita_in_ppp_dollars./measurement_unit/dated_money_value/currency	/m/09nqf
/m/05fgt1	/film/film/other_crew./film/film_crew_gig/film_crew_role	/m/09vw2b7
/m/02l4pj	/film/actor/film./film/performance/film	/m/0d_2fb
/m/0lp_cd3	/award/award_ceremony/awards_presented./award/award_honor/award_winner	/m/05bnq3j
/m/0cf08	/film/film/genre	/m/07s9rl0
/m/023r2x	/music/performance_role/regular_performances./music/group_membership/role	/m/03qlv7
/m/05pdh86	/film/film/release_date_s./film/film_regional_release_date/film_release_region	/m/06t2t
/m/050llt	/people/person/nationality	/m/03rk0
/m/02_xgp2	/education/educational_degree/people_with_this_degree./education/education/major_field_of_study	/m/06mnr
/m/02hp6p	/education/university/local_tuition./measurement_unit/dated_money_value/currency	/m/09nqf
/m/03hj3b3	/award/award_winning_work/awards_won./award/award_honor/award_winner	/m/0bw87
/m/03hy3g	/award/award_nominee/award_nominations./award/award_nomination/award	/m/0gr4k
/m/02tv80	/award/award_winner/awards_won./award/award_honor/award_winner	/m/01tcf7
/m/071t0	/olympics/olympic_sport/athletes./olympics/olympic_athlete_affiliation/country	/m/0d05q4
/m/0d_w7	/people/person/gender	/m/05zppz
/m/02bqm0	/government/legislative_session/members./government/government_position_held/legislative_sessions	/m/03rtmz
/m/05zm34	/sports/sports_position/players./sports/sports_team_roster/team	/m/0fht9f
/m/06bvp	/film/film_subject/films	/m/0k4kk
/m/037mh8	/people/person/gender	/m/05zppz
/m/02wk_43	/award/award_nominee/award_nominations./award/award_nomination/award_nominee	/m/06w58f
/m/01_lh1	/organization/organization/headquarters./location/mailing_address/state_province_region	/m/01n7q
/m/06z6r	/olympics/olympic_sport/athletes./olympics/olympic_athlete_affiliation/country	/m/04wgh
/m/09cm54	/award/award_category/winners./award/award_honor/award_winner	/m/01g42
/m/01n7q	/location/location/contains	/m/01zlwg6
/m/063hp4	/film/film/cinematography	/m/02rybfn
/m/03205_	/education/educational_institution/students_graduates./education/education/major_field_of_study	/m/037mh8
/m/04lqvly	/film/film/language	/m/02h40lc
/m/01nkt	/food/food/nutrients./food/nutrition_fact/nutrient	/m/01n78x
/m/015qyf	/people/person/spouse_s./people/marriage/type_of_union	/m/04ztj
/m/086xm	/organization/organization/headquarters./location/mailing_address/state_province_region	/m/05k7sb
/m/04mlh8	/film/actor/film./film/performance/film	/m/03h3x5
/m/01pfkw	/award/award_nominee/award_nominations./award/award_nomination/nominated_for	/m/03l6q0
/m/02qgyv	/film/actor/film./film/performance/film	/m/02_nsc
/m/0ggbhy7	/film/film/executive_produced_by	/m/0h5f5n
/m/02r4qs	/award/award_nominee/award_nominations./award/award_nomination/award	/m/0gqz2
/m/0645k5	/film/film/production_companies	/m/05h4t7
/m/0m_1s	/base/biblioness/bibs_location/country	/m/0f8l9c
/m/09wj5	/award/award_winner/awards_won./award/award_honor/award_winner	/m/0154qm
/m/02lv2v	/organization/endowed_organization/endowment./measurement_unit/dated_money_value/currency	/m/09nqf
/m/06jkm	/people/person/gender	/m/05zppz
/m/0143wl	/base/schemastaging/person_extra/net_worth./measurement_unit/dated_money_value/currency	/m/09nqf
/m/0bby9p5	/film/film/release_date_s./film/film_regional_release_date/film_release_region	/m/015fr
/m/05kms	/music/instrument/instrumentalists	/m/01y_rz
/m/08x5c_	/film/actor/film./film/performance/film	/m/02g5q1
/m/01tspc6	/award/award_nominee/award_nominations./award/award_nomination/award_nominee	/m/03y_46
/m/044zvm	/award/award_nominee/award_nominations./award/award_nomination/nominated_for	/m/02kk_c
/m/0hr41p6	/film/film/language	/m/02h40lc
/m/0bynt	/olympics/olympic_sport/athletes./olympics/olympic_athlete_affiliation/country	/m/07f5x
/m/0yzvw	/film/film/written_by	/m/03hy3g
/m/0219q	/people/person/spouse_s./people/marriage/type_of_union	/m/04ztj
/m/03cw411	/film/film/release_date_s./film/film_regional_release_date/film_release_region	/m/0chghy
/m/07tp2	/olympics/olympic_participating_country/athletes./olympics/olympic_athlete_affiliation/olympics	/m/06sks6
/m/090q8l	/soccer/football_team/current_roster./sports/sports_team_roster/position	/m/0dgrmp
/m/09sb52	/award/award_category/nominees./award/award_nomination/nominated_for	/m/05hjnw
/m/0d9jr	/sports/sports_team_location/teams	/m/070xg
/m/027hm_	/people/person/gender	/m/05zppz
/m/05qhw	/olympics/olympic_participating_country/medals_won./olympics/olympic_medal_honor/olympics	/m/0nbjq
/m/0399p	/people/deceased_person/place_of_death	/m/05qtj
/m/0qm9n	/film/film/release_date_s./film/film_regional_release_date/film_release_region	/m/0f8l9c
/m/05yh_t	/award/award_winner/awards_won./award/award_honor/award_winner	/m/05vsxz
/m/014mlp	/education/educational_degree/people_with_this_degree./education/education/institution	/m/037njl
/m/054krc	/award/award_category/nominees./award/award_nomination/nominated_for	/m/026p4q7
/m/0bvfqq	/award/award_ceremony/awards_presented./award/award_honor/award_winner	/m/0133sq
/m/01lhy	/education/field_of_study/students_majoring./education/education/major_field_of_study	/m/01lj9
/m/02x6dqb	/film/film/release_date_s./film/film_regional_release_date/film_release_region	/m/0b90_r
/m/07l24	/sports/sports_team/roster./american_football/football_historical_roster_position/position_s	/m/0b13yt
/m/01gkgk	/government/government_office_category/officeholders./government/government_position_held/jurisdiction_of_office	/m/01n7q
/m/0bpm4yw	/film/film/language	/m/02h40lc
/m/05l0j5	/award/award_nominee/award_nominations./award/award_nomination/award_nominee	/m/0cj36c
/m/0bnzd	/award/award_winning_work/awards_won./award/award_honor/award	/m/09cm54
/m/02p65p	/award/award_winner/awards_won./award/award_honor/award_winner	/m/01qscs
/m/0154j	/olympics/olympic_participating_country/medals_won./olympics/olympic_medal_honor/olympics	/m/06sks6
/m/07jqjx	/film/film/release_date_s./film/film_regional_release_date/film_release_region	/m/06npd
/m/01hx2t	/organization/endowed_organization/endowment./measurement_unit/dated_money_value/currency	/m/09nqf
/m/03ln8b	/tv/tv_program/regular_cast./tv/regular_tv_appearance/actor	/m/03zqc1
/m/0bwfwpj	/film/film/language	/m/02h40lc
/m/02n4kr	/media_common/netflix_genre/titles	/m/01ffx4
/m/0xnvg	/people/ethnicity/people	/m/02g87m
/m/01nbq4	/base/schemastaging/person_extra/net_worth./measurement_unit/dated_money_value/currency	/m/09nqf
/m/017z49	/film/film/release_date_s./film/film_regional_release_date/film_release_region	/m/047yc
/m/011xy1	/education/educational_institution/students_graduates./education/education/student	/m/03_dj
/m/03__77	/soccer/football_team/current_roster./sports/sports_team_roster/position	/m/0dgrmp
/m/08_vwq	/award/award_category/winners./award/award_honor/award_winner	/m/0121rx
/m/0ht8h	/location/location/contains	/m/0174qm
/m/0bynt	/olympics/olympic_sport/athletes./olympics/olympic_athlete_affiliation/country	/m/05qhw
/m/0k20s	/film/film/language	/m/06b_j
/m/08052t3	/film/film/release_date_s./film/film_regional_release_date/film_release_region	/m/03rk0
/m/0bwjj	/sports/sports_team/colors	/m/038hg
/m/02bvt	/award/award_nominee/award_nominations./award/award_nomination/nominated_for	/m/0330r
/m/037ls6	/food/food/nutrients./food/nutrition_fact/nutrient	/m/025sf8g
/m/05mxw33	/music/artist/track_contributions./music/track_contribution/role	/m/01vdm0
/m/07ym0	/people/person/nationality	/m/0f8l9c
/m/04bdxl	/award/award_nominee/award_nominations./award/award_nomination/award_nominee	/m/05mkhs
/m/0344gc	/film/film/other_crew./film/film_crew_gig/film_crew_role	/m/01pvkk
/m/0dv1hh	/soccer/football_player/current_team./sports/sports_team_roster/team	/m/02b18l
/m/01gglm	/film/film/other_crew./film/film_crew_gig/film_crew_role	/m/0ch6mp2
/m/0661ql3	/film/film/release_date_s./film/film_regional_release_date/film_release_region	/m/0jgd
/m/09p4w8	/film/film/other_crew./film/film_crew_gig/film_crew_role	/m/0dxtw
/m/01pbxb	/music/artist/contribution./music/recording_contribution/performance_role	/m/0l14md
/m/03zqc1	/award/award_nominee/award_nominations./award/award_nomination/award_nominee	/m/05lb87
/m/02r8hh_	/film/film/release_date_s./film/film_regional_release_date/film_release_region	/m/0d0vqn
/m/039bp	/film/actor/film./film/performance/film	/m/0d_wms
/m/0b76kw1	/award/award_winning_work/awards_won./award/award_honor/award_winner	/m/0210hf
/m/0fq7dv_	/film/film/release_date_s./film/film_regional_release_date/film_release_region	/m/0d0vqn
/m/02kxjx	/base/culturalevent/event/entity_involved	/m/01kx1j
/m/01vs8ng	/people/person/profession	/m/0np9r
/m/02633g	/people/person/place_of_birth	/m/02z0j
/m/03wy70	/film/actor/film./film/performance/film	/m/0bh8yn3
/m/040njc	/award/award_category/nominees./award/award_nomination/nominated_for	/m/0sxns
/m/0h3k3f	/film/film/costume_design_by	/m/02cqbx
/m/024zq	/people/person/profession	/m/01c72t
/m/01gp_x	/people/person/profession	/m/0dxtg
/m/02h4rq6	/education/educational_degree/people_with_this_degree./education/education/major_field_of_study	/m/0db86
/m/05zr0xl	/tv/tv_program/program_creator	/m/0crx5w
/m/02h9_l	/people/person/profession	/m/016z4k
/m/0jq27	/location/capital_of_administrative_division/capital_of./location/administrative_division_capital_relationship/administrative_division	/m/0lwkz
/m/09qvms	/award/award_ceremony/awards_presented./award/award_honor/award_winner	/m/02p65p
/m/02zj61	/award/award_nominee/award_nominations./award/award_nomination/award	/m/054ks3
/m/02qgqt	/award/award_nominee/award_nominations./award/award_nomination/award_nominee	/m/02p65p
/m/0y3_8	/music/genre/artists	/m/05mt6w
/m/02x258x	/award/award_category/nominees./award/award_nomination/nominated_for	/m/017gl1
/m/0154j	/military/military_combatant/military_conflicts./military/military_combatant_group/combatants	/m/02psqkz
/m/0dbdy	/location/location/contains	/m/01w2dq
/m/01n7q	/location/location/contains	/m/0r1yc
/m/04xg2f	/film/film/genre	/m/02l7c8
/m/0qm9n	/film/film/genre	/m/03bxz7
/m/0mcf4	/music/record_label/artist	/m/0197tq
/m/0k_q_	/location/hud_county_place/county	/m/0kpys
/m/0f2v0	/sports/sports_team_location/teams	/m/02__x
/m/05m_8	/baseball/baseball_team/team_stats./baseball/baseball_team_stats/season	/m/026fmqm
/m/01wg25j	/people/person/places_lived./people/place_lived/location	/m/0rt80
/m/03jxw	/people/person/places_lived./people/place_lived/location	/m/0tygl
/m/04rwx	/education/educational_institution/students_graduates./education/education/major_field_of_study	/m/02lp1
/m/02fgdx	/business/business_operation/operating_income./measurement_unit/dated_money_value/currency	/m/09nqf
/m/07qg8v	/film/film/release_date_s./film/film_regional_release_date/film_release_region	/m/07f1x
/m/01qwb5	/organization/non_profit_organization/registered_with./organization/non_profit_registration/registering_agency	/m/03z19
/m/01hww_	/music/performance_role/track_performances./music/track_contribution/role	/m/0l14qv
/m/05xd_v	/film/actor/film./film/performance/film	/m/01hq1
/m/0d87hc	/film/film/genre	/m/02l7c8
/m/035d1m	/olympics/olympic_sport/athletes./olympics/olympic_athlete_affiliation/country	/m/05qhw
/m/0b13yt	/sports/sports_position/players./sports/sports_team_roster/team	/m/04vn5
/m/02h4rq6	/education/educational_degree/people_with_this_degree./education/education/institution	/m/01q460
/m/0jfvs	/location/location/adjoin_s./location/adjoining_relationship/adjoins	/m/015m08
/m/01qscs	/award/award_nominee/award_nominations./award/award_nomination/award_nominee	/m/04smkr
/m/0bgrsl	/award/award_nominee/award_nominations./award/award_nomination/award_nominee	/m/014v6f
/m/01v9l67	/award/award_nominee/award_nominations./award/award_nomination/nominated_for	/m/017jd9
/m/0b76t12	/film/film/genre	/m/05p553
/m/054ks3	/award/award_category/winners./award/award_honor/award_winner	/m/02b25y
/m/0dzc16	/base/schemastaging/person_extra/net_worth./measurement_unit/dated_money_value/currency	/m/09nqf
/m/027hjff	/award/award_ceremony/awards_presented./award/award_honor/honored_for	/m/0h1x5f
/m/01ty4	/people/person/gender	/m/05zppz
/m/0b_dy	/award/award_nominee/award_nominations./award/award_nomination/nominated_for	/m/0c_j9x
/m/09r1j5	/people/person/religion	/m/0flw86
/m/02lv2v	/organization/non_profit_organization/registered_with./organization/non_profit_registration/registering_agency	/m/03z19
/m/03nnm4t	/award/award_ceremony/awards_presented./award/award_honor/honored_for	/m/027tbrc
/m/0f8l9c	/military/military_combatant/military_conflicts./military/military_combatant_group/combatants	/m/0154j
/m/06qgvf	/people/person/place_of_birth	/m/0rrwt
/m/0137hn	/award/award_nominee/award_nominations./award/award_nomination/award	/m/054ks3
/m/011ywj	/film/film/genre	/m/0hn10
/m/040njc	/award/award_category/nominees./award/award_nomination/nominated_for	/m/04vr_f
/m/03rk0	/location/location/contains	/m/0fl2s
/m/0bdwqv	/award/award_category/winners./award/award_honor/ceremony	/m/0hn821n
/m/0gqz2	/award/award_category/winners./award/award_honor/award_winner	/m/01v0fn1
/m/03yvf2	/film/film/release_date_s./film/film_regional_release_date/film_release_region	/m/015fr
/m/082fr	/location/location/contains	/m/03hrz
/m/03cv_gy	/tv/tv_program/languages	/m/02h40lc
/m/05fnl9	/award/award_nominee/award_nominations./award/award_nomination/nominated_for	/m/05zr0xl
/m/02cllz	/award/award_nominee/award_nominations./award/award_nomination/award	/m/09sb52
/m/03ldxq	/people/person/religion	/m/0c8wxp
/m/03wh49y	/film/film/other_crew./film/film_crew_gig/film_crew_role	/m/09vw2b7
/m/02t_h3	/film/film/estimated_budget./measurement_unit/dated_money_value/currency	/m/09nqf
/m/02vtnf	/award/award_nominee/award_nominations./award/award_nomination/nominated_for	/m/063hp4
/m/04ztj	/people/marriage_union_type/unions_of_this_type./people/marriage/location_of_ceremony	/m/0r6cx
/m/01pcvn	/base/popstra/celebrity/canoodled./base/popstra/canoodled/participant	/m/0gy6z9
/m/07l24	/sports/sports_team/roster./american_football/football_historical_roster_position/position_s	/m/04nfpk
/m/05h43ls	/film/film/genre	/m/02l7c8
/m/01k2wn	/education/educational_institution/students_graduates./education/education/student	/m/0cp9f9
/m/08hsww	/award/award_nominee/award_nominations./award/award_nomination/award	/m/0cqhk0
/m/01z7_f	/award/award_nominee/award_nominations./award/award_nomination/award_nominee	/m/01l1sq
/m/09pl3f	/people/person/gender	/m/05zppz
/m/0cc07	/location/us_county/county_seat	/m/0dhml
/m/09gdm7q	/film/film/other_crew./film/film_crew_gig/film_crew_role	/m/0ch6mp2
/m/01242_	/film/film/genre	/m/07s9rl0
/m/016wyn	/education/educational_institution/students_graduates./education/education/student	/m/02qx5h
/m/01z27	/olympics/olympic_sport/athletes./olympics/olympic_athlete_affiliation/country	/m/0jgd
/m/054krc	/award/award_category/winners./award/award_honor/award_winner	/m/02bn75
/m/01wj18h	/award/award_nominee/award_nominations./award/award_nomination/award_nominee	/m/0cc5tgk
/m/027m5wv	/film/film/genre	/m/07s9rl0
/m/0b76d_m	/film/film/release_date_s./film/film_regional_release_date/film_release_region	/m/03rk0
/m/0824r	/location/statistical_region/religions./location/religion_percentage/religion	/m/01lp8
/m/0gj96ln	/film/film/genre	/m/05p553
/m/05489	/film/film_subject/films	/m/01718w
/m/0488g9	/people/person/profession	/m/0dxtg
/m/01718w	/film/film/language	/m/06b_j
/m/0hdx8	/base/aareas/schema/administrative_area/administrative_parent	/m/02j71
/m/02wgk1	/film/film/other_crew./film/film_crew_gig/film_crew_role	/m/01pvkk
/m/03thw4	/award/award_nominee/award_nominations./award/award_nomination/award	/m/01l29r
/m/0mkg	/music/performance_role/track_performances./music/track_contribution/role	/m/04q7r
/m/0277j40	/film/film/genre	/m/05p553
[truncated: 214 more rows]
