# Supplementary material for: Relation semantic fusion in subgraph for inductive link prediction in knowledge graphs
Source: PeerJ Comput Sci. 2024 Oct 1;10:e2324. doi: 10.7717/peerj-cs.2324 (PMC11639272; doi:10.7717/peerj-cs.2324)
Supplement: Supplemental Information 1 [file peerj-cs-10-2324-s001.zip › Data/fb237_v3_ind/valid.txt]

/m/0192hw	/film/film/genre	/m/0jtdp
/m/01wv9p	/people/person/spouse_s./people/marriage/location_of_ceremony	/m/0cv3w
/m/01wgfp6	/music/artist/origin	/m/0dc95
/m/0jqd3	/film/film/featured_film_locations	/m/01_d4
/m/016wvy	/people/person/profession	/m/02hrh1q
/m/08jyyk	/music/genre/artists	/m/0b_xm
/m/03q5t	/music/performance_role/regular_performances./music/group_membership/role	/m/01wy6
/m/014x77	/celebrities/celebrity/sexual_relationships./celebrities/romantic_relationship/celebrity	/m/04shbh
/m/0c58k	/medicine/disease/risk_factors	/m/0432mrk
/m/05hj0n	/film/actor/film./film/performance/film	/m/04x4vj
/m/07jxpf	/film/film/genre	/m/082gq
/m/02jsgf	/people/person/profession	/m/02hrh1q
/m/025mb_	/people/person/profession	/m/02hrh1q
/m/02r22gf	/award/award_category/nominees./award/award_nomination/nominated_for	/m/02chhq
/m/07w0v	/education/educational_institution/students_graduates./education/education/student	/m/01mylz
/m/038g2x	/award/award_nominee/award_nominations./award/award_nomination/award_nominee	/m/03w4sh
/m/018wdw	/award/award_category/nominees./award/award_nomination/nominated_for	/m/0h21v2
/m/07_grx	/people/person/place_of_birth	/m/02_286
/m/07c6l	/music/instrument/instrumentalists	/m/0bqsy
/m/07t65	/organization/organization/headquarters./location/mailing_address/citytown	/m/02_286
/m/0jnwx	/film/film/production_companies	/m/01795t
/m/0fzm0g	/film/film/other_crew./film/film_crew_gig/film_crew_role	/m/09zzb8
/m/07l50vn	/film/film/release_date_s./film/film_regional_release_date/film_release_region	/m/03_3d
/m/01wkmgb	/people/person/profession	/m/02jknp
/m/03cn92	/film/actor/film./film/performance/film	/m/03nqnnk
/m/0135g	/location/location/time_zones	/m/02lcqs
/m/08jfkw	/people/person/profession	/m/0q04f
/m/02qvl7	/sports/sports_position/players./sports/sports_team_roster/team	/m/0hmtk
/m/0ddbjy4	/film/film/genre	/m/02kdv5l
/m/04zx3q1	/education/educational_degree/people_with_this_degree./education/education/institution	/m/09f2j
/m/047vp1n	/film/film/film_festivals	/m/09rwjly
/m/02zfg3	/film/actor/film./film/performance/film	/m/0k4p0
/m/05gnf	/award/award_nominee/award_nominations./award/award_nomination/nominated_for	/m/039cq4
/m/05cl2w	/award/award_nominee/award_nominations./award/award_nomination/nominated_for	/m/015ppk
/m/0jm2v	/sports/sports_team/roster./basketball/basketball_roster_position/position	/m/03558l
/m/01x5fb	/award/ranked_item/appears_in_ranked_lists./award/ranking/list	/m/09g7thr
/m/046lt	/film/actor/film./film/performance/film	/m/03q0r1
/m/068p2	/location/hud_county_place/county	/m/0m7d0
/m/046m59	/people/person/profession	/m/02hrh1q
/m/049ql1	/organization/organization/headquarters./location/mailing_address/citytown	/m/02_286
/m/06j8wx	/award/award_winner/awards_won./award/award_honor/award_winner	/m/016gr2
/m/05kfs	/people/person/profession	/m/02hrh1q
/m/05tgks	/film/film/featured_film_locations	/m/02_286
/m/02xry	/location/statistical_region/religions./location/religion_percentage/religion	/m/051kv
/m/09969	/people/cause_of_death/people	/m/01938t
/m/01s21dg	/award/award_nominee/award_nominations./award/award_nomination/award	/m/01c427
/m/02lk95	/award/award_nominee/award_nominations./award/award_nomination/award	/m/01dpdh
/m/05bnp0	/award/award_nominee/award_nominations./award/award_nomination/award_nominee	/m/058frd
/m/0kvqv	/award/award_nominee/award_nominations./award/award_nomination/nominated_for	/m/0294zg
/m/026dx	/people/person/spouse_s./people/marriage/location_of_ceremony	/m/01_d4
/m/01xcr4	/award/award_nominee/award_nominations./award/award_nomination/nominated_for	/m/0304nh
/m/0ndh6	/location/location/adjoin_s./location/adjoining_relationship/adjoins	/m/06wxw
/m/01wqflx	/music/artist/track_contributions./music/track_contribution/role	/m/07xzm
/m/09mfvx	/organization/organization/headquarters./location/mailing_address/citytown	/m/02_286
/m/02_286	/location/location/contains	/m/05njyy
/m/0bzk2h	/award/award_ceremony/awards_presented./award/award_honor/award_winner	/m/0bdt8
/m/0nn83	/location/us_county/county_seat	/m/0f__1
/m/03tk6z	/award/award_category/winners./award/award_honor/award_winner	/m/02_fj
/m/043vc	/sports/sports_team/roster./american_football/football_historical_roster_position/position_s	/m/02g_6x
/m/0clfdj	/award/award_ceremony/awards_presented./award/award_honor/award_winner	/m/01hkhq
/m/027dtxw	/award/award_category/nominees./award/award_nomination/nominated_for	/m/02ryz24
/m/01s21dg	/people/person/place_of_birth	/m/0167q3
/m/02r22gf	/award/award_category/nominees./award/award_nomination/nominated_for	/m/031778
/m/01zfzb	/film/film/genre	/m/0hfjk
/m/01jrp0	/people/person/profession	/m/02hrh1q
/m/0d8w2n	/film/film/production_companies	/m/09mfvx
/m/05r4w	/organization/organization_member/member_of./organization/organization_membership/organization	/m/02vk52z
/m/017fp	/media_common/netflix_genre/titles	/m/07s846j
/m/016clz	/music/genre/artists	/m/0137g1
/m/03q5t	/music/performance_role/track_performances./music/track_contribution/role	/m/0l1589
/m/063fh9	/film/film/other_crew./film/film_crew_gig/film_crew_role	/m/02rh1dz
/m/051q5	/american_football/football_team/current_roster./sports/sports_team_roster/position	/m/023wyl
/m/05fkf	/location/location/contains	/m/0fvyg
/m/02p7_k	/award/award_nominee/award_nominations./award/award_nomination/award_nominee	/m/02ct_k
/m/0hndn2q	/award/award_ceremony/awards_presented./award/award_honor/honored_for	/m/0bs5vty
/m/02r22gf	/award/award_category/winners./award/award_honor/award_winner	/m/027y151
/m/0263cyj	/sports/sports_team/sport	/m/039yzs
/m/02y49	/award/award_nominee/award_nominations./award/award_nomination/award	/m/040_9s0
/m/05qg6g	/award/award_winner/awards_won./award/award_honor/award_winner	/m/024n3z
/m/01vwllw	/film/actor/film./film/performance/film	/m/03tbg6
/m/01wv9p	/people/person/profession	/m/02hrh1q
/m/011k_j	/music/performance_role/track_performances./music/track_contribution/role	/m/0dwt5
/m/02p7_k	/award/award_nominee/award_nominations./award/award_nomination/nominated_for	/m/039c26
/m/053y4h	/film/actor/film./film/performance/film	/m/01z452
/m/01zfzb	/film/film/genre	/m/02kdv5l
/m/092868	/award/award_ceremony/awards_presented./award/award_honor/award_winner	/m/06fmdb
/m/01795t	/award/award_nominee/award_nominations./award/award_nomination/award	/m/02x1z2s
/m/02w7gg	/people/ethnicity/people	/m/016gr2
/m/017l96	/music/record_label/artist	/m/0dbb3
/m/051hrr	/music/performance_role/track_performances./music/track_contribution/role	/m/0dwtp
/m/05bt6j	/music/genre/artists	/m/09qr6
/m/043vc	/sports/sports_team/roster./american_football/football_roster_position/position	/m/023wyl
/m/043tvp3	/film/film/release_date_s./film/film_regional_release_date/film_release_region	/m/06bnz
/m/038g2x	/award/award_nominee/award_nominations./award/award_nomination/award_nominee	/m/03x16f
/m/05tbn	/location/statistical_region/religions./location/religion_percentage/religion	/m/05sfs
/m/03pmzt	/people/person/places_lived./people/place_lived/location	/m/02_286
/m/053xw6	/film/actor/film./film/performance/film	/m/02pjc1h
/m/03c9pqt	/people/person/employment_history./business/employment_tenure/company	/m/024rgt
/m/01vvlyt	/award/award_winner/awards_won./award/award_honor/award_winner	/m/09hnb
/m/02pt6k_	/people/person/gender	/m/02zsn
/m/02qvdc	/sports/sports_position/players./sports/sports_team_roster/team	/m/04l57x
/m/01l1ls	/people/person/profession	/m/018gz8
/m/0qf2t	/film/film/genre	/m/01t_vv
/m/0210f1	/award/award_nominee/award_nominations./award/award_nomination/award	/m/040_9s0
/m/0k_kr	/music/record_label/artist	/m/01vsy7t
/m/0jmnl	/sports/professional_sports_team/draft_picks./sports/sports_league_draft_pick/draft	/m/06439y
/m/016w7b	/organization/organization/headquarters./location/mailing_address/state_province_region	/m/04ykg
/m/0g1rw	/award/award_nominee/award_nominations./award/award_nomination/nominated_for	/m/0cq8nx
/m/02yxjs	/education/educational_institution/students_graduates./education/education/student	/m/02jsgf
/m/01swck	/film/actor/film./film/performance/film	/m/03sxd2
/m/02r22gf	/award/award_category/nominees./award/award_nomination/nominated_for	/m/05jzt3
/m/06jvj7	/award/award_nominee/award_nominations./award/award_nomination/nominated_for	/m/05gnf
/m/0b44shh	/award/award_winning_work/awards_won./award/award_honor/award	/m/027dtxw
/m/0vmt	/location/location/time_zones	/m/02hczc
/m/0dwt5	/music/performance_role/track_performances./music/track_contribution/role	/m/0dwtp
/m/07d3z7	/award/award_winner/awards_won./award/award_honor/award_winner	/m/01g257
/m/02qkk9_	/award/award_category/winners./award/award_honor/award_winner	/m/03f7m4h
/m/0f4k49	/award/award_winning_work/awards_won./award/award_honor/award_winner	/m/098n5
/m/01f8gz	/film/film/written_by	/m/01f7v_
/m/01bjbk	/film/film/other_crew./film/film_crew_gig/film_crew_role	/m/09zzb8
/m/01fmys	/film/film/release_date_s./film/film_regional_release_date/film_release_region	/m/06f32
/m/056878	/award/award_ceremony/awards_presented./award/award_honor/award_winner	/m/0dvqq
/m/01tz6vs	/influence/influence_node/influenced_by	/m/01vh096
/m/025jfl	/film/film_distributor/films_distributed./film/film_film_distributor_relationship/film	/m/02d49z
/m/01fwk3	/people/person/profession	/m/02hrh1q
/m/05z7c	/film/film/release_date_s./film/film_regional_release_date/film_release_region	/m/03h64
/m/0gqng	/award/award_category/winners./award/award_honor/award_winner	/m/0h1p
/m/085h1	/user/ktrueman/default_domain/international_organization/member_states	/m/01z215
/m/01srq2	/film/film/country	/m/03_3d
/m/03rl1g	/government/legislative_session/members./government/government_position_held/district_represented	/m/03v1s
/m/02_fj	/people/person/profession	/m/01c8w0
/m/0294zg	/award/award_winning_work/awards_won./award/award_honor/award	/m/02qvyrt
/m/034g2b	/people/person/profession	/m/02hrh1q
/m/0lbj1	/base/popstra/celebrity/friendship./base/popstra/friendship/participant	/m/01rr9f
/m/01_njt	/people/person/places_lived./people/place_lived/location	/m/05ksh
/m/06ns98	/award/award_nominee/award_nominations./award/award_nomination/award_nominee	/m/0263tn1
/m/01795t	/film/film_distributor/films_distributed./film/film_film_distributor_relationship/film	/m/0fs9vc
/m/02cx90	/award/award_winner/awards_won./award/award_honor/award_winner	/m/01qkqwg
/m/01fmys	/film/film/produced_by	/m/0py5b
/m/0841zn	/sports/pro_athlete/teams./sports/sports_team_roster/team	/m/01wx_y
/m/05gnf	/tv/tv_network/programs./tv/tv_network_duration/program	/m/0180mw
/m/01795t	/film/film_distributor/films_distributed./film/film_film_distributor_relationship/film	/m/0crfwmx
/m/0df2zx	/film/film/genre	/m/0jtdp
/m/02pk6x	/people/person/profession	/m/02hrh1q
/m/01wk7ql	/people/person/profession	/m/02hrh1q
/m/0dwt5	/music/performance_role/track_performances./music/track_contribution/role	/m/0mbct
/m/016z2j	/film/actor/film./film/performance/film	/m/04n52p6
/m/06mnbn	/award/award_nominee/award_nominations./award/award_nomination/award	/m/063y_ky
/m/099p5	/people/person/employment_history./business/employment_tenure/company	/m/07vjm
/m/0dbb3	/people/deceased_person/place_of_death	/m/02_286
/m/01hgwkr	/film/actor/film./film/performance/film	/m/07z6xs
/m/01x1cn2	/people/person/profession	/m/02hrh1q
/m/02_286	/base/popstra/location/vacationers./base/popstra/vacation_choice/vacationer	/m/02d9k
/m/015gm8	/award/award_winning_work/awards_won./award/award_honor/award	/m/02z1nbg
/m/0bksh	/award/award_nominee/award_nominations./award/award_nomination/award_nominee	/m/01gkmx
/m/07s6fsf	/education/educational_degree/people_with_this_degree./education/education/institution	/m/027kp3
/m/01l3mk3	/award/award_nominee/award_nominations./award/award_nomination/nominated_for	/m/0bcp9b
/m/0cxn2	/food/food/nutrients./food/nutrition_fact/nutrient	/m/0hqw8p_
/m/0f04v	/travel/travel_destination/climate./travel/travel_destination_monthly_climate/month	/m/0lkm
/m/0341n5	/award/award_nominee/award_nominations./award/award_nomination/award	/m/099jhq
/m/0gsg7	/award/award_winner/awards_won./award/award_honor/award_winner	/m/0f721s
/m/01dtcb	/organization/organization/child./organization/organization_relationship/child	/m/01xyqk
/m/0jsg0m	/music/group_member/membership./music/group_membership/role	/m/01vj9c
/m/093dqjy	/film/film/film_festivals	/m/09rwjly
/m/016w7b	/education/educational_institution/colors	/m/0jc_p
/m/01f8gz	/film/film/language	/m/03115z
/m/025rvx0	/film/film/music	/m/0146pg
/m/09gkx35	/film/film/release_date_s./film/film_regional_release_date/film_release_region	/m/06bnz
/m/01gtc0	/government/legislative_session/members./government/government_position_held/district_represented	/m/05fkf
/m/01w61th	/people/person/places_lived./people/place_lived/location	/m/0fw4v
/m/06j8wx	/film/actor/film./film/performance/film	/m/02chhq
/m/01gkg3	/education/educational_degree/people_with_this_degree./education/education/major_field_of_study	/m/05fh2
/m/0g9zjp	/sports/pro_athlete/teams./sports/sports_team_roster/team	/m/02b2np
/m/02624g	/people/person/profession	/m/02hrh1q
/m/03lpd0	/award/award_nominee/award_nominations./award/award_nomination/award	/m/09qs08
/m/01mylz	/film/actor/film./film/performance/film	/m/01cycq
/m/018qpb	/people/deceased_person/place_of_burial	/m/018mlg
/m/0dgskx	/award/award_nominee/award_nominations./award/award_nomination/nominated_for	/m/0ddd0gc
/m/063y_ky	/award/award_category/nominees./award/award_nomination/nominated_for	/m/06t6dz
/m/040981l	/award/award_winner/awards_won./award/award_honor/award_winner	/m/0fx0mw
/m/02n9k	/people/person/place_of_birth	/m/02_286
/m/0h1mt	/people/person/gender	/m/02zsn
/m/02tk74	/people/person/gender	/m/02zsn
/m/04pnx	/location/location/time_zones	/m/02hczc
/m/01771z	/award/award_winning_work/awards_won./award/award_honor/honored_for	/m/0cwfgz
/m/0gtsxr4	/film/film/music	/m/04bpm6
/m/01fwf1	/film/actor/film./film/performance/film	/m/042fgh
/m/048rn	/film/film/film_art_direction_by	/m/05233hy
/m/016dgz	/film/actor/film./film/performance/film	/m/05z7c
/m/0lx2l	/award/award_nominee/award_nominations./award/award_nomination/nominated_for	/m/0372j5
/m/01gkmx	/award/award_nominee/award_nominations./award/award_nomination/award	/m/02x4w6g
/m/0qf2t	/film/film/featured_film_locations	/m/02m77
/m/018db8	/people/person/profession	/m/02hrh1q
/m/03m4mj	/award/award_winning_work/awards_won./award/award_honor/award	/m/027b9k6
/m/01938t	/people/person/profession	/m/02hrh1q
/m/03q5t	/music/performance_role/track_performances./music/track_contribution/role	/m/0151b0
/m/018wdw	/award/award_category/nominees./award/award_nomination/nominated_for	/m/0bt4g
/m/05bnp0	/award/award_nominee/award_nominations./award/award_nomination/award	/m/02x4w6g
/m/01tl50z	/people/person/gender	/m/02zsn
/m/099jhq	/award/award_category/winners./award/award_honor/award_winner	/m/01ycbq
/m/07d3z7	/people/person/gender	/m/02zsn
/m/0gj8nq2	/film/film/genre	/m/02kdv5l
/m/0lk8j	/olympics/olympic_games/sports	/m/06wrt
/m/0284gcb	/award/award_winner/awards_won./award/award_honor/award_winner	/m/0p_2r
/m/02bn_p	/government/legislative_session/members./government/government_position_held/legislative_sessions	/m/070mff
/m/026g73	/music/performance_role/track_performances./music/track_contribution/role	/m/01vj9c
/m/01fmys	/film/film/release_date_s./film/film_regional_release_date/film_release_region	/m/03h64
/m/0dbc1s	/award/award_nominee/award_nominations./award/award_nomination/award_nominee	/m/0603qp
/m/01z452	/film/film/other_crew./film/film_crew_gig/film_crew_role	/m/09zzb8
/m/03t22m	/music/performance_role/track_performances./music/track_contribution/role	/m/01vj9c
/m/01q32bd	/base/popstra/celebrity/friendship./base/popstra/friendship/participant	/m/01trhmt
/m/0fpv_3_	/award/award_winning_work/awards_won./award/award_honor/award_winner	/m/0h1p
/m/0c33pl	/people/person/profession	/m/02hrh1q
/m/0h63gl9	/film/film/release_date_s./film/film_regional_release_date/film_release_region	/m/05r4w
/m/03q91d	/people/person/profession	/m/018gz8
/m/0dkv90	/film/film/genre	/m/082gq
/m/05ztm4r	/award/award_nominee/award_nominations./award/award_nomination/award_nominee	/m/03cxsvl
/m/0bt4g	/film/film/release_date_s./film/film_regional_release_date/film_release_region	/m/03_3d
/m/018db8	/award/award_nominee/award_nominations./award/award_nomination/nominated_for	/m/09q5w2
/m/05qjt	/education/field_of_study/students_majoring./education/education/student	/m/0bkg4
/m/01hb1t	/education/educational_institution/colors	/m/01l849
/m/0ckrnn	/film/film/language	/m/04306rv
/m/03f0r5w	/people/person/profession	/m/018gz8
/m/01dtcb	/organization/organization/child./organization/organization_relationship/child	/m/011k11
/m/0486tv	/olympics/olympic_sport/athletes./olympics/olympic_athlete_affiliation/country	/m/02k54
/m/01hmk9	/award/award_nominee/award_nominations./award/award_nomination/award	/m/019bnn
/m/012dtf	/people/deceased_person/place_of_death	/m/02_286
/m/01p8s	/organization/organization_member/member_of./organization/organization_membership/organization	/m/07t65
/m/03f2_rc	/award/award_nominee/award_nominations./award/award_nomination/award_nominee	/m/04n32
/m/02lfp4	/award/award_nominee/award_nominations./award/award_nomination/nominated_for	/m/017kz7
/m/07xzm	/music/instrument/instrumentalists	/m/0zjpz
/m/047q2wc	/award/award_nominee/award_nominations./award/award_nomination/nominated_for	/m/05gnf
/m/01m13b	/film/film/other_crew./film/film_crew_gig/film_crew_role	/m/09zzb8
/m/02x1z2s	/award/award_category/winners./award/award_honor/award_winner	/m/01gb54
/m/061xq	/baseball/baseball_team/team_stats./baseball/baseball_team_stats/season	/m/027mvrc
/m/0c_dx	/award/award_category/winners./award/award_honor/award_winner	/m/02kz_
/m/0b_6x2	/base/marchmadness/ncaa_basketball_tournament/seeds./base/marchmadness/ncaa_tournament_seed/team	/m/02py8_w
/m/022lly	/education/educational_institution/colors	/m/03wkwg
/m/02x4w6g	/award/award_category/nominees./award/award_nomination/nominated_for	/m/0g4vmj8
/m/0fvyg	/location/capital_of_administrative_division/capital_of./location/administrative_division_capital_relationship/administrative_division	/m/05fkf
/m/0356dp	/award/award_nominee/award_nominations./award/award_nomination/award_nominee	/m/06mnbn
/m/0bc773	/award/award_ceremony/awards_presented./award/award_honor/award_winner	/m/019x62
/m/02f1c	/award/award_nominee/award_nominations./award/award_nomination/award_nominee	/m/016qtt
/m/07k53y	/sports/sports_team/roster./american_football/football_roster_position/position	/m/047g8h
/m/02h6_6p	/base/biblioness/bibs_location/state	/m/017v_
/m/052gzr	/people/person/spouse_s./people/marriage/spouse	/m/01hkhq
/m/0n6f8	/people/person/place_of_birth	/m/0f2tj
/m/03xnq9_	/film/actor/film./film/performance/film	/m/025s1wg
/m/050zr4	/people/person/place_of_birth	/m/01_d4
/m/05f4m9q	/award/award_category/nominees./award/award_nomination/nominated_for	/m/02hxhz
/m/01hgwkr	/people/person/gender	/m/02zsn
/m/01kb2j	/film/actor/film./film/performance/film	/m/04jwly
/m/040_9s0	/award/award_category/winners./award/award_honor/award_winner	/m/01k56k
/m/0159h6	/film/actor/film./film/performance/film	/m/0bm2nq
/m/02_qt	/film/film/featured_film_locations	/m/02_286
/m/050023	/award/award_nominee/award_nominations./award/award_nomination/nominated_for	/m/02_1rq
/m/03q0r1	/film/film/release_date_s./film/film_regional_release_date/film_release_region	/m/06bnz
/m/0kjgl	/award/award_nominee/award_nominations./award/award_nomination/award_nominee	/m/028r4y
/m/02hsq3m	/award/award_category/nominees./award/award_nomination/nominated_for	/m/0bt4g
/m/01jrp0	/people/person/spouse_s./people/marriage/spouse	/m/01rnxn
/m/02x4w6g	/award/award_category/winners./award/award_honor/award_winner	/m/02m501
/m/0kvjrw	/people/person/profession	/m/01c8w0
/m/02mpyh	/film/film/cinematography	/m/08mhyd
/m/0hfjk	/media_common/netflix_genre/titles	/m/015gm8
/m/02x4wr9	/award/award_category/disciplines_or_subjects	/m/02jknp
/m/02zyq6	/film/actor/film./film/performance/film	/m/01kf3_9
/m/01l4zqz	/award/award_winner/awards_won./award/award_honor/award_winner	/m/01309x
/m/012gq6	/people/person/profession	/m/02hrh1q
/m/01j5ts	/people/person/profession	/m/02jknp
/m/0bxtg	/people/person/places_lived./people/place_lived/location	/m/0dc95
/m/02xwgr	/award/award_nominee/award_nominations./award/award_nomination/award	/m/02x73k6
/m/099jhq	/award/award_category/nominees./award/award_nomination/nominated_for	/m/0h63gl9
/m/02d42t	/people/person/gender	/m/02zsn
/m/04rjg	/education/field_of_study/students_majoring./education/education/major_field_of_study	/m/05r79
/m/02xry	/location/statistical_region/religions./location/religion_percentage/religion	/m/05sfs
/m/069b85	/base/schemastaging/organization_extra/phone_number./base/schemastaging/phone_sandbox/service_location	/m/06f32
/m/051ys82	/film/film/film_festivals	/m/09rwjly
/m/017149	/award/award_nominee/award_nominations./award/award_nomination/award_nominee	/m/034zc0
/m/0cxn2	/food/food/nutrients./food/nutrition_fact/nutrient	/m/0g5gq
/m/025jfl	/film/film_distributor/films_distributed./film/film_film_distributor_relationship/film	/m/0j8f09z
/m/0kjgl	/film/actor/film./film/performance/film	/m/02fqxm
/m/05tbn	/location/location/contains	/m/0m7d0
/m/0gsg7	/award/award_nominee/award_nominations./award/award_nomination/nominated_for	/m/030k94
/m/031b3h	/award/award_category/winners./award/award_honor/award_winner	/m/01wcp_g
/m/05fkf	/location/location/contains	/m/0jfqp
/m/02ct_k	/award/award_nominee/award_nominations./award/award_nomination/award_nominee	/m/02jsgf
/m/02x4w6g	/award/award_category/nominees./award/award_nomination/nominated_for	/m/06t6dz
/m/040981l	/award/award_winner/awards_won./award/award_honor/award_winner	/m/027dtv3
/m/0g1rw	/film/film_distributor/films_distributed./film/film_film_distributor_relationship/film	/m/063fh9
/m/0xv2x	/music/genre/artists	/m/016lmg
/m/0w7c	/education/field_of_study/students_majoring./education/education/student	/m/03swmf
/m/025ldg	/people/person/profession	/m/02hrh1q
/m/035_2h	/film/film/production_companies	/m/0278rq7
/m/0jvt9	/film/film/cinematography	/m/070bjw
/m/026v437	/people/person/gender	/m/02zsn
/m/019bnn	/award/award_category/winners./award/award_honor/award_winner	/m/014zfs
/m/04t53l	/music/record_label/artist	/m/016lmg
/m/02xv8m	/award/award_nominee/award_nominations./award/award_nomination/award_nominee	/m/03mg35
/m/0l3h	/organization/organization_member/member_of./organization/organization_membership/organization	/m/02vk52z
/m/05gnf	/tv/tv_network/programs./tv/tv_network_duration/program	/m/0cpz4k
/m/012x4t	/award/award_nominee/award_nominations./award/award_nomination/award_nominee	/m/01vvlyt
/m/04gknr	/film/film/cinematography	/m/08t7nz
/m/0cv3w	/location/location/time_zones	/m/02lcqs
/m/05cc1	/location/location/adjoin_s./location/adjoining_relationship/adjoins	/m/01699
/m/039c26	/tv/tv_program/regular_cast./tv/regular_tv_appearance/actor	/m/01yb09
/m/0ycp3	/award/award_nominee/award_nominations./award/award_nomination/award	/m/02wh75
/m/0n6f8	/celebrities/celebrity/celebrity_friends./celebrities/friendship/friend	/m/01mqh5
/m/01243b	/music/genre/artists	/m/02k5sc
/m/03d9wk	/people/person/gender	/m/02zsn
/m/0bdxs5	/celebrities/celebrity/celebrity_friends./celebrities/friendship/friend	/m/0lk90
/m/01_njt	/award/award_winner/awards_won./award/award_honor/award_winner	/m/08yx9q
/m/02xv8m	/film/actor/film./film/performance/film	/m/0yyn5
/m/0kjgl	/award/award_nominee/award_nominations./award/award_nomination/award	/m/0fbvqf
/m/02h2z_	/time/event/locations	/m/04gqr
/m/07d3z7	/film/actor/film./film/performance/film	/m/02qr69m
/m/07s6fsf	/education/educational_degree/people_with_this_degree./education/education/institution	/m/0f1nl
/m/047qxs	/film/film/genre	/m/07s2s
/m/05v1sb	/award/award_winner/awards_won./award/award_honor/award_winner	/m/0fqjks
/m/018db8	/film/actor/film./film/performance/film	/m/05jzt3
/m/03bw6	/film/director/film	/m/0gxfz
/m/016ybr	/music/genre/artists	/m/0161c2
/m/0jmwg	/music/genre/artists	/m/01w03jv
/m/01bm_	/education/educational_institution/students_graduates./education/education/student	/m/0134w7
/m/047svrl	/film/film/release_date_s./film/film_regional_release_date/film_release_region	/m/05r4w
/m/01nm3s	/award/award_nominee/award_nominations./award/award_nomination/nominated_for	/m/07bwr
/m/05bt6j	/music/genre/artists	/m/025ldg
/m/01pl14	/education/educational_institution/students_graduates./education/education/student	/m/08p1gp
/m/0ksrf8	/award/award_nominee/award_nominations./award/award_nomination/award_nominee	/m/04954
/m/02kxbx3	/people/person/profession	/m/02jknp
/m/015wc0	/award/award_nominee/award_nominations./award/award_nomination/nominated_for	/m/01lsl
/m/0cjsxp	/award/award_nominee/award_nominations./award/award_nomination/award_nominee	/m/0306ds
/m/01795t	/film/film_distributor/films_distributed./film/film_film_distributor_relationship/film	/m/023gxx
/m/01nm3s	/film/actor/film./film/performance/film	/m/0gtsxr4
/m/02dr9j	/film/film/genre	/m/02kdv5l
/m/09728	/food/food/nutrients./food/nutrition_fact/nutrient	/m/025s0zp
/m/02hsq3m	/award/award_category/nominees./award/award_nomination/nominated_for	/m/01mgw
/m/03xnq9_	/base/popstra/celebrity/friendship./base/popstra/friendship/participant	/m/09h4b5
/m/0l2hf	/location/location/contains	/m/0r1jr
/m/043q4d	/tv/non_character_role/tv_regular_personal_appearances./tv/tv_regular_personal_appearance/person	/m/03f1zhf
/m/02778tk	/award/award_winner/awards_won./award/award_honor/award_winner	/m/026w_gk
/m/0p_2r	/award/award_nominee/award_nominations./award/award_nomination/award_nominee	/m/02778tk
/m/0ddd0gc	/tv/tv_program/regular_cast./tv/regular_tv_appearance/actor	/m/0263tn1
/m/02_p5w	/film/actor/film./film/performance/film	/m/0m63c
/m/01w4dy	/music/performance_role/track_performances./music/track_contribution/role	/m/0mbct
/m/07vjm	/education/educational_institution/students_graduates./education/education/student	/m/07zl1
/m/044mm6	/award/award_winner/awards_won./award/award_honor/award_winner	/m/01sl1q
/m/01cky2	/award/award_category/winners./award/award_honor/ceremony	/m/056878
/m/034487	/music/genre/artists	/m/06br6t
/m/048yqf	/film/film/other_crew./film/film_crew_gig/film_crew_role	/m/09zzb8
/m/01gf5h	/award/award_nominee/award_nominations./award/award_nomination/award	/m/01ck6h
/m/04ls81	/american_football/football_team/current_roster./sports/sports_team_roster/position	/m/02vkdwz
/m/043tvp3	/film/film/other_crew./film/film_crew_gig/film_crew_role	/m/09zzb8
/m/02qjv1p	/film/film/genre	/m/082gq
/m/03_fmr	/education/educational_institution/students_graduates./education/education/student	/m/0ddkf
/m/073tm9	/music/record_label/artist	/m/01vvyd8
/m/01vrt_c	/award/award_nominee/award_nominations./award/award_nomination/award_nominee	/m/01wyz92
/m/02m77	/location/location/contains	/m/0h6rm
/m/0jhd	/organization/organization_member/member_of./organization/organization_membership/organization	/m/0_2v
/m/062hgx	/people/person/gender	/m/02zsn
/m/016_mj	/award/award_nominee/award_nominations./award/award_nomination/award	/m/0fc9js
/m/011ypx	/film/film/executive_produced_by	/m/06q8hf
/m/0k4gf	/people/person/profession	/m/01c8w0
/m/0325dj	/education/educational_institution/colors	/m/03wkwg
/m/01wk7ql	/award/award_winner/awards_won./award/award_honor/award_winner	/m/01wcp_g
/m/03_3d	/olympics/olympic_participating_country/medals_won./olympics/olympic_medal_honor/olympics	/m/0lk8j
/m/0mmp3	/music/genre/artists	/m/016lmg
/m/04mz10g	/people/person/profession	/m/02hrh1q
/m/06mt91	/award/award_nominee/award_nominations./award/award_nomination/award_nominee	/m/01vrt_c
/m/0h69c	/sports/sports_league/teams./sports/sports_league_participation/team	/m/061xq
/m/058frd	/award/award_winner/awards_won./award/award_honor/award_winner	/m/04vlh5
/m/017v_	/location/location/contains	/m/02h6_6p
/m/087wc7n	/film/film/release_date_s./film/film_regional_release_date/film_release_region	/m/01pj7
/m/01_4z	/people/person/nationality	/m/06f32
/m/01f6zc	/film/actor/film./film/performance/film	/m/0btpm6
/m/01d5vk	/people/person/profession	/m/02hrh1q
/m/0341n5	/award/award_nominee/award_nominations./award/award_nomination/award	/m/02x73k6
/m/0frm7n	/sports/sports_team/roster./american_football/football_historical_roster_position/position_s	/m/02vkdwz
/m/026n998	/award/award_nominee/award_nominations./award/award_nomination/award_nominee	/m/050023
/m/0fvyg	/location/location/contains	/m/0jkhr
/m/0mbct	/music/performance_role/track_performances./music/track_contribution/role	/m/0151b0
/m/02qwg	/award/award_nominee/award_nominations./award/award_nomination/award	/m/02wh75
/m/027b9ly	/award/award_category/winners./award/award_honor/award_winner	/m/0c31_
/m/0fx0mw	/award/award_winner/awards_won./award/award_honor/award_winner	/m/02sb1w
/m/084w8	/influence/influence_node/influenced_by	/m/02wh0
/m/05218gr	/award/award_nominee/award_nominations./award/award_nomination/award_nominee	/m/05v1sb
/m/0c3p7	/people/person/gender	/m/02zsn
/m/050_qx	/film/actor/film./film/performance/film	/m/09r94m
/m/043tvp3	/film/film/release_date_s./film/film_regional_release_date/film_release_region	/m/06f32
/m/027m67	/film/film/written_by	/m/01f7v_
/m/026rsl9	/award/award_category/winners./award/award_honor/ceremony	/m/092868
/m/02p7_k	/award/award_nominee/award_nominations./award/award_nomination/award_nominee	/m/034zc0
/m/0jtdp	/media_common/netflix_genre/titles	/m/0g4pl7z
/m/0166b	/organization/organization_member/member_of./organization/organization_membership/organization	/m/02vk52z
/m/07l50vn	/film/film/release_date_s./film/film_regional_release_date/film_release_region	/m/0165v
/m/050_qx	/people/person/place_of_birth	/m/06wxw
/m/043q4d	/tv/non_character_role/tv_regular_personal_appearances./tv/tv_regular_personal_appearance/person	/m/025ldg
/m/0g4pl7z	/film/film/genre	/m/0jtdp
/m/027pdrh	/award/award_nominee/award_nominations./award/award_nomination/nominated_for	/m/0bx0l
/m/0jnwx	/award/award_winning_work/awards_won./award/award_honor/award_winner	/m/0dzf_
/m/03hmt9b	/award/award_winning_work/awards_won./award/award_honor/award_winner	/m/025jfl
/m/01w61th	/award/award_nominee/award_nominations./award/award_nomination/award	/m/026rsl9
/m/0dgq80b	/film/film/prequel	/m/06yykb
/m/0h6rm	/organization/organization/headquarters./location/mailing_address/citytown	/m/02m77
/m/04wqr	/people/person/profession	/m/02hrh1q
/m/04rsd2	/award/award_nominee/award_nominations./award/award_nomination/award_nominee	/m/0159h6
/m/02x3lt7	/award/award_winning_work/awards_won./award/award_honor/award	/m/04ljl_l
/m/07vk2	/education/educational_institution/colors	/m/06fvc
/m/0bqsy	/people/person/profession	/m/02hrh1q
/m/053xw6	/people/person/profession	/m/02hrh1q
/m/01pkhw	/film/actor/film./film/performance/film	/m/09q5w2
/m/06bss	/government/politician/government_positions_held./government/government_position_held/legislative_sessions	/m/05l2z4
/m/0cqh6z	/award/award_category/winners./award/award_honor/ceremony	/m/092c5f
/m/02w7gg	/people/ethnicity/people	/m/01wk7ql
/m/01flzb	/music/genre/artists	/m/01vvzb1
/m/0207wx	/award/award_nominee/award_nominations./award/award_nomination/award_nominee	/m/0g1rw
/m/02tr7d	/film/actor/film./film/performance/film	/m/0qf2t
/m/0p_qr	/award/award_winning_work/awards_won./award/award_honor/award_winner	/m/046qq
/m/05bt6j	/music/genre/artists	/m/09hnb
/m/018db8	/award/award_nominee/award_nominations./award/award_nomination/award	/m/099jhq
/m/05fly	/location/location/contains	/m/04zwc
/m/03y82t6	/music/artist/origin	/m/0r62v
/m/01nmgc	/award/ranked_item/appears_in_ranked_lists./award/ranking/list	/m/09g7thr
/m/03cxsvl	/award/award_winner/awards_won./award/award_honor/award_winner	/m/05ztm4r
/m/0sxg4	/film/film/film_festivals	/m/05ys0wz
/m/016_mj	/people/person/profession	/m/02jknp
/m/026njb5	/film/film/release_date_s./film/film_regional_release_date/film_release_region	/m/01pj7
/m/04306rv	/language/human_language/countries_spoken_in	/m/07ytt
/m/01dtcb	/organization/organization/child./organization/organization_relationship/child	/m/073tm9
/m/0146pg	/music/artist/origin	/m/02_286
/m/04lhc4	/award/award_winning_work/awards_won./award/award_honor/honored_for	/m/09cr8
/m/01gssz	/government/legislative_session/members./government/government_position_held/district_represented	/m/03v1s
/m/03x16f	/people/person/places_lived./people/place_lived/location	/m/02_286
/m/07kcvl	/sports/sports_team/roster./american_football/football_historical_roster_position/position_s	/m/02g_6x
/m/02r22gf	/award/award_category/nominees./award/award_nomination/nominated_for	/m/0m63c
/m/0sz28	/award/award_nominee/award_nominations./award/award_nomination/nominated_for	/m/02c638
/m/028lc8	/award/award_nominee/award_nominations./award/award_nomination/award	/m/027dtxw
/m/03cvvlg	/film/film/featured_film_locations	/m/02_286
/m/0_7z2	/location/capital_of_administrative_division/capital_of./location/administrative_division_capital_relationship/administrative_division	/m/0mwh1
/m/0262yt	/award/award_category/winners./award/award_honor/award_winner	/m/05x8n
/m/07s6fsf	/education/educational_degree/people_with_this_degree./education/education/institution	/m/015fsv
/m/09yrh	/celebrities/celebrity/sexual_relationships./celebrities/romantic_relationship/celebrity	/m/01s21dg
/m/016szr	/award/award_nominee/award_nominations./award/award_nomination/award_nominee	/m/01309x
/m/07sbbz2	/music/genre/artists	/m/0jsg0m
/m/0kjgl	/award/award_winner/awards_won./award/award_honor/award_winner	/m/028r4y
/m/01w61th	/music/artist/origin	/m/0fw4v
/m/0c9t0y	/film/film/cinematography	/m/02404v
/m/0bdxs5	/people/person/profession	/m/02hrh1q
/m/03q0r1	/award/award_winning_work/awards_won./award/award_honor/award_winner	/m/01309x
/m/027dtxw	/award/award_category/nominees./award/award_nomination/nominated_for	/m/0h03fhx
/m/0fzyg	/film/film_subject/films	/m/0ds2n
/m/03w4sh	/people/person/profession	/m/02hrh1q
/m/0ctt4z	/sports/sports_position/players./sports/sports_team_roster/team	/m/0jm3v
/m/05kfs	/film/director/film	/m/0g22z
/m/063b4k	/people/person/profession	/m/02jknp
/m/01grrf	/government/legislative_session/members./government/government_position_held/district_represented	/m/07_f2
/m/031778	/film/film/music	/m/0146pg
/m/05v1sb	/award/award_nominee/award_nominations./award/award_nomination/nominated_for	/m/0jymd
/m/08pth9	/award/award_nominee/award_nominations./award/award_nomination/award_nominee	/m/0d810y
/m/0g4pl7z	/film/film/language	/m/05zjd
/m/0g768	/music/record_label/artist	/m/013rfk
/m/064lsn	/award/award_winning_work/awards_won./award/award_honor/award_winner	/m/053ksp
/m/02tr7d	/award/award_nominee/award_nominations./award/award_nomination/award_nominee	/m/0f4dx2
/m/02wmbg	/people/person/profession	/m/02hrh1q
/m/03z20c	/film/film/other_crew./film/film_crew_gig/film_crew_role	/m/09zzb8
/m/09bxq9	/award/award_nominee/award_nominations./award/award_nomination/nominated_for	/m/050r1z
/m/09fc83	/film/film/featured_film_locations	/m/02_286
/m/07r1_	/music/artist/origin	/m/01_d4
/m/0b_6x2	/base/marchmadness/ncaa_basketball_tournament/seeds./base/marchmadness/ncaa_tournament_seed/team	/m/02qk2d5
/m/0lfyd	/location/location/adjoin_s./location/adjoining_relationship/adjoins	/m/01c744
/m/012d40	/people/person/places_lived./people/place_lived/location	/m/0dp90
/m/0djkrp	/film/film/other_crew./film/film_crew_gig/film_crew_role	/m/09zzb8
/m/02r0csl	/award/award_category/nominees./award/award_nomination/nominated_for	/m/0639bg
/m/02sb1w	/film/actor/film./film/performance/film	/m/05sw5b
/m/015c4g	/award/award_nominee/award_nominations./award/award_nomination/nominated_for	/m/08nhfc1
/m/051m56	/award/award_nominee/award_nominations./award/award_nomination/award_nominee	/m/02cx90
/m/018wdw	/award/award_category/nominees./award/award_nomination/nominated_for	/m/07xvf
/m/0134w7	/film/actor/film./film/performance/film	/m/031hcx
/m/03mfqm	/award/award_nominee/award_nominations./award/award_nomination/nominated_for	/m/0fg04
/m/08qnnv	/education/educational_institution/students_graduates./education/education/student	/m/037s5h
/m/014zcr	/people/person/profession	/m/02hrh1q
/m/04_1l0v	/location/location/time_zones	/m/02lcqs
/m/01f2w0	/tv/tv_network/programs./tv/tv_network_duration/program	/m/02pvqmz
/m/011yth	/award/award_winning_work/awards_won./award/award_honor/award_winner	/m/01ycbq
/m/01279v	/location/location/adjoin_s./location/adjoining_relationship/adjoins	/m/0clzr
/m/0gr42	/award/award_category/nominees./award/award_nomination/nominated_for	/m/04v8x9
/m/01f1r4	/education/educational_institution/students_graduates./education/education/student	/m/026gb3v
/m/08jyyk	/music/genre/artists	/m/06gd4
/m/01771z	/award/award_winning_work/awards_won./award/award_honor/honored_for	/m/07b1gq
/m/09f2j	/education/educational_institution/students_graduates./education/education/major_field_of_study	/m/0jjw
/m/01cpp0	/base/culturalevent/event/entity_involved	/m/079dy
/m/027dtxw	/award/award_category/nominees./award/award_nomination/nominated_for	/m/0hv4t
/m/09h4b5	/base/popstra/celebrity/canoodled./base/popstra/canoodled/participant	/m/06wm0z
/m/02x4w6g	/award/award_category/nominees./award/award_nomination/nominated_for	/m/0dx8gj
/m/05p1qyh	/film/film/other_crew./film/film_crew_gig/film_crew_role	/m/02rh1dz
/m/0f8grf	/music/artist/origin	/m/03_3d
/m/0b_6_l	/base/marchmadness/ncaa_basketball_tournament/seeds./base/marchmadness/ncaa_tournament_seed/team	/m/027yf83
/m/0bbf1f	/celebrities/celebrity/celebrity_friends./celebrities/friendship/friend	/m/02d9k
/m/02w86hz	/film/film/release_date_s./film/film_regional_release_date/film_release_region	/m/03_3d
/m/0x3r3	/people/person/profession	/m/016fly
/m/016clz	/music/genre/artists	/m/0l12d
/m/0c58k	/people/cause_of_death/people	/m/028bs1p
/m/014zcr	/people/person/spouse_s./people/marriage/location_of_ceremony	/m/0cv3w
/m/02hblj	/people/person/profession	/m/018gz8
/m/0177z	/travel/travel_destination/climate./travel/travel_destination_monthly_climate/month	/m/0ll3
/m/02ryz24	/film/film/genre	/m/02kdv5l
/m/09v8clw	/film/film/genre	/m/02kdv5l
/m/06c0ns	/award/award_nominated_work/award_nominations./award/award_nomination/nominated_for	/m/0cwfgz
/m/02wrrm	/film/actor/film./film/performance/film	/m/0ckrnn
/m/01ky7c	/award/ranked_item/appears_in_ranked_lists./award/ranking/list	/m/09g7thr
/m/0p0fc	/location/location/adjoin_s./location/adjoining_relationship/adjoins	/m/0flbm
/m/01mgw	/award/award_winning_work/awards_won./award/award_honor/award	/m/02qvyrt
/m/0fsw_7	/film/film/genre	/m/02kdv5l
/m/01vsy95	/music/artist/origin	/m/04f_d
/m/02cx90	/award/award_nominee/award_nominations./award/award_nomination/award_nominee	/m/01l47f5
/m/016clz	/music/genre/artists	/m/01vw20_
/m/0f0qfz	/music/group_member/membership./music/group_membership/role	/m/0l1589
/m/07s6fsf	/education/educational_degree/people_with_this_degree./education/education/institution	/m/02yr3z
/m/078mm1	/film/film/language	/m/04306rv
/m/06wm0z	/base/popstra/celebrity/dated./base/popstra/dated/participant	/m/09h4b5
/m/01cky2	/award/award_category/winners./award/award_honor/ceremony	/m/01mhwk
/m/0m32h	/people/cause_of_death/people	/m/02fn5
/m/01kb2j	/award/award_nominee/award_nominations./award/award_nomination/nominated_for	/m/05dptj
/m/03knl	/film/actor/film./film/performance/film	/m/01bn3l
/m/02z1nbg	/award/award_category/winners./award/award_honor/award_winner	/m/0bdt8
/m/01tz6vs	/people/person/nationality	/m/06bnz
/m/01mv_n	/people/person/place_of_birth	/m/02_286
/m/02x8m	/music/genre/artists	/m/01qkqwg
/m/015pkt	/olympics/olympic_games/sports	/m/06zgc
/m/062dn7	/film/actor/film./film/performance/film	/m/031hcx
/m/02hct1	/tv/tv_program/regular_cast./tv/regular_tv_appearance/actor	/m/01pcz9
/m/0207wx	/people/deceased_person/place_of_death	/m/02_286
/m/01f8f7	/film/film/cinematography	/m/02404v
/m/034bs	/influence/influence_node/influenced_by	/m/01tz6vs
/m/05zvzf3	/film/film/other_crew./film/film_crew_gig/film_crew_role	/m/0263ycg
/m/0146pg	/award/award_nominee/award_nominations./award/award_nomination/nominated_for	/m/02k1pr
/m/02g0rb	/film/actor/film./film/performance/film	/m/0yyn5
/m/03v1s	/location/location/contains	/m/022lly
/m/07xzm	/music/performance_role/track_performances./music/track_contribution/role	/m/01v8y9
/m/0h0jz	/award/award_nominee/award_nominations./award/award_nomination/award	/m/027dtxw
/m/02xry	/location/location/contains	/m/0rj4g
/m/01mhwk	/award/award_ceremony/awards_presented./award/award_honor/award_winner	/m/016k62
/m/02qvl7	/sports/sports_position/players./sports/sports_team_roster/team	/m/0hn2q
/m/02_jjm	/education/educational_institution/students_graduates./education/education/major_field_of_study	/m/04rjg
/m/0j3d9tn	/film/film/release_date_s./film/film_regional_release_date/film_release_region	/m/06bnz
/m/02zrv7	/film/actor/film./film/performance/film	/m/03lrht
/m/07z1_q	/award/award_nominee/award_nominations./award/award_nomination/award	/m/09qs08
/m/02tr7d	/award/award_nominee/award_nominations./award/award_nomination/award_nominee	/m/0fx0mw
/m/0c0k1	/film/actor/film./film/performance/film	/m/0f4yh
/m/0gdh5	/people/person/places_lived./people/place_lived/location	/m/05ksh
/m/0l14_3	/music/performance_role/track_performances./music/track_contribution/role	/m/07xzm
/m/07l50vn	/film/film/release_date_s./film/film_regional_release_date/film_release_region	/m/05r4w
/m/02tr7d	/award/award_winner/awards_won./award/award_honor/award_winner	/m/01hkhq
/m/01p1b	/organization/organization_member/member_of./organization/organization_membership/organization	/m/02vk52z
/m/01m3x5p	/award/award_winner/awards_won./award/award_honor/award_winner	/m/06fmdb
/m/09krp	/location/location/adjoin_s./location/adjoining_relationship/adjoins	/m/07nf6
/m/0dbc1s	/tv/tv_writer/tv_programs./tv/tv_program_writer_relationship/tv_program	/m/01ft14
/m/02m501	/people/person/profession	/m/02hrh1q
/m/06jzh	/award/award_nominee/award_nominations./award/award_nomination/nominated_for	/m/02_1rq
/m/01mgw	/film/film/other_crew./film/film_crew_gig/film_crew_role	/m/09zzb8
/m/02qk2d5	/sports/sports_team/roster./basketball/basketball_roster_position/position	/m/03558l
/m/01gq0b	/award/award_nominee/award_nominations./award/award_nomination/award	/m/027b9k6
/m/0486tv	/olympics/olympic_sport/athletes./olympics/olympic_athlete_affiliation/country	/m/03_3d
/m/03bxp5	/film/film/featured_film_locations	/m/02_286
/m/05b2f_k	/people/person/profession	/m/02hrh1q
/m/05r4w	/location/location/contains	/m/0pmn7
/m/04g73n	/film/film/production_companies	/m/01795t
/m/030wkp	/influence/influence_node/influenced_by	/m/014zfs
/m/06k176	/award/award_winning_work/awards_won./award/award_honor/award	/m/09v7wsg
/m/016k62	/award/award_nominee/award_nominations./award/award_nomination/award_nominee	/m/0149xx
/m/028r4y	/award/award_winner/awards_won./award/award_honor/award_winner	/m/0kjgl
/m/0dxmyh	/people/person/profession	/m/02hrh1q
/m/06zgc	/olympics/olympic_sport/athletes./olympics/olympic_athlete_affiliation/country	/m/0163v
/m/02n9k	/people/person/spouse_s./people/marriage/spouse	/m/02yy8
/m/06q8hf	/award/award_winner/awards_won./award/award_honor/award_winner	/m/05hj_k
/m/07s846j	/film/film/music	/m/02g40r
/m/0gg5kmg	/film/film/release_date_s./film/film_regional_release_date/film_release_region	/m/06bnz
/m/06fxnf	/award/award_nominee/award_nominations./award/award_nomination/nominated_for	/m/06ztvyx
/m/027b9k6	/award/award_category/winners./award/award_honor/award_winner	/m/01kp66
/m/0170_p	/film/film/executive_produced_by	/m/059x0w
/m/02h6_6p	/location/capital_of_administrative_division/capital_of./location/administrative_division_capital_relationship/administrative_division	/m/017v_
/m/01cwhp	/award/award_winner/awards_won./award/award_honor/award_winner	/m/03f2_rc
/m/06s9y	/organization/organization_member/member_of./organization/organization_membership/organization	/m/07t65
/m/0dwtp	/music/performance_role/track_performances./music/track_contribution/role	/m/051hrr
/m/099c8n	/award/award_category/nominees./award/award_nomination/nominated_for	/m/0bs5vty
/m/0cqh6z	/award/award_category/winners./award/award_honor/award_winner	/m/01_njt
/m/01f6zc	/base/popstra/celebrity/dated./base/popstra/dated/participant	/m/0htlr
/m/018_lb	/film/actor/film./film/performance/film	/m/0sxlb
/m/04zx3q1	/education/educational_degree/people_with_this_degree./education/education/institution	/m/07vjm
/m/0b_6_l	/time/event/locations	/m/0c_m3
/m/01p1b	/location/location/adjoin_s./location/adjoining_relationship/adjoins	/m/04gqr
/m/02r22gf	/award/award_category/nominees./award/award_nomination/nominated_for	/m/08phg9
/m/0639bg	/award/award_winning_work/awards_won./award/award_honor/award	/m/02x1z2s
/m/0fx0mw	/people/person/profession	/m/02hrh1q
/m/028_yv	/film/film/other_crew./film/film_crew_gig/film_crew_role	/m/09zzb8
/m/0n08r	/award/award_winning_work/awards_won./award/award_honor/award	/m/05f4m9q
/m/04954	/film/actor/film./film/performance/film	/m/02c638
/m/0c3p7	/award/award_nominee/award_nominations./award/award_nomination/nominated_for	/m/02rcwq0
/m/050r1z	/film/film/music	/m/05_pkf
/m/06jvj7	/award/award_nominee/award_nominations./award/award_nomination/award_nominee	/m/06n7h7
/m/0cvkv5	/film/film/genre	/m/0q9mp
/m/013807	/education/educational_institution/students_graduates./education/education/student	/m/01wz01
/m/0lk90	/people/person/gender	/m/02zsn
/m/0kjgl	/film/actor/film./film/performance/film	/m/02kfzz
/m/0dzkq	/influence/influence_node/influenced_by	/m/048cl
/m/02q1tc5	/award/award_category/winners./award/award_honor/award_winner	/m/025vldk
/m/05xvj	/baseball/baseball_team/team_stats./baseball/baseball_team_stats/season	/m/04110b0
/m/0gvstc3	/award/award_ceremony/awards_presented./award/award_honor/award_winner	/m/04ns3gy
/m/012d40	/people/person/nationality	/m/03h64
/m/0mmp3	/music/genre/artists	/m/048xh
/m/016clz	/music/genre/artists	/m/0178kd
/m/014zcr	/award/award_nominee/award_nominations./award/award_nomination/nominated_for	/m/06z8s_
/m/0gg5kmg	/film/film/release_date_s./film/film_regional_release_date/film_release_region	/m/0161c
/m/0gtx63s	/film/film/release_date_s./film/film_regional_release_date/film_release_region	/m/05r4w
/m/02sb1w	/people/person/profession	/m/02hrh1q
/m/02bn_p	/government/legislative_session/members./government/government_position_held/district_represented	/m/03s0w
/m/07ymr5	/people/person/profession	/m/02hrh1q
/m/01sqd7	/music/record_label/artist	/m/0277c3
/m/0kjgl	/people/person/profession	/m/02hrh1q
/m/063b4k	/people/person/profession	/m/02hrh1q
/m/025jfl	/film/film_distributor/films_distributed./film/film_film_distributor_relationship/film	/m/0fzm0g
/m/04954	/people/person/profession	/m/02hrh1q
/m/07s846j	/film/film/release_date_s./film/film_regional_release_date/film_release_region	/m/01pj7
/m/027dtxw	/award/award_category/nominees./award/award_nomination/nominated_for	/m/02vxq9m
/m/02py8_w	/sports/sports_team/roster./basketball/basketball_roster_position/position	/m/03558l
/m/0xsk8	/music/artist/track_contributions./music/track_contribution/role	/m/01vj9c
/m/069b85	/base/schemastaging/organization_extra/phone_number./base/schemastaging/phone_sandbox/service_language	/m/04306rv
/m/01ypc	/baseball/baseball_team/team_stats./baseball/baseball_team_stats/season	/m/0dx84s
/m/09r94m	/film/film/production_companies	/m/02j_j0
/m/0jz9f	/film/film_distributor/films_distributed./film/film_film_distributor_relationship/film	/m/050gkf
/m/01l1ls	/award/award_nominee/award_nominations./award/award_nomination/award	/m/0fc9js
/m/09pj68	/award/award_ceremony/awards_presented./award/award_honor/award_winner	/m/0h1p
/m/0glt670	/music/genre/artists	/m/01vvyd8
/m/0ghvb	/education/educational_institution/colors	/m/01l849
/m/0h03fhx	/film/film/release_date_s./film/film_regional_release_date/film_release_region	/m/06bnz
/m/0m63c	/film/film/release_date_s./film/film_regional_release_date/film_release_region	/m/06f32
/m/02hsq3m	/award/award_category/nominees./award/award_nomination/nominated_for	/m/0fpv_3_
/m/0dgskx	/people/person/profession	/m/02hrh1q
/m/02fn5	/base/popstra/celebrity/dated./base/popstra/dated/participant	/m/0k8y7
/m/0cc7hmk	/film/film/featured_film_locations	/m/02_286
/m/01wy6	/music/performance_role/regular_performances./music/group_membership/role	/m/07xzm
/m/0mm1q	/award/award_nominee/award_nominations./award/award_nomination/nominated_for	/m/01dvbd
/m/09b0xs	/tv/tv_producer/programs_produced./tv/tv_producer_term/program	/m/015w8_
/m/03cyslc	/film/film/genre	/m/01j1n2
/m/047lj	/organization/organization_member/member_of./organization/organization_membership/organization	/m/02vk52z
/m/02x73k6	/award/award_category/winners./award/award_honor/award_winner	/m/01pj5q
/m/042fgh	/film/film/genre	/m/02kdv5l
/m/078mm1	/film/film/music	/m/0146pg
/m/01xyqk	/music/record_label/artist	/m/01qdjm
/m/0lbj1	/award/award_nominee/award_nominations./award/award_nomination/award_nominee	/m/02cx90
/m/02lfp4	/award/award_nominee/award_nominations./award/award_nomination/award_nominee	/m/0146pg
/m/016qtt	/award/award_nominee/award_nominations./award/award_nomination/award	/m/01c427
/m/0bzk8w	/award/award_ceremony/awards_presented./award/award_honor/award_winner	/m/01l3mk3
/m/02qrv7	/award/award_nominated_work/award_nominations./award/award_nomination/nominated_for	/m/0fsw_7
/m/0c4f4	/award/award_nominee/award_nominations./award/award_nomination/award_nominee	/m/0z4s
/m/0d_84	/award/award_nominee/award_nominations./award/award_nomination/nominated_for	/m/0dp7wt
/m/02yy8	/people/person/spouse_s./people/marriage/location_of_ceremony	/m/02_286
/m/07d3z7	/award/award_nominee/award_nominations./award/award_nomination/award_nominee	/m/01g257
/m/03wnh	/sports/sports_team/roster./american_football/football_historical_roster_position/position_s	/m/047g8h
/m/0vmt	/location/statistical_region/religions./location/religion_percentage/religion	/m/051kv
/m/09txzv	/film/film/produced_by	/m/0415svh
/m/0lbj1	/people/person/profession	/m/02hrh1q
/m/01xcqc	/people/person/profession	/m/02hrh1q
/m/0cz8mkh	/film/film/release_date_s./film/film_regional_release_date/film_release_region	/m/06bnz
/m/01gtdd	/government/legislative_session/members./government/government_position_held/district_represented	/m/03v0t
/m/0gqm3	/base/aareas/schema/administrative_area/administrative_parent	/m/03_3d
/m/0229rs	/music/record_label/artist	/m/0jsg0m
/m/01gbn6	/people/person/profession	/m/02hrh1q
/m/01vw20_	/award/award_nominee/award_nominations./award/award_nomination/award_nominee	/m/0478__m
/m/0226cw	/government/politician/government_positions_held./government/government_position_held/legislative_sessions	/m/05l2z4
/m/0f4dx2	/film/actor/film./film/performance/film	/m/093dqjy
/m/09pj68	/award/award_ceremony/awards_presented./award/award_honor/award_winner	/m/01fwk3
/m/062hgx	/people/person/place_of_birth	/m/02_286
/m/023s8	/people/person/places_lived./people/place_lived/location	/m/03s0w
/m/02ldkf	/education/educational_institution/colors	/m/01l849
/m/02vxq9m	/film/film/release_date_s./film/film_regional_release_date/film_release_region	/m/05r4w
/m/02h22	/film/film/release_date_s./film/film_regional_release_date/film_release_region	/m/03h64
/m/0sz28	/film/actor/film./film/performance/film	/m/05k2xy
/m/050gkf	/film/film/production_companies	/m/0jz9f
/m/01f2w0	/tv/tv_network/programs./tv/tv_network_duration/program	/m/03ctqqf
/m/0n6f8	/people/person/gender	/m/02zsn
/m/0glt670	/music/genre/artists	/m/01w272y
/m/04znsy	/people/person/profession	/m/018gz8
/m/07l50vn	/award/award_winning_work/awards_won./award/award_honor/award	/m/0gqng
/m/06j6l	/music/genre/artists	/m/03f3_p3
/m/06jvj7	/people/person/place_of_birth	/m/0l2hf
/m/016_mj	/film/actor/film./film/performance/film	/m/033g4d
/m/06_vpyq	/award/award_nominee/award_nominations./award/award_nomination/award_nominee	/m/0bbvr84
/m/02nfjp	/people/person/profession	/m/02hrh1q
/m/06n7h7	/award/award_winner/awards_won./award/award_honor/award_winner	/m/01k70_
/m/059fjj	/people/person/place_of_birth	/m/02_286
/m/02t_y3	/film/actor/film./film/performance/film	/m/01qb5d
/m/01vrt_c	/award/award_nominee/award_nominations./award/award_nomination/award_nominee	/m/06mt91
/m/02xv8m	/award/award_nominee/award_nominations./award/award_nomination/award	/m/0fbvqf
/m/01wv9p	/people/person/place_of_birth	/m/02_286
/m/0c4f4	/award/award_nominee/award_nominations./award/award_nomination/award_nominee	/m/01pgzn_
/m/0418154	/award/award_ceremony/awards_presented./award/award_honor/award_winner	/m/0p_2r
/m/0c33pl	/film/actor/film./film/performance/film	/m/0gwf191
/m/019bnn	/award/award_category/winners./award/award_honor/award_winner	/m/0dzf_
/m/051hrr	/music/performance_role/regular_performances./music/group_membership/group	/m/048xh
/m/01vsy7t	/award/award_nominee/award_nominations./award/award_nomination/nominated_for	/m/01shy7
/m/025s1wg	/film/film/executive_produced_by	/m/06q8hf
/m/07_bv_	/people/person/gender	/m/02zsn
/m/01kp66	/film/actor/film./film/performance/film	/m/03nqnnk
/m/04ykg	/location/statistical_region/religions./location/religion_percentage/religion	/m/05sfs
/m/026v437	/people/person/places_lived./people/place_lived/location	/m/02_286
/m/0r62v	/location/location/contains	/m/01f1r4
/m/01771z	/film/film/genre	/m/02kdv5l
/m/01ycbq	/film/actor/film./film/performance/film	/m/0b44shh
/m/05bt6j	/music/genre/artists	/m/0g_g2
/m/0c0k1	/film/actor/film./film/performance/film	/m/0yyn5
/m/06jzh	/award/award_nominee/award_nominations./award/award_nomination/award_nominee	/m/053y4h
/m/0167q3	/location/hud_county_place/county	/m/0m2fr
/m/06y9c2	/people/person/profession	/m/0gbbt
/m/01kb2j	/award/award_nominee/award_nominations./award/award_nomination/nominated_for	/m/09tqkv2
/m/0gg5kmg	/film/film/release_date_s./film/film_regional_release_date/film_release_region	/m/06f32
/m/037s5h	/people/person/spouse_s./people/marriage/spouse	/m/01j851
/m/016nvh	/people/person/profession	/m/02hrh1q
/m/046qq	/award/award_nominee/award_nominations./award/award_nomination/award	/m/04ljl_l
/m/06j8wx	/people/person/profession	/m/02hrh1q
/m/0fpv_3_	/film/film/release_date_s./film/film_regional_release_date/film_release_region	/m/03h64
/m/02v2jy	/film/actor/film./film/performance/film	/m/01f39b
/m/01vsy7t	/award/award_nominee/award_nominations./award/award_nomination/award	/m/02f73p
/m/026n998	/award/award_nominee/award_nominations./award/award_nomination/award_nominee	/m/057d89
/m/01pj5q	/film/actor/film./film/performance/film	/m/01fmys
/m/0qdyf	/award/award_winner/awards_won./award/award_honor/award_winner	/m/01vrt_c
/m/09728	/food/food/nutrients./food/nutrition_fact/nutrient	/m/0h1tz
/m/09cr8	/award/award_winning_work/awards_won./award/award_honor/award	/m/027c924
/m/01dtcb	/music/record_label/artist	/m/09qr6
/m/05zlld0	/film/film/release_date_s./film/film_regional_release_date/film_release_region	/m/06f32
/m/016clz	/music/genre/artists	/m/01s21dg
/m/07y9k	/sports/sports_league/teams./sports/sports_league_participation/team	/m/01l3wr
/m/01mgsn	/location/capital_of_administrative_division/capital_of./location/administrative_division_capital_relationship/administrative_division	/m/0fpn8
/m/04bpm6	/music/artist/track_contributions./music/track_contribution/role	/m/0dwvl
/m/016yvw	/award/award_nominee/award_nominations./award/award_nomination/award	/m/0279c15
/m/017v3q	/award/ranked_item/appears_in_ranked_lists./award/ranking/list	/m/09g7thr
/m/0jmwg	/music/genre/artists	/m/01tv3x2
/m/0bcp9b	/film/film/release_date_s./film/film_regional_release_date/film_release_region	/m/05r4w
/m/05bt6j	/music/genre/artists	/m/0bkg4
/m/017m2y	/base/popstra/celebrity/canoodled./base/popstra/canoodled/participant	/m/02dlfh
/m/02xv8m	/people/person/profession	/m/02hrh1q
/m/091yn0	/tv/tv_writer/tv_programs./tv/tv_program_writer_relationship/tv_program	/m/039cq4
/m/017fp	/media_common/netflix_genre/titles	/m/023gxx
/m/0x25q	/film/film/executive_produced_by	/m/0glyyw
/m/06n7h7	/award/award_winner/awards_won./award/award_honor/award_winner	/m/02pt6k_
/m/0b_4z	/people/person/place_of_birth	/m/0c_m3
/m/07c0j	/award/award_winner/awards_won./award/award_honor/award_winner	/m/0k7pf
/m/043vc	/sports/professional_sports_team/draft_picks./sports/sports_league_draft_pick/school	/m/09f2j
/m/026gyn_	/award/award_winning_work/awards_won./award/award_honor/award_winner	/m/0h0jz
/m/08jyyk	/music/genre/artists	/m/0137g1
/m/01x72k	/people/person/profession	/m/02hrh1q
/m/09v42sf	/film/film/release_date_s./film/film_regional_release_date/film_regional_debut_venue	/m/0prpt
/m/03cdg	/influence/influence_node/peers./influence/peer_relationship/peers	/m/03hnd
/m/0c3p7	/award/award_nominee/award_nominations./award/award_nomination/award_nominee	/m/053y4h
/m/01kk32	/location/location/contains	/m/01dyk8
/m/0bx0l	/film/film/release_date_s./film/film_regional_release_date/film_release_region	/m/06f32
/m/06y9c2	/celebrities/celebrity/celebrity_friends./celebrities/friendship/friend	/m/01s21dg
/m/0478__m	/award/award_nominee/award_nominations./award/award_nomination/award_nominee	/m/03y82t6
/m/06j6l	/music/genre/artists	/m/0bqsy
/m/01sqd7	/music/record_label/artist	/m/016lmg
/m/01fmys	/film/film/release_date_s./film/film_regional_release_date/film_release_region	/m/03_3d
/m/0gq_d	/award/award_category/winners./award/award_honor/ceremony	/m/0bzknt
/m/025jfl	/award/award_nominee/award_nominations./award/award_nomination/award	/m/02x1z2s
/m/022s1m	/people/person/profession	/m/018gz8
/m/04ls81	/american_football/football_team/current_roster./sports/sports_team_roster/position	/m/02g_6x
/m/017l96	/music/record_label/artist	/m/01vrx35
/m/03xnwz	/music/genre/parent_genre	/m/01243b
/m/043q4d	/tv/non_character_role/tv_regular_personal_appearances./tv/tv_regular_personal_appearance/person	/m/0mj1l
/m/06j6l	/music/genre/artists	/m/01wzlxj
/m/02f73p	/award/award_category/winners./award/award_honor/award_winner	/m/0dvqq
/m/011yth	/film/film/cinematography	/m/09bxq9
/m/047svrl	/film/film/release_date_s./film/film_regional_release_date/film_release_region	/m/047lj
/m/078jnn	/film/actor/film./film/performance/film	/m/07s846j
/m/0fn8jc	/award/award_winner/awards_won./award/award_honor/award_winner	/m/03cxsvl
/m/0cjsxp	/award/award_nominee/award_nominations./award/award_nomination/award_nominee	/m/02tr7d
/m/02fn5	/base/popstra/celebrity/friendship./base/popstra/friendship/participant	/m/0170vn
/m/01gbn6	/base/popstra/celebrity/dated./base/popstra/dated/participant	/m/03cn92
/m/0971v	/food/food/nutrients./food/nutrition_fact/nutrient	/m/09gvd
/m/0gtgp6	/sports/pro_athlete/teams./sports/sports_team_roster/team	/m/02b1yn
/m/01rr9f	/celebrities/celebrity/celebrity_friends./celebrities/friendship/friend	/m/09yrh
/m/05nrg	/location/location/contains	/m/06s9y
/m/040t74	/people/person/gender	/m/02zsn
/m/0l1589	/music/performance_role/track_performances./music/track_contribution/role	/m/0dwtp
/m/0h0jz	/award/award_nominee/award_nominations./award/award_nomination/nominated_for	/m/026gyn_
/m/02k54	/olympics/olympic_participating_country/medals_won./olympics/olympic_medal_honor/olympics	/m/09x3r
/m/01vj9c	/music/performance_role/regular_performances./music/group_membership/role	/m/07c6l
/m/0h7jp	/base/aareas/schema/administrative_area/capital	/m/01b85
/m/03ym1	/award/award_nominee/award_nominations./award/award_nomination/award	/m/027dtxw
/m/0cjsxp	/award/award_nominee/award_nominations./award/award_nomination/award	/m/02x4w6g
/m/048xh	/award/award_nominee/award_nominations./award/award_nomination/award	/m/056jm_
/m/03nqnnk	/film/film/genre	/m/0jtdp
/m/02x1z2s	/award/award_category/nominees./award/award_nomination/nominated_for	/m/0fs9vc
/m/09qr6	/award/award_nominee/award_nominations./award/award_nomination/award	/m/01cky2
/m/024n3z	/award/award_winner/awards_won./award/award_honor/award_winner	/m/0241jw
/m/07ymr5	/base/popstra/celebrity/friendship./base/popstra/friendship/participant	/m/091yn0
/m/05qg6g	/film/actor/film./film/performance/film	/m/08phg9
/m/06jvj7	/award/award_winner/awards_won./award/award_honor/award_winner	/m/047q2wc
/m/026rm_y	/film/actor/film./film/performance/film	/m/0crc2cp
/m/0clfdj	/award/award_ceremony/awards_presented./award/award_honor/honored_for	/m/01rwpj
/m/0fs9vc	/film/film/music	/m/016szr
/m/05tbn	/location/location/contains	/m/0l4vc
/m/0c01c	/film/actor/film./film/performance/film	/m/0gtsx8c
/m/03tcbx	/government/legislative_session/members./government/government_position_held/district_represented	/m/05tbn
/m/03pm9	/people/person/places_lived./people/place_lived/location	/m/02h6_6p
/m/09l9xt	/sports/pro_athlete/teams./sports/sports_team_roster/team	/m/02b171
/m/03tn80	/film/film/genre	/m/02kdv5l
/m/0h03fhx	/film/film/executive_produced_by	/m/02pq9yv
/m/01gvyp	/people/person/profession	/m/02hrh1q
/m/01hmk9	/award/award_nominee/award_nominations./award/award_nomination/award	/m/04ljl_l
/m/02x4wr9	/award/award_category/winners./award/award_honor/award_winner	/m/02kxbx3
/m/07b2lv	/award/award_nominee/award_nominations./award/award_nomination/nominated_for	/m/05mrf_p
/m/05kfs	/award/award_nominee/award_nominations./award/award_nomination/award	/m/02x4wr9
/m/022lly	/organization/organization/headquarters./location/mailing_address/state_province_region	/m/03v1s
/m/0cbv4g	/award/award_winning_work/awards_won./award/award_honor/award	/m/027b9k6
/m/0kz2w	/organization/organization_member/member_of./organization/organization_membership/organization	/m/034h1h
/m/05_zc7	/film/actor/film./film/performance/film	/m/0f42nz
/m/01tv3x2	/people/person/profession	/m/02hrh1q
/m/07g2v	/base/popstra/celebrity/dated./base/popstra/dated/participant	/m/017m2y
/m/03sb38	/film/film_distributor/films_distributed./film/film_film_distributor_relationship/film	/m/0cwfgz
/m/01pgzn_	/award/award_nominee/award_nominations./award/award_nomination/award_nominee	/m/0c4f4
/m/09rwjly	/time/event/locations	/m/0156q
/m/033tln	/people/person/places_lived./people/place_lived/location	/m/0r62v
/m/026z9	/music/genre/artists	/m/01lqf49
/m/014x77	/award/award_nominee/award_nominations./award/award_nomination/nominated_for	/m/0c0yh4
/m/026v437	/award/award_nominee/award_nominations./award/award_nomination/award_nominee	/m/02tr7d
/m/03v1s	/location/location/adjoin_s./location/adjoining_relationship/adjoins	/m/03v0t
/m/0z4s	/people/person/profession	/m/02hrh1q
/m/049ql1	/organization/organization/child./organization/organization_relationship/child	/m/01dtcb
/m/099d4	/people/person/profession	/m/02hrh1q
/m/03_0p	/award/award_nominee/award_nominations./award/award_nomination/award_nominee	/m/0149xx
/m/0356dp	/award/award_nominee/award_nominations./award/award_nomination/award_nominee	/m/02624g
/m/018wdw	/award/award_category/nominees./award/award_nomination/nominated_for	/m/09w6br
/m/02byfd	/award/award_nominee/award_nominations./award/award_nomination/award	/m/027s4dn
/m/06wvj	/people/person/nationality	/m/06bnz
/m/02ddqh	/award/award_category/winners./award/award_honor/award_winner	/m/0m_31
/m/0b85mm	/film/film/other_crew./film/film_crew_gig/film_crew_role	/m/09zzb8
/m/0gl6f	/education/educational_institution/students_graduates./education/education/student	/m/0lbj1
/m/04zx3q1	/education/educational_degree/people_with_this_degree./education/education/major_field_of_study	/m/04rjg
/m/0g5qmbz	/film/film/language	/m/05zjd
/m/0ddcbd5	/film/film/production_companies	/m/03sb38
/m/04zx3q1	/education/educational_degree/people_with_this_degree./education/education/institution	/m/07w0v
/m/070mff	/government/legislative_session/members./government/government_position_held/district_represented	/m/07_f2
/m/03tbg6	/film/film/genre	/m/02kdv5l
/m/028r4y	/film/actor/film./film/performance/film	/m/09cr8
/m/040981l	/award/award_winner/awards_won./award/award_honor/award_winner	/m/0cjsxp
/m/099c8n	/award/award_category/nominees./award/award_nomination/nominated_for	/m/03hmt9b
/m/02n1p5	/people/person/profession	/m/02hrh1q
/m/08vlns	/music/genre/artists	/m/01w61th
/m/026rsl9	/award/award_category/winners./award/award_honor/ceremony	/m/08pc1x
/m/05bt6j	/music/genre/artists	/m/016vn3
/m/0kt64b	/people/person/profession	/m/02hrh1q
/m/0149xx	/award/award_nominee/award_nominations./award/award_nomination/award_nominee	/m/016k62
/m/02rwmk	/base/culturalevent/event/entity_involved	/m/01pj7
/m/01cblr	/award/award_nominee/award_nominations./award/award_nomination/award	/m/01c427
/m/017fp	/media_common/netflix_genre/titles	/m/050gkf
/m/01l4zqz	/award/award_winner/awards_won./award/award_honor/award_winner	/m/01qkqwg
/m/0b85mm	/film/film/release_date_s./film/film_regional_release_date/film_release_region	/m/03h64
/m/01wcp_g	/influence/influence_node/influenced_by	/m/012vd6
/m/0652ty	/film/actor/film./film/performance/film	/m/0_92w
/m/05zlld0	/film/film/release_date_s./film/film_regional_release_date/film_release_region	/m/02k54
/m/07l50vn	/film/film/release_date_s./film/film_regional_release_date/film_release_region	/m/03h64
/m/03ctqqf	/award/award_winning_work/awards_won./award/award_honor/award_winner	/m/0g5lhl7
/m/01nkxvx	/award/award_nominee/award_nominations./award/award_nomination/award	/m/02681xs
/m/031hcx	/film/film/other_crew./film/film_crew_gig/film_crew_role	/m/02rh1dz
/m/07g2v	/base/popstra/celebrity/breakup./base/popstra/breakup/participant	/m/017m2y
/m/0p_r5	/people/person/profession	/m/018gz8
/m/05cc1	/location/location/adjoin_s./location/adjoining_relationship/adjoins	/m/01p1b
