# Supplementary material for: Relation semantic fusion in subgraph for inductive link prediction in knowledge graphs
Source: PeerJ Comput Sci. 2024 Oct 1;10:e2324. doi: 10.7717/peerj-cs.2324 (PMC11639272; doi:10.7717/peerj-cs.2324)
Supplement: Supplemental Information 1 [file peerj-cs-10-2324-s001.zip › Data/fb237_v4/test.txt]

/m/03bpn6	/people/person/religion	/m/0c8wxp
/m/0q34g	/base/aareas/schema/administrative_area/administrative_parent	/m/09ctj
/m/06nns1	/people/person/places_lived./people/place_lived/location	/m/030qb3t
/m/040njc	/award/award_category/nominees./award/award_nomination/nominated_for	/m/09p7fh
/m/0h3mh3q	/award/award_winning_work/awards_won./award/award_honor/award_winner	/m/027_tg
/m/022s1m	/film/actor/film./film/performance/film	/m/05c26ss
/m/04ztj	/people/marriage_union_type/unions_of_this_type./people/marriage/location_of_ceremony	/m/0chgzm
/m/0cbkc	/film/actor/film./film/performance/film	/m/07qg8v
/m/018ctl	/olympics/olympic_games/participating_countries	/m/04hqz
/m/011yd2	/film/film/other_crew./film/film_crew_gig/film_crew_role	/m/09vw2b7
/m/07hwkr	/people/ethnicity/people	/m/044k8
/m/09v3jyg	/film/film/release_date_s./film/film_regional_release_date/film_release_region	/m/015fr
/m/0315q3	/award/award_nominee/award_nominations./award/award_nomination/award	/m/09sb52
/m/02bvt	/people/person/gender	/m/05zppz
/m/041rx	/people/ethnicity/people	/m/0sx5w
/m/0778_3	/education/university/international_tuition./measurement_unit/dated_money_value/currency	/m/0ptk_
/m/01ptt7	/education/educational_institution/colors	/m/01g5v
/m/06thjt	/education/educational_institution/colors	/m/088fh
/m/06chf	/award/award_nominee/award_nominations./award/award_nomination/award_nominee	/m/04wvhz
/m/01xcqc	/people/person/places_lived./people/place_lived/location	/m/01sn3
/m/024mpp	/film/film/other_crew./film/film_crew_gig/film_crew_role	/m/0dxtw
/m/02qvgy	/sports/sports_position/players./sports/sports_team_roster/team	/m/0jnmj
/m/018w8	/sports/sport/pro_athletes./sports/pro_sports_played/athlete	/m/012xdf
/m/0889x	/people/person/gender	/m/05zppz
/m/030hcs	/base/popstra/celebrity/breakup./base/popstra/breakup/participant	/m/030hbp
/m/01g04k	/people/deceased_person/place_of_death	/m/030qb3t
/m/043g7l	/music/record_label/artist	/m/01693z
/m/07jbh	/olympics/olympic_sport/athletes./olympics/olympic_athlete_affiliation/country	/m/0b90_r
/m/02779r4	/film/actor/film./film/performance/film	/m/047gpsd
/m/065dc4	/film/film/genre	/m/02n4kr
/m/0fy2s1	/people/person/nationality	/m/03rk0
/m/04zwjd	/people/person/profession	/m/01c72t
/m/02zq43	/people/person/gender	/m/05zppz
/m/027b9j5	/award/award_category/winners./award/award_honor/award_winner	/m/048lv
/m/05k2s_	/award/award_winner/awards_won./award/award_honor/award_winner	/m/02qgqt
/m/03pmfw	/organization/organization/headquarters./location/mailing_address/citytown	/m/01xhb_
/m/0symg	/film/film/estimated_budget./measurement_unit/dated_money_value/currency	/m/09nqf
/m/043tz8m	/american_football/football_team/current_roster./sports/sports_team_roster/position	/m/05zm34
/m/04lqvlr	/film/film/genre	/m/07s9rl0
/m/09r1j5	/sports/pro_athlete/teams./sports/sports_team_roster/team	/m/043t1s
/m/0drnwh	/film/film/other_crew./film/film_crew_gig/film_crew_role	/m/089fss
/m/0343h	/organization/organization_founder/organizations_founded	/m/0kx4m
/m/01bczm	/award/award_nominee/award_nominations./award/award_nomination/award	/m/01c92g
/m/07cw4	/film/film/genre	/m/09blyk
/m/01gstn	/government/legislative_session/members./government/government_position_held/legislative_sessions	/m/01gssm
/m/04kxsb	/award/award_category/winners./award/award_honor/award_winner	/m/0p_pd
/m/02_1sj	/film/film/estimated_budget./measurement_unit/dated_money_value/currency	/m/09nqf
/m/023slg	/music/artist/track_contributions./music/track_contribution/role	/m/0l14md
/m/01g04k	/people/person/profession	/m/0nbcg
/m/067xw	/people/person/spouse_s./people/marriage/type_of_union	/m/04ztj
/m/059_c	/location/location/adjoin_s./location/adjoining_relationship/adjoins	/m/01n7q
/m/01rxw	/olympics/olympic_participating_country/athletes./olympics/olympic_athlete_affiliation/olympics	/m/06sks6
/m/04wf_b	/award/award_nominee/award_nominations./award/award_nomination/award_nominee	/m/01rzqj
/m/0b7xl8	/award/award_nominee/award_nominations./award/award_nomination/award	/m/01l78d
/m/054krc	/award/award_category/nominees./award/award_nomination/nominated_for	/m/043tz0c
/m/064177	/people/person/spouse_s./people/marriage/type_of_union	/m/04ztj
/m/01w724	/people/person/profession	/m/016z4k
/m/02h659	/education/educational_institution/students_graduates./education/education/student	/m/016dgz
/m/03j722	/soccer/football_team/current_roster./soccer/football_roster_position/position	/m/02_j1w
/m/02ylg6	/film/film/release_date_s./film/film_regional_release_date/film_release_region	/m/06qd3
/m/0gffmn8	/film/film/release_date_s./film/film_regional_release_date/film_release_region	/m/01crd5
/m/0292qb	/film/film/other_crew./film/film_crew_gig/film_crew_role	/m/0dxtw
/m/0ddd9	/award/award_category/winners./award/award_honor/award_winner	/m/03jht
/m/02pzck	/people/person/gender	/m/05zppz
/m/0fj52s	/food/food/nutrients./food/nutrition_fact/nutrient	/m/0fzjh
/m/017b2p	/people/person/profession	/m/012t_z
/m/03rk0	/location/location/contains	/m/09c6w
/m/01h1b	/film/actor/film./film/performance/film	/m/0prh7
/m/0253b6	/award/award_nominee/award_nominations./award/award_nomination/award_nominee	/m/0tc7
/m/01xqw	/music/performance_role/regular_performances./music/group_membership/role	/m/02g9p4
/m/0n2bh	/tv/tv_program/program_creator	/m/03fg0r
/m/08qvhv	/people/person/spouse_s./people/marriage/type_of_union	/m/04ztj
/m/02ylg6	/film/film/release_date_s./film/film_regional_release_date/film_release_region	/m/05b4w
/m/06ztvyx	/film/film/release_date_s./film/film_regional_release_date/film_release_region	/m/07ylj
/m/0cz_ym	/film/film/genre	/m/07s9rl0
/m/029m83	/award/award_nominee/award_nominations./award/award_nomination/nominated_for	/m/03cw411
/m/014cw2	/people/person/profession	/m/016z4k
/m/076tq0z	/film/film/other_crew./film/film_crew_gig/film_crew_role	/m/0215hd
/m/09p2r9	/award/award_ceremony/awards_presented./award/award_honor/award_winner	/m/01wmxfs
/m/03h26tm	/award/award_nominee/award_nominations./award/award_nomination/award_nominee	/m/027rwmr
/m/030znt	/award/award_winner/awards_won./award/award_honor/award_winner	/m/05lb87
/m/07tds	/education/educational_institution/colors	/m/01g5v
/m/05c0jwl	/organization/role/leaders./organization/leadership/organization	/m/01sjz_
/m/02h3tp	/people/person/spouse_s./people/marriage/type_of_union	/m/04ztj
/m/015wfg	/award/award_nominee/award_nominations./award/award_nomination/award	/m/02x8n1n
/m/0bdjd	/film/film/release_date_s./film/film_regional_release_date/film_release_region	/m/06npd
/m/07tgn	/education/educational_institution/students_graduates./education/education/student	/m/054bt3
/m/02l96k	/music/genre/artists	/m/07bzp
/m/03rjj	/olympics/olympic_participating_country/medals_won./olympics/olympic_medal_honor/olympics	/m/018ljb
/m/01zhs3	/soccer/football_team/current_roster./soccer/football_roster_position/position	/m/02_j1w
/m/0ctw_b	/olympics/olympic_participating_country/athletes./olympics/olympic_athlete_affiliation/olympics	/m/06sks6
/m/02_j1w	/sports/sports_position/players./sports/sports_team_roster/team	/m/02rh_0
/m/01914	/location/administrative_division/country	/m/0d05w3
/m/0dzbl	/education/educational_institution/students_graduates./education/education/student	/m/09jrf
/m/0h5f5n	/award/award_nominee/award_nominations./award/award_nomination/award	/m/04dn09n
/m/01n8_g	/people/person/languages	/m/02h40lc
/m/0g5b0q5	/award/award_ceremony/awards_presented./award/award_honor/honored_for	/m/047d21r
/m/02p8v8	/award/award_nominee/award_nominations./award/award_nomination/nominated_for	/m/017f3m
/m/09sdmz	/award/award_category/winners./award/award_honor/ceremony	/m/09qvms
/m/0gbwp	/award/award_nominee/award_nominations./award/award_nomination/award	/m/02v1m7
/m/0m32_	/people/person/places_lived./people/place_lived/location	/m/030qb3t
/m/018x3	/music/artist/track_contributions./music/track_contribution/role	/m/0dwt5
/m/013km	/people/person/spouse_s./people/marriage/type_of_union	/m/04ztj
/m/03jvmp	/award/award_nominee/award_nominations./award/award_nomination/nominated_for	/m/064r97z
/m/05b6rdt	/film/film/other_crew./film/film_crew_gig/film_crew_role	/m/09vw2b7
/m/0jkhr	/education/university/local_tuition./measurement_unit/dated_money_value/currency	/m/09nqf
/m/05xd8x	/people/person/spouse_s./people/marriage/type_of_union	/m/04ztj
/m/026lj	/influence/influence_node/influenced_by	/m/0372p
/m/0r679	/location/hud_county_place/county	/m/0l2xl
/m/04mlmx	/base/popstra/celebrity/dated./base/popstra/dated/participant	/m/06pj8
/m/0jhn7	/olympics/olympic_games/sports	/m/0d1t3
/m/03yj_0n	/award/award_nominee/award_nominations./award/award_nomination/award_nominee	/m/02lfns
/m/0n_hp	/film/film/genre	/m/03bxz7
/m/014tss	/location/country/official_language	/m/02h40lc
/m/01d1st	/award/award_nominee/award_nominations./award/award_nomination/award_nominee	/m/01p4vl
/m/0c11mj	/sports/pro_athlete/teams./sports/sports_team_roster/team	/m/01s0t3
/m/03xpsrx	/people/person/spouse_s./people/marriage/spouse	/m/029ghl
/m/02g8mp	/award/award_category/winners./award/award_honor/ceremony	/m/01mhwk
/m/0ct_yc	/soccer/football_player/current_team./sports/sports_team_roster/team	/m/01kckd
/m/018_q8	/award/ranked_item/appears_in_ranked_lists./award/ranking/list	/m/01pd60
/m/05cx7x	/award/award_nominee/award_nominations./award/award_nomination/award_nominee	/m/01p4vl
/m/0gtsx8c	/film/film/other_crew./film/film_crew_gig/film_crew_role	/m/0ch6mp2
/m/0xnvg	/people/ethnicity/people	/m/06m6z6
/m/07j8r	/film/film/release_date_s./film/film_regional_release_date/film_release_region	/m/0f8l9c
/m/016tt2	/award/award_winner/awards_won./award/award_honor/award_winner	/m/03ktjq
/m/03xkps	/award/award_nominee/award_nominations./award/award_nomination/award_nominee	/m/015c2f
/m/02hkv5	/people/person/gender	/m/05zppz
/m/04_x4s	/location/administrative_division/country	/m/03rjj
/m/01c9dd	/award/award_category/winners./award/award_honor/award_winner	/m/01vvydl
/m/01qhm_	/people/ethnicity/people	/m/0315q3
/m/07s9rl0	/media_common/netflix_genre/titles	/m/084302
/m/0885n	/education/university/international_tuition./measurement_unit/dated_money_value/currency	/m/0ptk_
/m/02txdf	/organization/endowed_organization/endowment./measurement_unit/dated_money_value/currency	/m/09nqf
/m/09dv0sz	/people/person/spouse_s./people/marriage/type_of_union	/m/04ztj
/m/014v1q	/people/person/gender	/m/05zppz
/m/019vsw	/education/educational_institution/students_graduates./education/education/student	/m/0136g9
/m/02ryx0	/award/award_nominee/award_nominations./award/award_nomination/nominated_for	/m/03hj3b3
/m/0d2by	/people/ethnicity/people	/m/099d4
/m/02pzck	/people/person/religion	/m/0c8wxp
/m/01crd5	/location/location/adjoin_s./location/adjoining_relationship/adjoins	/m/0d05w3
/m/0mn8t	/location/statistical_region/rent50_2./measurement_unit/dated_money_value/currency	/m/09nqf
/m/049nq	/location/statistical_region/gdp_nominal_per_capita./measurement_unit/dated_money_value/currency	/m/09nqf
/m/03s9kp	/film/film/genre	/m/02n4kr
/m/0kv238	/film/film/other_crew./film/film_crew_gig/film_crew_role	/m/02r96rf
/m/0hsn_	/film/actor/film./film/performance/film	/m/064r97z
/m/020_95	/award/award_nominee/award_nominations./award/award_nomination/award	/m/09qvf4
/m/0chghy	/olympics/olympic_participating_country/medals_won./olympics/olympic_medal_honor/olympics	/m/0lbbj
/m/05ldxl	/film/film/other_crew./film/film_crew_gig/film_crew_role	/m/01pvkk
/m/02lz1s	/award/award_nominee/award_nominations./award/award_nomination/award	/m/0gqz2
/m/04t9c0	/film/film/film_production_design_by	/m/02vxyl5
/m/05dtwm	/film/actor/film./film/performance/film	/m/0322yj
/m/013pk3	/tv/tv_producer/programs_produced./tv/tv_producer_term/program	/m/04p5cr
/m/035dk	/base/aareas/schema/administrative_area/administrative_parent	/m/02j71
/m/01p4vl	/people/person/places_lived./people/place_lived/location	/m/0t0n5
/m/05d6q1	/film/film_distributor/films_distributed./film/film_film_distributor_relationship/film	/m/09v9mks
/m/0gr4k	/award/award_category/winners./award/award_honor/ceremony	/m/02yw5r
/m/0627zr	/people/person/nationality	/m/03rk0
/m/07l450	/film/film/written_by	/m/0h5f5n
/m/03h_yfh	/people/person/place_of_birth	/m/0fttg
/m/017_1x	/soccer/football_team/current_roster./soccer/football_roster_position/position	/m/0dgrmp
/m/01vw20h	/award/award_nominee/award_nominations./award/award_nomination/award_nominee	/m/01yzl2
/m/07l24	/american_football/football_team/current_roster./sports/sports_team_roster/position	/m/05zm34
/m/02wzv	/location/administrative_division/country	/m/0f8l9c
/m/01wbz9	/people/deceased_person/place_of_death	/m/05qtj
/m/0n04r	/film/film/release_date_s./film/film_regional_release_date/film_release_region	/m/0h7x
/m/021bk	/award/award_nominee/award_nominations./award/award_nomination/award_nominee	/m/07y8l9
/m/01n5309	/influence/influence_node/influenced_by	/m/046lt
/m/01xlqd	/film/film/distributors./film/film_film_distributor_relationship/film_distribution_medium	/m/0dq6p
/m/01jft4	/film/film/genre	/m/07s9rl0
/m/02xbyr	/film/film/release_date_s./film/film_regional_release_date/film_release_region	/m/01crd5
/m/05m9f9	/award/award_nominee/award_nominations./award/award_nomination/award_nominee	/m/0gy6z9
/m/02py7pj	/award/award_category/winners./award/award_honor/award_winner	/m/016kkx
/m/02vyh	/award/award_nominee/award_nominations./award/award_nomination/award_nominee	/m/0m593
/m/07nv3_	/soccer/football_player/current_team./sports/sports_team_roster/team	/m/0gxkm
/m/04ztj	/people/marriage_union_type/unions_of_this_type./people/marriage/location_of_ceremony	/m/0wh3
/m/0fq117k	/music/artist/track_contributions./music/track_contribution/role	/m/0gkd1
/m/06msq2	/award/award_winner/awards_won./award/award_honor/award_winner	/m/01j7rd
/m/05b5_tj	/award/award_nominee/award_nominations./award/award_nomination/award_nominee	/m/05b49tt
/m/014mlp	/education/educational_degree/people_with_this_degree./education/education/institution	/m/021996
/m/03vgp7	/people/person/spouse_s./people/marriage/type_of_union	/m/04ztj
/m/05vtbl	/award/award_nominee/award_nominations./award/award_nomination/nominated_for	/m/0170k0
/m/0x67	/people/ethnicity/people	/m/01vw917
/m/01w524f	/people/person/place_of_birth	/m/052bw
/m/02rjv2w	/film/film/genre	/m/07s9rl0
/m/05sy_5	/award/award_winning_work/awards_won./award/award_honor/award_winner	/m/0227tr
/m/02rn_bj	/people/person/gender	/m/05zppz
/m/01dw4q	/base/popstra/celebrity/dated./base/popstra/dated/participant	/m/02qjj7
/m/0m313	/film/film/written_by	/m/07h07
/m/02ylg6	/film/film/release_date_s./film/film_regional_release_date/film_release_region	/m/0b90_r
/m/09ld6g	/people/person/languages	/m/02h40lc
/m/02k84w	/music/performance_role/regular_performances./music/group_membership/role	/m/07kc_
/m/02fgpf	/people/person/profession	/m/01c72t
/m/0k9j_	/people/person/spouse_s./people/marriage/type_of_union	/m/04ztj
/m/01g3gq	/film/film/genre	/m/01585b
/m/015qyf	/award/award_nominee/award_nominations./award/award_nomination/award	/m/0bp_b2
/m/05p09zm	/award/award_category/nominees./award/award_nomination/nominated_for	/m/0gc_c_
/m/05fgt1	/film/film/other_crew./film/film_crew_gig/film_crew_role	/m/02r96rf
/m/02lz1s	/people/person/spouse_s./people/marriage/type_of_union	/m/04ztj
/m/0bj25	/film/film/language	/m/064_8sq
/m/016vg8	/award/award_nominee/award_nominations./award/award_nomination/award_nominee	/m/01pgzn_
/m/01c6k4	/business/business_operation/operating_income./measurement_unit/dated_money_value/currency	/m/09nqf
/m/0l14md	/music/performance_role/guest_performances./music/recording_contribution/performance_role	/m/01qbl
/m/01v1d8	/music/performance_role/track_performances./music/track_contribution/role	/m/01xqw
/m/03hvk2	/business/business_operation/operating_income./measurement_unit/dated_money_value/currency	/m/09nqf
/m/0f3nn	/people/person/profession	/m/0nbcg
/m/02r858_	/film/film/produced_by	/m/01vqrm
/m/01f1jy	/user/jg/default_domain/olympic_games/sports	/m/09f6b
/m/0c8tkt	/film/film/genre	/m/05p553
/m/03_l8m	/award/award_nominee/award_nominations./award/award_nomination/award_nominee	/m/0382m4
/m/0gx1673	/award/award_ceremony/awards_presented./award/award_honor/award_winner	/m/01kwlwp
/m/025b5y	/people/person/languages	/m/02h40lc
/m/01xlqd	/film/film/release_date_s./film/film_regional_release_date/film_release_region	/m/0d0vqn
/m/03t97y	/film/film/other_crew./film/film_crew_gig/film_crew_role	/m/0ch6mp2
/m/09qvf4	/award/award_category/nominees./award/award_nomination/nominated_for	/m/016tvq
/m/0f1_p	/location/administrative_division/country	/m/03rk0
/m/031k24	/award/award_nominee/award_nominations./award/award_nomination/award_nominee	/m/01jw4r
/m/03_vx9	/award/award_nominee/award_nominations./award/award_nomination/award	/m/0bfvw2
/m/01l_pn	/film/film/other_crew./film/film_crew_gig/film_crew_role	/m/0dxtw
/m/0l14md	/music/instrument/instrumentalists	/m/01wj18h
/m/0l14qv	/music/performance_role/track_performances./music/track_contribution/role	/m/0xzly
/m/05b7q	/military/military_combatant/military_conflicts./military/military_combatant_group/combatants	/m/0d05w3
/m/047p7fr	/film/film/release_date_s./film/film_regional_release_date/film_release_region	/m/03gj2
/m/06vqdf	/award/award_nominee/award_nominations./award/award_nomination/nominated_for	/m/06r1k
/m/06k02	/award/award_nominee/award_nominations./award/award_nomination/award	/m/025m8y
/m/027cxsm	/award/award_nominee/award_nominations./award/award_nomination/nominated_for	/m/027tbrc
/m/02dlh2	/music/performance_role/guest_performances./music/recording_contribution/performance_role	/m/01w4c9
/m/027pfb2	/tv/tv_program/regular_cast./tv/regular_tv_appearance/actor	/m/0143wl
/m/011yxy	/film/film/genre	/m/07s9rl0
/m/011ysn	/film/film/estimated_budget./measurement_unit/dated_money_value/currency	/m/09nqf
/m/09qvms	/award/award_ceremony/awards_presented./award/award_honor/award_winner	/m/05lb30
/m/01l78d	/award/award_category/winners./award/award_honor/award_winner	/m/04cw0j
/m/02w4v	/music/genre/artists	/m/015882
/m/02h4rq6	/education/educational_degree/people_with_this_degree./education/education/institution	/m/02nq10
/m/0219q	/people/person/languages	/m/02h40lc
/m/03cs_z7	/tv/tv_producer/programs_produced./tv/tv_producer_term/program	/m/07zhjj
/m/0d193h	/award/award_nominee/award_nominations./award/award_nomination/award	/m/01ckcd
/m/047p7fr	/film/film/language	/m/02h40lc
/m/030vmc	/film/director/film	/m/0j_tw
/m/04dn09n	/award/award_category/winners./award/award_honor/award_winner	/m/0171lb
/m/016tt2	/award/award_nominee/award_nominations./award/award_nomination/nominated_for	/m/06t2t2
/m/01wmxfs	/base/popstra/celebrity/friendship./base/popstra/friendship/participant	/m/04bdxl
/m/05g_nr	/base/marchmadness/ncaa_basketball_tournament/seeds./base/marchmadness/ncaa_tournament_seed/team	/m/02pjzvh
/m/0j_tw	/film/film/release_date_s./film/film_regional_release_date/film_release_region	/m/03rjj
/m/03q43g	/film/actor/film./film/performance/film	/m/0661m4p
/m/06jkm	/influence/influence_node/influenced_by	/m/0bwx3
/m/0bpm4yw	/film/film/other_crew./film/film_crew_gig/film_crew_role	/m/01vx2h
/m/01g969	/film/actor/film./film/performance/film	/m/0bdjd
/m/01kvqc	/music/artist/track_contributions./music/track_contribution/role	/m/02pprs
/m/04kxsb	/award/award_category/nominees./award/award_nomination/nominated_for	/m/017gl1
/m/0gtsx8c	/film/film/executive_produced_by	/m/02g87m
/m/0c0tzp	/people/person/gender	/m/05zppz
/m/045zr	/music/artist/track_contributions./music/track_contribution/role	/m/05kms
/m/038c0q	/sports/sports_league_draft/picks./sports/sports_league_draft_pick/school	/m/0dzst
/m/0f4_l	/award/award_winning_work/awards_won./award/award_honor/award	/m/027b9j5
/m/04g4w9	/soccer/football_team/current_roster./soccer/football_roster_position/position	/m/02_j1w
/m/01k2wn	/education/educational_institution/students_graduates./education/education/major_field_of_study	/m/037mh8
/m/02f9wb	/people/person/profession	/m/0dxtg
/m/02bj6k	/award/award_nominee/award_nominations./award/award_nomination/award	/m/0bp_b2
/m/04yj5z	/people/person/spouse_s./people/marriage/type_of_union	/m/04ztj
/m/01bgqh	/award/award_category/winners./award/award_honor/ceremony	/m/09n4nb
/m/0f485	/location/location/contains	/m/015g1w
/m/02lgfh	/award/award_nominee/award_nominations./award/award_nomination/award_nominee	/m/01l1sq
/m/0jch5	/location/statistical_region/rent50_2./measurement_unit/dated_money_value/currency	/m/09nqf
/m/0534v	/people/person/profession	/m/0dxtg
/m/01n6r0	/education/educational_institution/colors	/m/038hg
/m/05vxdh	/film/film/film_format	/m/07fb8_
/m/0dpqk	/film/actor/film./film/performance/film	/m/04zl8
/m/09blyk	/media_common/netflix_genre/titles	/m/084302
/m/01b9ck	/award/award_nominee/award_nominations./award/award_nomination/award_nominee	/m/0m593
/m/01d38g	/award/award_category/winners./award/award_honor/ceremony	/m/01mhwk
/m/05k2s_	/award/award_nominee/award_nominations./award/award_nomination/award_nominee	/m/01qqtr
/m/0b05xm	/award/award_nominee/award_nominations./award/award_nomination/award_nominee	/m/04h68j
/m/03b3j	/sports/professional_sports_team/draft_picks./sports/sports_league_draft_pick/draft	/m/05vsb7
/m/01fyzy	/film/actor/film./film/performance/film	/m/02f6g5
/m/0947l	/location/capital_of_administrative_division/capital_of./location/administrative_division_capital_relationship/administrative_division	/m/052fbt
/m/01sby_	/film/film/language	/m/03_9r
/m/03q2t9	/award/award_nominee/award_nominations./award/award_nomination/award	/m/01c92g
/m/095x_	/people/person/profession	/m/0nbcg
/m/0h7pj	/people/person/gender	/m/05zppz
/m/054ks3	/award/award_category/winners./award/award_honor/award_winner	/m/02fgpf
/m/0190yn	/music/genre/artists	/m/06y9c2
/m/0x0d	/sports/professional_sports_team/draft_picks./sports/sports_league_draft_pick/school	/m/0187nd
/m/08s6mr	/film/film/genre	/m/06qln
/m/014l7h	/business/job_title/people_with_this_title./business/employment_tenure/company	/m/0cjdk
/m/01d1st	/award/award_nominee/award_nominations./award/award_nomination/award_nominee	/m/04w391
/m/048scx	/film/film/produced_by	/m/0127m7
/m/03cv_gy	/tv/tv_program/regular_cast./tv/regular_tv_appearance/actor	/m/02s5v5
/m/04t36	/media_common/netflix_genre/titles	/m/09d3b7
/m/02b07b	/business/business_operation/industry	/m/04rlf
/m/02sgy	/music/performance_role/track_performances./music/track_contribution/role	/m/050rj
/m/021996	/education/educational_institution/students_graduates./education/education/major_field_of_study	/m/01lj9
/m/04grdgy	/time/event/instance_of_recurring_event	/m/018cvf
/m/07nxvj	/film/film/language	/m/06b_j
/m/05d6q1	/award/award_nominee/award_nominations./award/award_nomination/nominated_for	/m/027qgy
/m/012v9y	/award/award_nominee/award_nominations./award/award_nomination/nominated_for	/m/04j13sx
/m/018x3	/award/award_nominee/award_nominations./award/award_nomination/award_nominee	/m/01wyq0w
/m/06q8qh	/film/film/genre	/m/07s9rl0
/m/025x1t	/tv/tv_program/genre	/m/05p553
/m/0f2v0	/base/popstra/location/vacationers./base/popstra/vacation_choice/vacationer	/m/01pfkw
/m/0y3_8	/music/genre/artists	/m/02vgh
/m/0bmfnjs	/film/film/release_date_s./film/film_regional_release_date/film_release_region	/m/047yc
/m/0jgd	/olympics/olympic_participating_country/athletes./olympics/olympic_athlete_affiliation/olympics	/m/018ctl
/m/0l15bq	/music/performance_role/track_performances./music/track_contribution/role	/m/02k84w
/m/01hx2t	/education/educational_institution/colors	/m/019sc
/m/0n85g	/music/record_label/artist	/m/0x3n
/m/0123_x	/location/location/contains	/m/01f62
/m/0bfvd4	/award/award_category/nominees./award/award_nomination/nominated_for	/m/0b76kw1
/m/026cmdc	/sports/sports_team/roster./american_football/football_roster_position/position	/m/05zm34
/m/09n5b9	/government/government_office_category/officeholders./government/government_position_held/jurisdiction_of_office	/m/0824r
/m/087_wh	/people/person/places_lived./people/place_lived/location	/m/0f1_p
/m/01w724	/people/person/gender	/m/05zppz
/m/02l7c8	/media_common/netflix_genre/titles	/m/05pdh86
/m/01w0v	/location/location/contains	/m/07tl0
/m/09v9mks	/film/film/release_date_s./film/film_regional_release_date/film_release_region	/m/0154j
/m/0l15bq	/music/performance_role/regular_performances./music/group_membership/role	/m/07brj
/m/02_j1w	/sports/sports_position/players./sports/sports_team_roster/team	/m/02gjt4
/m/0127m7	/people/person/gender	/m/05zppz
/m/07s9rl0	/media_common/netflix_genre/titles	/m/05zwrg0
/m/09z2b7	/film/film/genre	/m/02l7c8
/m/01p4vl	/award/award_nominee/award_nominations./award/award_nomination/award_nominee	/m/01d1st
/m/01c1px	/people/deceased_person/place_of_death	/m/030qb3t
/m/02lf0c	/people/person/nationality	/m/06npd
/m/018grr	/base/popstra/celebrity/friendship./base/popstra/friendship/participant	/m/04t2l2
/m/0275n3y	/award/award_ceremony/awards_presented./award/award_honor/honored_for	/m/01ry_x
/m/026n4h6	/film/film/language	/m/02h40lc
/m/049w1q	/film/film/release_date_s./film/film_regional_release_date/film_release_region	/m/0h7x
/m/019pm_	/award/award_nominee/award_nominations./award/award_nomination/award_nominee	/m/01chc7
/m/01gsrl	/government/legislative_session/members./government/government_position_held/district_represented	/m/0498y
/m/059j4x	/people/person/profession	/m/0dxtg
/m/0276jmv	/people/person/spouse_s./people/marriage/type_of_union	/m/04ztj
/m/025vl4m	/award/award_nominee/award_nominations./award/award_nomination/award_nominee	/m/026b7bz
/m/071t0	/olympics/olympic_sport/athletes./olympics/olympic_athlete_affiliation/country	/m/07f1x
/m/08swgx	/award/award_nominee/award_nominations./award/award_nomination/award_nominee	/m/015t56
/m/05p09dd	/film/film/genre	/m/02l7c8
/m/04bdxl	/award/award_winner/awards_won./award/award_honor/award_winner	/m/05k2s_
/m/0266r6h	/film/actor/film./film/performance/film	/m/0gvvf4j
/m/047xyn	/award/award_category/winners./award/award_honor/award_winner	/m/03vrp
/m/02mhfy	/people/person/spouse_s./people/marriage/type_of_union	/m/04ztj
/m/049m19	/people/person/gender	/m/05zppz
/m/01vdm0	/music/performance_role/track_performances./music/track_contribution/role	/m/05842k
/m/04bdxl	/award/award_winner/awards_won./award/award_honor/award_winner	/m/03zg2x
/m/01nn3m	/music/artist/track_contributions./music/track_contribution/role	/m/03gvt
/m/03q43g	/people/person/profession	/m/0dxtg
/m/0bdwqv	/award/award_category/winners./award/award_honor/award_winner	/m/0b_dy
/m/01c9dd	/award/award_category/winners./award/award_honor/ceremony	/m/013b2h
/m/03j6_5	/soccer/football_team/current_roster./sports/sports_team_roster/position	/m/02_j1w
/m/0bpm4yw	/film/film/release_date_s./film/film_regional_release_date/film_release_region	/m/03gj2
/m/07f0tw	/people/person/nationality	/m/03rk0
/m/055c8	/award/award_nominee/award_nominations./award/award_nomination/award_nominee	/m/0127m7
/m/02wgbb	/film/film/language	/m/02h40lc
/m/0l14_3	/music/performance_role/track_performances./music/track_contribution/role	/m/0xzly
/m/06k02	/music/artist/track_contributions./music/track_contribution/role	/m/01v1d8
/m/013pk3	/people/person/spouse_s./people/marriage/type_of_union	/m/04ztj
/m/01qscs	/award/award_nominee/award_nominations./award/award_nomination/award_nominee	/m/03vgp7
/m/043tz0c	/film/film/other_crew./film/film_crew_gig/film_crew_role	/m/09zzb8
/m/040db	/influence/influence_node/influenced_by	/m/081k8
/m/018ljb	/olympics/olympic_games/sports	/m/0crlz
/m/03jht	/people/person/spouse_s./people/marriage/type_of_union	/m/04ztj
/m/03yj_0n	/people/person/gender	/m/05zppz
/m/025ts_z	/film/film/executive_produced_by	/m/059j4x
/m/013zdg	/education/educational_degree/people_with_this_degree./education/education/institution	/m/037njl
/m/01xqw	/music/performance_role/regular_performances./music/group_membership/role	/m/07brj
/m/0b76t12	/award/award_winning_work/awards_won./award/award_honor/award_winner	/m/049k07
/m/0b455l	/people/person/profession	/m/0dxtg
/m/0bxqq	/location/us_county/county_seat	/m/07bcn
/m/02lf70	/people/person/languages	/m/064_8sq
/m/0k269	/people/person/gender	/m/05zppz
/m/0x67	/people/ethnicity/people	/m/03sww
/m/0bh8yn3	/film/film/other_crew./film/film_crew_gig/film_crew_role	/m/09zzb8
/m/04ztj	/people/marriage_union_type/unions_of_this_type./people/marriage/location_of_ceremony	/m/0fs29
/m/0nh0f	/location/location/time_zones	/m/02fqwt
/m/021mlp	/film/actor/film./film/performance/film	/m/0k4kk
/m/0dwt5	/music/performance_role/track_performances./music/track_contribution/role	/m/01vnt4
/m/019n8z	/olympics/olympic_games/sports	/m/09f6b
/m/02rgz4	/people/person/spouse_s./people/marriage/type_of_union	/m/04ztj
/m/01c22t	/film/film/release_date_s./film/film_regional_release_date/film_release_region	/m/05qhw
/m/02_xgp2	/education/educational_degree/people_with_this_degree./education/education/institution	/m/0dplh
/m/07cn2c	/people/person/profession	/m/0dxtg
/m/02_j1w	/sports/sports_position/players./sports/sports_team_roster/team	/m/0177gl
/m/03fbb6	/award/award_nominee/award_nominations./award/award_nomination/award	/m/09sb52
/m/03xf_m	/film/film/production_companies	/m/016tw3
/m/011yhm	/film/film/edited_by	/m/02kxbwx
/m/054krc	/award/award_category/winners./award/award_honor/award_winner	/m/012201
/m/0d05w3	/location/location/adjoin_s./location/adjoining_relationship/adjoins	/m/016zwt
/m/03_dj	/people/person/place_of_birth	/m/02cft
/m/03jht	/influence/influence_node/influenced_by	/m/07dnx
/m/0gps0z	/people/person/places_lived./people/place_lived/location	/m/02hrh0_
/m/03_wj_	/award/award_nominee/award_nominations./award/award_nomination/award	/m/09sb52
/m/025sc50	/music/genre/artists	/m/03q2t9
/m/01qbjg	/people/person/place_of_birth	/m/030qb3t
/m/0b4lkx	/award/award_winning_work/awards_won./award/award_honor/award_winner	/m/01tcf7
/m/0h14ln	/film/film/other_crew./film/film_crew_gig/film_crew_role	/m/0dxtw
/m/03rk0	/location/location/contains	/m/03q6zc
/m/0372p	/people/person/profession	/m/01l5t6
/m/02l7c8	/media_common/netflix_genre/titles	/m/02_nsc
/m/02825kb	/film/film/other_crew./film/film_crew_gig/film_crew_role	/m/09vw2b7
/m/0cqhk0	/award/award_category/winners./award/award_honor/award_winner	/m/0m66w
/m/02s8qk	/education/university/local_tuition./measurement_unit/dated_money_value/currency	/m/09nqf
/m/054ky1	/award/award_category/winners./award/award_honor/award_winner	/m/06mr6
/m/02h30z	/education/university/domestic_tuition./measurement_unit/dated_money_value/currency	/m/09nqf
/m/0154qm	/award/award_winner/awards_won./award/award_honor/award_winner	/m/015t56
/m/02lf70	/award/award_nominee/award_nominations./award/award_nomination/award_nominee	/m/02lgfh
/m/023361	/people/deceased_person/place_of_death	/m/0k049
/m/0ym17	/education/educational_institution/students_graduates./education/education/major_field_of_study	/m/0db86
/m/02q636	/business/business_operation/operating_income./measurement_unit/dated_money_value/currency	/m/09nqf
/m/0dwt5	/music/performance_role/track_performances./music/track_contribution/role	/m/02dlh2
/m/0x0d	/sports/sports_team/sport	/m/018jz
/m/03hrz	/travel/travel_destination/climate./travel/travel_destination_monthly_climate/month	/m/05cw8
/m/02_nsc	/film/film/music	/m/0150t6
/m/07p12s	/film/film/other_crew./film/film_crew_gig/film_crew_role	/m/01vx2h
/m/0dbpyd	/award/award_winner/awards_won./award/award_honor/award_winner	/m/05vtbl
/m/0194xc	/government/politician/government_positions_held./government/government_position_held/legislative_sessions	/m/06r713
/m/0dbpyd	/tv/tv_producer/programs_produced./tv/tv_producer_term/program	/m/0170k0
/m/039wsf	/people/person/spouse_s./people/marriage/type_of_union	/m/04ztj
/m/024mpp	/film/film/release_date_s./film/film_regional_release_date/film_release_region	/m/04gzd
/m/06sfk6	/film/film/other_crew./film/film_crew_gig/film_crew_role	/m/09zzb8
/m/015c2f	/award/award_nominee/award_nominations./award/award_nomination/award_nominee	/m/0m66w
/m/02rb84n	/film/film/other_crew./film/film_crew_gig/film_crew_role	/m/0ch6mp2
/m/07bcn	/base/petbreeds/city_with_dogs/top_breeds./base/petbreeds/dog_city_relationship/dog_breed	/m/01_gx_
/m/015jr	/location/location/adjoin_s./location/adjoining_relationship/adjoins	/m/050l8
/m/017gl1	/award/award_winning_work/awards_won./award/award_honor/honored_for	/m/027m5wv
/m/064vjs	/olympics/olympic_sport/athletes./olympics/olympic_athlete_affiliation/country	/m/0ctw_b
/m/03jvmp	/award/award_nominee/award_nominations./award/award_nomination/award_nominee	/m/01w92
/m/024rgt	/film/film_distributor/films_distributed./film/film_film_distributor_relationship/film	/m/048scx
/m/01vvydl	/base/schemastaging/person_extra/net_worth./measurement_unit/dated_money_value/currency	/m/09nqf
/m/03d2k	/people/person/profession	/m/0nbcg
/m/01rxw	/location/statistical_region/gni_per_capita_in_ppp_dollars./measurement_unit/dated_money_value/currency	/m/09nqf
/m/0h5jg5	/people/person/profession	/m/0dxtg
/m/03vrp	/people/person/profession	/m/0cbd2
/m/014mlp	/education/educational_degree/people_with_this_degree./education/education/student	/m/01gj8_
/m/04ddm4	/film/film/other_crew./film/film_crew_gig/film_crew_role	/m/01pvkk
/m/03mg3l	/soccer/football_team/current_roster./soccer/football_roster_position/position	/m/02_j1w
/m/0bq2g	/award/award_winner/awards_won./award/award_honor/award_winner	/m/03t0k1
/m/019f2f	/award/award_nominee/award_nominations./award/award_nomination/award	/m/02x4x18
/m/0flw6	/people/person/place_of_birth	/m/030qb3t
/m/0b7l4x	/film/film/other_crew./film/film_crew_gig/film_crew_role	/m/089g0h
/m/06f32	/location/location/adjoin_s./location/adjoining_relationship/adjoins	/m/0d05w3
/m/04hgpt	/location/location/time_zones	/m/02hcv8
/m/027f7dj	/film/actor/film./film/performance/film	/m/03hp2y1
/m/019pm_	/base/popstra/celebrity/dated./base/popstra/dated/participant	/m/01p4vl
/m/07ym0	/people/person/profession	/m/0cbd2
/m/0gkd1	/music/instrument/instrumentalists	/m/019389
/m/0184dt	/film/director/film	/m/0bpm4yw
/m/03m9c8	/award/award_winner/awards_won./award/award_honor/award_winner	/m/07h07
/m/0pc62	/film/film/genre	/m/07s9rl0
/m/015882	/base/schemastaging/person_extra/net_worth./measurement_unit/dated_money_value/currency	/m/09nqf
/m/0ff3y	/people/person/profession	/m/0cbd2
/m/01mwsnc	/music/group_member/membership./music/group_membership/role	/m/02k84w
/m/02l101	/award/award_nominee/award_nominations./award/award_nomination/award	/m/0789_m
/m/070j61	/film/director/film	/m/05h43ls
/m/01p4vl	/award/award_nominee/award_nominations./award/award_nomination/nominated_for	/m/02bqvs
/m/07t3gd	/business/job_title/people_with_this_title./business/employment_tenure/company	/m/04hgpt
/m/0jqzt	/film/film/production_companies	/m/016tw3
/m/01bgqh	/award/award_category/winners./award/award_honor/ceremony	/m/02cg41
/m/02sgy	/music/performance_role/track_performances./music/track_contribution/role	/m/01xqw
/m/011ysn	/film/film/language	/m/02h40lc
/m/07tgn	/education/educational_institution/students_graduates./education/education/student	/m/01hb6v
/m/027xx3	/education/educational_institution/students_graduates./education/education/major_field_of_study	/m/037mh8
/m/01vyp_	/people/person/spouse_s./people/marriage/type_of_union	/m/04ztj
/m/02q0v8n	/film/film/language	/m/02h40lc
/m/01pbs9w	/people/person/profession	/m/0nbcg
/m/03_xj	/location/statistical_region/gdp_nominal./measurement_unit/dated_money_value/currency	/m/09nqf
/m/02_j1w	/sports/sports_position/players./sports/sports_team_roster/team	/m/08vk_r
/m/02_j1w	/sports/sports_position/players./sports/sports_team_roster/team	/m/014nzp
/m/04lqvlr	/film/film/country	/m/03rjj
/m/033pf1	/film/film/genre	/m/05p553
/m/02_j1w	/sports/sports_position/players./sports/sports_team_roster/team	/m/043t1s
/m/01j6t0	/medicine/symptom/symptom_of	/m/02bft
/m/0ckrnn	/film/film/language	/m/064_8sq
/m/04svwx	/film/film/genre	/m/05p553
/m/0bsnm	/education/educational_institution/students_graduates./education/education/major_field_of_study	/m/02lp1
/m/04wvhz	/award/award_winner/awards_won./award/award_honor/award_winner	/m/0ds2sb
/m/08y2fn	/tv/tv_program/languages	/m/02h40lc
/m/05mt_q	/award/award_nominee/award_nominations./award/award_nomination/award	/m/01c9dd
/m/0nhr5	/location/location/adjoin_s./location/adjoining_relationship/adjoins	/m/0nh57
/m/033qdy	/film/film/genre	/m/07s9rl0
/m/036jb	/award/award_nominee/award_nominations./award/award_nomination/award_nominee	/m/02vtnf
/m/02jxkw	/people/person/gender	/m/05zppz
/m/047yc	/location/statistical_region/gni_per_capita_in_ppp_dollars./measurement_unit/dated_money_value/currency	/m/09nqf
/m/07kc_	/music/performance_role/track_performances./music/track_contribution/role	/m/0l14md
/m/086sj	/base/popstra/celebrity/breakup./base/popstra/breakup/participant	/m/01n5309
/m/01cpqk	/film/actor/film./film/performance/film	/m/0sxns
/m/02bj6k	/film/actor/film./film/performance/film	/m/0gkz15s
/m/02my3z	/people/person/profession	/m/0cbd2
/m/0329qp	/soccer/football_team/current_roster./soccer/football_roster_position/position	/m/0dgrmp
/m/040njc	/award/award_category/nominees./award/award_nomination/nominated_for	/m/03cw411
/m/01jpmpv	/award/award_nominee/award_nominations./award/award_nomination/award	/m/054ks3
/m/02pzck	/people/person/profession	/m/0dxtg
/m/02vtnf	/award/award_nominee/award_nominations./award/award_nomination/award_nominee	/m/036jb
/m/032sl_	/film/film/other_crew./film/film_crew_gig/film_crew_role	/m/09zzb8
/m/0509bl	/award/award_nominee/award_nominations./award/award_nomination/award_nominee	/m/0blbxk
/m/04wg38	/people/person/gender	/m/05zppz
/m/03rjj	/location/location/contains	/m/015m08
/m/09vzz	/education/educational_institution/students_graduates./education/education/major_field_of_study	/m/088tb
/m/0bq2g	/celebrities/celebrity/celebrity_friends./celebrities/friendship/friend	/m/01hcj2
/m/0fq7dv_	/film/film/release_date_s./film/film_regional_release_date/film_release_region	/m/03gj2
/m/02vr3gz	/film/film/release_date_s./film/film_regional_release_date/film_release_region	/m/06npd
/m/027ct7c	/film/film/genre	/m/05p553
/m/02yvct	/award/award_winning_work/awards_won./award/award_honor/award_winner	/m/058kqy
/m/03_6y	/award/award_nominee/award_nominations./award/award_nomination/award_nominee	/m/01pgzn_
/m/0g7vxv	/soccer/football_player/current_team./sports/sports_team_roster/team	/m/01kckd
/m/0194xc	/government/politician/government_positions_held./government/government_position_held/legislative_sessions	/m/02bqm0
/m/0rd5k	/location/location/time_zones	/m/02hcv8
/m/041rx	/people/ethnicity/people	/m/01t6b4
/m/040vk98	/award/award_category/winners./award/award_honor/award_winner	/m/01963w
/m/017z88	/education/educational_institution/students_graduates./education/education/student	/m/02w29z
/m/02ywhz	/award/award_ceremony/awards_presented./award/award_honor/award_winner	/m/0b6mgp_
/m/01ffx4	/film/film/genre	/m/07s9rl0
/m/0kv9d3	/film/film/other_crew./film/film_crew_gig/film_crew_role	/m/02r96rf
/m/0p_pd	/people/person/places_lived./people/place_lived/location	/m/06yxd
/m/0hd7j	/organization/endowed_organization/endowment./measurement_unit/dated_money_value/currency	/m/09nqf
/m/0drnwh	/film/film/production_companies	/m/05rrtf
/m/02r8hh_	/film/film/release_date_s./film/film_regional_release_date/film_release_region	/m/06c1y
/m/018n6m	/award/award_nominee/award_nominations./award/award_nomination/award_nominee	/m/01vvydl
/m/0h9qh	/media_common/netflix_genre/titles	/m/02bqxb
/m/035d1m	/olympics/olympic_sport/athletes./olympics/olympic_athlete_affiliation/country	/m/0jgd
/m/01grmk	/government/legislative_session/members./government/government_position_held/district_represented	/m/05fjf
/m/02g87m	/award/award_winner/awards_won./award/award_honor/award_winner	/m/049k07
/m/07s9rl0	/media_common/netflix_genre/titles	/m/0gy0l_
/m/0gm34	/award/award_nominee/award_nominations./award/award_nomination/award	/m/0bdwqv
/m/07cbs	/government/politician/government_positions_held./government/government_position_held/basic_title	/m/0fkvn
/m/077rj	/award/award_nominee/award_nominations./award/award_nomination/award	/m/0gqz2
/m/01m42d0	/film/actor/film./film/performance/film	/m/02sfnv
/m/03jht	/people/person/profession	/m/0cbd2
/m/03ntbmw	/film/film/language	/m/02h40lc
/m/0gr4k	/award/award_category/nominees./award/award_nomination/nominated_for	/m/03s9kp
/m/057xkj_	/american_football/football_team/current_roster./sports/sports_team_roster/position	/m/05zm34
/m/014v6f	/film/actor/film./film/performance/film	/m/0f7hw
/m/016tb7	/award/award_nominee/award_nominations./award/award_nomination/award	/m/09qj50
/m/03hy3g	/award/award_nominee/award_nominations./award/award_nomination/award	/m/040njc
/m/0yls9	/education/educational_institution/students_graduates./education/education/major_field_of_study	/m/01lhy
/m/01xqw	/music/performance_role/regular_performances./music/group_membership/role	/m/0g33q
/m/0n5j_	/location/location/time_zones	/m/02hcv8
/m/04nfpk	/sports/sports_position/players./sports/sports_team_roster/team	/m/04vn5
/m/01pf21	/base/schemastaging/organization_extra/phone_number./base/schemastaging/phone_sandbox/service_language	/m/02h40lc
/m/0gkd1	/music/performance_role/track_performances./music/track_contribution/role	/m/01vdm0
/m/019l68	/film/actor/film./film/performance/film	/m/06rzwx
/m/01w02sy	/people/person/places_lived./people/place_lived/location	/m/0d6lp
/m/01xqw	/music/performance_role/track_performances./music/track_contribution/role	/m/0dwt5
/m/01x53m	/people/person/languages	/m/02bv9
/m/02rnns	/sports/pro_athlete/teams./sports/sports_team_roster/team	/m/0j46b
/m/07s8r0	/award/award_nominee/award_nominations./award/award_nomination/award	/m/0bfvw2
/m/06q07	/business/business_operation/revenue./measurement_unit/dated_money_value/currency	/m/09nqf
/m/07z542	/people/person/gender	/m/05zppz
/m/02x2khw	/sports/sports_league_draft/picks./sports/sports_league_draft_pick/school	/m/02gr81
/m/027f7dj	/base/schemastaging/person_extra/net_worth./measurement_unit/dated_money_value/currency	/m/09nqf
/m/021bk	/award/award_nominee/award_nominations./award/award_nomination/award_nominee	/m/073749
/m/031zkw	/people/person/spouse_s./people/marriage/type_of_union	/m/04ztj
/m/0151w_	/base/popstra/celebrity/canoodled./base/popstra/canoodled/participant	/m/05r5w
/m/0cbkc	/people/person/places_lived./people/place_lived/location	/m/05qtj
/m/0m3gy	/film/film/release_date_s./film/film_regional_release_date/film_release_region	/m/082fr
/m/0bs5k8r	/film/film/film_format	/m/0cj16
/m/01zhs3	/soccer/football_team/current_roster./soccer/football_roster_position/position	/m/0dgrmp
/m/04smdd	/film/film/cinematography	/m/05dppk
/m/0gkz15s	/film/film/release_date_s./film/film_regional_release_date/film_release_region	/m/0f8l9c
/m/02dlh2	/music/performance_role/regular_performances./music/group_membership/role	/m/0l14j_
/m/01j5ql	/film/film/genre	/m/02n4kr
/m/07ldhs	/people/person/places_lived./people/place_lived/location	/m/030qb3t
/m/0h5f5n	/people/person/profession	/m/0dxtg
/m/034q3l	/award/award_nominee/award_nominations./award/award_nomination/award	/m/0789_m
/m/03cglm	/award/award_nominee/award_nominations./award/award_nomination/award_nominee	/m/05vsxz
/m/018ctl	/olympics/olympic_games/participating_countries	/m/03gj2
/m/040p3y	/soccer/football_team/current_roster./soccer/football_roster_position/position	/m/02_j1w
/m/02h4rq6	/education/educational_degree/people_with_this_degree./education/education/major_field_of_study	/m/01lj9
/m/0h1m9	/people/person/spouse_s./people/marriage/type_of_union	/m/04ztj
/m/04p5cr	/tv/tv_program/genre	/m/05p553
/m/01dhmw	/people/person/profession	/m/0cbd2
/m/02qkt	/location/location/contains	/m/06c1y
/m/09qvf4	/award/award_category/winners./award/award_honor/ceremony	/m/07y9ts
/m/03205_	/education/university/domestic_tuition./measurement_unit/dated_money_value/currency	/m/09nqf
/m/04ztj	/people/marriage_union_type/unions_of_this_type./people/marriage/location_of_ceremony	/m/06_kh
/m/041rx	/people/ethnicity/people	/m/015_30
/m/0bl06	/film/film/genre	/m/07s9rl0
/m/0ccd3x	/award/award_winning_work/awards_won./award/award_honor/award_winner	/m/03thw4
/m/03k7bd	/award/award_nominee/award_nominations./award/award_nomination/award	/m/0bdwqv
/m/021vwt	/award/award_nominee/award_nominations./award/award_nomination/award_nominee	/m/02ch1w
/m/01hw5kk	/film/film/production_companies	/m/0kx4m
/m/0jbp0	/award/award_nominee/award_nominations./award/award_nomination/award	/m/0bdwqv
/m/07ghv5	/film/film/dubbing_performances./film/dubbing_performance/actor	/m/08p1gp
/m/025sc50	/music/genre/artists	/m/044gyq
/m/03h_9lg	/award/award_nominee/award_nominations./award/award_nomination/award_nominee	/m/01w9wwg
/m/0151w_	/award/award_winner/awards_won./award/award_honor/award_winner	/m/05fnl9
/m/05vsxz	/award/award_nominee/award_nominations./award/award_nomination/award_nominee	/m/020_95
/m/0fpzt5	/people/person/places_lived./people/place_lived/location	/m/0kcw2
/m/023sng	/people/person/profession	/m/0dxtg
/m/02_jkc	/award/award_winner/awards_won./award/award_honor/award_winner	/m/01r7pq
/m/0227vl	/base/popstra/celebrity/canoodled./base/popstra/canoodled/participant	/m/039bpc
/m/09wj5	/film/actor/film./film/performance/film	/m/02z3r8t
/m/04cw0j	/award/award_winner/awards_won./award/award_honor/award_winner	/m/0b7xl8
/m/0cc8q3	/base/marchmadness/ncaa_basketball_tournament/seeds./base/marchmadness/ncaa_tournament_seed/team	/m/02pjzvh
/m/0l2tk	/education/educational_institution/students_graduates./education/education/major_field_of_study	/m/02h40lc
/m/0fthdk	/film/actor/film./film/performance/film	/m/0cfhfz
/m/04n52p6	/film/film/other_crew./film/film_crew_gig/film_crew_role	/m/0d2b38
/m/04j13sx	/award/award_winning_work/awards_won./award/award_honor/award	/m/02w_6xj
/m/0889x	/people/person/spouse_s./people/marriage/type_of_union	/m/04ztj
/m/0x67	/people/ethnicity/people	/m/04y79_n
/m/01chc7	/award/award_nominee/award_nominations./award/award_nomination/award_nominee	/m/02js9p
/m/0yzvw	/film/film/release_date_s./film/film_regional_release_date/film_release_region	/m/0d0vqn
/m/03b3j	/sports/sports_team/roster./american_football/football_roster_position/position	/m/04nfpk
/m/0713r	/sports/sports_team/roster./baseball/baseball_roster_position/position	/m/02wszf
/m/0x0d	/baseball/baseball_team/team_stats./baseball/baseball_team_stats/season	/m/026fmqm
/m/02wkmx	/award/award_category/winners./award/award_honor/award_winner	/m/02kxbwx
/m/03mdt	/award/award_nominee/award_nominations./award/award_nomination/nominated_for	/m/03cv_gy
/m/02l4pj	/award/award_winner/awards_won./award/award_honor/award_winner	/m/02qgqt
/m/034qrh	/award/award_winning_work/awards_won./award/award_honor/award_winner	/m/0mdqp
/m/01s3vk	/film/film/other_crew./film/film_crew_gig/crewmember	/m/03r1pr
/m/0k2m6	/film/film/other_crew./film/film_crew_gig/film_crew_role	/m/09zzb8
/m/07rd7	/film/director/film	/m/027pfg
/m/01ffx4	/film/film/other_crew./film/film_crew_gig/film_crew_role	/m/09zzb8
/m/0789_m	/award/award_category/winners./award/award_honor/award_winner	/m/01tcf7
/m/0854hr	/award/award_nominee/award_nominations./award/award_nomination/nominated_for	/m/0b4lkx
/m/01bczm	/award/award_nominee/award_nominations./award/award_nomination/award	/m/02f716
/m/03mkk4	/education/educational_degree/people_with_this_degree./education/education/institution	/m/09kvv
/m/0yzvw	/film/film/release_date_s./film/film_regional_release_date/film_release_region	/m/0jgd
/m/0b05xm	/award/award_nominee/award_nominations./award/award_nomination/nominated_for	/m/07g9f
/m/08cfr1	/film/film/story_by	/m/049gc
/m/01v0fn1	/award/award_nominee/award_nominations./award/award_nomination/award_nominee	/m/01pbxb
/m/01v9l67	/award/award_winner/awards_won./award/award_honor/award_winner	/m/02ck7w
/m/04cw0j	/award/award_nominee/award_nominations./award/award_nomination/award_nominee	/m/0l6qt
/m/0fphgb	/award/award_nominated_work/award_nominations./award/award_nomination/nominated_for	/m/03nx8mj
/m/071t0	/olympics/olympic_sport/athletes./olympics/olympic_athlete_affiliation/country	/m/0jgd
/m/07l50vn	/film/film/film_format	/m/0cj16
/m/0cqt41	/sports/professional_sports_team/draft_picks./sports/sports_league_draft_pick/school	/m/0jkhr
/m/0f8l9c	/location/statistical_region/religions./location/religion_percentage/religion	/m/0c8wxp
/m/02lg3y	/award/award_nominee/award_nominations./award/award_nomination/award_nominee	/m/02lf70
/m/014l6_	/film/film/estimated_budget./measurement_unit/dated_money_value/currency	/m/09nqf
/m/01b7lc	/organization/organization/headquarters./location/mailing_address/state_province_region	/m/01n7q
/m/03r1pr	/award/award_winner/awards_won./award/award_honor/award_winner	/m/027rwmr
/m/081pw	/military/military_conflict/combatants./military/military_combatant_group/combatants	/m/06npd
/m/04lqvlr	/film/film/other_crew./film/film_crew_gig/film_crew_role	/m/09zzb8
/m/01dw4q	/award/award_nominee/award_nominations./award/award_nomination/award_nominee	/m/03zqc1
/m/0dtzkt	/film/film/genre	/m/0d2rhq
/m/011yhm	/award/award_winning_work/awards_won./award/award_honor/award	/m/02x4x18
/m/0y3_8	/music/genre/artists	/m/0137hn
/m/01r_t_	/award/award_nominee/award_nominations./award/award_nomination/award	/m/04zx08r
/m/0n228	/location/location/time_zones	/m/02hcv8
/m/02qyv3h	/film/film/release_date_s./film/film_regional_release_date/film_release_region	/m/05b4w
/m/023cjg	/film/film/genre	/m/07s9rl0
/m/080dfr7	/film/film/other_crew./film/film_crew_gig/film_crew_role	/m/09vw2b7
/m/04fhxp	/people/person/gender	/m/05zppz
/m/0c0tzp	/award/award_nominee/award_nominations./award/award_nomination/award_nominee	/m/076psv
/m/01tspc6	/film/actor/film./film/performance/film	/m/0bh8drv
/m/02yxbc	/film/film/language	/m/02h40lc
/m/09v0wy2	/award/award_category/nominees./award/award_nomination/nominated_for	/m/065ym0c
/m/06gb2q	/people/person/profession	/m/0dxtg
/m/024zq	/people/person/gender	/m/05zppz
/m/05jyb2	/tv/tv_program/languages	/m/02h40lc
/m/026mfs	/award/award_category/winners./award/award_honor/award_winner	/m/01n8gr
/m/01vvb4m	/award/award_nominee/award_nominations./award/award_nomination/award	/m/04kxsb
/m/08w7vj	/award/award_winner/awards_won./award/award_honor/award_winner	/m/02l6dy
/m/07brj	/music/performance_role/regular_performances./music/group_membership/group	/m/0d193h
/m/0266r6h	/film/actor/film./film/performance/film	/m/0gtsx8c
/m/0pc62	/film/film/other_crew./film/film_crew_gig/film_crew_role	/m/09vw2b7
/m/0gwgn1k	/film/film/release_date_s./film/film_regional_release_date/film_release_region	/m/06c1y
/m/02rg5rm	/soccer/football_team/current_roster./sports/sports_team_roster/position	/m/0dgrmp
/m/015t56	/award/award_nominee/award_nominations./award/award_nomination/award_nominee	/m/04w391
/m/03d2k	/people/person/languages	/m/02h40lc
/m/0f5xn	/film/actor/film./film/performance/film	/m/0hx4y
/m/02sgy	/music/performance_role/track_performances./music/track_contribution/role	/m/0319l
/m/06xj93	/soccer/football_team/current_roster./soccer/football_roster_position/position	/m/0dgrmp
/m/01q460	/education/educational_institution/school_type	/m/06cs1
/m/0287477	/film/film/other_crew./film/film_crew_gig/film_crew_role	/m/09vw2b7
/m/040b5k	/film/film/genre	/m/07s9rl0
/m/0gfsq9	/film/film/genre	/m/07s9rl0
/m/07zhjj	/tv/tv_program/regular_cast./tv/regular_tv_appearance/actor	/m/026zvx7
/m/021bk	/people/person/profession	/m/0dxtg
/m/0154j	/organization/organization_member/member_of./organization/organization_membership/organization	/m/02jxk
/m/0k0rf	/film/film/written_by	/m/01kt17
/m/07l2m	/sports/sports_team/roster./american_football/football_historical_roster_position/position_s	/m/05zm34
/m/07brj	/music/performance_role/track_performances./music/track_contribution/role	/m/0g2ff
/m/047p7fr	/film/film/release_date_s./film/film_regional_release_date/film_release_region	/m/06qd3
/m/05c46y6	/film/film/other_crew./film/film_crew_gig/film_crew_role	/m/0d2b38
/m/012yc	/music/genre/artists	/m/05mt_q
/m/02w29z	/film/actor/film./film/performance/film	/m/0cc97st
/m/02jxk	/user/ktrueman/default_domain/international_organization/member_states	/m/0154j
/m/02ylg6	/film/film/release_date_s./film/film_regional_release_date/film_release_region	/m/04gzd
/m/06sks6	/olympics/olympic_games/sports	/m/0486tv
/m/01w7nwm	/people/person/gender	/m/05zppz
/m/0lkr7	/award/award_nominee/award_nominations./award/award_nomination/award	/m/09sdmz
/m/027qgy	/film/film/genre	/m/02l7c8
/m/07ldhs	/award/award_nominee/award_nominations./award/award_nomination/award_nominee	/m/07swvb
/m/0gkr9q	/award/award_category/winners./award/award_honor/award_winner	/m/05m9f9
/m/02zmh5	/people/person/gender	/m/05zppz
/m/07xpm	/education/educational_institution/students_graduates./education/education/major_field_of_study	/m/04rjg
/m/0bq8tmw	/film/film/release_date_s./film/film_regional_release_date/film_release_region	/m/0chghy
/m/03yvf2	/film/film/release_date_s./film/film_regional_release_date/film_release_region	/m/06npd
/m/062zm5h	/film/film/release_date_s./film/film_regional_release_date/film_release_region	/m/0ctw_b
/m/02yw26	/music/genre/parent_genre	/m/03lty
/m/0147dk	/base/schemastaging/person_extra/net_worth./measurement_unit/dated_money_value/currency	/m/09nqf
/m/043n0v_	/film/film/other_crew./film/film_crew_gig/film_crew_role	/m/02r96rf
/m/02fgdx	/education/educational_institution/students_graduates./education/education/student	/m/02kxwk
/m/06x68	/baseball/baseball_team/team_stats./baseball/baseball_team_stats/season	/m/027pwzc
/m/0b6mgp_	/award/award_nominee/award_nominations./award/award_nomination/nominated_for	/m/0dnqr
/m/0jqkh	/award/award_winning_work/awards_won./award/award_honor/award	/m/02w_6xj
/m/0mbhr	/people/person/spouse_s./people/marriage/type_of_union	/m/04ztj
/m/0jxh9	/location/location/adjoin_s./location/adjoining_relationship/adjoins	/m/0jrtv
/m/0gl6x	/education/educational_institution/students_graduates./education/education/major_field_of_study	/m/01lj9
/m/07cbs	/people/person/spouse_s./people/marriage/type_of_union	/m/04ztj
/m/04vn5	/sports/sports_team/roster./american_football/football_roster_position/position	/m/04nfpk
/m/0fqt1ns	/film/film/executive_produced_by	/m/079vf
/m/02_jkc	/award/award_winner/awards_won./award/award_honor/award_winner	/m/02qmncd
/m/07yvsn	/film/film/other_crew./film/film_crew_gig/film_crew_role	/m/01pvkk
/m/04sylm	/education/educational_institution/students_graduates./education/education/student	/m/01x1fq
/m/016nff	/people/person/spouse_s./people/marriage/type_of_union	/m/04ztj
/m/0f5xn	/film/actor/film./film/performance/film	/m/0dfw0
/m/01p4vl	/award/award_nominee/award_nominations./award/award_nomination/award_nominee	/m/015t56
/m/0645k5	/film/film/story_by	/m/0yxl
/m/06dn58	/award/award_nominee/award_nominations./award/award_nomination/award	/m/0bs0bh
/m/07z2lx	/award/award_category/winners./award/award_honor/award_winner	/m/05m9f9
/m/03kbb8	/people/person/place_of_birth	/m/030qb3t
/m/01vw20h	/celebrities/celebrity/celebrity_friends./celebrities/friendship/friend	/m/0bq2g
/m/0bq8tmw	/film/film/genre	/m/05p553
/m/0184jw	/award/award_nominee/award_nominations./award/award_nomination/nominated_for	/m/011yqc
/m/02v4vl	/soccer/football_team/current_roster./soccer/football_roster_position/position	/m/0dgrmp
/m/0f5xn	/award/award_nominee/award_nominations./award/award_nomination/award	/m/02x8n1n
/m/040nwr	/people/person/languages	/m/064_8sq
/m/03gj2	/location/location/adjoin_s./location/adjoining_relationship/adjoins	/m/0h7x
/m/0202p_	/people/person/gender	/m/05zppz
/m/021p26	/soccer/football_team/current_roster./soccer/football_roster_position/position	/m/0dgrmp
/m/01qscs	/award/award_winner/awards_won./award/award_honor/award_winner	/m/04smkr
/m/016tt2	/award/award_nominee/award_nominations./award/award_nomination/nominated_for	/m/03bdkd
/m/0382m4	/people/person/spouse_s./people/marriage/type_of_union	/m/04ztj
/m/05mkhs	/award/award_nominee/award_nominations./award/award_nomination/award_nominee	/m/0315q3
/m/01r7pq	/award/award_nominee/award_nominations./award/award_nomination/award	/m/025m8y
/m/09sb52	/award/award_category/nominees./award/award_nomination/nominated_for	/m/03s9kp
/m/0gtsx8c	/film/film/release_date_s./film/film_regional_release_date/film_release_region	/m/0b90_r
/m/078ym8	/base/aareas/schema/administrative_area/administrative_parent	/m/0f8l9c
/m/01nkt	/food/food/nutrients./food/nutrition_fact/nutrient	/m/09pbb
/m/01ffx4	/film/film/genre	/m/04rlf
/m/087yty	/people/person/gender	/m/05zppz
/m/072bb1	/award/award_winner/awards_won./award/award_honor/award_winner	/m/0cj36c
/m/0jqj5	/film/film/genre	/m/07s9rl0
/m/02zj61	/people/person/profession	/m/0cbd2
/m/05zr0xl	/award/award_winning_work/awards_won./award/award_honor/award	/m/0cqhk0
/m/0164y7	/award/award_nominee/award_nominations./award/award_nomination/award	/m/0gqz2
/m/03j367r	/people/person/spouse_s./people/marriage/type_of_union	/m/04ztj
/m/0b13yt	/sports/sports_position/players./sports/sports_team_roster/team	/m/01y49
/m/07b1gq	/award/award_winning_work/awards_won./award/award_honor/honored_for	/m/04cbbz
/m/0b85mm	/film/film/country	/m/0f8l9c
/m/015fr	/military/military_combatant/military_conflicts./military/military_combatant_group/combatants	/m/0f8l9c
/m/0170k0	/tv/tv_program/program_creator	/m/05vtbl
/m/0gtv7pk	/film/film/release_date_s./film/film_regional_release_date/film_release_region	/m/03rjj
/m/070g7	/film/film/language	/m/02h40lc
/m/02lf1j	/film/actor/film./film/performance/film	/m/0pvms
/m/03ldxq	/award/award_winner/awards_won./award/award_honor/award_winner	/m/02qssrm
/m/012mzw	/business/business_operation/operating_income./measurement_unit/dated_money_value/currency	/m/09nqf
/m/059g4	/location/location/contains	/m/0b90_r
/m/03m3nzf	/award/award_nominee/award_nominations./award/award_nomination/award_nominee	/m/03j367r
/m/02fgpf	/award/award_nominee/award_nominations./award/award_nomination/award	/m/026mmy
/m/0197tq	/people/person/profession	/m/0n1h
/m/0bvn25	/film/film/production_companies	/m/016tw3
/m/09n5b9	/government/government_office_category/officeholders./government/government_position_held/jurisdiction_of_office	/m/059_c
/m/02_j1w	/sports/sports_position/players./sports/sports_team_roster/team	/m/043y95
/m/02k_kn	/music/genre/artists	/m/03t852
/m/01dy7j	/award/award_nominee/award_nominations./award/award_nomination/award	/m/0cqhk0
/m/05ljv7	/music/performance_role/track_performances./music/track_contribution/role	/m/0dwt5
/m/011vx3	/people/person/profession	/m/01c72t
/m/03l6bs	/education/educational_institution/colors	/m/01g5v
/m/01qb5d	/film/film/production_companies	/m/016tt2
/m/048lv	/award/award_nominee/award_nominations./award/award_nomination/award_nominee	/m/031k24
/m/03205_	/business/business_operation/revenue./measurement_unit/dated_money_value/currency	/m/09nqf
/m/0cq86w	/film/film/release_date_s./film/film_regional_release_date/film_release_region	/m/0chghy
/m/01gsrl	/government/legislative_session/members./government/government_position_held/legislative_sessions	/m/01gsry
/m/05q_mg	/film/actor/dubbing_performances./film/dubbing_performance/language	/m/02h40lc
/m/07cbs	/people/person/profession	/m/0cbd2
/m/05z55	/food/food/nutrients./food/nutrition_fact/nutrient	/m/01sh2
/m/01qscs	/award/award_nominee/award_nominations./award/award_nomination/award_nominee	/m/04sx9_
/m/03xj05	/film/film/other_crew./film/film_crew_gig/film_crew_role	/m/0ch6mp2
/m/05cx7x	/award/award_nominee/award_nominations./award/award_nomination/award_nominee	/m/019pm_
/m/0d05w3	/location/location/contains	/m/01669t
/m/06z6r	/olympics/olympic_sport/athletes./olympics/olympic_athlete_affiliation/country	/m/0d0vqn
/m/07s5fz	/soccer/football_team/current_roster./sports/sports_team_roster/position	/m/02_j1w
/m/01kf5lf	/film/film/estimated_budget./measurement_unit/dated_money_value/currency	/m/09nqf
/m/04gzd	/location/statistical_region/gdp_nominal_per_capita./measurement_unit/dated_money_value/currency	/m/09nqf
/m/0bwfwpj	/film/film/story_by	/m/01xndd
/m/0gyh2wm	/film/film/genre	/m/07s9rl0
/m/01qg7c	/people/person/spouse_s./people/marriage/type_of_union	/m/04ztj
/m/01y9r2	/film/film/production_companies	/m/016tt2
/m/09p2r9	/award/award_ceremony/awards_presented./award/award_honor/honored_for	/m/01b_lz
/m/0776drd	/award/award_category/winners./award/award_honor/award_winner	/m/01r_t_
/m/023l9y	/music/artist/track_contributions./music/track_contribution/role	/m/02sgy
/m/0m3gy	/film/film/estimated_budget./measurement_unit/dated_money_value/currency	/m/09nqf
/m/0343h	/people/person/spouse_s./people/marriage/type_of_union	/m/04ztj
/m/0h953	/people/person/places_lived./people/place_lived/location	/m/0chrx
/m/01ps2h8	/award/award_nominee/award_nominations./award/award_nomination/nominated_for	/m/0466s8n
/m/017xm3	/people/person/profession	/m/0nbcg
/m/04qmr	/award/award_nominee/award_nominations./award/award_nomination/award	/m/02f716
/m/01ps2h8	/people/person/spouse_s./people/marriage/type_of_union	/m/04ztj
/m/083shs	/film/film/film_format	/m/07fb8_
/m/02bvt	/award/award_nominee/award_nominations./award/award_nomination/award_nominee	/m/0crx5w
/m/0dpqk	/people/person/spouse_s./people/marriage/type_of_union	/m/04ztj
/m/0myk8	/music/performance_role/track_performances./music/track_contribution/role	/m/04q7r
/m/032ft5	/government/legislative_session/members./government/government_position_held/legislative_sessions	/m/06r713
/m/066l3y	/people/person/profession	/m/0dxtg
/m/03xq0f	/film/film_distributor/films_distributed./film/film_film_distributor_relationship/film	/m/02qk3fk
/m/0cj2nl	/award/award_winner/awards_won./award/award_honor/award_winner	/m/08hsww
/m/040njc	/award/award_category/nominees./award/award_nomination/nominated_for	/m/05c46y6
/m/01cszh	/music/record_label/artist	/m/02h9_l
/m/0879bpq	/film/film/release_date_s./film/film_regional_release_date/film_release_region	/m/0b90_r
/m/060v34	/film/film/other_crew./film/film_crew_gig/film_crew_role	/m/09zzb8
/m/0l14md	/music/performance_role/regular_performances./music/group_membership/role	/m/05ljv7
/m/04ztj	/people/marriage_union_type/unions_of_this_type./people/marriage/location_of_ceremony	/m/0dbdy
/m/0pvms	/film/film/estimated_budget./measurement_unit/dated_money_value/currency	/m/09nqf
/m/06mj4	/award/award_nominee/award_nominations./award/award_nomination/award	/m/02f5qb
/m/01jsn5	/organization/endowed_organization/endowment./measurement_unit/dated_money_value/currency	/m/09nqf
/m/0c3kw	/award/award_nominee/award_nominations./award/award_nomination/award	/m/040vk98
/m/0488g9	/people/deceased_person/place_of_death	/m/030qb3t
/m/01z9_x	/music/artist/track_contributions./music/track_contribution/role	/m/02dlh2
/m/08n__5	/people/person/gender	/m/05zppz
/m/015c4g	/people/person/profession	/m/0dxtg
/m/06j8q_	/people/person/gender	/m/05zppz
/m/0h63q6t	/tv/tv_program/regular_cast./tv/regular_tv_appearance/actor	/m/021vwt
/m/01679d	/music/performance_role/track_performances./music/track_contribution/role	/m/0l14md
/m/01yk13	/award/award_nominee/award_nominations./award/award_nomination/award	/m/0bfvd4
/m/0nryt	/location/location/adjoin_s./location/adjoining_relationship/adjoins	/m/0nr_q
/m/04wvhz	/award/award_winner/awards_won./award/award_honor/award_winner	/m/0g2lq
/m/09qj50	/award/award_category/winners./award/award_honor/award_winner	/m/03zqc1
/m/02cttt	/education/educational_institution/students_graduates./education/education/student	/m/03swmf
/m/0gh65c5	/film/film/release_date_s./film/film_regional_release_date/film_release_region	/m/0f8l9c
/m/0gfsq9	/film/film/genre	/m/026ny
/m/016z7s	/film/film/film_production_design_by	/m/04kj2v
/m/03rwng	/award/award_nominee/award_nominations./award/award_nomination/award_nominee	/m/01rzqj
/m/01tz6vs	/film/film_subject/films	/m/047myg9
/m/051kd	/tv/tv_program/genre	/m/07s9rl0
/m/02qyntr	/award/award_category/nominees./award/award_nomination/nominated_for	/m/02d478
/m/02x0fs9	/film/film/other_crew./film/film_crew_gig/film_crew_role	/m/0ch6mp2
/m/0kv9d3	/film/film/other_crew./film/film_crew_gig/film_crew_role	/m/04pyp5
/m/07brj	/music/performance_role/track_performances./music/track_contribution/role	/m/02sgy
/m/01dy7j	/people/person/languages	/m/02h40lc
/m/0n3dv	/location/location/time_zones	/m/02fqwt
/m/0cqt41	/baseball/baseball_team/team_stats./baseball/baseball_team_stats/season	/m/025ygws
/m/0c2ry	/people/deceased_person/place_of_burial	/m/018mmj
/m/076tq0z	/film/film/language	/m/02h40lc
/m/05b4w	/base/aareas/schema/administrative_area/administrative_parent	/m/02j71
/m/02xhpl	/tv/tv_program/genre	/m/05p553
/m/0gffmn8	/film/film/release_date_s./film/film_regional_release_date/film_release_region	/m/0ctw_b
/m/0486tv	/olympics/olympic_sport/athletes./olympics/olympic_athlete_affiliation/country	/m/05b4w
/m/01g2q	/medicine/disease/notable_people_with_this_condition	/m/0484q
/m/02_j1w	/sports/sports_position/players./sports/sports_team_roster/team	/m/01kckd
/m/09dv0sz	/award/award_nominee/award_nominations./award/award_nomination/award_nominee	/m/019pm_
/m/03hp2y1	/film/film/other_crew./film/film_crew_gig/film_crew_role	/m/09vw2b7
/m/05dppk	/award/award_nominee/award_nominations./award/award_nomination/nominated_for	/m/011yxy
/m/01w724	/award/award_nominee/award_nominations./award/award_nomination/award	/m/01c92g
/m/0g_gl	/location/administrative_division/country	/m/0b90_r
/m/02h1rt	/people/person/nationality	/m/0ctw_b
/m/0crvfq	/award/award_winner/awards_won./award/award_honor/award_winner	/m/02p65p
/m/071t0	/olympics/olympic_sport/athletes./olympics/olympic_athlete_affiliation/country	/m/0ctw_b
/m/01bv8b	/award/award_winning_work/awards_won./award/award_honor/award_winner	/m/02dth1
/m/01fyzy	/people/person/gender	/m/05zppz
/m/01r_t_	/people/deceased_person/place_of_death	/m/07dfk
/m/05cx7x	/award/award_nominee/award_nominations./award/award_nomination/award_nominee	/m/01pgzn_
/m/022s1m	/people/person/gender	/m/05zppz
/m/0645k5	/film/film/release_date_s./film/film_regional_release_date/film_release_region	/m/0chghy
/m/04g5k	/location/statistical_region/gni_per_capita_in_ppp_dollars./measurement_unit/dated_money_value/currency	/m/09nqf
/m/025m8y	/award/award_category/winners./award/award_honor/award_winner	/m/06k02
/m/03rjj	/location/location/contains	/m/01tsq8
/m/05qbbfb	/film/film/other_crew./film/film_crew_gig/film_crew_role	/m/02r96rf
/m/01q415	/people/person/profession	/m/0cbd2
/m/0k9j_	/people/person/place_of_birth	/m/015zxh
/m/03hvk2	/education/university/local_tuition./measurement_unit/dated_money_value/currency	/m/09nqf
/m/03rk0	/location/location/contains	/m/02kxx1
/m/0bynt	/olympics/olympic_sport/athletes./olympics/olympic_athlete_affiliation/country	/m/0168t
/m/0123j6	/organization/organization/place_founded	/m/0bxbb
/m/031k24	/film/actor/film./film/performance/film	/m/03p2xc
/m/09pnw5	/award/award_ceremony/awards_presented./award/award_honor/honored_for	/m/01hqhm
/m/080nwsb	/film/film/estimated_budget./measurement_unit/dated_money_value/currency	/m/09nqf
/m/01xdxy	/film/film/production_companies	/m/0kk9v
/m/02y_lrp	/film/film/other_crew./film/film_crew_gig/film_crew_role	/m/02r96rf
/m/01vzz1c	/people/person/nationality	/m/03rk0
/m/03rhqg	/music/record_label/artist	/m/089tm
/m/0gs96	/award/award_category/winners./award/award_honor/ceremony	/m/02pgky2
/m/02m92h	/people/person/spouse_s./people/marriage/type_of_union	/m/04ztj
/m/01q_ph	/film/actor/film./film/performance/film	/m/04gv3db
/m/04w391	/award/award_nominee/award_nominations./award/award_nomination/award	/m/05p09zm
/m/012xdf	/people/person/spouse_s./people/marriage/type_of_union	/m/04ztj
/m/01j6t0	/medicine/symptom/symptom_of	/m/0h1n9
/m/0486tv	/olympics/olympic_sport/athletes./olympics/olympic_athlete_affiliation/country	/m/01nyl
/m/01z7_f	/award/award_nominee/award_nominations./award/award_nomination/award	/m/09sb52
/m/03l3ln	/award/award_nominee/award_nominations./award/award_nomination/award_nominee	/m/02wcx8c
/m/027pfg	/film/film/other_crew./film/film_crew_gig/film_crew_role	/m/0d2b38
/m/02qyxs5	/award/award_category/nominees./award/award_nomination/nominated_for	/m/02r8hh_
/m/06t74h	/award/award_nominee/award_nominations./award/award_nomination/award_nominee	/m/0227tr
/m/01mkn_d	/people/person/place_of_birth	/m/0k_q_
/m/0fqt1ns	/film/film/story_by	/m/079vf
/m/0ndwt2w	/film/film/estimated_budget./measurement_unit/dated_money_value/currency	/m/09nqf
/m/08sfxj	/film/film/other_crew./film/film_crew_gig/film_crew_role	/m/02r96rf
/m/02kxjx	/base/culturalevent/event/entity_involved	/m/01h3dj
/m/02q3bb	/people/person/profession	/m/0nbcg
/m/07q0g5	/people/person/spouse_s./people/marriage/spouse	/m/0382m4
/m/02t_h3	/film/film/film_format	/m/07fb8_
/m/0jmmn	/sports/sports_team/roster./basketball/basketball_roster_position/position	/m/01pv51
/m/02g87m	/award/award_winner/awards_won./award/award_honor/award_winner	/m/032wdd
/m/02_j1w	/sports/sports_position/players./sports/sports_team_roster/team	/m/02b1l7
/m/0gm34	/film/actor/film./film/performance/film	/m/05qm9f
/m/0bqdvt	/award/award_nominee/award_nominations./award/award_nomination/award_nominee	/m/016vg8
/m/085pr	/people/person/profession	/m/0dxtg
/m/0gs96	/award/award_category/winners./award/award_honor/ceremony	/m/073hkh
/m/0xnvg	/people/ethnicity/people	/m/04t2l2
/m/014j1m	/food/food/nutrients./food/nutrition_fact/nutrient	/m/01n78x
/m/055td_	/film/film/genre	/m/07s9rl0
/m/044mvs	/award/award_nominee/award_nominations./award/award_nomination/award_nominee	/m/03_wpf
/m/048s0r	/film/actor/film./film/performance/film	/m/04j14qc
/m/01n8_g	/people/person/gender	/m/05zppz
/m/025569	/base/aareas/schema/administrative_area/administrative_parent	/m/022_6
/m/0dyztm	/award/award_nominee/award_nominations./award/award_nomination/award_nominee	/m/02lfns
/m/0bwfwpj	/film/film/release_date_s./film/film_regional_release_date/film_release_region	/m/0chghy
/m/017z88	/education/educational_institution/students_graduates./education/education/student	/m/02wcx8c
/m/047fjjr	/film/film/release_date_s./film/film_regional_release_date/film_release_region	/m/06qd3
/m/0fjfh	/food/food/nutrients./food/nutrition_fact/nutrient	/m/014yzm
/m/03gt46z	/award/award_ceremony/awards_presented./award/award_honor/award_winner	/m/025vl4m
/m/050r1z	/film/film/production_companies	/m/031rp3
/m/0127m7	/film/actor/film./film/performance/film	/m/048scx
/m/043s3	/influence/influence_node/influenced_by	/m/05qmj
/m/04j0s3	/people/person/nationality	/m/03rk0
/m/06m_5	/base/aareas/schema/administrative_area/administrative_parent	/m/02j71
/m/01817f	/award/award_nominee/award_nominations./award/award_nomination/award	/m/01bgqh
/m/02_xgp2	/education/educational_degree/people_with_this_degree./education/education/major_field_of_study	/m/02j8z
/m/03bx2lk	/film/film/estimated_budget./measurement_unit/dated_money_value/currency	/m/09nqf
/m/0lp_cd3	/award/award_ceremony/awards_presented./award/award_honor/honored_for	/m/0h3mh3q
/m/013b2h	/award/award_ceremony/awards_presented./award/award_honor/award_winner	/m/01mxt_
/m/0bkj86	/education/educational_degree/people_with_this_degree./education/education/institution	/m/01lhdt
/m/0c3351	/media_common/netflix_genre/titles	/m/02q0k7v
/m/0127m7	/film/actor/film./film/performance/film	/m/02z9rr
/m/03rtmz	/government/legislative_session/members./government/government_position_held/district_represented	/m/05fjf
/m/02lfns	/award/award_nominee/award_nominations./award/award_nomination/award_nominee	/m/01l1sq
/m/0bh8yn3	/film/film/release_date_s./film/film_regional_release_date/film_release_region	/m/047yc
/m/0257pw	/award/award_category/winners./award/award_honor/ceremony	/m/0gx1673
/m/06cm5	/award/award_winning_work/awards_won./award/award_honor/award	/m/09cm54
/m/0crlz	/olympics/olympic_sport/athletes./olympics/olympic_athlete_affiliation/country	/m/06c1y
/m/079vf	/film/actor/film./film/performance/film	/m/0fqt1ns
/m/016tb7	/award/award_nominee/award_nominations./award/award_nomination/award	/m/03qgjwc
/m/07s9rl0	/media_common/netflix_genre/titles	/m/03p2xc
/m/0ddjy	/film/film/other_crew./film/film_crew_gig/crewmember	/m/09pjnd
/m/0b05xm	/people/person/spouse_s./people/marriage/type_of_union	/m/04ztj
/m/0gy7bj4	/film/film/language	/m/02h40lc
/m/03b3j	/american_football/football_team/current_roster./sports/sports_team_roster/position	/m/04nfpk
/m/03zqc1	/award/award_nominee/award_nominations./award/award_nomination/award	/m/02x4x18
/m/0401sg	/film/film/distributors./film/film_film_distributor_relationship/film_distribution_medium	/m/0dq6p
/m/02txdf	/education/university/domestic_tuition./measurement_unit/dated_money_value/currency	/m/09nqf
/m/06wbm8q	/film/film/language	/m/02h40lc
/m/01n951	/education/university/domestic_tuition./measurement_unit/dated_money_value/currency	/m/09nqf
/m/07nxvj	/film/film/production_companies	/m/031rp3
/m/01chc7	/award/award_nominee/award_nominations./award/award_nomination/award_nominee	/m/019pm_
/m/0290rb	/location/location/contains	/m/02cbvn
/m/0bkj86	/education/educational_degree/people_with_this_degree./education/education/institution	/m/086xm
/m/09p2r9	/award/award_ceremony/awards_presented./award/award_honor/award_winner	/m/05m883
/m/014j1m	/food/food/nutrients./food/nutrition_fact/nutrient	/m/025s7x6
/m/031zkw	/people/person/places_lived./people/place_lived/location	/m/013n0n
/m/01pbxb	/people/person/profession	/m/039v1
/m/07l8x	/sports/professional_sports_team/draft_picks./sports/sports_league_draft_pick/school	/m/037njl
/m/062zm5h	/film/film/release_date_s./film/film_regional_release_date/film_release_region	/m/07f1x
/m/041rx	/people/ethnicity/people	/m/04kj2v
/m/02qk3fk	/film/film/release_date_s./film/film_regional_release_date/film_release_region	/m/07f1x
/m/027pfg	/film/film/release_date_s./film/film_regional_release_date/film_release_region	/m/0chghy
/m/070j61	/award/award_winner/awards_won./award/award_honor/award_winner	/m/0m66w
/m/0bq2g	/celebrities/celebrity/celebrity_friends./celebrities/friendship/friend	/m/01vw20h
/m/01g7_r	/education/educational_institution/school_type	/m/01rs41
/m/0169dl	/people/person/gender	/m/05zppz
/m/0gqz2	/award/award_category/winners./award/award_honor/award_winner	/m/07hgkd
/m/01f7gh	/film/film/estimated_budget./measurement_unit/dated_money_value/currency	/m/09nqf
/m/0fpxp	/award/award_winning_work/awards_won./award/award_honor/award	/m/04fgzb0
/m/01m_zd	/business/business_operation/industry	/m/0vg8
/m/0473rc	/film/film/genre	/m/05p553
/m/011yph	/film/film/language	/m/02h40lc
/m/01dy7j	/award/award_nominee/award_nominations./award/award_nomination/award_nominee	/m/0633p0
/m/0ggbhy7	/film/film/other_crew./film/film_crew_gig/film_crew_role	/m/01vx2h
/m/0df4y	/location/location/adjoin_s./location/adjoining_relationship/adjoins	/m/01914
/m/0bgrsl	/award/award_nominee/award_nominations./award/award_nomination/award_nominee	/m/014v6f
/m/0l14qv	/music/instrument/instrumentalists	/m/07zft
/m/021vwt	/award/award_nominee/award_nominations./award/award_nomination/nominated_for	/m/02k_4g
/m/01w9wwg	/people/person/places_lived./people/place_lived/location	/m/0kpys
/m/09d6p2	/government/government_office_category/officeholders./government/government_position_held/jurisdiction_of_office	/m/0d05w3
/m/016yvw	/award/award_nominee/award_nominations./award/award_nomination/nominated_for	/m/09tkzy
/m/03ts0c	/people/ethnicity/geographic_distribution	/m/0f8l9c
/m/040_t	/influence/influence_node/influenced_by	/m/05gpy
/m/027b9j5	/award/award_category/winners./award/award_honor/award_winner	/m/06dv3
/m/0534v	/film/director/film	/m/02q3fdr
/m/03g52k	/soccer/football_team/current_roster./sports/sports_team_roster/position	/m/0dgrmp
/m/03ydry	/people/person/profession	/m/0np9r
/m/0jqn5	/film/film/release_date_s./film/film_regional_release_date/film_regional_debut_venue	/m/07zmj
/m/017b2p	/people/person/profession	/m/0nbcg
/m/0bgv4g	/sports/sports_position/players./sports/sports_team_roster/team	/m/0fht9f
/m/02x17c2	/award/award_category/winners./award/award_honor/ceremony	/m/03gwpw2
/m/02k4b2	/film/actor/film./film/performance/film	/m/02qlp4
/m/0cp9f9	/award/award_nominee/award_nominations./award/award_nomination/award_nominee	/m/0c7t58
/m/03ffcz	/film/film/genre	/m/07s9rl0
/m/02d6n_	/film/actor/film./film/performance/film	/m/084qpk
/m/09v9mks	/film/film/release_date_s./film/film_regional_release_date/film_release_region	/m/03gj2
/m/060v34	/film/film/other_crew./film/film_crew_gig/film_crew_role	/m/09vw2b7
/m/0cbkc	/people/person/spouse_s./people/marriage/type_of_union	/m/04ztj
/m/07l50_1	/film/film/other_crew./film/film_crew_gig/film_crew_role	/m/02r96rf
/m/0319l	/music/performance_role/track_performances./music/track_contribution/role	/m/0l14j_
/m/018w8	/olympics/olympic_sport/athletes./olympics/olympic_athlete_affiliation/country	/m/0chghy
/m/01bh6y	/people/deceased_person/place_of_death	/m/06_kh
/m/03clwtw	/film/film/film_format	/m/07fb8_
/m/0nv6n	/location/location/time_zones	/m/02fqwt
/m/09lhln	/sports/pro_athlete/teams./sports/sports_team_roster/team	/m/01x4wq
/m/02knnd	/award/award_winner/awards_won./award/award_honor/award_winner	/m/029ql
/m/03ynwqj	/film/film/language	/m/02h40lc
/m/0c9d9	/people/person/profession	/m/01c72t
/m/0lp_cd3	/award/award_ceremony/awards_presented./award/award_honor/award_winner	/m/02wrhj
/m/025tlyv	/film/film_distributor/films_distributed./film/film_film_distributor_relationship/film	/m/033pf1
/m/07nznf	/people/person/gender	/m/05zppz
/m/02_p8v	/film/actor/film./film/performance/film	/m/01hr1
/m/09t4hh	/people/deceased_person/place_of_death	/m/015zxh
/m/03bzyn4	/film/film/genre	/m/02l7c8
/m/0bwjj	/sports/professional_sports_team/draft_picks./sports/sports_league_draft_pick/draft	/m/09th87
/m/011yg9	/award/award_winning_work/awards_won./award/award_honor/award	/m/040njc
/m/02xpy5	/organization/endowed_organization/endowment./measurement_unit/dated_money_value/currency	/m/09nqf
/m/01xwv7	/people/person/religion	/m/0flw86
/m/011xy1	/education/educational_institution/colors	/m/01g5v
/m/0276jmv	/award/award_nominee/award_nominations./award/award_nomination/award_nominee	/m/0382m4
/m/0jtg0	/music/performance_role/track_performances./music/track_contribution/role	/m/0gkd1
/m/04dn09n	/award/award_category/winners./award/award_honor/ceremony	/m/0g5b0q5
/m/04g61	/location/statistical_region/gdp_real./measurement_unit/adjusted_money_value/adjustment_currency	/m/09nqf
/m/0gfh84d	/film/film/release_date_s./film/film_regional_release_date/film_release_region	/m/06qd3
/m/019pm_	/award/award_nominee/award_nominations./award/award_nomination/award_nominee	/m/01d1st
/m/01r4bps	/people/person/profession	/m/0np9r
/m/02q7fl9	/film/film/other_crew./film/film_crew_gig/film_crew_role	/m/09vw2b7
/m/07tl0	/organization/organization/headquarters./location/mailing_address/state_province_region	/m/01w0v
/m/02h1rt	/award/award_nominee/award_nominations./award/award_nomination/award	/m/0gs96
/m/0dl5d	/music/genre/artists	/m/09prnq
/m/0bq8tmw	/film/film/other_crew./film/film_crew_gig/film_crew_role	/m/0ch6mp2
/m/01v9l67	/award/award_nominee/award_nominations./award/award_nomination/nominated_for	/m/017jd9
/m/070j61	/tv/tv_producer/programs_produced./tv/tv_producer_term/program	/m/0l76z
/m/0j_tw	/film/film/language	/m/02h40lc
/m/0473rc	/film/film/other_crew./film/film_crew_gig/film_crew_role	/m/09vw2b7
/m/01wp_jm	/influence/influence_node/influenced_by	/m/0ph2w
/m/02jztz	/education/educational_institution/students_graduates./education/education/major_field_of_study	/m/0g26h
/m/0473rc	/film/film/produced_by	/m/01pjr7
/m/0tc7	/base/popstra/celebrity/friendship./base/popstra/friendship/participant	/m/01ggc9
/m/09tkzy	/film/film/genre	/m/07s9rl0
/m/038c0q	/sports/sports_league_draft/picks./sports/sports_league_draft_pick/school	/m/01dzg0
/m/01qbg5	/award/award_winning_work/awards_won./award/award_honor/honored_for	/m/02k_4g
/m/0dc_ms	/film/film/language	/m/06b_j
/m/01tspc6	/award/award_nominee/award_nominations./award/award_nomination/award_nominee	/m/03y_46
/m/06b_0	/film/director/film	/m/02ptczs
/m/0745k7	/people/person/profession	/m/0np9r
/m/01xvb	/sports/professional_sports_team/draft_picks./sports/sports_league_draft_pick/draft	/m/05vsb7
/m/019pm_	/award/award_nominee/award_nominations./award/award_nomination/nominated_for	/m/0y_pg
/m/0jqj5	/film/film/produced_by	/m/02l5rm
/m/03f1r6t	/award/award_nominee/award_nominations./award/award_nomination/award	/m/0h53c_5
/m/09xrxq	/award/award_winner/awards_won./award/award_honor/award_winner	/m/01z7_f
/m/04kxsb	/award/award_category/nominees./award/award_nomination/nominated_for	/m/0y_9q
/m/01nfys	/award/award_nominee/award_nominations./award/award_nomination/award_nominee	/m/01z7_f
/m/02fgdx	/organization/non_profit_organization/registered_with./organization/non_profit_registration/registering_agency	/m/03z19
/m/023r2x	/music/performance_role/guest_performances./music/recording_contribution/performance_role	/m/03qlv7
/m/06bzwt	/people/person/gender	/m/05zppz
/m/01b7h8	/tv/tv_program/languages	/m/02h40lc
/m/041rx	/people/ethnicity/people	/m/0jcx
/m/04lqvly	/film/film/film_format	/m/0cj16
/m/01yqqv	/business/business_operation/revenue./measurement_unit/dated_money_value/currency	/m/09nqf
/m/0bz3jx	/film/film/featured_film_locations	/m/05qtj
/m/02_xgp2	/education/educational_degree/people_with_this_degree./education/education/institution	/m/02klny
/m/02h4rq6	/education/educational_degree/people_with_this_degree./education/education/institution	/m/07xpm
/m/09sb52	/award/award_category/winners./award/award_honor/award_winner	/m/04t2l2
/m/01r93l	/film/actor/film./film/performance/film	/m/011xg5
/m/06r713	/government/legislative_session/members./government/government_position_held/legislative_sessions	/m/03rtmz
/m/02ddqh	/award/award_category/category_of	/m/0c4ys
/m/040njc	/award/award_category/nominees./award/award_nomination/nominated_for	/m/0qmd5
/m/0l2nd	/location/location/adjoin_s./location/adjoining_relationship/adjoins	/m/0bxqq
/m/05p9_ql	/tv/tv_program/genre	/m/0vgkd
/m/03_wpf	/award/award_winner/awards_won./award/award_honor/award_winner	/m/044mvs
/m/030_1m	/film/film_distributor/films_distributed./film/film_film_distributor_relationship/film	/m/05n6sq
/m/01f7kl	/film/film/executive_produced_by	/m/030_3z
/m/0x67	/people/ethnicity/people	/m/01vw26l
/m/086sj	/award/award_nominee/award_nominations./award/award_nomination/nominated_for	/m/01f7gh
/m/01y_px	/base/popstra/celebrity/dated./base/popstra/dated/participant	/m/06p03s
/m/027cxsm	/award/award_nominee/award_nominations./award/award_nomination/award_nominee	/m/0cj2nl
/m/0m2wm	/award/award_nominee/award_nominations./award/award_nomination/award_nominee	/m/05vsxz
/m/0mkg	/music/performance_role/regular_performances./music/group_membership/group	/m/09z1lg
/m/06rzwx	/film/film/release_date_s./film/film_regional_release_date/film_release_region	/m/0chghy
/m/06cgy	/film/actor/film./film/performance/film	/m/07cw4
/m/028p0	/people/person/profession	/m/0cbd2
/m/0fxz4	/location/statistical_region/rent50_2./measurement_unit/dated_money_value/currency	/m/09nqf
/m/03zqc1	/people/person/spouse_s./people/marriage/spouse	/m/023kzp
/m/0d6lp	/travel/travel_destination/how_to_get_here./travel/transportation/mode_of_transportation	/m/07jdr
/m/01pcdn	/award/award_nominee/award_nominations./award/award_nomination/nominated_for	/m/05h43ls
/m/017z88	/education/educational_institution/students_graduates./education/education/student	/m/01l9v7n
/m/05m_8	/sports/professional_sports_team/draft_picks./sports/sports_league_draft_pick/school	/m/02pptm
/m/0cq4k_	/soccer/football_team/current_roster./soccer/football_roster_position/position	/m/02_j1w
/m/03y_46	/people/person/gender	/m/05zppz
/m/04h4c9	/film/film/other_crew./film/film_crew_gig/film_crew_role	/m/089g0h
/m/0gy6z9	/people/person/spouse_s./people/marriage/location_of_ceremony	/m/0k049
/m/07x4c	/education/educational_institution/students_graduates./education/education/student	/m/0hfml
/m/0gj96ln	/film/film/release_date_s./film/film_regional_release_date/film_release_region	/m/04gzd
/m/0261g5l	/award/award_winner/awards_won./award/award_honor/award_winner	/m/027cxsm
/m/0bkj86	/education/educational_degree/people_with_this_degree./education/education/institution	/m/01_k7f
/m/0cwx_	/business/business_operation/assets./measurement_unit/dated_money_value/currency	/m/09nqf
/m/0gs96	/award/award_category/winners./award/award_honor/ceremony	/m/0c6vcj
/m/040njc	/award/award_category/winners./award/award_honor/award_winner	/m/0c3ns
/m/08hsww	/award/award_winner/awards_won./award/award_honor/award_winner	/m/072bb1
/m/07jqjx	/film/film/country	/m/0f8l9c
/m/0181hw	/award/award_nominee/award_nominations./award/award_nomination/award_nominee	/m/016tw3
/m/02_nsc	/film/film/produced_by	/m/01t6b4
/m/02lm0t	/sports/pro_athlete/teams./sports/sports_team_roster/team	/m/0bwjj
/m/063hp4	/award/award_winning_work/awards_won./award/award_honor/award_winner	/m/01vrlqd
/m/017xm3	/award/award_nominee/award_nominations./award/award_nomination/award	/m/026m9w
/m/0d2fd7	/business/business_operation/revenue./measurement_unit/dated_money_value/currency	/m/09nqf
/m/0d4htf	/film/film/music	/m/02fgpf
/m/011ywj	/award/award_winning_work/awards_won./award/award_honor/award_winner	/m/02l4pj
/m/014mlp	/education/educational_degree/people_with_this_degree./education/education/institution	/m/01pcj4
/m/0196bp	/soccer/football_team/current_roster./soccer/football_roster_position/position	/m/0dgrmp
/m/03gvt	/music/instrument/instrumentalists	/m/01vvycq
/m/01cpkt	/business/job_title/people_with_this_title./business/employment_tenure/company	/m/07wh1
/m/04x8cp	/soccer/football_team/current_roster./sports/sports_team_roster/position	/m/0dgrmp
/m/03nnm4t	/award/award_ceremony/awards_presented./award/award_honor/award_winner	/m/020_95
/m/05yh_t	/award/award_nominee/award_nominations./award/award_nomination/award_nominee	/m/05vsxz
/m/01pbwwl	/people/person/profession	/m/0dxtg
/m/0n24p	/location/statistical_region/rent50_2./measurement_unit/dated_money_value/currency	/m/09nqf
/m/01r93l	/award/award_nominee/award_nominations./award/award_nomination/award_nominee	/m/0169dl
/m/016tb7	/base/popstra/celebrity/dated./base/popstra/dated/participant	/m/0bqs56
/m/054krc	/award/award_category/nominees./award/award_nomination/nominated_for	/m/0661ql3
/m/0227vl	/base/popstra/celebrity/friendship./base/popstra/friendship/participant	/m/02jyhv
/m/07ftc0	/people/person/languages	/m/012w70
/m/05pbl56	/film/film/language	/m/02h40lc
/m/028qdb	/people/person/spouse_s./people/marriage/type_of_union	/m/04ztj
/m/016tt2	/film/film_distributor/films_distributed./film/film_film_distributor_relationship/film	/m/01qz5
/m/05p09zm	/award/award_category/winners./award/award_honor/award_winner	/m/0151w_
/m/036hf4	/base/popstra/celebrity/dated./base/popstra/dated/participant	/m/0320jz
/m/0fqxc	/location/location/adjoin_s./location/adjoining_relationship/adjoins	/m/0fqxw
/m/0d05w3	/location/location/contains	/m/04thp
/m/03ryks	/music/artist/track_contributions./music/track_contribution/role	/m/01xqw
/m/0gr4k	/award/award_category/nominees./award/award_nomination/nominated_for	/m/04b2qn
/m/02kxwk	/award/award_nominee/award_nominations./award/award_nomination/award_nominee	/m/03q5dr
/m/04bdxl	/base/popstra/celebrity/friendship./base/popstra/friendship/participant	/m/01wmxfs
/m/0fthdk	/award/award_nominee/award_nominations./award/award_nomination/award_nominee	/m/053y4h
/m/0n85g	/music/record_label/artist	/m/03sww
/m/01qwb5	/business/business_operation/revenue./measurement_unit/dated_money_value/currency	/m/09nqf
/m/0gbwp	/award/award_nominee/award_nominations./award/award_nomination/award	/m/054ks3
/m/04h4c9	/film/film/genre	/m/07s9rl0
/m/021vwt	/award/award_nominee/award_nominations./award/award_nomination/award_nominee	/m/015vq_
/m/04lhft	/soccer/football_team/current_roster./soccer/football_roster_position/position	/m/02_j1w
/m/0509bl	/film/actor/film./film/performance/film	/m/026n4h6
/m/0x67	/people/ethnicity/people	/m/01vvydl
/m/0d4htf	/film/film/genre	/m/05p553
/m/03d96s	/music/record_label/artist	/m/01wbsdz
/m/015t56	/award/award_nominee/award_nominations./award/award_nomination/award_nominee	/m/05cx7x
/m/0140t7	/music/artist/track_contributions./music/track_contribution/role	/m/07brj
/m/0275n3y	/award/award_ceremony/awards_presented./award/award_honor/honored_for	/m/01b_lz
/m/07jbh	/olympics/olympic_sport/athletes./olympics/olympic_athlete_affiliation/country	/m/04g5k
/m/0b_dy	/film/actor/film./film/performance/film	/m/02x6dqb
/m/035wcs	/music/genre/artists	/m/0840vq
/m/0prh7	/film/film/genre	/m/07s9rl0
/m/01p4vl	/award/award_nominee/award_nominations./award/award_nomination/award	/m/09sb52
/m/04wx2v	/film/actor/film./film/performance/film	/m/02d478
/m/05bnq3j	/award/award_nominee/award_nominations./award/award_nomination/award_nominee	/m/087qxp
/m/0l0wv	/organization/non_profit_organization/registered_with./organization/non_profit_registration/registering_agency	/m/03z19
/m/01kt17	/award/award_nominee/award_nominations./award/award_nomination/award	/m/0bs0bh
/m/06xj93	/soccer/football_team/current_roster./sports/sports_team_roster/position	/m/0dgrmp
/m/07x4qr	/film/film/genre	/m/05p553
/m/02rjv2w	/film/film/estimated_budget./measurement_unit/dated_money_value/currency	/m/09nqf
/m/04smkr	/award/award_nominee/award_nominations./award/award_nomination/award_nominee	/m/0crvfq
/m/05zm34	/sports/sports_position/players./sports/sports_team_roster/team	/m/07l2m
/m/0jhn7	/olympics/olympic_games/sports	/m/0crlz
/m/0gr4k	/award/award_category/winners./award/award_honor/ceremony	/m/0bvfqq
/m/01nc3rh	/people/person/place_of_birth	/m/02z0j
/m/05c46y6	/film/film/other_crew./film/film_crew_gig/film_crew_role	/m/01vx2h
/m/026p4q7	/film/film/language	/m/064_8sq
/m/06mfvc	/award/award_nominee/award_nominations./award/award_nomination/award_nominee	/m/03_l8m
/m/062ftr	/people/person/spouse_s./people/marriage/type_of_union	/m/04ztj
/m/0dyb1	/film/film/production_companies	/m/0kk9v
/m/072hx4	/film/film/production_companies	/m/02slt7
/m/0hvvf	/award/award_winning_work/awards_won./award/award_honor/award_winner	/m/07mkj0
/m/0dgrmp	/sports/sports_position/players./sports/sports_team_roster/team	/m/0gd70t
/m/0bl8l	/soccer/football_team/current_roster./soccer/football_roster_position/position	/m/0dgrmp
/m/02qssrm	/award/award_winner/awards_won./award/award_honor/award_winner	/m/03ldxq
/m/06t2t	/location/statistical_region/gdp_nominal_per_capita./measurement_unit/dated_money_value/currency	/m/09nqf
/m/03s2y9	/people/person/spouse_s./people/marriage/type_of_union	/m/04ztj
/m/05842k	/music/performance_role/track_performances./music/track_contribution/role	/m/014zz1
/m/02p65p	/award/award_nominee/award_nominations./award/award_nomination/award_nominee	/m/0blbxk
/m/0czyxs	/film/film/estimated_budget./measurement_unit/dated_money_value/currency	/m/09nqf
/m/07brj	/music/performance_role/track_performances./music/track_contribution/role	/m/01hww_
/m/0586wl	/soccer/football_team/current_roster./sports/sports_team_roster/position	/m/0dgrmp
/m/09sdmz	/award/award_category/nominees./award/award_nomination/nominated_for	/m/02d478
/m/0bqdvt	/award/award_nominee/award_nominations./award/award_nomination/award_nominee	/m/02wgln
/m/02yvct	/film/film/other_crew./film/film_crew_gig/film_crew_role	/m/02r96rf
/m/072bb1	/award/award_winner/awards_won./award/award_honor/award_winner	/m/04t2l2
/m/01vv6_6	/music/artist/track_contributions./music/track_contribution/role	/m/02sgy
/m/0cq86w	/film/film/music	/m/09r9m7
/m/0gd92	/award/award_winning_work/awards_won./award/award_honor/award_winner	/m/0gd9k
/m/012zng	/people/person/gender	/m/05zppz
/m/024mpp	/film/film/story_by	/m/079vf
/m/0276jmv	/award/award_nominee/award_nominations./award/award_nomination/award_nominee	/m/07q0g5
/m/0bqdvt	/people/person/gender	/m/05zppz
/m/02qwg	/award/award_winner/awards_won./award/award_honor/award_winner	/m/01w724
/m/0bpm4yw	/film/film/release_date_s./film/film_regional_release_date/film_release_region	/m/04g5k
/m/0flw6	/people/person/spouse_s./people/marriage/type_of_union	/m/04ztj
/m/0g69lg	/award/award_winner/awards_won./award/award_honor/award_winner	/m/05cqhl
/m/03mgdy	/soccer/football_team/current_roster./sports/sports_team_roster/position	/m/02_j1w
/m/0hsmh	/award/award_winner/awards_won./award/award_honor/award_winner	/m/012vby
/m/0p17j	/base/popstra/celebrity/friendship./base/popstra/friendship/participant	/m/01hcj2
/m/01wd02c	/influence/influence_node/influenced_by	/m/05qmj
/m/04gc65	/film/actor/film./film/performance/film	/m/065z3_x
/m/03fmw_	/soccer/football_team/current_roster./sports/sports_team_roster/position	/m/0dgrmp
/m/0fztbq	/award/award_nominated_work/award_nominations./award/award_nomination/nominated_for	/m/02n72k
/m/03bzyn4	/film/film/written_by	/m/070j61
/m/02w4v	/music/genre/artists	/m/01sxd1
/m/0c5tl	/people/person/gender	/m/05zppz
/m/01jw4r	/people/person/profession	/m/0dxtg
/m/02mt4k	/award/award_nominee/award_nominations./award/award_nomination/award	/m/0gr4k
/m/025sc50	/music/genre/artists	/m/01nhkxp
/m/017z49	/film/film/genre	/m/07s9rl0
/m/047p7fr	/film/film/other_crew./film/film_crew_gig/film_crew_role	/m/0215hd
/m/0jtg0	/music/performance_role/track_performances./music/track_contribution/role	/m/01vdm0
/m/0gj9qxr	/film/film/release_date_s./film/film_regional_release_date/film_release_region	/m/015fr
/m/016mhd	/film/film/country	/m/0f8l9c
/m/04135	/award/award_nominee/award_nominations./award/award_nomination/award_nominee	/m/03m9c8
/m/0l14_3	/music/performance_role/track_performances./music/track_contribution/role	/m/0l15bq
/m/014mlp	/education/educational_degree/people_with_this_degree./education/education/student	/m/0kp2_
/m/07l24	/sports/sports_team/colors	/m/019sc
/m/018grr	/award/award_nominee/award_nominations./award/award_nomination/award_nominee	/m/01v3s2_
/m/01pw2f1	/base/popstra/celebrity/friendship./base/popstra/friendship/participant	/m/029q_y
/m/07wqr6	/tv/tv_program/genre	/m/07s9rl0
/m/01cw51	/award/award_category/category_of	/m/0c4ys
/m/0n04r	/film/film/language	/m/02h40lc
/m/032_wv	/film/film/estimated_budget./measurement_unit/dated_money_value/currency	/m/09nqf
/m/0p_pd	/film/actor/film./film/performance/film	/m/02lxrv
/m/03j0br4	/people/person/places_lived./people/place_lived/location	/m/01n7q
/m/02qlp4	/film/film/executive_produced_by	/m/04q5zw
/m/01v1d8	/music/performance_role/regular_performances./music/group_membership/role	/m/0319l
/m/0m6x4	/people/person/spouse_s./people/marriage/type_of_union	/m/04ztj
/m/0bpm4yw	/film/film/release_date_s./film/film_regional_release_date/film_release_region	/m/06f32
/m/0fh2v5	/film/film/genre	/m/07s9rl0
/m/02h4rq6	/education/educational_degree/people_with_this_degree./education/education/student	/m/0jcx
/m/01hq1	/film/film/other_crew./film/film_crew_gig/crewmember	/m/051z6rz
/m/0l14md	/music/performance_role/track_performances./music/track_contribution/role	/m/05842k
/m/0m_mm	/film/film/estimated_budget./measurement_unit/dated_money_value/currency	/m/09nqf
/m/014v6f	/people/person/places_lived./people/place_lived/location	/m/030qb3t
/m/04wvhz	/tv/tv_producer/programs_produced./tv/tv_producer_term/program	/m/02kk_c
/m/01vwllw	/film/actor/film./film/performance/film	/m/03p2xc
/m/09sb52	/award/award_category/winners./award/award_honor/award_winner	/m/03t0k1
/m/07zft	/music/artist/contribution./music/recording_contribution/performance_role	/m/0l14qv
/m/0lkr7	/people/person/places_lived./people/place_lived/location	/m/030qb3t
/m/01vs8ng	/film/actor/film./film/performance/film	/m/02gs6r
/m/0l76z	/tv/tv_program/program_creator	/m/03fg0r
/m/04dn09n	/award/award_category/nominees./award/award_nomination/nominated_for	/m/0b4lkx
/m/015_30	/people/person/gender	/m/05zppz
/m/02h9_l	/people/person/profession	/m/016z4k
/m/040njc	/award/award_category/nominees./award/award_nomination/nominated_for	/m/016z7s
/m/0d29z	/people/ethnicity/geographic_distribution	/m/03rjj
/m/014mlp	/education/educational_degree/people_with_this_degree./education/education/institution	/m/01jvxb
/m/0g33q	/music/performance_role/track_performances./music/track_contribution/role	/m/011_6p
/m/01c22t	/film/film/release_date_s./film/film_regional_release_date/film_release_region	/m/07ylj
/m/04n52p6	/film/film/other_crew./film/film_crew_gig/film_crew_role	/m/0dxtw
/m/02qwg	/base/popstra/celebrity/canoodled./base/popstra/canoodled/participant	/m/044k8
/m/051y1hd	/award/award_nominee/award_nominations./award/award_nomination/award_nominee	/m/05218gr
/m/015010	/people/person/languages	/m/02h40lc
/m/0pksh	/people/person/nationality	/m/01crd5
/m/05g3ss	/base/popstra/celebrity/friendship./base/popstra/friendship/participant	/m/01zh29
/m/016722	/base/biblioness/bibs_location/country	/m/03rk0
/m/05pzdk	/award/award_nominee/award_nominations./award/award_nomination/award_nominee	/m/01h1b
/m/0h1m9	/people/person/places_lived./people/place_lived/location	/m/05k7sb
/m/06x76	/sports/sports_team/roster./american_football/football_historical_roster_position/position_s	/m/0b13yt
/m/0gkd1	/music/performance_role/track_performances./music/track_contribution/role	/m/085jw
/m/047p7fr	/film/film/release_date_s./film/film_regional_release_date/film_release_region	/m/0chghy
/m/0d_w7	/people/person/places_lived./people/place_lived/location	/m/01n7q
/m/05l8y	/location/location/adjoin_s./location/adjoining_relationship/adjoins	/m/01z88t
/m/031zkw	/people/person/languages	/m/02h40lc
/m/067sqt	/award/award_nominee/award_nominations./award/award_nomination/award_nominee	/m/03l3ln
/m/03c_pqj	/people/person/profession	/m/0dxtg
/m/06sw9	/location/statistical_region/gni_per_capita_in_ppp_dollars./measurement_unit/dated_money_value/currency	/m/09nqf
/m/01s7j5	/education/educational_institution/students_graduates./education/education/major_field_of_study	/m/04g51
/m/0gps0z	/film/actor/film./film/performance/film	/m/01l_pn
/m/0dgrmp	/sports/sports_position/players./sports/sports_team_roster/team	/m/01xn5th
/m/03yvf2	/film/film/release_date_s./film/film_regional_release_date/film_release_region	/m/03gj2
/m/0c38gj	/film/film/other_crew./film/film_crew_gig/film_crew_role	/m/0dxtw
/m/01vvyc_	/people/person/gender	/m/05zppz
/m/0bv8h2	/film/film/other_crew./film/film_crew_gig/film_crew_role	/m/09vw2b7
/m/0210hf	/award/award_nominee/award_nominations./award/award_nomination/award_nominee	/m/027r8p
/m/036hnm	/education/educational_institution/students_graduates./education/education/major_field_of_study	/m/03nfmq
/m/0g83dv	/film/film/produced_by	/m/029m83
/m/0qmfz	/film/film/country	/m/0f8l9c
/m/07jqjx	/film/film/release_date_s./film/film_regional_release_date/film_release_region	/m/0b90_r
/m/02fybl	/base/popstra/celebrity/friendship./base/popstra/friendship/participant	/m/01kgv4
/m/064vjs	/olympics/olympic_sport/athletes./olympics/olympic_athlete_affiliation/country	/m/06t2t
/m/01frpd	/business/business_operation/industry	/m/0147gr
/m/06929s	/film/film/personal_appearances./film/personal_film_appearance/person	/m/02r34n
/m/0k_q_	/location/location/contains	/m/018mmj
/m/07bwr	/film/film/other_crew./film/film_crew_gig/crewmember	/m/03m49ly
/m/03t5n3	/award/award_category/winners./award/award_honor/award_winner	/m/05mxw33
/m/0184jw	/people/person/places_lived./people/place_lived/location	/m/059_c
/m/02wszf	/sports/sports_position/players./sports/sports_team_roster/team	/m/04913k
/m/047gpsd	/film/film/other_crew./film/film_crew_gig/film_crew_role	/m/01pvkk
/m/03wh49y	/film/film/release_date_s./film/film_regional_release_date/film_release_region	/m/059g4
/m/01sgl	/olympics/olympic_sport/athletes./olympics/olympic_athlete_affiliation/country	/m/05qhw
/m/0tc7	/people/person/profession	/m/025sppp
/m/010xjr	/film/actor/film./film/performance/film	/m/03kg2v
/m/0gyfp9c	/film/film/release_date_s./film/film_regional_release_date/film_release_region	/m/06f32
/m/01qbg5	/film/film/genre	/m/03bxz7
/m/0symg	/film/film/costume_design_by	/m/03gt0c5
/m/0bby9p5	/film/film/estimated_budget./measurement_unit/dated_money_value/currency	/m/09nqf
/m/04135	/people/person/nationality	/m/0f8l9c
/m/02q6gfp	/film/film/language	/m/02h40lc
/m/0yls9	/education/educational_institution/students_graduates./education/education/student	/m/043s3
/m/01trf3	/people/person/gender	/m/05zppz
/m/0b_dy	/award/award_nominee/award_nominations./award/award_nomination/award_nominee	/m/015v3r
/m/017jd9	/film/film/release_date_s./film/film_regional_release_date/film_release_region	/m/0chghy
/m/0lkr7	/award/award_nominee/award_nominations./award/award_nomination/nominated_for	/m/0431v3
/m/01wdj_	/education/university/local_tuition./measurement_unit/dated_money_value/currency	/m/09nqf
/m/0466k4	/government/politician/government_positions_held./government/government_position_held/basic_title	/m/0p5vf
/m/02h7qr	/organization/endowed_organization/endowment./measurement_unit/dated_money_value/currency	/m/09nqf
/m/0f8l9c	/media_common/netflix_genre/titles	/m/0k20s
/m/07p12s	/film/film/estimated_budget./measurement_unit/dated_money_value/currency	/m/09nqf
/m/022p06	/award/award_nominee/award_nominations./award/award_nomination/award	/m/054ky1
/m/0344gc	/film/film/estimated_budget./measurement_unit/dated_money_value/currency	/m/09nqf
/m/02wkmx	/award/award_category/winners./award/award_honor/award_winner	/m/0jf1b
/m/0dgrmp	/sports/sports_position/players./sports/sports_team_roster/team	/m/02rg5rm
/m/02zdwq	/business/job_title/people_with_this_title./business/employment_tenure/company	/m/01g7_r
/m/04kxsb	/award/award_category/nominees./award/award_nomination/nominated_for	/m/0c_j9x
/m/03f7nt	/film/film/other_crew./film/film_crew_gig/crewmember	/m/0b79gfg
/m/01vsl3_	/music/artist/track_contributions./music/track_contribution/role	/m/05842k
/m/05842k	/music/performance_role/regular_performances./music/group_membership/role	/m/028tv0
/m/088_9g	/soccer/football_team/current_roster./sports/sports_team_roster/position	/m/02_j1w
/m/06chf	/people/person/gender	/m/05zppz
/m/02bvt	/award/award_nominee/award_nominations./award/award_nomination/award_nominee	/m/0d4fqn
/m/02p65p	/award/award_nominee/award_nominations./award/award_nomination/award_nominee	/m/0pnf3
/m/06pj8	/people/person/places_lived./people/place_lived/location	/m/0rk71
/m/01d_4t	/people/person/employment_history./business/employment_tenure/company	/m/05s34b
/m/0g_92	/film/actor/film./film/performance/film	/m/0bcndz
/m/0d1t3	/olympics/olympic_sport/athletes./olympics/olympic_athlete_affiliation/country	/m/05qhw
/m/02qjb_	/soccer/football_team/current_roster./sports/sports_team_roster/position	/m/02_j1w
/m/06q07	/base/schemastaging/organization_extra/phone_number./base/schemastaging/phone_sandbox/contact_category	/m/03w5xm
/m/02607j	/education/educational_institution/colors	/m/01g5v
/m/076psv	/film/film_set_designer/film_sets_designed	/m/0bcndz
/m/0chgzm	/travel/travel_destination/climate./travel/travel_destination_monthly_climate/month	/m/04wzr
/m/01vvycq	/music/group_member/membership./music/group_membership/role	/m/028tv0
/m/03m8lq	/award/award_winner/awards_won./award/award_honor/award_winner	/m/04bdxl
/m/021yw7	/people/person/profession	/m/0np9r
/m/03k7bd	/people/person/places_lived./people/place_lived/location	/m/01sn3
/m/03qnc6q	/film/film/other_crew./film/film_crew_gig/film_crew_role	/m/01pvkk
/m/0gffmn8	/film/film/release_date_s./film/film_regional_release_date/film_release_region	/m/06t2t
/m/02vxyl5	/award/award_nominee/award_nominations./award/award_nomination/award	/m/0gs96
/m/03x3wf	/award/award_category/winners./award/award_honor/award_winner	/m/0pj9t
/m/04ztj	/people/marriage_union_type/unions_of_this_type./people/marriage/location_of_ceremony	/m/07qzv
/m/03l5m1	/location/country/capital	/m/015g7
/m/0n_hp	/film/film/production_companies	/m/024rgt
/m/0dw4g	/award/award_nominee/award_nominations./award/award_nomination/award	/m/02v1m7
/m/03rjj	/olympics/olympic_participating_country/medals_won./olympics/olympic_medal_honor/olympics	/m/0jhn7
/m/03j0br4	/film/actor/film./film/performance/film	/m/06rmdr
/m/05pdh86	/film/film/other_crew./film/film_crew_gig/film_crew_role	/m/0d2b38
/m/02rgz4	/music/artist/track_contributions./music/track_contribution/role	/m/01vdm0
/m/064vjs	/olympics/olympic_sport/athletes./olympics/olympic_athlete_affiliation/country	/m/04gzd
/m/0140t7	/music/artist/track_contributions./music/track_contribution/role	/m/0l15bq
/m/05m9f9	/award/award_nominee/award_nominations./award/award_nomination/award	/m/0gkr9q
/m/0gtxj2q	/film/film/other_crew./film/film_crew_gig/film_crew_role	/m/09vw2b7
/m/024mpp	/film/film/release_date_s./film/film_regional_release_date/film_release_region	/m/0h7x
/m/04rrx	/location/statistical_region/gdp_nominal./measurement_unit/dated_money_value/currency	/m/09nqf
/m/01vwllw	/film/actor/film./film/performance/film	/m/0qmfz
/m/06pj8	/award/award_nominee/award_nominations./award/award_nomination/nominated_for	/m/011xg5
/m/02x8n1n	/award/award_category/winners./award/award_honor/award_winner	/m/01qscs
/m/015_30	/people/person/profession	/m/016z4k
/m/0126rp	/people/person/profession	/m/0np9r
/m/0dzc16	/award/award_winner/awards_won./award/award_honor/award_winner	/m/01w58n3
/m/0544vh	/soccer/football_team/current_roster./soccer/football_roster_position/position	/m/02_j1w
/m/04gycf	/film/actor/film./film/performance/film	/m/027qgy
/m/0kpzy	/base/aareas/schema/administrative_area/administrative_parent	/m/01n7q
/m/09qwmm	/award/award_category/nominees./award/award_nomination/nominated_for	/m/02d478
/m/01c6l	/people/person/places_lived./people/place_lived/location	/m/0hptm
/m/05g3b	/sports/sports_team/roster./american_football/football_roster_position/position	/m/05zm34
/m/0309lm	/film/actor/film./film/performance/film	/m/0bv8h2
/m/047fjjr	/film/film/release_date_s./film/film_regional_release_date/film_release_region	/m/04hqz
/m/04wvhz	/tv/tv_producer/programs_produced./tv/tv_producer_term/program	/m/0l76z
/m/0tc7	/award/award_nominee/award_nominations./award/award_nomination/award_nominee	/m/0253b6
/m/01mhwk	/time/event/instance_of_recurring_event	/m/0c4ys
/m/06b3g4	/people/person/gender	/m/05zppz
/m/02y21l	/music/record_label/artist	/m/02cpp
/m/0404wqb	/award/award_nominee/award_nominations./award/award_nomination/award_nominee	/m/096lf_
/m/01kwlwp	/people/person/religion	/m/01lp8
/m/07tgn	/education/educational_institution/students_graduates./education/education/student	/m/03j2gxx
/m/035s37	/soccer/football_team/current_roster./sports/sports_team_roster/position	/m/0dgrmp
/m/01chc7	/people/person/spouse_s./people/marriage/type_of_union	/m/04ztj
/m/01p970	/music/performance_role/track_performances./music/track_contribution/role	/m/0l14md
/m/03djpm	/music/genre/parent_genre	/m/0163zw
/m/0bj25	/film/film/cinematography	/m/087v17
/m/098n5	/people/person/profession	/m/0cbd2
/m/01r5xw	/soccer/football_team/current_roster./soccer/football_roster_position/position	/m/02_j1w
/m/0473rc	/film/film/music	/m/07qy0b
/m/01pcj4	/education/university/domestic_tuition./measurement_unit/dated_money_value/currency	/m/09nqf
/m/03jqfx	/time/event/locations	/m/03gj2
/m/01z7_f	/award/award_winner/awards_won./award/award_honor/award_winner	/m/09xrxq
/m/01h6pn	/military/military_conflict/combatants./military/military_combatant_group/combatants	/m/0154j
/m/01cspq	/people/person/places_lived./people/place_lived/location	/m/06y9v
/m/064_8sq	/media_common/netflix_genre/titles	/m/04h4c9
/m/09gdh6k	/film/film/genre	/m/0fdjb
/m/06w6_	/film/actor/film./film/performance/film	/m/045j3w
/m/03f3yfj	/people/person/places_lived./people/place_lived/location	/m/0kpys
/m/026lj	/people/person/profession	/m/0frz0
/m/05c46y6	/film/film/personal_appearances./film/personal_film_appearance/person	/m/01zlh5
/m/02mmwk	/film/film/genre	/m/07s9rl0
/m/02py7pj	/award/award_category/winners./award/award_honor/award_winner	/m/02l101
/m/09_99w	/award/award_winner/awards_won./award/award_honor/award_winner	/m/059j4x
/m/0bl06	/film/film/genre	/m/02l7c8
/m/02sfnv	/film/film/language	/m/02h40lc
/m/048wrb	/people/person/profession	/m/0dxtg
/m/0c11mj	/soccer/football_player/current_team./sports/sports_team_roster/team	/m/01s0t3
/m/04yywz	/people/person/spouse_s./people/marriage/type_of_union	/m/04ztj
/m/01s7j5	/education/university/domestic_tuition./measurement_unit/dated_money_value/currency	/m/09nqf
/m/02cx72	/award/award_nominee/award_nominations./award/award_nomination/award	/m/054krc
/m/0l34j	/location/location/contains	/m/0gjcy
/m/026mfs	/award/award_category/winners./award/award_honor/ceremony	/m/02cg41
/m/01t9_0	/business/business_operation/industry	/m/02jjt
/m/05b4w	/location/location/contains	/m/07th_
/m/0dl5d	/music/genre/artists	/m/01t8399
/m/0b_fw	/award/award_nominee/award_nominations./award/award_nomination/award	/m/0789_m
/m/01dwyd	/sports/sports_team/colors	/m/01g5v
/m/01fbr2	/music/genre/artists	/m/02pbrn
/m/03rjj	/media_common/netflix_genre/titles	/m/04lqvlr
/m/03fg0r	/award/award_nominee/award_nominations./award/award_nomination/award_nominee	/m/03mdt
/m/0bq3x	/film/film_subject/films	/m/0h14ln
/m/05ldxl	/film/film/release_date_s./film/film_regional_release_date/film_release_region	/m/03rjj
/m/03f7nt	/film/film/estimated_budget./measurement_unit/dated_money_value/currency	/m/09nqf
/m/05fnl9	/award/award_winner/awards_won./award/award_honor/award_winner	/m/01y665
/m/014mlp	/education/educational_degree/people_with_this_degree./education/education/student	/m/01vwllw
/m/0gfh84d	/film/film/genre	/m/07s9rl0
/m/02bvt	/award/award_nominee/award_nominations./award/award_nomination/award_nominee	/m/03wh8kl
/m/01vttb9	/people/person/gender	/m/05zppz
/m/05kms	/music/instrument/family	/m/085jw
/m/0140t7	/people/person/spouse_s./people/marriage/type_of_union	/m/04ztj
/m/0gvvf4j	/film/film/language	/m/02h40lc
/m/05sns6	/film/film/production_companies	/m/016tt2
/m/028qdb	/award/award_nominee/award_nominations./award/award_nomination/award_nominee	/m/02qlg7s
/m/0c3351	/media_common/netflix_genre/titles	/m/065dc4
/m/0fxmbn	/film/film/language	/m/012w70
/m/01kcms4	/influence/influence_node/influenced_by	/m/01wz_ml
/m/07vfj	/organization/endowed_organization/endowment./measurement_unit/dated_money_value/currency	/m/09nqf
/m/0c5dd	/film/film/estimated_budget./measurement_unit/dated_money_value/currency	/m/09nqf
/m/02byfd	/people/person/spouse_s./people/marriage/location_of_ceremony	/m/0b90_r
/m/05n6sq	/film/film/other_crew./film/film_crew_gig/film_crew_role	/m/0dxtw
/m/0crlz	/olympics/olympic_sport/athletes./olympics/olympic_athlete_affiliation/olympics	/m/0lbd9
/m/0146hc	/education/university/domestic_tuition./measurement_unit/dated_money_value/currency	/m/09nqf
/m/02x258x	/award/award_category/nominees./award/award_nomination/nominated_for	/m/05g8pg
/m/0gj96ln	/film/film/release_date_s./film/film_regional_release_date/film_release_region	/m/0jgd
/m/0bth54	/film/film/other_crew./film/film_crew_gig/film_crew_role	/m/09zzb8
/m/032ft5	/government/legislative_session/members./government/government_position_held/legislative_sessions	/m/03rtmz
/m/023g6w	/film/film/other_crew./film/film_crew_gig/film_crew_role	/m/02r96rf
/m/016tw3	/film/film_distributor/films_distributed./film/film_film_distributor_relationship/film	/m/0bvn25
/m/01svw8n	/award/award_nominee/award_nominations./award/award_nomination/award_nominee	/m/016yvw
/m/03wh8kl	/award/award_nominee/award_nominations./award/award_nomination/award_nominee	/m/02bvt
/m/0ggbhy7	/award/award_winning_work/awards_won./award/award_honor/award_winner	/m/0b13g7
/m/02khs	/location/statistical_region/gni_per_capita_in_ppp_dollars./measurement_unit/dated_money_value/currency	/m/09nqf
/m/060j8b	/award/award_winner/awards_won./award/award_honor/award_winner	/m/072bb1
/m/0140g4	/award/award_winning_work/awards_won./award/award_honor/honored_for	/m/06c0ns
/m/060v34	/film/film/genre	/m/01585b
/m/037s9x	/education/university/local_tuition./measurement_unit/dated_money_value/currency	/m/09nqf
/m/01gw4f	/base/schemastaging/person_extra/net_worth./measurement_unit/dated_money_value/currency	/m/09nqf
/m/0cq7tx	/award/award_winning_work/awards_won./award/award_honor/award_winner	/m/0hsmh
/m/04ztj	/people/marriage_union_type/unions_of_this_type./people/marriage/location_of_ceremony	/m/05qtj
/m/04gzd	/location/location/contains	/m/07_kq
/m/0gkd1	/music/performance_role/track_performances./music/track_contribution/role	/m/0319l
/m/02yplc	/film/actor/film./film/performance/film	/m/0cp0ph6
/m/016wyn	/education/educational_institution/students_graduates./education/education/student	/m/02qx5h
/m/017gl1	/award/award_winning_work/awards_won./award/award_honor/award_winner	/m/04ktcgn
/m/01dyvs	/film/film/film_format	/m/07fb8_
/m/04gycf	/people/person/profession	/m/0np9r
/m/0789_m	/award/award_category/winners./award/award_honor/award_winner	/m/04y9dk
/m/09p0ct	/film/film/other_crew./film/film_crew_gig/film_crew_role	/m/01vx2h
/m/0kb07	/film/film/costume_design_by	/m/02cqbx
/m/0k4y6	/time/event/locations	/m/03rk0
/m/0g9z_32	/film/film/genre	/m/05p553
/m/04bdxl	/award/award_nominee/award_nominations./award/award_nomination/award_nominee	/m/0315q3
/m/01n7q	/location/location/adjoin_s./location/adjoining_relationship/adjoins	/m/059_c
/m/01c6k4	/base/schemastaging/organization_extra/phone_number./base/schemastaging/phone_sandbox/service_location	/m/06t2t
/m/0x67	/people/ethnicity/people	/m/01xg_w
/m/033fqh	/award/award_winning_work/awards_won./award/award_honor/award_winner	/m/06cgy
/m/037njl	/education/educational_institution/school_type	/m/06cs1
/m/02_j1w	/sports/sports_position/players./sports/sports_team_roster/team	/m/04ck0_
/m/02kk_c	/award/award_winning_work/awards_won./award/award_honor/award_winner	/m/03mdt
/m/0274v0r	/award/award_category/nominees./award/award_nomination/nominated_for	/m/011yxg
/m/02_j1w	/sports/sports_position/players./sports/sports_team_roster/team	/m/080_y
/m/0b90_r	/military/military_combatant/military_conflicts./military/military_combatant_group/combatants	/m/0f8l9c
/m/0d05w3	/media_common/netflix_genre/titles	/m/065ym0c
/m/03rjj	/military/military_combatant/military_conflicts./military/military_combatant_group/combatants	/m/0f8l9c
/m/0k269	/award/award_nominee/award_nominations./award/award_nomination/award_nominee	/m/04yj5z
/m/0275_pj	/award/award_winner/awards_won./award/award_honor/award_winner	/m/04wtx1
/m/016tw3	/film/film_distributor/films_distributed./film/film_film_distributor_relationship/film	/m/02bqxb
/m/03h_0_z	/film/actor/film./film/performance/film	/m/0gwgn1k
/m/016_rm	/music/genre/parent_genre	/m/0190yn
/m/016tw3	/film/film_distributor/films_distributed./film/film_film_distributor_relationship/film	/m/0g9yrw
/m/0ms1n	/location/statistical_region/rent50_2./measurement_unit/dated_money_value/currency	/m/09nqf
/m/07cdz	/film/film/genre	/m/02l7c8
/m/0gbwp	/people/person/profession	/m/016z4k
/m/0l14j_	/music/performance_role/regular_performances./music/group_membership/group	/m/048xh
/m/02qyntr	/award/award_category/nominees./award/award_nomination/nominated_for	/m/0cz_ym
/m/01gg59	/award/award_nominee/award_nominations./award/award_nomination/award	/m/05zkcn5
/m/025m8y	/award/award_category/winners./award/award_honor/award_winner	/m/02qmncd
/m/0d2by	/people/ethnicity/people	/m/09h4b5
/m/06mmb	/people/person/places_lived./people/place_lived/location	/m/030qb3t
/m/027zz	/people/person/place_of_birth	/m/02cl1
/m/03nm_fh	/film/film/other_crew./film/film_crew_gig/film_crew_role	/m/09zzb8
/m/04rrx	/location/location/contains	/m/02gt5s
/m/03hvk2	/business/business_operation/assets./measurement_unit/dated_money_value/currency	/m/09nqf
/m/0m2rv	/location/location/time_zones	/m/02hcv8
/m/0y3_8	/music/genre/artists	/m/02cpp
/m/0187nd	/education/educational_institution/students_graduates./education/education/student	/m/02sh8y
/m/048s0r	/award/award_winner/awards_won./award/award_honor/award_winner	/m/02qgyv
/m/03rwz3	/film/film_distributor/films_distributed./film/film_film_distributor_relationship/film	/m/07x4qr
/m/02x4x18	/award/award_category/winners./award/award_honor/award_winner	/m/03zqc1
/m/0fhzwl	/award/award_winning_work/awards_won./award/award_honor/award_winner	/m/0382m4
/m/0fhnf	/location/location/adjoin_s./location/adjoining_relationship/adjoins	/m/012rrr
/m/03176f	/film/film/other_crew./film/film_crew_gig/film_crew_role	/m/0ch6mp2
/m/02py7pj	/award/award_category/winners./award/award_honor/award_winner	/m/057hz
/m/0l15bq	/music/performance_role/track_performances./music/track_contribution/role	/m/02sgy
/m/01qwb5	/education/university/local_tuition./measurement_unit/dated_money_value/currency	/m/09nqf
/m/04n1hqz	/soccer/football_team/current_roster./soccer/football_roster_position/position	/m/02_j1w
/m/04dn09n	/award/award_category/nominees./award/award_nomination/nominated_for	/m/017z49
/m/0382m4	/award/award_nominee/award_nominations./award/award_nomination/award_nominee	/m/083chw
/m/02pbrn	/award/award_nominee/award_nominations./award/award_nomination/award_nominee	/m/02pzc4
/m/05mxw33	/people/person/gender	/m/05zppz
/m/01jsk6	/education/university/local_tuition./measurement_unit/dated_money_value/currency	/m/09nqf
/m/019pm_	/award/award_nominee/award_nominations./award/award_nomination/award_nominee	/m/0fqjhm
/m/02qgqt	/award/award_nominee/award_nominations./award/award_nomination/award_nominee	/m/015v3r
/m/0jtg0	/music/instrument/instrumentalists	/m/04n65n
/m/011ywj	/film/film/genre	/m/0hn10
/m/03m8lq	/award/award_nominee/award_nominations./award/award_nomination/award_nominee	/m/049k07
/m/019fz	/people/person/places_lived./people/place_lived/location	/m/05k7sb
/m/079vf	/people/person/profession	/m/0cbd2
/m/083qy7	/soccer/football_player/current_team./sports/sports_team_roster/team	/m/01zhs3
/m/01vswx5	/music/artist/track_contributions./music/track_contribution/role	/m/01vdm0
/m/048scx	/film/film/other_crew./film/film_crew_gig/film_crew_role	/m/02r96rf
/m/09fn1w	/film/film/produced_by	/m/02x20c9
/m/0dgrwqr	/film/film/other_crew./film/film_crew_gig/film_crew_role	/m/09vw2b7
/m/01xdxy	/award/award_nominated_work/award_nominations./award/award_nomination/nominated_for	/m/0dyb1
/m/0qm9n	/film/film/genre	/m/07s9rl0
/m/030_1m	/award/award_nominee/award_nominations./award/award_nomination/nominated_for	/m/0pk1p
/m/081l_	/people/person/spouse_s./people/marriage/type_of_union	/m/04ztj
/m/02w4v	/music/genre/artists	/m/025l5
/m/041rx	/people/ethnicity/people	/m/0gv5c
/m/0lpk3	/location/hud_county_place/county	/m/0fc_9
/m/014mlp	/education/educational_degree/people_with_this_degree./education/education/student	/m/02kxbwx
/m/0f7hc	/award/award_nominee/award_nominations./award/award_nomination/award_nominee	/m/02633g
/m/05842k	/music/performance_role/track_performances./music/track_contribution/role	/m/02sgy
/m/09lxtg	/location/statistical_region/gdp_real./measurement_unit/adjusted_money_value/adjustment_currency	/m/09nqf
/m/06ryl	/location/statistical_region/gdp_nominal_per_capita./measurement_unit/dated_money_value/currency	/m/09nqf
/m/01p970	/music/performance_role/track_performances./music/track_contribution/role	/m/01qbl
/m/0bx8pn	/education/educational_institution/students_graduates./education/education/student	/m/042f1
/m/014mlp	/education/educational_degree/people_with_this_degree./education/education/institution	/m/01jzyx
/m/03mg3l	/soccer/football_team/current_roster./sports/sports_team_roster/position	/m/02_j1w
/m/01ffx4	/film/film/language	/m/064_8sq
/m/0jtg0	/music/performance_role/track_performances./music/track_contribution/role	/m/01p970
/m/02wgln	/people/person/place_of_birth	/m/0nbrp
/m/0lgm5	/people/person/gender	/m/05zppz
/m/02yvct	/film/film/release_date_s./film/film_regional_release_date/film_release_region	/m/05b4w
/m/05z55	/food/food/nutrients./food/nutrition_fact/nutrient	/m/025tkqy
/m/08p1gp	/people/person/profession	/m/0np9r
/m/03xq0f	/film/film_distributor/films_distributed./film/film_film_distributor_relationship/film	/m/0b6l1st
/m/0gtsx8c	/film/film/release_date_s./film/film_regional_release_date/film_release_region	/m/06c1y
/m/0586wl	/soccer/football_team/current_roster./sports/sports_team_roster/position	/m/02_j1w
/m/0486tv	/olympics/olympic_sport/athletes./olympics/olympic_athlete_affiliation/country	/m/07f1x
/m/01tvz5j	/film/actor/film./film/performance/film	/m/0b2km_
/m/0h7x	/location/location/contains	/m/01gpzx
/m/0gv5c	/people/person/languages	/m/02h40lc
/m/035sc2	/award/award_nominee/award_nominations./award/award_nomination/award_nominee	/m/027cxsm
/m/01hww_	/music/performance_role/track_performances./music/track_contribution/role	/m/0dwt5
/m/02_j7t	/film/actor/film./film/performance/film	/m/063fh9
/m/01nd6v	/people/person/place_of_birth	/m/030qb3t
/m/069d68	/people/person/spouse_s./people/marriage/type_of_union	/m/04ztj
/m/0j3b	/location/location/adjoin_s./location/adjoining_relationship/adjoins	/m/01tjt2
/m/05xpv	/people/person/gender	/m/05zppz
/m/023g6w	/film/film/country	/m/05b4w
/m/0gr4k	/award/award_category/nominees./award/award_nomination/nominated_for	/m/0c5dd
/m/020_95	/award/award_nominee/award_nominations./award/award_nomination/award	/m/09qj50
/m/082brv	/music/artist/origin	/m/0chrx
/m/03gt46z	/award/award_ceremony/awards_presented./award/award_honor/award_winner	/m/0cp9f9
/m/01bgqh	/award/award_category/winners./award/award_honor/ceremony	/m/019bk0
/m/0gkz15s	/film/film/release_date_s./film/film_regional_release_date/film_release_region	/m/0b90_r
/m/081k8	/people/person/profession	/m/05z96
/m/04smkr	/award/award_winner/awards_won./award/award_honor/award_winner	/m/01zg98
/m/08gsvw	/film/film/estimated_budget./measurement_unit/dated_money_value/currency	/m/09nqf
/m/01p4vl	/people/person/religion	/m/0c8wxp
/m/04s5_s	/music/artist/track_contributions./music/track_contribution/role	/m/01vdm0
/m/0161h5	/film/actor/film./film/performance/film	/m/0fy66
/m/014mlp	/education/educational_degree/people_with_this_degree./education/education/institution	/m/01b1mj
/m/02y_2y	/film/actor/film./film/performance/film	/m/077q8x
/m/0bm02	/music/performance_role/track_performances./music/track_contribution/role	/m/01qbl
/m/08966	/travel/travel_destination/climate./travel/travel_destination_monthly_climate/month	/m/04wzr
/m/065dc4	/film/film/other_crew./film/film_crew_gig/film_crew_role	/m/02r96rf
/m/04m1bm	/film/film/language	/m/02h40lc
/m/098sx	/people/person/profession	/m/0cbd2
/m/01y665	/award/award_nominee/award_nominations./award/award_nomination/award_nominee	/m/05mkhs
/m/02_j1w	/sports/sports_position/players./sports/sports_team_roster/team	/m/049msk
/m/021bk	/people/person/languages	/m/02h40lc
/m/0gm34	/people/deceased_person/place_of_death	/m/030qb3t
/m/01p7yb	/award/award_nominee/award_nominations./award/award_nomination/nominated_for	/m/02704ff
/m/07l24	/sports/sports_team/roster./american_football/football_historical_roster_position/position_s	/m/0b13yt
/m/01pcq3	/people/person/nationality	/m/0ctw_b
/m/0dgrmp	/sports/sports_position/players./sports/sports_team_roster/team	/m/0177gl
/m/01ztgm	/people/person/spouse_s./people/marriage/type_of_union	/m/04ztj
/m/05dbyt	/film/actor/film./film/performance/film	/m/07jnt
/m/042fgh	/film/film/story_by	/m/011s9r
/m/017z88	/education/educational_institution/students_graduates./education/education/major_field_of_study	/m/01xqw
/m/05631	/tv/tv_program/languages	/m/02h40lc
/m/01ry_x	/film/film/written_by	/m/02fgp0
/m/024zq	/people/person/profession	/m/01c72t
/m/06bzwt	/award/award_nominee/award_nominations./award/award_nomination/award_nominee	/m/0184jc
/m/05_swj	/people/person/gender	/m/05zppz
/m/01f2f8	/people/person/places_lived./people/place_lived/location	/m/06c62
/m/0d0vqn	/olympics/olympic_participating_country/athletes./olympics/olympic_athlete_affiliation/olympics	/m/0124ld
/m/02v8kmz	/film/film/estimated_budget./measurement_unit/dated_money_value/currency	/m/09nqf
/m/02_j1w	/sports/sports_position/players./sports/sports_team_roster/team	/m/04n8xs
/m/018grr	/base/americancomedy/celebrity_impressionist/celebrities_impersonated	/m/0194xc
/m/023l9y	/music/artist/track_contributions./music/track_contribution/role	/m/0l14qv
/m/013b2h	/award/award_ceremony/awards_presented./award/award_honor/award_winner	/m/01kstn9
/m/0dgrmp	/sports/sports_position/players./sports/sports_team_roster/team	/m/01cwm1
/m/01qscs	/award/award_nominee/award_nominations./award/award_nomination/award_nominee	/m/01zg98
/m/0344gc	/film/film/genre	/m/02l7c8
/m/0h3k3f	/film/film/produced_by	/m/0171lb
/m/02rb84n	/film/film/other_crew./film/film_crew_gig/film_crew_role	/m/02r96rf
/m/02qgqt	/award/award_nominee/award_nominations./award/award_nomination/award_nominee	/m/01p7yb
/m/07h07	/people/person/spouse_s./people/marriage/type_of_union	/m/04ztj
/m/01q_ph	/film/actor/film./film/performance/film	/m/04yc76
/m/0jtg0	/music/performance_role/track_performances./music/track_contribution/role	/m/0l14md
/m/0776drd	/award/award_category/nominees./award/award_nomination/nominated_for	/m/01sby_
/m/03nnm4t	/award/award_ceremony/awards_presented./award/award_honor/award_winner	/m/01j7rd
/m/03z20c	/film/film/production_companies	/m/024rgt
/m/04fgzb0	/award/award_category/winners./award/award_honor/ceremony	/m/0jt3qpk
/m/01zmpg	/people/person/profession	/m/016z4k
/m/0mzg2	/location/administrative_division/first_level_division_of	/m/05qhw
/m/013zdg	/education/educational_degree/people_with_this_degree./education/education/institution	/m/0hd7j
/m/0290rb	/base/aareas/schema/administrative_area/administrative_parent	/m/03rk0
/m/0blbxk	/award/award_nominee/award_nominations./award/award_nomination/award_nominee	/m/0509bl
/m/05zvj3m	/award/award_category/winners./award/award_honor/award_winner	/m/0mdqp
/m/0170th	/film/film/estimated_budget./measurement_unit/dated_money_value/currency	/m/09nqf
/m/01sgl	/olympics/olympic_sport/athletes./olympics/olympic_athlete_affiliation/olympics	/m/0lbd9
/m/0frq6	/food/food/nutrients./food/nutrition_fact/nutrient	/m/0h1vg
/m/03gj2	/olympics/olympic_participating_country/medals_won./olympics/olympic_medal_honor/olympics	/m/0lbd9
/m/02hft3	/education/university/domestic_tuition./measurement_unit/dated_money_value/currency	/m/09nqf
/m/048wrb	/base/schemastaging/person_extra/net_worth./measurement_unit/dated_money_value/currency	/m/09nqf
/m/03k1vm	/people/person/gender	/m/05zppz
/m/0fv89q	/award/award_ceremony/awards_presented./award/award_honor/award_winner	/m/02sj1x
/m/01t9_0	/film/film_distributor/films_distributed./film/film_film_distributor_relationship/film	/m/0k54q
/m/06dv3	/people/person/nationality	/m/0chghy
/m/047gn4y	/film/film/other_crew./film/film_crew_gig/film_crew_role	/m/09vw2b7
/m/048tv9	/film/film/production_companies	/m/024rgt
/m/0cqhk0	/award/award_category/winners./award/award_honor/award_winner	/m/01w0yrc
/m/08hsww	/award/award_winner/awards_won./award/award_honor/award_winner	/m/04t2l2
/m/0dpqk	/people/person/gender	/m/05zppz
/m/02j9z	/location/location/contains	/m/04gzd
/m/08hsww	/award/award_winner/awards_won./award/award_honor/award_winner	/m/0cj2k3
/m/02md_2	/business/job_title/people_with_this_title./business/employment_tenure/company	/m/0jnmj
/m/0bs0bh	/award/award_category/winners./award/award_honor/award_winner	/m/0prfz
/m/02bqvs	/film/film/other_crew./film/film_crew_gig/film_crew_role	/m/0ch6mp2
/m/0gh65c5	/film/film/release_date_s./film/film_regional_release_date/film_release_region	/m/05b4w
/m/0m_w6	/location/location/adjoin_s./location/adjoining_relationship/adjoins	/m/0clz7
/m/06t2t	/travel/travel_destination/climate./travel/travel_destination_monthly_climate/month	/m/028kb
/m/02mt4k	/award/award_winner/awards_won./award/award_honor/award_winner	/m/02l4pj
/m/0gr4k	/award/award_category/winners./award/award_honor/award_winner	/m/06kxk2
/m/015v3r	/people/person/spouse_s./people/marriage/type_of_union	/m/04ztj
/m/023361	/award/award_nominee/award_nominations./award/award_nomination/award	/m/0gqz2
/m/04wp3s	/film/actor/film./film/performance/film	/m/03s9kp
/m/0661m4p	/film/film/release_date_s./film/film_regional_release_date/film_release_region	/m/06f32
/m/09bkc6	/soccer/football_team/current_roster./sports/sports_team_roster/position	/m/0dgrmp
/m/012yc	/music/genre/artists	/m/04n65n
/m/049fbh	/sports/sports_team/colors	/m/01g5v
/m/0gtxj2q	/film/film/release_date_s./film/film_regional_release_date/film_release_region	/m/03gj2
/m/02qvhbb	/people/person/languages	/m/02h40lc
/m/08_vwq	/award/award_category/winners./award/award_honor/award_winner	/m/048q6x
/m/01vng3b	/music/group_member/membership./music/group_membership/group	/m/014_lq
/m/0hdf8	/music/genre/artists	/m/0gkg6
/m/01kwsg	/award/award_nominee/award_nominations./award/award_nomination/award	/m/09sdmz
/m/0fgrm	/film/film/production_companies	/m/04rcl7
/m/02kxbwx	/award/award_nominee/award_nominations./award/award_nomination/nominated_for	/m/011yhm
/m/01jpmpv	/award/award_nominee/award_nominations./award/award_nomination/award	/m/054krc
/m/04vzv4	/award/award_nominee/award_nominations./award/award_nomination/nominated_for	/m/05dmmc
/m/02k1b	/olympics/olympic_participating_country/medals_won./olympics/olympic_medal_honor/olympics	/m/0jhn7
/m/03nsm5x	/film/film/other_crew./film/film_crew_gig/crewmember	/m/094tsh6
/m/0lbbj	/olympics/olympic_games/sports	/m/0d1tm
/m/03q45x	/award/award_nominee/award_nominations./award/award_nomination/award	/m/09qj50
/m/02h4rq6	/education/educational_degree/people_with_this_degree./education/education/institution	/m/0885n
/m/03fbb6	/people/person/spouse_s./people/marriage/type_of_union	/m/04ztj
/m/01l2m3	/people/cause_of_death/people	/m/03f22dp
/m/02sgy	/music/performance_role/track_performances./music/track_contribution/role	/m/02g9p4
/m/01f7gh	/film/film/other_crew./film/film_crew_gig/film_crew_role	/m/01vx2h
/m/06f32	/location/statistical_region/gdp_nominal./measurement_unit/dated_money_value/currency	/m/09nqf
/m/02fybl	/film/actor/film./film/performance/film	/m/03yvf2
/m/01qbl	/music/performance_role/track_performances./music/track_contribution/role	/m/0l15bq
/m/05x2t7	/award/award_nominee/award_nominations./award/award_nomination/award	/m/0gs96
/m/07bx6	/award/award_winning_work/awards_won./award/award_honor/award_winner	/m/01vvb4m
/m/07b1gq	/award/award_winning_work/awards_won./award/award_honor/honored_for	/m/0140g4
/m/071t0	/olympics/olympic_sport/athletes./olympics/olympic_athlete_affiliation/country	/m/0chghy
/m/01qb5d	/film/film/other_crew./film/film_crew_gig/film_crew_role	/m/09zzb8
/m/02kk_c	/tv/tv_program/genre	/m/07s9rl0
/m/028tv0	/music/performance_role/regular_performances./music/group_membership/group	/m/01_wfj
/m/015v3r	/award/award_nominee/award_nominations./award/award_nomination/award	/m/0gr4k
/m/097zcz	/film/film/language	/m/02h40lc
/m/01qvgl	/people/person/spouse_s./people/marriage/type_of_union	/m/04ztj
/m/02yvct	/film/film/release_date_s./film/film_regional_release_date/film_release_region	/m/047yc
/m/086sj	/award/award_nominee/award_nominations./award/award_nomination/award_nominee	/m/01bh6y
/m/01w_d6	/soccer/football_team/current_roster./sports/sports_team_roster/position	/m/02_j1w
/m/0789_m	/award/award_category/winners./award/award_honor/award_winner	/m/02l101
/m/013fn	/base/schemastaging/organization_extra/phone_number./base/schemastaging/phone_sandbox/contact_category	/m/03w5xm
/m/0gqz2	/award/award_category/winners./award/award_honor/award_winner	/m/02cx72
/m/02py7pj	/award/award_category/winners./award/award_honor/award_winner	/m/0bw87
/m/02l424	/location/location/time_zones	/m/02hcv8
/m/0mkg	/music/instrument/instrumentalists	/m/0c9d9
/m/017180	/film/film/other_crew./film/film_crew_gig/film_crew_role	/m/09vw2b7
/m/06q07	/base/schemastaging/organization_extra/phone_number./base/schemastaging/phone_sandbox/service_language	/m/02h40lc
/m/0ndsl1x	/film/film/release_date_s./film/film_regional_release_date/film_release_region	/m/06qd3
/m/0fvt2	/people/person/profession	/m/0cbd2
/m/05qbbfb	/film/film/other_crew./film/film_crew_gig/film_crew_role	/m/01vx2h
/m/03s9kp	/film/film/other_crew./film/film_crew_gig/film_crew_role	/m/02r96rf
/m/0141kz	/people/person/gender	/m/05zppz
/m/02l4pj	/award/award_nominee/award_nominations./award/award_nomination/award_nominee	/m/065jlv
/m/019kn7	/people/ethnicity/people	/m/0kft
/m/05nlzq	/tv/tv_program/genre	/m/0pr6f
/m/014mlp	/education/educational_degree/people_with_this_degree./education/education/institution	/m/07w4j
/m/01pcdn	/award/award_nominee/award_nominations./award/award_nomination/award_nominee	/m/0m66w
/m/0x67	/people/ethnicity/people	/m/01wg25j
/m/0nlh7	/sports/sports_team_location/teams	/m/0jnmj
/m/01kt17	/award/award_nominee/award_nominations./award/award_nomination/award	/m/01l78d
/m/06thjt	/business/business_operation/assets./measurement_unit/dated_money_value/currency	/m/09nqf
/m/015dcj	/award/award_winner/awards_won./award/award_honor/award_winner	/m/0g_92
/m/02yxbc	/film/film/estimated_budget./measurement_unit/dated_money_value/currency	/m/09nqf
/m/014v6f	/award/award_nominee/award_nominations./award/award_nomination/nominated_for	/m/064ndc
/m/03xq0f	/film/film_distributor/films_distributed./film/film_film_distributor_relationship/film	/m/0295sy
/m/09f6b	/olympics/olympic_sport/athletes./olympics/olympic_athlete_affiliation/country	/m/05qhw
/m/03rjj	/location/location/contains	/m/04_x4s
/m/09w1n	/olympics/olympic_sport/athletes./olympics/olympic_athlete_affiliation/country	/m/0d0vqn
/m/087v17	/people/person/gender	/m/05zppz
/m/039bp	/film/actor/film./film/performance/film	/m/0hvvf
/m/01hx2t	/education/educational_institution/students_graduates./education/education/major_field_of_study	/m/02lp1
/m/03h_0_z	/base/popstra/celebrity/breakup./base/popstra/breakup/participant	/m/01wbsdz
/m/044prt	/people/person/profession	/m/012t_z
/m/02m92h	/people/person/gender	/m/05zppz
/m/07m69t	/sports/pro_athlete/teams./sports/sports_team_roster/team	/m/01cwm1
/m/0cm2xh	/military/military_conflict/combatants./military/military_combatant_group/combatants	/m/0f8l9c
/m/05m_8	/sports/professional_sports_team/draft_picks./sports/sports_league_draft_pick/school	/m/0bx8pn
/m/0l14md	/music/performance_role/regular_performances./music/group_membership/role	/m/04q7r
/m/09c6w	/base/biblioness/bibs_location/country	/m/03rk0
/m/0h0wd9	/film/film/produced_by	/m/03thw4
/m/0ccd3x	/film/film/genre	/m/07s9rl0
/m/01q_ph	/people/person/gender	/m/05zppz
/m/06c1y	/military/military_combatant/military_conflicts./military/military_combatant_group/combatants	/m/07f1x
/m/03s9b	/people/person/places_lived./people/place_lived/location	/m/07tcs
/m/018w8	/olympics/olympic_sport/athletes./olympics/olympic_athlete_affiliation/country	/m/0d05w3
/m/02h659	/organization/non_profit_organization/registered_with./organization/non_profit_registration/registering_agency	/m/03z19
/m/04kxsb	/award/award_category/nominees./award/award_nomination/nominated_for	/m/0ggbhy7
/m/03fbb6	/award/award_nominee/award_nominations./award/award_nomination/award_nominee	/m/0169dl
/m/01vs_v8	/people/person/religion	/m/0c8wxp
/m/03bxp5	/film/film/estimated_budget./measurement_unit/dated_money_value/currency	/m/09nqf
/m/02_j1w	/sports/sports_position/players./sports/sports_team_roster/team	/m/0gw2y6
/m/0dr_9t7	/film/film/language	/m/02h40lc
/m/02wtp6	/film/film/country	/m/0f8l9c
/m/03h_9lg	/people/person/nationality	/m/0chghy
/m/0jhn7	/user/jg/default_domain/olympic_games/sports	/m/0crlz
/m/02lvtb	/award/award_nominee/award_nominations./award/award_nomination/award	/m/0gkvb7
/m/032v0v	/award/award_nominee/award_nominations./award/award_nomination/award_nominee	/m/030_1m
/m/03qgjwc	/award/award_category/nominees./award/award_nomination/nominated_for	/m/0cfhfz
/m/0k3kg	/location/location/time_zones	/m/02hcv8
/m/0136g9	/award/award_nominee/award_nominations./award/award_nomination/award	/m/04dn09n
/m/04nfpk	/sports/sports_position/players./sports/sports_team_roster/team	/m/05g49
/m/0163t3	/people/person/spouse_s./people/marriage/type_of_union	/m/04ztj
/m/01900g	/people/person/places_lived./people/place_lived/location	/m/013yq
/m/0n5jm	/location/location/adjoin_s./location/adjoining_relationship/adjoins	/m/0mwxz
/m/02rh_0	/soccer/football_team/current_roster./soccer/football_roster_position/position	/m/02_j1w
/m/026p4q7	/award/award_winning_work/awards_won./award/award_honor/award_winner	/m/051z6rz
/m/04j13sx	/film/film/costume_design_by	/m/026lyl4
/m/0gd70t	/soccer/football_team/current_roster./sports/sports_team_roster/position	/m/02_j1w
/m/0gwgn1k	/film/film/release_date_s./film/film_regional_release_date/film_release_region	/m/05qhw
/m/02w64f	/soccer/football_team/current_roster./soccer/football_roster_position/position	/m/0dgrmp
/m/0cqhb3	/award/award_category/nominees./award/award_nomination/nominated_for	/m/04p5cr
/m/05ljv7	/music/performance_role/track_performances./music/track_contribution/role	/m/01vdm0
/m/0nf3h	/location/location/adjoin_s./location/adjoining_relationship/adjoins	/m/0nppc
/m/011yph	/award/award_winning_work/awards_won./award/award_honor/award	/m/09sb52
/m/01xqw	/music/performance_role/regular_performances./music/group_membership/role	/m/0l14md
/m/0bj25	/award/award_winning_work/awards_won./award/award_honor/award_winner	/m/016tt2
/m/0d1tm	/olympics/olympic_sport/athletes./olympics/olympic_athlete_affiliation/country	/m/0154j
/m/03qlv7	/music/performance_role/track_performances./music/track_contribution/role	/m/085jw
/m/0b85mm	/film/film/release_date_s./film/film_regional_release_date/film_release_region	/m/0f8l9c
/m/07jwr	/people/cause_of_death/people	/m/0c1fs
/m/04jkpgv	/film/film/other_crew./film/film_crew_gig/film_crew_role	/m/09zzb8
/m/01kvrz	/education/educational_institution/students_graduates./education/education/major_field_of_study	/m/0193x
/m/0gfh84d	/film/film/release_date_s./film/film_regional_release_date/film_release_region	/m/0ctw_b
/m/0g_92	/people/person/place_of_birth	/m/0hyxv
/m/0196bp	/soccer/football_team/current_roster./soccer/football_roster_position/position	/m/02_j1w
/m/05m_8	/sports/professional_sports_team/draft_picks./sports/sports_league_draft_pick/draft	/m/02x2khw
/m/01c92g	/award/award_category/winners./award/award_honor/ceremony	/m/09n4nb
/m/03ts0c	/people/ethnicity/people	/m/01rgr
/m/05842k	/music/performance_role/track_performances./music/track_contribution/role	/m/0979zs
/m/05tk7y	/film/actor/film./film/performance/film	/m/01l_pn
/m/03d6q	/people/person/gender	/m/05zppz
/m/03xf_m	/film/film/genre	/m/04t36
/m/015gy7	/award/award_winner/awards_won./award/award_honor/award_winner	/m/015c4g
/m/09tkzy	/film/film/estimated_budget./measurement_unit/dated_money_value/currency	/m/09nqf
/m/02vr3gz	/film/film/other_crew./film/film_crew_gig/film_crew_role	/m/09zzb8
/m/04kxsb	/award/award_category/nominees./award/award_nomination/nominated_for	/m/02d478
/m/03wj4r8	/film/film/other_crew./film/film_crew_gig/film_crew_role	/m/01vx2h
/m/06z6r	/olympics/olympic_sport/athletes./olympics/olympic_athlete_affiliation/country	/m/0166b
/m/0jqn5	/award/award_winning_work/awards_won./award/award_honor/award_winner	/m/06pj8
/m/04sry	/award/award_nominee/award_nominations./award/award_nomination/nominated_for	/m/04vr_f
/m/09sb52	/award/award_category/nominees./award/award_nomination/nominated_for	/m/011yg9
/m/0dq3c	/government/government_office_category/officeholders./government/government_position_held/jurisdiction_of_office	/m/0166v
/m/01t9qj_	/people/deceased_person/place_of_death	/m/0r3w7
/m/02_fm2	/film/film/production_companies	/m/04rcl7
/m/02k6rq	/film/actor/film./film/performance/film	/m/011ywj
/m/04kxsb	/award/award_category/nominees./award/award_nomination/nominated_for	/m/08nhfc1
/m/02h4rq6	/education/educational_degree/people_with_this_degree./education/education/institution	/m/02h659
/m/02rfft	/business/business_operation/industry	/m/020mfr
/m/02qyntr	/award/award_category/nominees./award/award_nomination/nominated_for	/m/03f7nt
/m/04mky3	/people/person/gender	/m/05zppz
/m/07jrjb	/award/award_nominee/award_nominations./award/award_nomination/nominated_for	/m/016tvq
/m/014mlp	/education/educational_degree/people_with_this_degree./education/education/institution	/m/0yldt
/m/0bzm__	/award/award_ceremony/awards_presented./award/award_honor/award_winner	/m/01v0fn1
/m/026dx	/music/artist/track_contributions./music/track_contribution/role	/m/0l14md
/m/06chf	/tv/tv_producer/programs_produced./tv/tv_producer_term/program	/m/0l76z
/m/0yls9	/education/educational_institution/students_graduates./education/education/major_field_of_study	/m/04rjg
/m/015dqj	/award/award_nominee/award_nominations./award/award_nomination/nominated_for	/m/0n0bp
/m/01k_n63	/people/person/gender	/m/05zppz
/m/0pd64	/award/award_winning_work/awards_won./award/award_honor/award	/m/09cm54
/m/01br2w	/film/film/other_crew./film/film_crew_gig/film_crew_role	/m/02r96rf
/m/0gqz2	/award/award_category/winners./award/award_honor/award_winner	/m/01vttb9
/m/0h7x	/location/location/contains	/m/012rrr
/m/03q43g	/award/award_nominee/award_nominations./award/award_nomination/award	/m/0cqhk0
/m/014mlp	/education/educational_degree/people_with_this_degree./education/education/institution	/m/01swxv
/m/0b_6pv	/time/event/locations	/m/013yq
/m/01gst_	/government/legislative_session/members./government/government_position_held/legislative_sessions	/m/01gsry
/m/02zj61	/base/schemastaging/person_extra/net_worth./measurement_unit/dated_money_value/currency	/m/09nqf
/m/011_6p	/music/performance_role/regular_performances./music/group_membership/role	/m/05kms
/m/01gkgk	/government/government_office_category/officeholders./government/government_position_held/jurisdiction_of_office	/m/0f8l9c
/m/0454s1	/people/person/gender	/m/05zppz
/m/01k23t	/people/person/profession	/m/016z4k
/m/03wy70	/film/actor/film./film/performance/film	/m/0bh8yn3
/m/0dhml	/location/location/time_zones	/m/02hcv8
/m/08k1lz	/people/person/gender	/m/05zppz
/m/05z55	/food/food/nutrients./food/nutrition_fact/nutrient	/m/0h1vg
/m/033fqh	/film/film/genre	/m/05p553
/m/0mzy7	/location/location/contains	/m/02pptm
/m/0chghy	/location/location/contains	/m/0dv9v
/m/0d05w3	/location/location/adjoin_s./location/adjoining_relationship/adjoins	/m/05b7q
/m/05qkp	/olympics/olympic_participating_country/athletes./olympics/olympic_athlete_affiliation/olympics	/m/06sks6
/m/072hx4	/film/film/release_date_s./film/film_regional_release_date/film_release_region	/m/05b4w
/m/052h3	/people/person/employment_history./business/employment_tenure/company	/m/01jpqb
/m/016tw3	/film/film_distributor/films_distributed./film/film_film_distributor_relationship/film	/m/016mhd
/m/0jwl2	/tv/tv_program/regular_cast./tv/regular_tv_appearance/actor	/m/01v3vp
/m/0bv7t	/influence/influence_node/influenced_by	/m/017_pb
/m/01f3p_	/tv/tv_program/genre	/m/0fdjb
/m/043djx	/government/legislative_session/members./government/government_position_held/district_represented	/m/04rrx
/m/0gr4k	/award/award_category/nominees./award/award_nomination/nominated_for	/m/026p4q7
/m/04ztj	/people/marriage_union_type/unions_of_this_type./people/marriage/location_of_ceremony	/m/0fhp9
/m/02_j1w	/sports/sports_position/players./sports/sports_team_roster/team	/m/04b5n0
/m/02t_h3	/film/film/genre	/m/0vgkd
/m/0bmfnjs	/film/film/other_crew./film/film_crew_gig/film_crew_role	/m/02r96rf
/m/07s9rl0	/media_common/netflix_genre/titles	/m/027pfg
/m/04ztj	/people/marriage_union_type/unions_of_this_type./people/marriage/location_of_ceremony	/m/01_c4
/m/06p8m	/base/schemastaging/organization_extra/phone_number./base/schemastaging/phone_sandbox/service_location	/m/0154j
/m/01bbwp	/people/person/gender	/m/05zppz
/m/0cq86w	/film/film/release_date_s./film/film_regional_release_date/film_release_region	/m/0jgx
/m/02gs6r	/film/film/language	/m/03_9r
/m/01n1pp	/education/educational_institution/students_graduates./education/education/major_field_of_study	/m/02lp1
/m/05dmmc	/film/film/genre	/m/04t36
/m/0127gn	/award/award_winner/awards_won./award/award_honor/award_winner	/m/03_0p
/m/0261g5l	/people/person/profession	/m/0cbd2
/m/02hp70	/education/university/local_tuition./measurement_unit/dated_money_value/currency	/m/09nqf
/m/064ndc	/film/film/language	/m/02h40lc
/m/016tw3	/film/film_distributor/films_distributed./film/film_film_distributor_relationship/film	/m/047gpsd
/m/01qq_lp	/award/award_nominee/award_nominations./award/award_nomination/award_nominee	/m/0157m
/m/01vs_v8	/award/award_nominee/award_nominations./award/award_nomination/award	/m/054ks3
/m/02_xgp2	/education/educational_degree/people_with_this_degree./education/education/institution	/m/015cz0
/m/05kms	/music/performance_role/regular_performances./music/group_membership/role	/m/0l14qv
/m/0fd_1	/people/person/spouse_s./people/marriage/type_of_union	/m/04ztj
/m/043t8t	/film/film/estimated_budget./measurement_unit/dated_money_value/currency	/m/09nqf
/m/07brj	/music/performance_role/track_performances./music/track_contribution/role	/m/06rvn
/m/06z6r	/olympics/olympic_sport/athletes./olympics/olympic_athlete_affiliation/country	/m/07f5x
/m/084nh	/people/person/profession	/m/0cbd2
/m/02t_8z	/people/person/profession	/m/0np9r
/m/03_wj_	/award/award_nominee/award_nominations./award/award_nomination/award_nominee	/m/0184jc
/m/01w3v	/education/educational_institution/students_graduates./education/education/student	/m/0bv7t
/m/05jyb2	/tv/tv_program/regular_cast./tv/regular_tv_appearance/actor	/m/039wsf
/m/0bkj86	/education/educational_degree/people_with_this_degree./education/education/major_field_of_study	/m/01400v
/m/031n8c	/business/business_operation/revenue./measurement_unit/dated_money_value/currency	/m/09nqf
/m/02qtywd	/award/award_nominee/award_nominations./award/award_nomination/award_nominee	/m/045zr
/m/0330r	/award/award_winning_work/awards_won./award/award_honor/award_winner	/m/0d4fqn
/m/016wzw	/location/statistical_region/gdp_nominal_per_capita./measurement_unit/dated_money_value/currency	/m/09nqf
/m/04t2l2	/award/award_nominee/award_nominations./award/award_nomination/award_nominee	/m/060j8b
/m/01914	/travel/travel_destination/climate./travel/travel_destination_monthly_climate/month	/m/05cw8
/m/017z88	/education/educational_institution/students_graduates./education/education/student	/m/0cl0bk
/m/018n6m	/award/award_nominee/award_nominations./award/award_nomination/award	/m/03t5n3
/m/016dp0	/people/person/profession	/m/0dxtg
/m/06cv1	/people/person/spouse_s./people/marriage/type_of_union	/m/04ztj
/m/02qmncd	/award/award_winner/awards_won./award/award_honor/award_winner	/m/02r4qs
/m/026p_bs	/film/film/release_date_s./film/film_regional_release_date/film_release_region	/m/082fr
/m/0j0pf	/award/award_nominee/award_nominations./award/award_nomination/award	/m/040vk98
/m/0b76kw1	/award/award_winning_work/awards_won./award/award_honor/award_winner	/m/031k24
/m/09sb52	/award/award_category/nominees./award/award_nomination/nominated_for	/m/011yd2
/m/04snp2	/people/person/profession	/m/0cbd2
/m/025v26c	/sports/sports_team/roster./american_football/football_roster_position/position	/m/05zm34
/m/019z7q	/influence/influence_node/influenced_by	/m/07dnx
/m/0gw7p	/film/film/genre	/m/05p553
/m/0bwfwpj	/film/film/produced_by	/m/0h5jg5
/m/01hcj2	/people/person/places_lived./people/place_lived/location	/m/030qb3t
/m/01mxt_	/music/artist/track_contributions./music/track_contribution/role	/m/02sgy
/m/0cq86w	/film/film/release_date_s./film/film_regional_release_date/film_release_region	/m/0f8l9c
/m/01qbjg	/people/person/gender	/m/05zppz
/m/0h7x	/location/location/contains	/m/0133h8
/m/06jnv	/location/country/official_language	/m/02h40lc
/m/040njc	/award/award_category/nominees./award/award_nomination/nominated_for	/m/026zlh9
/m/0gmdkyy	/award/award_ceremony/awards_presented./award/award_honor/award_winner	/m/027f7dj
/m/0879bpq	/film/film/genre	/m/05p553
/m/0g2c8	/award/hall_of_fame/inductees./award/hall_of_fame_induction/inductee	/m/044k8
/m/041rx	/people/ethnicity/people	/m/03t0k1
/m/01kgv4	/base/popstra/celebrity/friendship./base/popstra/friendship/participant	/m/02fybl
/m/0l2tk	/education/educational_institution/students_graduates./education/education/major_field_of_study	/m/02_7t
/m/03vrp	/influence/influence_node/influenced_by	/m/040db
/m/0f8x_r	/location/location/adjoin_s./location/adjoining_relationship/adjoins	/m/06yxd
/m/02_j1w	/sports/sports_position/players./sports/sports_team_roster/team	/m/03ff65
/m/0k3jq	/location/location/contains	/m/0d739
/m/02yvct	/film/film/featured_film_locations	/m/05qtj
/m/0jrgr	/music/genre/parent_genre	/m/02w4v
/m/0chghy	/olympics/olympic_participating_country/athletes./olympics/olympic_athlete_affiliation/olympics	/m/0nbjq
/m/046lt	/award/award_nominee/award_nominations./award/award_nomination/award	/m/0gkvb7
/m/05xpv	/award/award_nominee/award_nominations./award/award_nomination/award	/m/0bdwqv
/m/02mx98	/music/artist/track_contributions./music/track_contribution/role	/m/02dlh2
/m/014l6_	/film/film/featured_film_locations	/m/030qb3t
/m/04ztj	/people/marriage_union_type/unions_of_this_type./people/marriage/location_of_ceremony	/m/048fz
/m/01vvb4m	/award/award_nominee/award_nominations./award/award_nomination/award_nominee	/m/06mr6
/m/03sww	/people/person/spouse_s./people/marriage/type_of_union	/m/04ztj
/m/048vhl	/film/film/language	/m/02h40lc
/m/06b_0	/award/award_nominee/award_nominations./award/award_nomination/award	/m/040njc
/m/0217m9	/organization/endowed_organization/endowment./measurement_unit/dated_money_value/currency	/m/09nqf
/m/0gyh2wm	/film/film/genre	/m/05p553
/m/01trf3	/award/award_nominee/award_nominations./award/award_nomination/award	/m/08_vwq
/m/015wfg	/award/award_nominee/award_nominations./award/award_nomination/nominated_for	/m/0pd64
/m/015t56	/award/award_nominee/award_nominations./award/award_nomination/nominated_for	/m/017jd9
/m/05fnl9	/award/award_nominee/award_nominations./award/award_nomination/award	/m/0cqhb3
/m/017jd9	/film/film/release_date_s./film/film_regional_release_date/film_release_region	/m/0154j
/m/0pbhz	/base/biblioness/bibs_location/country	/m/0f8l9c
/m/0cvw9	/location/location/contains	/m/031vy_
/m/026c0p	/people/person/profession	/m/0np9r
/m/016mhd	/film/film/language	/m/02h40lc
/m/0cq806	/film/film/genre	/m/03bxz7
/m/04sx9_	/award/award_nominee/award_nominations./award/award_nomination/award_nominee	/m/0crvfq
/m/07tgn	/education/educational_institution/students_graduates./education/education/student	/m/0l6qt
/m/04wp3s	/people/person/places_lived./people/place_lived/location	/m/0d6lp
/m/0ct_yc	/soccer/football_player/current_team./sports/sports_team_roster/team	/m/0ljbg
/m/019f2f	/film/actor/film./film/performance/film	/m/02z2mr7
/m/03_6y	/people/person/gender	/m/05zppz
/m/05489	/film/film_subject/films	/m/0bmhn
/m/02qm5j	/music/genre/artists	/m/04bgy
/m/072hv	/medicine/disease/risk_factors	/m/0dcp_
/m/0154j	/olympics/olympic_participating_country/medals_won./olympics/olympic_medal_honor/olympics	/m/06sks6
/m/05crg7	/music/artist/origin	/m/0d6lp
/m/07k2p6	/award/award_nominee/award_nominations./award/award_nomination/nominated_for	/m/02k_4g
/m/06rf7	/location/location/adjoin_s./location/adjoining_relationship/adjoins	/m/09hzw
/m/0g2c8	/award/hall_of_fame/inductees./award/hall_of_fame_induction/inductee	/m/045zr
/m/042kg	/people/person/profession	/m/0g0vx
/m/01p3ty	/award/award_winning_work/awards_won./award/award_honor/award	/m/0b6k___
/m/0b76t12	/film/film/estimated_budget./measurement_unit/dated_money_value/currency	/m/09nqf
/m/0gk4g	/people/cause_of_death/people	/m/03thw4
/m/04k15	/people/person/profession	/m/01c72t
/m/02p86pb	/film/film/estimated_budget./measurement_unit/dated_money_value/currency	/m/09nqf
/m/0557q	/music/genre/artists	/m/07hgkd
/m/0154qm	/film/actor/film./film/performance/film	/m/08nvyr
/m/01ycbq	/award/award_nominee/award_nominations./award/award_nomination/award_nominee	/m/06dv3
/m/01tcf7	/people/person/gender	/m/05zppz
/m/0646qh	/award/award_nominee/award_nominations./award/award_nomination/award_nominee	/m/0275_pj
/m/0979zs	/music/performance_role/track_performances./music/track_contribution/role	/m/01vdm0
/m/032_wv	/film/film/genre	/m/0vgkd
/m/015qqg	/film/film/genre	/m/07s9rl0
/m/02qlp4	/film/film/other_crew./film/film_crew_gig/film_crew_role	/m/09vw2b7
/m/02bfmn	/award/award_nominee/award_nominations./award/award_nomination/award_nominee	/m/0f0kz
/m/01vksx	/film/film/other_crew./film/film_crew_gig/film_crew_role	/m/09vw2b7
/m/07hwkr	/people/ethnicity/people	/m/0g2lq
/m/03gj2	/olympics/olympic_participating_country/athletes./olympics/olympic_athlete_affiliation/olympics	/m/0lbbj
/m/017z88	/education/educational_institution/students_graduates./education/education/student	/m/01vttb9
/m/0n5jm	/location/statistical_region/rent50_2./measurement_unit/dated_money_value/currency	/m/09nqf
/m/02bh8z	/music/record_label/artist	/m/07zft
/m/03cz83	/organization/endowed_organization/endowment./measurement_unit/dated_money_value/currency	/m/09nqf
/m/01z9_x	/people/person/profession	/m/0fnpj
/m/03wj4r8	/film/film/other_crew./film/film_crew_gig/film_crew_role	/m/09vw2b7
/m/02rdxsh	/award/award_category/nominees./award/award_nomination/nominated_for	/m/04lqvly
/m/07f5x	/location/country/official_language	/m/064_8sq
/m/0jtg0	/music/instrument/instrumentalists	/m/0889x
/m/01vttb9	/people/deceased_person/place_of_death	/m/030qb3t
/m/0gffmn8	/film/film/produced_by	/m/0dqmt0
/m/0h63gl9	/award/award_winning_work/awards_won./award/award_honor/honored_for	/m/0dr_9t7
/m/02g3w	/people/person/profession	/m/0196pc
/m/064_8sq	/media_common/netflix_genre/titles	/m/07qg8v
/m/02sgy	/music/performance_role/track_performances./music/track_contribution/role	/m/0l14qv
/m/054ky1	/award/award_category/winners./award/award_honor/award_winner	/m/039bp
/m/03gvt	/music/performance_role/guest_performances./music/recording_contribution/performance_role	/m/0gkd1
/m/0661m4p	/film/film/release_date_s./film/film_regional_release_date/film_release_region	/m/03gj2
/m/01vw20h	/award/award_nominee/award_nominations./award/award_nomination/award_nominee	/m/067nsm
/m/0fh2v5	/film/film/genre	/m/02n4kr
/m/06dv3	/award/award_nominee/award_nominations./award/award_nomination/award_nominee	/m/0184jc
/m/02qk3fk	/film/film/film_format	/m/0cj16
/m/033_1p	/film/actor/film./film/performance/film	/m/0qm9n
/m/07p__7	/government/legislative_session/members./government/government_position_held/district_represented	/m/059f4
/m/01679d	/music/performance_role/track_performances./music/track_contribution/role	/m/0l15bq
/m/0c2tf	/people/person/religion	/m/0c8wxp
/m/02y_lrp	/film/film/produced_by	/m/04q5zw
/m/0bqs56	/people/person/spouse_s./people/marriage/type_of_union	/m/04ztj
/m/020ddc	/education/educational_institution/colors	/m/01g5v
/m/01z88t	/location/statistical_region/places_exported_to./location/imports_and_exports/exported_to	/m/07f1x
/m/0661ql3	/film/film/film_format	/m/017fx5
/m/0fphgb	/film/film/country	/m/0f8l9c
/m/09n4nb	/award/award_ceremony/awards_presented./award/award_honor/award_winner	/m/02jxkw
/m/019pm_	/award/award_nominee/award_nominations./award/award_nomination/award_nominee	/m/015c4g
/m/019r_1	/people/person/profession	/m/03sbb
/m/0gx_st	/award/award_ceremony/awards_presented./award/award_honor/award_winner	/m/059j4x
/m/084nh	/people/person/languages	/m/02h40lc
[truncated: 1,361 more rows]
