# Supplementary material for: Relation semantic fusion in subgraph for inductive link prediction in knowledge graphs
Source: PeerJ Comput Sci. 2024 Oct 1;10:e2324. doi: 10.7717/peerj-cs.2324 (PMC11639272; doi:10.7717/peerj-cs.2324)
Supplement: Supplemental Information 1 [file peerj-cs-10-2324-s001.zip › Data/fb237_v4_ind/valid.txt]

/m/02hsq3m	/award/award_category/nominees./award/award_nomination/nominated_for	/m/01qxc7
/m/07phbc	/film/film/country	/m/01mjq
/m/0ds5_72	/film/film/release_date_s./film/film_regional_release_date/film_release_region	/m/07t21
/m/03rl1g	/government/legislative_session/members./government/government_position_held/district_represented	/m/03s0w
/m/07jmnh	/film/actor/film./film/performance/film	/m/07vfy4
/m/01jfsb	/media_common/netflix_genre/titles	/m/070fnm
/m/02b6n9	/film/film/genre	/m/04xvlr
/m/0sw6y	/people/person/gender	/m/02zsn
/m/02x4sn8	/award/award_category/nominees./award/award_nomination/nominated_for	/m/06__m6
/m/01jpyb	/education/educational_institution/colors	/m/03vtbc
/m/01fh0q	/award/award_nominee/award_nominations./award/award_nomination/award	/m/02tj96
/m/047csmy	/film/film/other_crew./film/film_crew_gig/film_crew_role	/m/094hwz
/m/028knk	/award/award_winner/awards_won./award/award_honor/award_winner	/m/01x_d8
/m/02hfp_	/people/deceased_person/place_of_death	/m/01b8w_
/m/09_94	/olympics/olympic_sport/athletes./olympics/olympic_athlete_affiliation/country	/m/07t21
/m/07c52	/media_common/netflix_genre/titles	/m/02648p
/m/0ds33	/film/film/release_date_s./film/film_regional_release_date/film_release_distribution_medium	/m/029j_
/m/0fcrg	/location/administrative_division/country	/m/059j2
/m/03h64	/travel/travel_destination/climate./travel/travel_destination_monthly_climate/month	/m/0ll3
/m/02lg9w	/people/person/gender	/m/02zsn
/m/0gj9tn5	/film/film/release_date_s./film/film_regional_release_date/film_release_region	/m/09pmkv
/m/01jfsb	/media_common/netflix_genre/titles	/m/0gm2_0
/m/01lmj3q	/award/award_nominee/award_nominations./award/award_nomination/award_nominee	/m/02cx90
/m/0dck27	/people/person/place_of_birth	/m/02dtg
/m/053rxgm	/film/film/release_date_s./film/film_regional_release_date/film_release_region	/m/047lj
/m/042fk	/government/politician/government_positions_held./government/government_position_held/legislative_sessions	/m/01gtc0
/m/01w5m	/education/educational_institution/students_graduates./education/education/student	/m/03rx9
/m/02__7n	/award/award_nominee/award_nominations./award/award_nomination/award_nominee	/m/013knm
/m/03mg35	/award/award_nominee/award_nominations./award/award_nomination/award_nominee	/m/02d4ct
/m/05r5c	/music/performance_role/regular_performances./music/group_membership/role	/m/0j871
/m/0fr63l	/film/film/genre	/m/01hmnh
/m/0bwfn	/education/educational_institution/students_graduates./education/education/student	/m/01mqh5
/m/0198b6	/film/film/release_date_s./film/film_regional_release_date/film_release_region	/m/0k6nt
/m/05pcn59	/award/award_category/nominees./award/award_nomination/nominated_for	/m/0_816
/m/0gdh5	/people/person/gender	/m/02zsn
/m/02wr6r	/award/award_nominee/award_nominations./award/award_nomination/award	/m/09qrn4
/m/057xs89	/award/award_category/nominees./award/award_nomination/nominated_for	/m/02ny6g
/m/0ffgh	/people/person/place_of_birth	/m/01_d4
/m/024lt6	/film/film/release_date_s./film/film_regional_release_date/film_release_region	/m/04v3q
/m/01vsykc	/award/award_winner/awards_won./award/award_honor/award_winner	/m/01vrt_c
/m/05sq20	/award/award_nominee/award_nominations./award/award_nomination/award_nominee	/m/016srn
/m/04xvlr	/media_common/netflix_genre/titles	/m/0m2kd
/m/09v71cj	/film/film/release_date_s./film/film_regional_release_date/film_release_region	/m/0k6nt
/m/07c52	/media_common/netflix_genre/titles	/m/02czd5
/m/02tk74	/people/person/places_lived./people/place_lived/location	/m/02_286
/m/025tn92	/sports/sports_league_draft/picks./sports/sports_league_draft_pick/school	/m/019dwp
/m/0249fn	/award/award_category/winners./award/award_honor/award_winner	/m/02qsjt
/m/064jjy	/people/person/profession	/m/02jknp
/m/03d_zl4	/people/person/nationality	/m/0d060g
/m/0cn_b8	/film/film/genre	/m/01hmnh
/m/07c52	/media_common/netflix_genre/titles	/m/01lv85
/m/018qb4	/user/jg/default_domain/olympic_games/sports	/m/02bkg
/m/058frd	/award/award_nominee/award_nominations./award/award_nomination/nominated_for	/m/0h95927
/m/0c6qh	/award/award_winner/awards_won./award/award_honor/award_winner	/m/08qxx9
/m/0dg3jz	/people/person/place_of_birth	/m/01_d4
/m/02pxst	/film/film/release_date_s./film/film_regional_release_date/film_release_distribution_medium	/m/029j_
/m/08lr6s	/film/film/release_date_s./film/film_regional_release_date/film_release_distribution_medium	/m/029j_
/m/047tsx3	/film/film/featured_film_locations	/m/0d060g
/m/03f2_rc	/people/person/place_of_birth	/m/0cr3d
/m/03_8r	/olympics/olympic_sport/athletes./olympics/olympic_athlete_affiliation/country	/m/03_3d
/m/021q0l	/business/job_title/people_with_this_title./business/employment_tenure/company	/m/07vfz
/m/06by7	/music/genre/artists	/m/01dw9z
/m/049qx	/base/popstra/celebrity/friendship./base/popstra/friendship/participant	/m/0dzlk
/m/03bzjpm	/film/film/genre	/m/06cvj
/m/013nky	/education/educational_institution/students_graduates./education/education/major_field_of_study	/m/02j62
/m/01g1lp	/people/person/profession	/m/02jknp
/m/025m98	/award/award_category/winners./award/award_honor/award_winner	/m/01vsy95
/m/056k77g	/film/film/release_date_s./film/film_regional_release_date/film_release_region	/m/03_3d
/m/0kjgl	/award/award_nominee/award_nominations./award/award_nomination/award_nominee	/m/028r4y
/m/02lg9w	/award/award_winner/awards_won./award/award_honor/award_winner	/m/02lgj6
/m/0m32h	/people/cause_of_death/people	/m/099p5
/m/0fvr1	/film/film/genre	/m/04xvlr
/m/02r_pp	/award/award_nominated_work/award_nominations./award/award_nomination/nominated_for	/m/01s9vc
/m/0gqng	/award/award_category/winners./award/award_honor/ceremony	/m/073hd1
/m/057xs89	/award/award_category/winners./award/award_honor/award_winner	/m/026r8q
/m/0155w	/music/genre/artists	/m/0zjpz
/m/06y611	/film/film/film_production_design_by	/m/0cdf37
/m/057xs89	/award/award_category/nominees./award/award_nomination/nominated_for	/m/0crd8q6
/m/0ddbjy4	/film/film/release_date_s./film/film_regional_release_date/film_release_region	/m/03_3d
/m/05byxm	/music/record_label/artist	/m/01wzlxj
/m/060c4	/organization/role/leaders./organization/leadership/organization	/m/016w7b
/m/03j24kf	/music/artist/track_contributions./music/track_contribution/role	/m/026t6
/m/0f0y8	/influence/influence_node/peers./influence/peer_relationship/peers	/m/0f6lx
/m/09d28z	/award/award_category/winners./award/award_honor/award_winner	/m/02kxbx3
/m/0lfgr	/education/educational_institution/students_graduates./education/education/major_field_of_study	/m/01mkq
/m/0fr63l	/film/film/language	/m/071fb
/m/02pjvc	/people/person/gender	/m/02zsn
/m/016pns	/music/artist/origin	/m/06wxw
/m/069q4f	/award/award_winning_work/awards_won./award/award_honor/honored_for	/m/02ny6g
/m/08433	/influence/influence_node/influenced_by	/m/032l1
/m/0417z2	/award/award_nominee/award_nominations./award/award_nomination/award	/m/02h3d1
/m/0fpv_3_	/film/film/release_date_s./film/film_regional_release_date/film_release_region	/m/0j1z8
/m/02_4fn	/people/person/profession	/m/01d_h8
/m/026t6	/music/instrument/instrumentalists	/m/09g0h
/m/01vsykc	/award/award_winner/awards_won./award/award_honor/award_winner	/m/01vvlyt
/m/0ptx_	/award/award_winning_work/awards_won./award/award_honor/honored_for	/m/0jsf6
/m/05mcjs	/people/person/profession	/m/02jknp
/m/02q5g1z	/film/film/production_companies	/m/01gb54
/m/023gxx	/film/film/release_date_s./film/film_regional_release_date/film_release_region	/m/06t8v
/m/07_l6	/music/performance_role/track_performances./music/track_contribution/role	/m/01wy6
/m/05r5c	/music/instrument/instrumentalists	/m/0285c
/m/0bwfn	/organization/organization/headquarters./location/mailing_address/citytown	/m/02_286
/m/0265vcb	/award/award_winner/awards_won./award/award_honor/award_winner	/m/01rgcg
/m/0_9l_	/film/film/genre	/m/04xvlr
/m/05hdf	/people/person/nationality	/m/0345h
/m/0gy2y8r	/film/film/release_date_s./film/film_regional_release_date/film_release_region	/m/0d060g
/m/0hz6mv2	/film/film/release_date_s./film/film_regional_release_date/film_release_distribution_medium	/m/07c52
/m/01d259	/film/film/release_date_s./film/film_regional_release_date/film_release_region	/m/03_3d
/m/01k0vq	/award/award_winning_work/awards_won./award/award_honor/award	/m/05pcn59
/m/041c4	/film/actor/film./film/performance/film	/m/01sxly
/m/037d35	/people/person/profession	/m/02jknp
/m/01s3v	/location/location/time_zones	/m/03bdv
/m/01m13b	/film/film/release_date_s./film/film_regional_release_date/film_release_distribution_medium	/m/029j_
/m/0ddj0x	/award/award_winning_work/awards_won./award/award_honor/award_winner	/m/030tj5
/m/0hkt6	/film/film_subject/films	/m/07f_t4
/m/01438g	/award/award_nominee/award_nominations./award/award_nomination/nominated_for	/m/03cffvv
/m/09jw2	/music/genre/parent_genre	/m/06by7
/m/06myp	/influence/influence_node/influenced_by	/m/015n8
/m/06by7	/music/genre/artists	/m/01m7pwq
/m/09d28z	/award/award_category/nominees./award/award_nomination/nominated_for	/m/0404j37
/m/0fzrhn	/award/award_ceremony/awards_presented./award/award_honor/award_winner	/m/06hzsx
/m/040fb	/base/localfood/seasonal_month/produce_available./base/localfood/produce_availability/seasonal_months	/m/0ll3
/m/011yn5	/film/film/other_crew./film/film_crew_gig/film_crew_role	/m/02_n3z
/m/01xrlm	/education/university/local_tuition./measurement_unit/dated_money_value/currency	/m/01nv4h
/m/0237jb	/people/person/place_of_birth	/m/0c1d0
/m/0bwfn	/education/educational_institution/students_graduates./education/education/student	/m/015wc0
/m/0xpp5	/location/hud_county_place/county	/m/0n5df
/m/05fky	/location/location/adjoin_s./location/adjoining_relationship/adjoins	/m/04s7y
/m/03h2c	/location/location/adjoin_s./location/adjoining_relationship/adjoins	/m/02k8k
/m/0glj9q	/media_common/netflix_genre/titles	/m/06kl78
/m/05fky	/base/aareas/schema/administrative_area/capital	/m/0fvyz
/m/0c0k1	/film/actor/film./film/performance/film	/m/0199wf
/m/012wg	/people/deceased_person/place_of_death	/m/02_286
/m/012fvq	/organization/organization/headquarters./location/mailing_address/state_province_region	/m/05tbn
/m/02_hj4	/award/award_winner/awards_won./award/award_honor/award_winner	/m/02t_v1
/m/04mzf8	/film/film/film_art_direction_by	/m/05v1sb
/m/0h0jz	/film/actor/film./film/performance/film	/m/026fs38
/m/05r5c	/music/performance_role/regular_performances./music/group_membership/role	/m/07xzm
/m/0hqgp	/people/deceased_person/place_of_death	/m/0d58_
/m/025m98	/award/award_category/winners./award/award_honor/award_winner	/m/032nwy
/m/013w7j	/base/popstra/celebrity/friendship./base/popstra/friendship/participant	/m/016kjs
/m/0c75w	/location/location/adjoin_s./location/adjoining_relationship/adjoins	/m/03khn
/m/071dcs	/people/person/profession	/m/01d_h8
/m/05r6t	/music/genre/artists	/m/01vrt_c
/m/08gg47	/film/film/country	/m/06mzp
/m/01x73	/location/location/contains	/m/09krm_
/m/044ptm	/film/actor/film./film/performance/film	/m/09q23x
/m/02zrv7	/people/person/profession	/m/01d_h8
/m/024pcx	/military/military_combatant/military_conflicts./military/military_combatant_group/combatants	/m/040vgd
/m/0g56t9t	/film/film/release_date_s./film/film_regional_release_date/film_release_region	/m/06t8v
/m/0b9dmk	/award/award_winner/awards_won./award/award_honor/award_winner	/m/08s_lw
/m/0c3xw46	/film/film/release_date_s./film/film_regional_release_date/film_release_region	/m/0k6nt
/m/02zccd	/education/educational_institution/colors	/m/083jv
/m/0gs1_	/base/popstra/celebrity/dated./base/popstra/dated/participant	/m/01d0fp
/m/0cqnss	/award/ranked_item/appears_in_ranked_lists./award/ranking/list	/m/05glt
/m/03j24kf	/award/award_winner/awards_won./award/award_honor/award_winner	/m/03bnv
/m/01gb54	/film/film_distributor/films_distributed./film/film_film_distributor_relationship/film	/m/0cn_b8
/m/03_3d	/location/location/contains	/m/049yf
/m/0dzlbx	/film/film/release_date_s./film/film_regional_release_date/film_release_region	/m/03_3d
/m/01j_cy	/education/educational_institution/students_graduates./education/education/major_field_of_study	/m/0_jm
/m/01jfsb	/media_common/netflix_genre/titles	/m/0404j37
/m/031f_m	/film/film/dubbing_performances./film/dubbing_performance/actor	/m/05j0wc
/m/0151ns	/award/award_nominee/award_nominations./award/award_nomination/nominated_for	/m/048xyn
/m/0krdk	/business/job_title/people_with_this_title./business/employment_tenure/company	/m/035nm
/m/0gj9tn5	/film/film/release_date_s./film/film_regional_release_date/film_release_region	/m/0k6nt
/m/01wy6	/music/performance_role/regular_performances./music/group_membership/role	/m/0j871
/m/0dq_5	/business/job_title/people_with_this_title./business/employment_tenure/company	/m/03mnk
/m/047csmy	/award/award_winning_work/awards_won./award/award_honor/award_winner	/m/01gb54
/m/0fbx6	/award/award_nominee/award_nominations./award/award_nomination/award	/m/02ppm4q
/m/07_l6	/music/performance_role/regular_performances./music/group_membership/role	/m/042v_gx
/m/016w7b	/education/educational_institution/students_graduates./education/education/major_field_of_study	/m/01mkq
/m/0fbx6	/award/award_nominee/award_nominations./award/award_nomination/award_nominee	/m/01f7dd
/m/05r5c	/music/performance_role/track_performances./music/track_contribution/role	/m/07gql
/m/06s6hs	/award/award_winner/awards_won./award/award_honor/award_winner	/m/0k2mxq
/m/01t_wfl	/influence/influence_node/influenced_by	/m/01k9lpl
/m/032_jg	/award/award_nominee/award_nominations./award/award_nomination/award	/m/02x73k6
/m/029h7y	/music/genre/artists	/m/019x62
/m/09v71cj	/film/film/release_date_s./film/film_regional_release_date/film_release_region	/m/047lj
/m/03d_w3h	/award/award_nominee/award_nominations./award/award_nomination/award	/m/0bdw1g
/m/09q23x	/film/film/country	/m/0345h
/m/09cn0c	/award/award_category/winners./award/award_honor/award_winner	/m/0bdt8
/m/029fbr	/music/genre/parent_genre	/m/0mmp3
/m/044rvb	/film/actor/film./film/performance/film	/m/04sntd
/m/03v1xb	/award/award_nominee/award_nominations./award/award_nomination/nominated_for	/m/0jyb4
/m/02grdc	/award/award_category/winners./award/award_honor/ceremony	/m/056878
/m/02cx90	/award/award_nominee/award_nominations./award/award_nomination/award	/m/01c9f2
/m/0lbj1	/award/award_nominee/award_nominations./award/award_nomination/award	/m/02wh75
/m/0jmnl	/sports/professional_sports_team/draft_picks./sports/sports_league_draft_pick/school	/m/015q1n
/m/036px	/people/person/places_lived./people/place_lived/location	/m/013kcv
/m/01yg9y	/award/award_nominee/award_nominations./award/award_nomination/award_nominee	/m/02pt6k_
/m/02f2dn	/award/award_nominee/award_nominations./award/award_nomination/award	/m/02ppm4q
/m/0bs8s1p	/film/film/release_date_s./film/film_regional_release_date/film_release_distribution_medium	/m/029j_
/m/060c4	/business/job_title/people_with_this_title./business/employment_tenure/company	/m/02zs4
/m/05148p4	/music/instrument/instrumentalists	/m/04kjrv
/m/029fbr	/music/genre/parent_genre	/m/05fx6
/m/05myd2	/people/person/places_lived./people/place_lived/location	/m/02_286
/m/02_2v2	/award/award_winner/awards_won./award/award_honor/award_winner	/m/03clrng
/m/02ply6j	/award/award_nominee/award_nominations./award/award_nomination/award	/m/04ljl_l
/m/064t9	/music/genre/artists	/m/04xrx
/m/012d40	/film/actor/film./film/performance/film	/m/034qmv
/m/01jfsb	/media_common/netflix_genre/titles	/m/09cr8
/m/07gp9	/film/film/release_date_s./film/film_regional_release_date/film_release_region	/m/0345h
/m/026r8q	/people/person/profession	/m/02jknp
/m/0199wf	/tv/tv_program/regular_cast./tv/regular_tv_appearance/actor	/m/0154d7
/m/0435vm	/film/film/production_companies	/m/01gb54
/m/02sp_v	/award/award_category/winners./award/award_honor/award_winner	/m/0gcs9
/m/03x726	/sports/sports_team/colors	/m/083jv
/m/03d34x8	/award/award_winning_work/awards_won./award/award_honor/award	/m/0bdw6t
/m/0gydcp7	/film/film/release_date_s./film/film_regional_release_date/film_release_region	/m/01mjq
/m/02pz3j5	/award/award_category/nominees./award/award_nomination/nominated_for	/m/02_1q9
/m/02bn_p	/government/legislative_session/members./government/government_position_held/district_represented	/m/05tbn
/m/03j24kf	/base/popstra/celebrity/friendship./base/popstra/friendship/participant	/m/049qx
/m/01q8hj	/education/educational_institution/students_graduates./education/education/student	/m/01p1z_
/m/04j4tx	/award/award_winning_work/awards_won./award/award_honor/award	/m/02n9nmz
/m/01wb8bs	/award/award_nominee/award_nominations./award/award_nomination/award_nominee	/m/0443y3
/m/072x7s	/film/film/featured_film_locations	/m/095w_
/m/015z4j	/people/person/profession	/m/01445t
/m/015wc0	/people/person/place_of_birth	/m/02_286
/m/04lgybj	/government/legislative_session/members./government/government_position_held/district_represented	/m/059t8
/m/02yv6b	/music/genre/artists	/m/01vsnff
/m/02mqc4	/award/award_nominee/award_nominations./award/award_nomination/award	/m/0cqh6z
/m/096f8	/olympics/olympic_sport/athletes./olympics/olympic_athlete_affiliation/olympics	/m/0l6m5
/m/05sq20	/award/award_nominee/award_nominations./award/award_nomination/award_nominee	/m/01k_r5b
/m/07sbbz2	/music/genre/artists	/m/012x03
/m/024rdh	/award/award_nominee/award_nominations./award/award_nomination/award	/m/02x1z2s
/m/0c3p7	/award/award_nominee/award_nominations./award/award_nomination/award_nominee	/m/045c66
/m/03k9fj	/media_common/netflix_genre/titles	/m/01msrb
/m/01vfqh	/film/film/produced_by	/m/02kxbx3
/m/024d8w	/sports/sports_team/colors	/m/083jv
/m/02_2v2	/people/person/place_of_birth	/m/01_d4
/m/05_wyz	/business/job_title/people_with_this_title./business/employment_tenure/company	/m/0k9ts
/m/0dzlbx	/film/film/genre	/m/02kdv5l
/m/031778	/award/award_nominated_work/award_nominations./award/award_nomination/nominated_for	/m/01flv_
/m/03bxwtd	/award/award_winner/awards_won./award/award_honor/award_winner	/m/09mq4m
/m/018dyl	/award/award_nominee/award_nominations./award/award_nomination/award_nominee	/m/01vrncs
/m/02n9nmz	/award/award_category/winners./award/award_honor/award_winner	/m/02h761
/m/01wv9p	/award/award_nominee/award_nominations./award/award_nomination/award	/m/02681_5
/m/02v2lh	/music/genre/artists	/m/01vsy95
/m/02sp_v	/award/award_category/winners./award/award_honor/award_winner	/m/09889g
/m/01d0fp	/award/award_nominee/award_nominations./award/award_nomination/award	/m/05pcn59
/m/0781g	/music/genre/artists	/m/012vm6
/m/02h3d1	/award/award_category/winners./award/award_honor/award_winner	/m/012wg
/m/04xm_	/people/person/place_of_birth	/m/02lbc
/m/01wl38s	/music/group_member/membership./music/group_membership/role	/m/05r5c
/m/0pc_l	/tv/tv_program/regular_cast./tv/regular_tv_appearance/actor	/m/02wrrm
/m/0dq_5	/organization/role/leaders./organization/leadership/organization	/m/01fb6d
/m/0l6px	/award/award_nominee/award_nominations./award/award_nomination/award_nominee	/m/02tr7d
/m/07gql	/music/instrument/instrumentalists	/m/0zjpz
/m/01tnxc	/award/award_nominee/award_nominations./award/award_nomination/nominated_for	/m/09cr8
/m/0gywn	/music/genre/artists	/m/01wd9lv
/m/04hk0w	/film/film/country	/m/0345h
/m/016fjj	/award/award_nominee/award_nominations./award/award_nomination/award_nominee	/m/06wm0z
/m/0ddfwj1	/film/film/release_date_s./film/film_regional_release_date/film_release_region	/m/03h64
/m/01fh36	/music/genre/artists	/m/02yygk
/m/01w5m	/education/educational_institution/colors	/m/083jv
/m/0gj9tn5	/film/film/release_date_s./film/film_regional_release_date/film_release_region	/m/01mjq
/m/0fzm0g	/film/film/production_companies	/m/0c41qv
/m/0s69k	/base/biblioness/bibs_location/state	/m/03v0t
/m/0bwfn	/education/educational_institution/students_graduates./education/education/student	/m/0d6484
/m/02624g	/film/actor/film./film/performance/film	/m/0fpgp26
/m/03r8v_	/award/award_category/winners./award/award_honor/award_winner	/m/01wttr1
/m/026t6	/music/performance_role/track_performances./music/track_contribution/role	/m/07gql
/m/05njw	/organization/organization/headquarters./location/mailing_address/citytown	/m/02_286
/m/0dgq80b	/film/film/release_date_s./film/film_regional_release_date/film_release_region	/m/0d060g
/m/0gr42	/award/award_category/nominees./award/award_nomination/nominated_for	/m/04mzf8
/m/0194d	/olympics/olympic_sport/athletes./olympics/olympic_athlete_affiliation/country	/m/06t8v
/m/02x73k6	/award/award_category/winners./award/award_honor/award_winner	/m/0170qf
/m/06lbp	/influence/influence_node/influenced_by	/m/01v9724
/m/0ds2n	/award/award_winning_work/awards_won./award/award_honor/award	/m/05pcn59
/m/06mx8	/media_common/netflix_genre/titles	/m/02gd6x
/m/05148p4	/music/instrument/instrumentalists	/m/0137g1
/m/06by7	/music/genre/artists	/m/02vcp0
/m/0cjyzs	/award/award_category/winners./award/award_honor/award_winner	/m/0bczgm
/m/07kdkfj	/film/film/featured_film_locations	/m/02_286
/m/0pdp8	/film/film/other_crew./film/film_crew_gig/film_crew_role	/m/02vs3x5
/m/056wb	/award/award_nominee/award_nominations./award/award_nomination/award	/m/0fbtbt
/m/01p1z_	/people/person/profession	/m/02jknp
/m/02h6_6p	/location/administrative_division/country	/m/0345h
/m/014zcr	/award/award_nominee/award_nominations./award/award_nomination/nominated_for	/m/06_x996
/m/05r5c	/music/instrument/instrumentalists	/m/016h4r
/m/0n1rj	/base/biblioness/bibs_location/state	/m/02xry
/m/06jrhz	/people/person/place_of_birth	/m/02_286
/m/0bl5c	/award/ranked_item/appears_in_ranked_lists./award/ranking/list	/m/05glt
/m/07twz	/olympics/olympic_participating_country/athletes./olympics/olympic_athlete_affiliation/olympics	/m/0kbvb
/m/05r5c	/music/performance_role/track_performances./music/track_contribution/role	/m/07xzm
/m/068p2	/base/petbreeds/city_with_dogs/top_breeds./base/petbreeds/dog_city_relationship/dog_breed	/m/01t032
/m/03_r3	/organization/organization_member/member_of./organization/organization_membership/organization	/m/041288
/m/0mnlq	/location/location/adjoin_s./location/adjoining_relationship/adjoins	/m/0cv1h
/m/0jsf6	/film/film/language	/m/04h9h
/m/0bxtg	/award/award_nominee/award_nominations./award/award_nomination/award	/m/0fbtbt
/m/026c1	/base/popstra/celebrity/friendship./base/popstra/friendship/participant	/m/011zd3
/m/0181dw	/music/record_label/artist	/m/019x62
/m/02qhlwd	/film/film/genre	/m/02qfv5d
/m/0_b3d	/film/film/genre	/m/01jfsb
/m/09dvgb8	/people/person/profession	/m/02tx6q
/m/04v8x9	/film/film/film_art_direction_by	/m/04gmp_z
/m/01vrt_c	/award/award_nominee/award_nominations./award/award_nomination/award_nominee	/m/016kjs
/m/05b1610	/award/award_category/nominees./award/award_nomination/nominated_for	/m/07sp4l
/m/03nl5k	/award/award_category/winners./award/award_honor/ceremony	/m/01bx35
/m/01jfsb	/media_common/netflix_genre/titles	/m/04nnpw
/m/01lmj3q	/award/award_winner/awards_won./award/award_honor/award_winner	/m/05sq20
/m/0315rp	/film/film/story_by	/m/056wb
/m/064lsn	/film/film/release_date_s./film/film_regional_release_date/film_release_region	/m/01mjq
/m/03v1xb	/award/award_winner/awards_won./award/award_honor/award_winner	/m/03v1w7
/m/0lbj1	/music/group_member/membership./music/group_membership/role	/m/05148p4
/m/04sv4	/organization/organization/child./organization/organization_relationship/child	/m/01qvcr
/m/02vmzp	/award/award_nominee/award_nominations./award/award_nomination/award	/m/03rbj2
/m/0gwjw0c	/film/film/release_date_s./film/film_regional_release_date/film_release_region	/m/0d060g
/m/07s846j	/film/film/release_date_s./film/film_regional_release_date/film_release_region	/m/0d060g
/m/043tvp3	/film/film/release_date_s./film/film_regional_release_date/film_release_region	/m/047lj
/m/02ppm4q	/award/award_category/nominees./award/award_nomination/nominated_for	/m/03hmt9b
/m/03cl8lb	/award/award_nominee/award_nominations./award/award_nomination/award_nominee	/m/026n998
/m/03n_7k	/award/award_nominee/award_nominations./award/award_nomination/award_nominee	/m/0f4dx2
/m/02j490	/people/person/places_lived./people/place_lived/location	/m/027l4q
/m/02dwn9	/sports/sports_position/players./sports/sports_team_roster/team	/m/01ypc
/m/046488	/film/film/release_date_s./film/film_regional_release_date/film_release_distribution_medium	/m/029j_
/m/064t9	/music/genre/artists	/m/01ws9n6
/m/05xpms	/award/award_nominee/award_nominations./award/award_nomination/award_nominee	/m/0h3mrc
/m/038bh3	/film/film/produced_by	/m/04pqqb
/m/04ljl_l	/award/award_category/nominees./award/award_nomination/nominated_for	/m/0cn_b8
/m/03m6_z	/award/award_nominee/award_nominations./award/award_nomination/nominated_for	/m/0g4vmj8
/m/02tcgh	/film/film/language	/m/03k50
/m/09bymc	/award/award_ceremony/awards_presented./award/award_honor/award_winner	/m/01pcz9
/m/01ync	/sports/professional_sports_team/draft_picks./sports/sports_league_draft_pick/school	/m/01tx9m
/m/06fxnf	/award/award_nominee/award_nominations./award/award_nomination/nominated_for	/m/0456zg
/m/0jbs5	/location/statistical_region/religions./location/religion_percentage/religion	/m/04t_mf
/m/0265vcb	/award/award_nominee/award_nominations./award/award_nomination/award_nominee	/m/03clrng
/m/0988cp	/award/award_nominee/award_nominations./award/award_nomination/award	/m/0cjyzs
/m/0dtw1x	/film/film/other_crew./film/film_crew_gig/crewmember	/m/01yznp
/m/0h27vc	/award/award_nominee/award_nominations./award/award_nomination/award_nominee	/m/0pz7h
/m/03_8r	/olympics/olympic_sport/athletes./olympics/olympic_athlete_affiliation/country	/m/0164v
/m/02k21g	/people/person/spouse_s./people/marriage/spouse	/m/026670
/m/04v048	/people/person/place_of_birth	/m/0cr3d
/m/02xry	/location/location/contains	/m/0ftvz
/m/03j24kf	/base/schemastaging/person_extra/net_worth./measurement_unit/dated_money_value/currency	/m/01nv4h
/m/0gy2y8r	/film/film/release_date_s./film/film_regional_release_date/film_release_region	/m/06t8v
/m/015t7v	/award/award_nominee/award_nominations./award/award_nomination/award_nominee	/m/024n3z
/m/01_d4	/travel/travel_destination/climate./travel/travel_destination_monthly_climate/month	/m/040fb
/m/05t54s	/film/film/other_crew./film/film_crew_gig/film_crew_role	/m/02vs3x5
/m/042v_gx	/music/performance_role/track_performances./music/track_contribution/role	/m/0214km
/m/014zcr	/people/person/places_lived./people/place_lived/location	/m/0d9y6
/m/0gywn	/music/genre/artists	/m/0770cd
/m/01c99j	/award/award_category/winners./award/award_honor/award_winner	/m/0133x7
/m/011yn5	/film/film/featured_film_locations	/m/02_286
/m/01j_cy	/education/university/fraternities_and_sororities	/m/035tlh
/m/0g56t9t	/film/film/release_date_s./film/film_regional_release_date/film_release_distribution_medium	/m/029j_
/m/02ppm4q	/award/award_category/nominees./award/award_nomination/nominated_for	/m/06_x996
/m/0gywn	/music/genre/artists	/m/01vvyfh
/m/01gbn6	/award/award_nominee/award_nominations./award/award_nomination/nominated_for	/m/03hfmm
/m/04k25	/people/person/profession	/m/02jknp
/m/0f6c3	/government/government_office_category/officeholders./government/government_position_held/jurisdiction_of_office	/m/05tbn
/m/02qwdhq	/award/award_category/nominees./award/award_nomination/nominated_for	/m/06kl78
/m/01645p	/food/food/nutrients./food/nutrition_fact/nutrient	/m/0h1yf
/m/07bdd_	/award/award_category/nominees./award/award_nomination/nominated_for	/m/05b_gq
/m/0163m1	/music/artist/origin	/m/01_d4
/m/02vz6dn	/film/film/featured_film_locations	/m/0d060g
/m/032xhg	/award/award_nominee/award_nominations./award/award_nomination/award_nominee	/m/01pcz9
/m/05j82v	/award/award_nominated_work/award_nominations./award/award_nomination/nominated_for	/m/05cvgl
/m/01lc5	/people/person/profession	/m/018gz8
/m/026z9	/music/genre/artists	/m/015srx
/m/03pvt	/people/person/place_of_birth	/m/01_d4
/m/025p38	/award/award_nominee/award_nominations./award/award_nomination/nominated_for	/m/02tcgh
/m/02mz_6	/award/award_nominee/award_nominations./award/award_nomination/award	/m/0dgr5xp
/m/026mfbr	/film/film/genre	/m/011ys5
/m/02bn_p	/government/legislative_session/members./government/government_position_held/district_represented	/m/0vbk
/m/060c4	/organization/role/leaders./organization/leadership/organization	/m/07wjk
/m/05lfwd	/tv/tv_program/regular_cast./tv/regular_tv_appearance/actor	/m/034x61
/m/05c1t6z	/award/award_ceremony/awards_presented./award/award_honor/award_winner	/m/04ns3gy
/m/03kcyd	/award/award_nominee/award_nominations./award/award_nomination/award_nominee	/m/033m23
/m/026r8q	/award/award_winner/awards_won./award/award_honor/award_winner	/m/01vw37m
/m/03c_cxn	/award/award_winning_work/awards_won./award/award_honor/award_winner	/m/0c_gcr
/m/064t9	/music/genre/artists	/m/01vw8mh
/m/0gqzz	/award/award_category/nominees./award/award_nomination/nominated_for	/m/0g56t9t
/m/0qf11	/base/schemastaging/person_extra/net_worth./measurement_unit/dated_money_value/currency	/m/01nv4h
/m/0pz7h	/film/actor/film./film/performance/film	/m/0g7pm1
/m/09cn0c	/award/award_category/winners./award/award_honor/award_winner	/m/014x77
/m/0bx0lc	/award/award_winner/awards_won./award/award_honor/award_winner	/m/0f830f
/m/03cl8lb	/award/award_nominee/award_nominations./award/award_nomination/nominated_for	/m/0gj50
/m/0d060g	/location/location/contains	/m/07wm6
/m/02_1q9	/tv/tv_program/regular_cast./tv/regular_tv_appearance/actor	/m/032zg9
/m/07xzm	/music/performance_role/track_performances./music/track_contribution/role	/m/0dwvl
/m/05myd2	/award/award_nominee/award_nominations./award/award_nomination/award	/m/02sp_v
/m/07v64s	/music/genre/parent_genre	/m/06by7
/m/0bxtg	/award/award_nominee/award_nominations./award/award_nomination/nominated_for	/m/09q23x
/m/0ddj0x	/award/award_winning_work/awards_won./award/award_honor/award	/m/02n9nmz
/m/01rgcg	/award/award_nominee/award_nominations./award/award_nomination/award_nominee	/m/026dg51
/m/0443y3	/award/award_nominee/award_nominations./award/award_nomination/award_nominee	/m/0308kx
/m/0gj9tn5	/film/film/release_date_s./film/film_regional_release_date/film_release_region	/m/0345h
/m/02hy5d	/government/politician/government_positions_held./government/government_position_held/legislative_sessions	/m/02bqmq
/m/01d259	/film/film/release_date_s./film/film_regional_release_date/film_release_region	/m/01mjq
/m/01tx9m	/education/educational_institution/students_graduates./education/education/student	/m/0137n0
/m/081lh	/influence/influence_node/influenced_by	/m/0btj0
/m/05tbn	/location/statistical_region/religions./location/religion_percentage/religion	/m/01y0s9
/m/0ddfwj1	/film/film/release_date_s./film/film_regional_release_date/film_release_region	/m/0k6nt
/m/0d61px	/film/film/language	/m/02bjrlw
/m/0hvb2	/people/person/places_lived./people/place_lived/location	/m/02_286
/m/03xl77	/music/group_member/membership./music/group_membership/role	/m/05148p4
/m/07gyv	/olympics/olympic_sport/athletes./olympics/olympic_athlete_affiliation/country	/m/06srk
/m/0gjcrrw	/film/film/release_date_s./film/film_regional_release_date/film_release_region	/m/047lj
/m/07h9gp	/award/award_winning_work/awards_won./award/award_honor/award	/m/05b4l5x
/m/05kr_	/location/administrative_division/country	/m/0d060g
/m/01gbbz	/award/award_nominee/award_nominations./award/award_nomination/award	/m/04fgkf_
/m/01zc2w	/education/field_of_study/students_majoring./education/education/major_field_of_study	/m/05qfh
/m/02tr7d	/award/award_nominee/award_nominations./award/award_nomination/award_nominee	/m/0bx0lc
/m/07gql	/music/performance_role/regular_performances./music/group_membership/group	/m/014pg1
/m/0j_c	/film/actor/film./film/performance/film	/m/02jr6k
/m/0cmf0m0	/film/film/genre	/m/01hmnh
/m/044rvb	/film/actor/film./film/performance/film	/m/02rlj20
/m/064t9	/music/genre/artists	/m/012z8_
/m/025rxjq	/film/film/production_companies	/m/02j_j0
/m/0267wwv	/film/film/release_date_s./film/film_regional_release_date/film_regional_debut_venue	/m/02_286
/m/0170pk	/award/award_winner/awards_won./award/award_honor/award_winner	/m/05kwx2
/m/0fq27fp	/film/film/release_date_s./film/film_regional_release_date/film_release_region	/m/0k6nt
/m/03_r3	/location/country/form_of_government	/m/026wp
/m/03jjzf	/base/popstra/celebrity/dated./base/popstra/dated/participant	/m/0721cy
/m/09d28z	/award/award_category/winners./award/award_honor/award_winner	/m/05cgy8
/m/03k0yw	/music/artist/track_contributions./music/track_contribution/role	/m/042v_gx
/m/01rtm4	/education/educational_institution/students_graduates./education/education/student	/m/01gw8b
/m/011_3s	/people/person/profession	/m/01d_h8
/m/0285c	/music/artist/track_contributions./music/track_contribution/role	/m/05r5c
/m/0f61tk	/film/film/personal_appearances./film/personal_film_appearance/person	/m/07_m9_
/m/04gd8j	/education/educational_institution/students_graduates./education/education/student	/m/0mz73
/m/019v9k	/education/educational_degree/people_with_this_degree./education/education/student	/m/02pjvc
/m/014635	/people/person/profession	/m/01___w
/m/02r3zy	/award/award_nominee/award_nominations./award/award_nomination/award	/m/02sp_v
/m/04kzqz	/film/film/release_date_s./film/film_regional_release_date/film_release_distribution_medium	/m/029j_
/m/01g23m	/award/award_nominee/award_nominations./award/award_nomination/award_nominee	/m/02vntj
/m/02y74	/olympics/olympic_sport/athletes./olympics/olympic_athlete_affiliation/olympics	/m/0l6m5
/m/03f2_rc	/award/award_nominee/award_nominations./award/award_nomination/award_nominee	/m/01kv4mb
/m/03fgm	/education/educational_institution/students_graduates./education/education/major_field_of_study	/m/01mkq
/m/07c52	/media_common/netflix_genre/titles	/m/0524b41
/m/0198b6	/film/film/release_date_s./film/film_regional_release_date/film_release_region	/m/03_3d
/m/0cmf0m0	/film/film/release_date_s./film/film_regional_release_date/film_release_region	/m/03h64
/m/06by7	/music/genre/artists	/m/0lbj1
/m/060c4	/organization/role/leaders./organization/leadership/organization	/m/012vwb
/m/016srn	/award/award_winner/awards_won./award/award_honor/award_winner	/m/01lmj3q
/m/0ks67	/education/university/fraternities_and_sororities	/m/035tlh
/m/0173b0	/music/genre/parent_genre	/m/09jw2
/m/0407f	/people/person/profession	/m/01b30l
/m/04kcn	/location/location/adjoin_s./location/adjoining_relationship/adjoins	/m/01_d4
/m/04p3w	/people/cause_of_death/people	/m/0bdlj
/m/02y0yt	/people/person/places_lived./people/place_lived/location	/m/0cr3d
/m/0bzty	/location/location/adjoin_s./location/adjoining_relationship/adjoins	/m/068cn
/m/026n998	/award/award_nominee/award_nominations./award/award_nomination/award_nominee	/m/026dg51
/m/01vvlyt	/people/person/gender	/m/02zsn
/m/0fvppk	/film/film_distributor/films_distributed./film/film_film_distributor_relationship/film	/m/09lcsj
/m/0ptx_	/award/award_winning_work/awards_won./award/award_honor/award	/m/027986c
/m/07gql	/music/performance_role/track_performances./music/track_contribution/role	/m/07c6l
/m/03bkbh	/people/ethnicity/people	/m/032_jg
/m/05dss7	/film/film/release_date_s./film/film_regional_release_date/film_release_region	/m/06t8v
/m/013_vh	/award/award_nominee/award_nominations./award/award_nomination/award	/m/02h3d1
/m/01bx35	/award/award_ceremony/awards_presented./award/award_honor/award_winner	/m/012x03
/m/014g22	/award/award_nominee/award_nominations./award/award_nomination/award_nominee	/m/034zc0
/m/053vcrp	/award/award_nominee/award_nominations./award/award_nomination/award	/m/0gq_v
/m/04vq3h	/award/award_nominee/award_nominations./award/award_nomination/nominated_for	/m/01kt_j
/m/016sp_	/award/award_winner/awards_won./award/award_honor/award_winner	/m/051m56
/m/0dq_5	/business/job_title/people_with_this_title./business/employment_tenure/company	/m/05g76
/m/053vcrp	/award/award_nominee/award_nominations./award/award_nomination/award_nominee	/m/04gmp_z
/m/0bhvtc	/people/person/place_of_birth	/m/0z2gq
/m/0c0nhgv	/film/film/produced_by	/m/0c6qh
/m/0257wh	/award/award_category/winners./award/award_honor/ceremony	/m/056878
/m/03f4k	/music/artist/track_contributions./music/track_contribution/role	/m/0dwvl
/m/0dq_5	/business/job_title/people_with_this_title./business/employment_tenure/company	/m/0dq23
/m/01w1ywm	/people/person/profession	/m/014kbl
/m/0f42nz	/film/film/language	/m/02hxcvy
/m/03wy8t	/film/film/film_production_design_by	/m/0cdf37
/m/03902	/base/biblioness/bibs_location/country	/m/06mzp
/m/01vrncs	/award/award_winner/awards_won./award/award_honor/award_winner	/m/01kv4mb
/m/09hnb	/award/award_nominee/award_nominations./award/award_nomination/award	/m/02tj96
/m/02f2dn	/award/award_nominee/award_nominations./award/award_nomination/nominated_for	/m/0bs8s1p
/m/015l4k	/user/jg/default_domain/olympic_games/sports	/m/03tmr
/m/01p1z_	/people/person/spouse_s./people/marriage/spouse	/m/01gvxv
/m/02yygk	/music/artist/origin	/m/0fvvz
/m/01w56k	/music/record_label/artist	/m/011_vz
/m/09p06	/people/deceased_person/place_of_burial	/m/01f38z
/m/0gh6j94	/film/film/language	/m/02bjrlw
/m/053rxgm	/film/film/release_date_s./film/film_regional_release_date/film_release_region	/m/0j1z8
/m/019v9k	/education/educational_degree/people_with_this_degree./education/education/institution	/m/033q4k
/m/025p38	/people/person/gender	/m/02zsn
/m/01b66t	/award/award_winning_work/awards_won./award/award_honor/award_winner	/m/026n998
/m/01dw9z	/award/award_winner/awards_won./award/award_honor/award_winner	/m/03cd1q
/m/09mq4m	/music/artist/track_contributions./music/track_contribution/role	/m/026t6
/m/02tr7d	/award/award_winner/awards_won./award/award_honor/award_winner	/m/03n_7k
/m/07gyv	/olympics/olympic_sport/athletes./olympics/olympic_athlete_affiliation/country	/m/0345h
/m/04v8x9	/award/ranked_item/appears_in_ranked_lists./award/ranking/list	/m/05glt
/m/03qcfvw	/film/film/genre	/m/02kdv5l
/m/028q6	/award/award_nominee/award_nominations./award/award_nomination/award_nominee	/m/011zf2
/m/0cqgl9	/award/award_category/winners./award/award_honor/award_winner	/m/0c3p7
/m/01bpc9	/people/person/places_lived./people/place_lived/location	/m/02_286
/m/02hsq3m	/award/award_category/nominees./award/award_nomination/nominated_for	/m/09cxm4
/m/0187y5	/people/person/place_of_birth	/m/04pry
/m/0bl60p	/award/award_nominee/award_nominations./award/award_nomination/award_nominee	/m/02lg9w
/m/016gr2	/award/award_nominee/award_nominations./award/award_nomination/award_nominee	/m/051wwp
/m/051m56	/award/award_nominee/award_nominations./award/award_nomination/award_nominee	/m/02cx90
/m/0315rp	/film/film/genre	/m/060__y
/m/05tg3	/sports/sports_team/colors	/m/083jv
/m/0c9k8	/award/award_winning_work/awards_won./award/award_honor/award_winner	/m/039x1k
/m/071jv5	/award/award_nominee/award_nominations./award/award_nomination/nominated_for	/m/029jt9
/m/0cqh6z	/award/award_category/nominees./award/award_nomination/nominated_for	/m/02rzdcp
/m/0hwpz	/film/film/edited_by	/m/03_gd
/m/0cjyzs	/award/award_category/nominees./award/award_nomination/nominated_for	/m/01vnbh
/m/02ndbd	/tv/tv_producer/programs_produced./tv/tv_producer_term/program	/m/016zfm
/m/091z_p	/film/film/written_by	/m/063b4k
/m/0260bz	/film/film/produced_by	/m/016dmx
/m/0c6qh	/award/award_nominee/award_nominations./award/award_nomination/award	/m/02w9sd7
/m/067ghz	/film/film/produced_by	/m/0cv9fc
/m/025t9b	/award/award_nominee/award_nominations./award/award_nomination/award_nominee	/m/03zz8b
/m/042v_gx	/music/instrument/instrumentalists	/m/01vrncs
/m/0gh6j94	/film/film/release_date_s./film/film_regional_release_date/film_release_region	/m/06t8v
/m/099flj	/award/award_category/nominees./award/award_nomination/nominated_for	/m/03h0byn
/m/0j_c	/film/actor/film./film/performance/film	/m/02r_pp
/m/04205z	/film/actor/film./film/performance/film	/m/09q23x
/m/0lbj1	/base/popstra/celebrity/friendship./base/popstra/friendship/participant	/m/01rr9f
/m/05r5c	/music/instrument/instrumentalists	/m/0837ql
/m/01gb54	/award/award_nominee/award_nominations./award/award_nomination/nominated_for	/m/047csmy
/m/0bm2x	/film/film/release_date_s./film/film_regional_release_date/film_release_distribution_medium	/m/029j_
/m/024rdh	/film/film_distributor/films_distributed./film/film_film_distributor_relationship/film	/m/02rb607
/m/060c4	/government/government_office_category/officeholders./government/government_position_held/jurisdiction_of_office	/m/04hhv
/m/0cms7f	/award/award_winner/awards_won./award/award_honor/award_winner	/m/0cnl09
/m/01ws9n6	/award/award_nominee/award_nominations./award/award_nomination/award_nominee	/m/0837ql
/m/018wng	/award/award_category/winners./award/award_honor/ceremony	/m/0bzjgq
/m/02n9nmz	/award/award_category/nominees./award/award_nomination/nominated_for	/m/025rvx0
/m/09qs08	/award/award_category/nominees./award/award_nomination/nominated_for	/m/0124k9
/m/057dxsg	/award/award_nominee/award_nominations./award/award_nomination/award	/m/0gq_v
/m/03cd1q	/award/award_nominee/award_nominations./award/award_nomination/award_nominee	/m/01dw9z
/m/04088s0	/sports/sports_team/sport	/m/039yzs
/m/014bpd	/film/film/release_date_s./film/film_regional_release_date/film_release_distribution_medium	/m/029j_
/m/0lbj1	/base/schemastaging/person_extra/net_worth./measurement_unit/dated_money_value/currency	/m/01nv4h
/m/05r5c	/music/instrument/instrumentalists	/m/09swkk
/m/0m32h	/people/cause_of_death/people	/m/02fn5
/m/05sq0m	/award/award_nominee/award_nominations./award/award_nomination/award_nominee	/m/016srn
/m/0184tc	/film/film/release_date_s./film/film_regional_release_date/film_release_distribution_medium	/m/029j_
/m/03558l	/sports/sports_position/players./sports/sports_team_roster/team	/m/0jm3b
/m/0155w	/music/genre/artists	/m/01vvlyt
/m/0l6px	/award/award_nominee/award_nominations./award/award_nomination/award_nominee	/m/01sp81
/m/025_nbr	/people/person/places_lived./people/place_lived/location	/m/07b_l
/m/05xf75	/people/person/place_of_birth	/m/01b8w_
/m/034qmv	/film/film/language	/m/02hwyss
/m/0gr42	/award/award_category/winners./award/award_honor/ceremony	/m/0bzn6_
/m/02s62q	/education/educational_institution/students_graduates./education/education/student	/m/05bnp0
/m/0345h	/location/location/contains	/m/01c0cc
/m/099cng	/award/award_category/nominees./award/award_nomination/nominated_for	/m/0g5838s
/m/01c9f2	/award/award_category/winners./award/award_honor/ceremony	/m/05pd94v
/m/0gr42	/award/award_category/nominees./award/award_nomination/nominated_for	/m/0ds33
/m/040dv	/people/person/gender	/m/02zsn
/m/0dwvl	/music/performance_role/track_performances./music/track_contribution/role	/m/026t6
/m/047tsx3	/award/award_winning_work/awards_won./award/award_honor/award_winner	/m/03m6_z
/m/02__7n	/award/award_nominee/award_nominations./award/award_nomination/award	/m/0bsjcw
/m/0fvppk	/film/film_distributor/films_distributed./film/film_film_distributor_relationship/film	/m/03hmt9b
/m/01vfqh	/film/film/edited_by	/m/02kxbx3
/m/08gyz_	/people/person/profession	/m/026sdt1
/m/070mff	/government/legislative_session/members./government/government_position_held/district_represented	/m/03v0t
/m/02jtjz	/award/award_nominee/award_nominations./award/award_nomination/award_nominee	/m/05mlqj
/m/01gsvb	/government/legislative_session/members./government/government_position_held/legislative_sessions	/m/01gtbb
/m/04syw	/government/government_office_category/officeholders./government/government_position_held/jurisdiction_of_office	/m/04hvw
/m/01d5vk	/people/person/profession	/m/01d_h8
/m/01_k0d	/influence/influence_node/influenced_by	/m/05qzv
/m/01hrqc	/people/person/profession	/m/01d_h8
/m/01_xtx	/film/actor/film./film/performance/film	/m/03cmsqb
/m/026spg	/award/award_nominee/award_nominations./award/award_nomination/award	/m/01c99j
/m/01fh9	/people/person/profession	/m/02jknp
/m/06by7	/music/genre/artists	/m/0892sx
/m/0b78hw	/people/person/places_lived./people/place_lived/location	/m/0dclg
/m/0jqb8	/film/film/release_date_s./film/film_regional_release_date/film_release_distribution_medium	/m/029j_
/m/028r4y	/people/person/places_lived./people/place_lived/location	/m/02_286
/m/06by7	/music/genre/artists	/m/013423
/m/03_wm6	/film/film/language	/m/02bjrlw
/m/025twgt	/award/award_nominated_work/award_nominations./award/award_nomination/nominated_for	/m/0g5pvv
/m/07wjk	/education/educational_institution/students_graduates./education/education/student	/m/0gd5z
/m/0170pk	/award/award_nominee/award_nominations./award/award_nomination/award	/m/057xs89
/m/03cfjg	/award/award_winner/awards_won./award/award_honor/award_winner	/m/05sq0m
/m/03twd6	/film/film/country	/m/01mjq
/m/02h761	/award/award_nominee/award_nominations./award/award_nomination/award	/m/02n9nmz
/m/05r5c	/music/instrument/instrumentalists	/m/0k7pf
/m/03bxwtd	/music/group_member/membership./music/group_membership/role	/m/042v_gx
/m/0fphf3v	/film/film/release_date_s./film/film_regional_release_date/film_release_region	/m/03h64
/m/027mdh	/education/educational_institution/students_graduates./education/education/major_field_of_study	/m/02j62
/m/091z_p	/award/award_winning_work/awards_won./award/award_honor/award	/m/0gq_v
/m/04ljl_l	/award/award_category/nominees./award/award_nomination/nominated_for	/m/03qcfvw
/m/02508x	/people/person/profession	/m/0d8qb
/m/0k_kr	/music/record_label/artist	/m/09jm8
/m/01wd9lv	/award/award_nominee/award_nominations./award/award_nomination/award	/m/023vrq
/m/05148p4	/music/performance_role/regular_performances./music/group_membership/role	/m/0dwsp
/m/01kt_j	/tv/tv_program/genre	/m/01jfsb
/m/07rlg	/olympics/olympic_sport/athletes./olympics/olympic_athlete_affiliation/olympics	/m/0kbvb
/m/01hkhq	/award/award_nominee/award_nominations./award/award_nomination/award_nominee	/m/0l6px
/m/07xzm	/music/instrument/instrumentalists	/m/03j24kf
/m/02ppm4q	/award/award_category/nominees./award/award_nomination/nominated_for	/m/092vkg
/m/0h1wz	/medicine/disease/risk_factors	/m/01psyx
/m/016gr2	/award/award_winner/awards_won./award/award_honor/award_winner	/m/0170pk
/m/0cms7f	/award/award_nominee/award_nominations./award/award_nomination/award_nominee	/m/05xpms
/m/01mh8zn	/award/award_nominee/award_nominations./award/award_nomination/award_nominee	/m/0b7t3p
/m/015l4k	/olympics/olympic_games/sports	/m/03tmr
/m/0dwsp	/music/performance_role/regular_performances./music/group_membership/role	/m/05r5c
/m/03fbc	/award/award_nominee/award_nominations./award/award_nomination/award	/m/02sp_v
/m/036dyy	/base/popstra/celebrity/friendship./base/popstra/friendship/participant	/m/026c1
/m/0136pk	/music/artist/track_contributions./music/track_contribution/role	/m/042v_gx
/m/02h3d1	/award/award_category/winners./award/award_honor/award_winner	/m/03cd1q
/m/0krdk	/business/job_title/people_with_this_title./business/employment_tenure/company	/m/04sv4
/m/01rgcg	/award/award_nominee/award_nominations./award/award_nomination/nominated_for	/m/0358x_
/m/044n3h	/award/award_nominee/award_nominations./award/award_nomination/award_nominee	/m/01kwld
/m/018phr	/award/award_winner/awards_won./award/award_honor/award_winner	/m/018pj3
/m/05kr_	/location/location/contains	/m/01gc8c
/m/06z8s_	/film/film/genre	/m/02kdv5l
/m/02_1q9	/tv/tv_program/regular_cast./tv/regular_tv_appearance/actor	/m/02j490
/m/019v9k	/education/educational_degree/people_with_this_degree./education/education/institution	/m/07wjk
/m/01sl1q	/award/award_nominee/award_nominations./award/award_nomination/award_nominee	/m/01kwld
/m/04rkkv	/education/educational_institution/students_graduates./education/education/student	/m/013tcv
/m/0jksm	/education/educational_institution/students_graduates./education/education/major_field_of_study	/m/01mkq
/m/013knm	/award/award_nominee/award_nominations./award/award_nomination/nominated_for	/m/03t79f
/m/02_340	/tv/tv_producer/programs_produced./tv/tv_producer_term/program	/m/04xbq3
/m/03b_fm5	/film/film/production_companies	/m/0c41qv
/m/03cl8lb	/award/award_winner/awards_won./award/award_honor/award_winner	/m/02_2v2
/m/0ffgh	/award/award_nominee/award_nominations./award/award_nomination/award_nominee	/m/013w7j
/m/0mb8c	/award/award_winning_work/awards_won./award/award_honor/award	/m/09v51c2
/m/03wbzp	/award/award_nominee/award_nominations./award/award_nomination/award	/m/0fbtbt
/m/061y4q	/people/person/profession	/m/01d_h8
/m/02fn5	/award/award_nominee/award_nominations./award/award_nomination/nominated_for	/m/0191n
/m/038bh3	/film/film/release_date_s./film/film_regional_release_date/film_release_distribution_medium	/m/029j_
/m/022yb4	/award/award_nominee/award_nominations./award/award_nomination/award_nominee	/m/069ld1
/m/099flj	/award/award_category/winners./award/award_honor/award_winner	/m/02ply6j
/m/017s11	/film/film_distributor/films_distributed./film/film_film_distributor_relationship/film	/m/0ds2l81
/m/042ly5	/people/person/profession	/m/0d1pc
/m/081lh	/film/actor/film./film/performance/film	/m/0blpg
/m/02d4ct	/award/award_nominee/award_nominations./award/award_nomination/award_nominee	/m/0z05l
/m/07qcbw	/people/person/profession	/m/02jknp
/m/04xrx	/people/person/places_lived./people/place_lived/location	/m/0179qv
/m/02x73k6	/award/award_category/winners./award/award_honor/award_winner	/m/0187y5
/m/0dq_5	/business/job_title/people_with_this_title./business/employment_tenure/company	/m/0841v
/m/017m2y	/base/popstra/celebrity/dated./base/popstra/dated/participant	/m/01wkmgb
/m/085v7	/sports/sports_team/colors	/m/083jv
/m/03v0vd	/award/award_nominee/award_nominations./award/award_nomination/award_nominee	/m/059m45
/m/02lfcm	/award/award_nominee/award_nominations./award/award_nomination/award_nominee	/m/02lg9w
/m/0h95927	/film/film/release_date_s./film/film_regional_release_date/film_release_region	/m/01mjq
/m/0p9sw	/award/award_category/nominees./award/award_nomination/nominated_for	/m/025rvx0
/m/02r3zy	/award/award_nominee/award_nominations./award/award_nomination/award	/m/02wh75
/m/015wnl	/award/award_nominee/award_nominations./award/award_nomination/nominated_for	/m/0p_sc
/m/081lh	/award/award_nominee/award_nominations./award/award_nomination/nominated_for	/m/0blpg
/m/015t7v	/award/award_nominee/award_nominations./award/award_nomination/award_nominee	/m/01vxxb
/m/02x1z2s	/award/award_category/nominees./award/award_nomination/nominated_for	/m/07f_t4
/m/011_3s	/award/award_nominee/award_nominations./award/award_nomination/award_nominee	/m/02k21g
/m/08hmch	/film/film/distributors./film/film_film_distributor_relationship/film_distribution_medium	/m/029j_
/m/064f29	/base/schemastaging/organization_extra/phone_number./base/schemastaging/phone_sandbox/service_location	/m/0345h
/m/08hmch	/film/film/release_date_s./film/film_regional_release_date/film_release_region	/m/06mzp
/m/026t6	/music/instrument/instrumentalists	/m/0837ql
/m/05pcn59	/award/award_category/nominees./award/award_nomination/nominated_for	/m/047tsx3
/m/016dj8	/film/film/other_crew./film/film_crew_gig/film_crew_role	/m/0263ycg
/m/02kz_	/influence/influence_node/influenced_by	/m/084w8
/m/02jt1k	/people/person/places_lived./people/place_lived/location	/m/02_286
/m/0bwfn	/education/educational_institution/students_graduates./education/education/student	/m/03f0r5w
/m/0fvyz	/base/biblioness/bibs_location/state	/m/05fky
/m/0208wk	/award/award_category/disciplines_or_subjects	/m/02xlf
/m/06y9bd	/tv/tv_producer/programs_produced./tv/tv_producer_term/program	/m/05lfwd
/m/0bxtg	/award/award_nominee/award_nominations./award/award_nomination/award_nominee	/m/0z05l
/m/07nt8p	/film/film/genre	/m/060__y
/m/047msdk	/film/film/release_date_s./film/film_regional_release_date/film_release_region	/m/03ryn
/m/02ngbs	/education/educational_institution/colors	/m/04mkbj
/m/01yhm	/baseball/baseball_team/team_stats./baseball/baseball_team_stats/season	/m/03c6sl9
/m/026c1	/people/person/spouse_s./people/marriage/type_of_union	/m/01g63y
/m/01gb54	/award/award_nominee/award_nominations./award/award_nomination/award	/m/07bdd_
/m/01wzlxj	/award/award_nominee/award_nominations./award/award_nomination/award	/m/01cky2
/m/0gr42	/award/award_category/nominees./award/award_nomination/nominated_for	/m/04v8x9
/m/060bp	/government/government_office_category/officeholders./government/government_position_held/jurisdiction_of_office	/m/03676
/m/09b69	/location/location/partially_contains	/m/07t21
/m/05ty4m	/award/award_nominee/award_nominations./award/award_nomination/award_nominee	/m/0b7t3p
/m/02cx90	/award/award_nominee/award_nominations./award/award_nomination/award_nominee	/m/01ww2fs
/m/01d650	/education/educational_institution/students_graduates./education/education/major_field_of_study	/m/01mkq
/m/02hsq3m	/award/award_category/nominees./award/award_nomination/nominated_for	/m/07gp9
/m/02g2wv	/award/award_category/nominees./award/award_nomination/nominated_for	/m/035bcl
/m/01s5q	/film/film_subject/films	/m/0gjk1d
/m/04sv4	/base/schemastaging/organization_extra/phone_number./base/schemastaging/phone_sandbox/service_location	/m/0d060g
/m/051m56	/award/award_nominee/award_nominations./award/award_nomination/award_nominee	/m/01ww2fs
/m/01gqfm	/olympics/olympic_sport/athletes./olympics/olympic_athlete_affiliation/country	/m/0d04z6
/m/01rzxl	/people/person/profession	/m/01d_h8
/m/012ky3	/music/artist/track_contributions./music/track_contribution/role	/m/05r5c
/m/01vsyjy	/music/group_member/membership./music/group_membership/role	/m/05r5c
/m/0bw6y	/people/person/spouse_s./people/marriage/location_of_ceremony	/m/071vr
/m/09gkx35	/film/film/release_date_s./film/film_regional_release_date/film_release_region	/m/04v3q
/m/0456xp	/base/popstra/celebrity/friendship./base/popstra/friendship/participant	/m/02vntj
/m/0b_c7	/people/person/profession	/m/02jknp
/m/054g1r	/film/film_distributor/films_distributed./film/film_film_distributor_relationship/film	/m/09y6pb
/m/060c4	/business/job_title/people_with_this_title./business/employment_tenure/company	/m/0300cp
/m/0ll3	/base/localfood/seasonal_month/produce_available./base/localfood/produce_availability/seasonal_months	/m/04w_7
/m/02qt02v	/award/award_category/winners./award/award_honor/award_winner	/m/03_gd
/m/05sq20	/people/person/gender	/m/02zsn
/m/01cf93	/music/record_label/artist	/m/01whg97
/m/04x4s2	/award/award_nominee/award_nominations./award/award_nomination/nominated_for	/m/01j67j
/m/0cjyzs	/award/award_category/nominees./award/award_nomination/nominated_for	/m/01fszq
/m/014g22	/award/award_nominee/award_nominations./award/award_nomination/award_nominee	/m/043kzcr
/m/0gr42	/award/award_category/nominees./award/award_nomination/nominated_for	/m/067ghz
/m/070bjw	/people/person/profession	/m/0dgd_
/m/01hkhq	/film/actor/film./film/performance/film	/m/02ctc6
/m/018wdw	/award/award_category/winners./award/award_honor/ceremony	/m/0bzn6_
/m/0243cq	/film/film/genre	/m/0hcr
/m/04xvlr	/media_common/netflix_genre/titles	/m/07z6xs
/m/054g1r	/film/film_distributor/films_distributed./film/film_film_distributor_relationship/film	/m/0ds5_72
/m/0fs9vc	/film/film/genre	/m/0hcr
/m/01j851	/people/person/gender	/m/02zsn
/m/02r_pp	/film/film/genre	/m/01jfsb
/m/01k0vq	/film/film/cinematography	/m/02rgz97
/m/01q9b9	/award/award_nominee/award_nominations./award/award_nomination/award	/m/0bsjcw
/m/07yk1xz	/film/film/featured_film_locations	/m/01yj2
/m/03qmg1	/music/performance_role/regular_performances./music/group_membership/role	/m/0151b0
/m/092c5f	/award/award_ceremony/awards_presented./award/award_honor/honored_for	/m/0294mx
/m/01s9vc	/award/award_nominated_work/award_nominations./award/award_nomination/nominated_for	/m/02r_pp
/m/077yk0	/award/award_nominee/award_nominations./award/award_nomination/award_nominee	/m/05ztm4r
/m/060c4	/government/government_office_category/officeholders./government/government_position_held/jurisdiction_of_office	/m/03548
/m/0h3mrc	/award/award_nominee/award_nominations./award/award_nomination/award_nominee	/m/05xpms
/m/0407f	/film/actor/film./film/performance/film	/m/0bmpm
/m/013knm	/film/actor/film./film/performance/film	/m/025rxjq
/m/01f1q8	/location/location/contains	/m/034q81
/m/0k__z	/education/educational_institution/colors	/m/083jv
/m/05148p4	/music/instrument/instrumentalists	/m/03j1p2n
/m/011zd3	/award/award_nominee/award_nominations./award/award_nomination/award_nominee	/m/02__7n
/m/0fr0t	/base/petbreeds/city_with_dogs/top_breeds./base/petbreeds/dog_city_relationship/dog_breed	/m/01k3tq
/m/018wng	/award/award_category/winners./award/award_honor/ceremony	/m/02glmx
/m/025b3k	/influence/influence_node/influenced_by	/m/02kz_
/m/034b6k	/film/film/release_date_s./film/film_regional_release_date/film_release_distribution_medium	/m/029j_
/m/042g97	/award/award_winning_work/awards_won./award/award_honor/honored_for	/m/01_mdl
/m/01rrd4	/award/award_winner/awards_won./award/award_honor/award_winner	/m/01rr9f
/m/06mxs	/travel/travel_destination/climate./travel/travel_destination_monthly_climate/month	/m/0ll3
/m/04gnbv1	/people/person/profession	/m/01d_h8
/m/03qcfvw	/film/film/genre	/m/01jfsb
/m/013w7j	/base/popstra/celebrity/canoodled./base/popstra/canoodled/participant	/m/0456xp
/m/02qt02v	/award/award_category/nominees./award/award_nomination/nominated_for	/m/09k56b7
/m/02xs6_	/film/film/genre	/m/01jfsb
/m/02vx4	/olympics/olympic_sport/athletes./olympics/olympic_athlete_affiliation/olympics	/m/0kbvb
/m/040rmy	/film/film/release_date_s./film/film_regional_release_date/film_regional_debut_venue	/m/0prpt
/m/04h07s	/base/saturdaynightlive/snl_cast_member/seasons./base/saturdaynightlive/snl_season_tenure/cast_members	/m/02k21g
/m/01wd9lv	/base/popstra/celebrity/friendship./base/popstra/friendship/participant	/m/09889g
/m/08qxx9	/film/actor/film./film/performance/film	/m/0gd0c7x
/m/049qx	/people/person/gender	/m/02zsn
/m/02h3d1	/award/award_category/winners./award/award_honor/ceremony	/m/05pd94v
/m/07bdd_	/award/award_category/winners./award/award_honor/award_winner	/m/02t_99
/m/02w7fs	/award/award_category/winners./award/award_honor/ceremony	/m/01bx35
/m/02k6hp	/people/cause_of_death/people	/m/0dh1n_
/m/03339m	/music/genre/artists	/m/016lj_
/m/04jwly	/award/award_winning_work/awards_won./award/award_honor/award	/m/09d28z
/m/0456xp	/base/popstra/celebrity/canoodled./base/popstra/canoodled/participant	/m/04shbh
/m/026z9	/music/genre/artists	/m/017lb_
/m/03hnd	/people/person/religion	/m/0kpl
/m/0dvld	/people/person/gender	/m/02zsn
/m/060c4	/organization/role/leaders./organization/leadership/organization	/m/017v71
/m/05sq20	/award/award_winner/awards_won./award/award_honor/award_winner	/m/02cx90
/m/019x62	/award/award_winner/awards_won./award/award_honor/award_winner	/m/02vcp0
/m/0214km	/music/performance_role/track_performances./music/track_contribution/role	/m/03t22m
/m/01gtbb	/government/legislative_session/members./government/government_position_held/district_represented	/m/06btq
/m/02z6872	/sports/sports_league_draft/picks./sports/sports_league_draft_pick/school	/m/012vwb
/m/053tj7	/film/film/distributors./film/film_film_distributor_relationship/region	/m/03_3d
/m/01cwcr	/award/award_nominee/award_nominations./award/award_nomination/award_nominee	/m/02__7n
/m/0bzjgq	/award/award_ceremony/awards_presented./award/award_honor/award_winner	/m/03qhyn8
/m/07gql	/music/performance_role/regular_performances./music/group_membership/role	/m/0j871
/m/018wng	/award/award_category/winners./award/award_honor/ceremony	/m/0fk0xk
/m/01grp0	/government/legislative_session/members./government/government_position_held/legislative_sessions	/m/01grnp
/m/0cjyzs	/award/award_category/winners./award/award_honor/award_winner	/m/07ym6ss
/m/07c6l	/music/performance_role/track_performances./music/track_contribution/role	/m/03qmg1
/m/013knm	/award/award_winner/awards_won./award/award_honor/award_winner	/m/011zd3
/m/08hmch	/film/film/release_date_s./film/film_regional_release_date/film_release_region	/m/0d060g
/m/041c4	/film/actor/film./film/performance/film	/m/031778
/m/04wp63	/award/award_nominee/award_nominations./award/award_nomination/award_nominee	/m/021yc7p
/m/04yg13l	/film/film/release_date_s./film/film_regional_release_date/film_release_distribution_medium	/m/029j_
/m/03tk6z	/award/award_category/winners./award/award_honor/ceremony	/m/05pd94v
/m/05148p4	/music/performance_role/regular_performances./music/group_membership/group	/m/02k5sc
/m/01vswwx	/award/award_nominee/award_nominations./award/award_nomination/award_nominee	/m/01vs14j
/m/05148p4	/music/instrument/instrumentalists	/m/0phx4
/m/0137n0	/award/award_nominee/award_nominations./award/award_nomination/award_nominee	/m/01ww2fs
/m/09q23x	/film/film/produced_by	/m/0bxtg
/m/0dvld	/film/actor/film./film/performance/film	/m/02q5g1z
/m/0vmt	/location/location/contains	/m/0fsv2
/m/03jm6c	/people/person/place_of_birth	/m/06wxw
/m/01m4yn	/people/person/languages	/m/02bjrlw
/m/0m_q0	/award/award_winning_work/awards_won./award/award_honor/award	/m/0p9sw
/m/02cx90	/award/award_nominee/award_nominations./award/award_nomination/award_nominee	/m/026ps1
/m/02xc1w4	/people/person/place_of_birth	/m/068p2
/m/016kjs	/award/award_nominee/award_nominations./award/award_nomination/award_nominee	/m/01wgxtl
/m/084z0w	/award/award_nominee/award_nominations./award/award_nomination/award	/m/03rbj2
/m/02qpt1w	/film/film/other_crew./film/film_crew_gig/film_crew_role	/m/02vs3x5
/m/02bhj4	/education/educational_institution/students_graduates./education/education/major_field_of_study	/m/02j62
/m/026kqs9	/award/award_ceremony/awards_presented./award/award_honor/award_winner	/m/039x1k
/m/04g73n	/film/film/genre	/m/06n90
/m/03lrht	/film/film/production_companies	/m/017s11
/m/0257wh	/award/award_category/winners./award/award_honor/ceremony	/m/01bx35
/m/03_8r	/olympics/olympic_sport/athletes./olympics/olympic_athlete_affiliation/olympics	/m/0kbvb
/m/0cp0t91	/film/film/release_date_s./film/film_regional_release_date/film_regional_debut_venue	/m/0prpt
/m/0h3mrc	/award/award_nominee/award_nominations./award/award_nomination/award_nominee	/m/0bczgm
/m/01fh9	/film/actor/film./film/performance/film	/m/0cmf0m0
/m/03f6fl0	/people/person/place_of_birth	/m/0ygbf
/m/0hhggmy	/film/film/release_date_s./film/film_regional_release_date/film_release_distribution_medium	/m/029j_
/m/017s11	/film/film_distributor/films_distributed./film/film_film_distributor_relationship/film	/m/0m2kd
/m/0184tc	/film/film/release_date_s./film/film_regional_release_date/film_release_region	/m/01mjq
/m/05sq20	/award/award_winner/awards_won./award/award_honor/award_winner	/m/01k_r5b
/m/05c1t6z	/award/award_ceremony/awards_presented./award/award_honor/honored_for	/m/02gl58
/m/0c6qh	/award/award_nominee/award_nominations./award/award_nomination/award_nominee	/m/08qxx9
/m/09g7vfw	/film/film/release_date_s./film/film_regional_release_date/film_release_region	/m/05sb1
/m/03bzjpm	/film/film/country	/m/0345h
/m/02kxbx3	/award/award_nominee/award_nominations./award/award_nomination/award	/m/02x4wr9
/m/01g23m	/base/popstra/celebrity/friendship./base/popstra/friendship/participant	/m/02mjf2
/m/0fkhz	/location/location/adjoin_s./location/adjoining_relationship/adjoins	/m/0f4y_
/m/024rdh	/film/film_distributor/films_distributed./film/film_film_distributor_relationship/film	/m/01f8f7
/m/02v2lh	/music/genre/artists	/m/0ftqr
/m/037bm2	/film/film_distributor/films_distributed./film/film_film_distributor_relationship/film	/m/082scv
/m/0dzlbx	/film/film/release_date_s./film/film_regional_release_date/film_release_region	/m/0j1z8
/m/095zlp	/film/film/release_date_s./film/film_regional_release_date/film_release_distribution_medium	/m/029j_
/m/0m32h	/medicine/disease/notable_people_with_this_condition	/m/014488
/m/059m45	/award/award_nominee/award_nominations./award/award_nomination/nominated_for	/m/0gvsh7l
/m/02rcwq0	/tv/tv_program/regular_cast./tv/regular_tv_appearance/actor	/m/0c3p7
/m/09_94	/olympics/olympic_sport/athletes./olympics/olympic_athlete_affiliation/country	/m/06mzp
/m/03bkbh	/people/ethnicity/people	/m/0h5g_
/m/05sq0m	/award/award_winner/awards_won./award/award_honor/award_winner	/m/01k_r5b
/m/09lcsj	/film/film/genre	/m/02kdv5l
/m/08b0cj	/people/person/profession	/m/0gl2ny2
/m/01hmk9	/award/award_winner/awards_won./award/award_honor/award_winner	/m/01ww2fs
/m/058z2d	/education/educational_institution/students_graduates./education/education/major_field_of_study	/m/02j62
/m/03rl1g	/government/legislative_session/members./government/government_position_held/district_represented	/m/06btq
/m/0drc1	/award/award_winner/awards_won./award/award_honor/award_winner	/m/05pq9
/m/0170qf	/award/award_nominee/award_nominations./award/award_nomination/nominated_for	/m/05tgks
/m/027fwmt	/film/film/genre	/m/01hmnh
/m/0gy2y8r	/film/film/release_date_s./film/film_regional_release_date/film_release_region	/m/059j2
/m/01mylz	/film/actor/film./film/performance/film	/m/0gjk1d
/m/03f68r6	/people/person/places_lived./people/place_lived/location	/m/01snm
/m/01gbbz	/people/person/spouse_s./people/marriage/type_of_union	/m/01g63y
/m/01ynzf	/people/deceased_person/place_of_burial	/m/018mm4
/m/026gvfj	/education/educational_institution/students_graduates./education/education/student	/m/02114t
/m/0bmpm	/film/film/film_art_direction_by	/m/071jv5
/m/05ty4m	/people/person/profession	/m/01d_h8
/m/019v9k	/education/educational_degree/people_with_this_degree./education/education/institution	/m/016ndm
/m/01gb54	/award/award_nominee/award_nominations./award/award_nomination/nominated_for	/m/02q5g1z
/m/07663r	/people/person/gender	/m/02zsn
/m/015p37	/award/award_nominee/award_nominations./award/award_nomination/award	/m/09qs08
/m/035zr0	/film/film/release_date_s./film/film_regional_release_date/film_release_region	/m/0165b
/m/01n073	/base/schemastaging/organization_extra/phone_number./base/schemastaging/phone_sandbox/service_location	/m/0d060g
/m/0pz7h	/award/award_winner/awards_won./award/award_honor/award_winner	/m/02773nt
/m/0phx4	/award/award_nominee/award_nominations./award/award_nomination/award_nominee	/m/0kvrb
/m/01w5m	/education/educational_institution/students_graduates./education/education/major_field_of_study	/m/02xlf
/m/034r25	/film/film/release_date_s./film/film_regional_release_date/film_release_distribution_medium	/m/029j_
/m/07bdd_	/award/award_category/winners./award/award_honor/award_winner	/m/02r251z
/m/05r5c	/music/instrument/instrumentalists	/m/018gqj
/m/0lhp1	/sports/sports_team/colors	/m/083jv
/m/02lfwp	/award/award_winner/awards_won./award/award_honor/award_winner	/m/0lbj1
/m/05zjx	/people/person/profession	/m/018gz8
/m/0gt1k	/film/film/cinematography	/m/06hzsx
/m/03wy8t	/film/film/release_date_s./film/film_regional_release_date/film_release_distribution_medium	/m/029j_
/m/0b_6xf	/base/marchmadness/ncaa_basketball_tournament/seeds./base/marchmadness/ncaa_tournament_seed/team	/m/02py8_w
/m/09k0f	/government/politician/government_positions_held./government/government_position_held/jurisdiction_of_office	/m/0d04z6
/m/059j2	/location/country/second_level_divisions	/m/07g0_
/m/0cp08zg	/film/film/country	/m/0d060g
/m/06y_n	/award/award_winning_work/awards_won./award/award_honor/award_winner	/m/01j7pt
/m/060c4	/business/job_title/people_with_this_title./business/employment_tenure/company	/m/01ljpm
/m/01ww2fs	/award/award_winner/awards_won./award/award_honor/award_winner	/m/01hmk9
/m/07lwsz	/tv/tv_writer/tv_programs./tv/tv_program_writer_relationship/tv_program	/m/0gvsh7l
/m/02k21g	/film/actor/film./film/performance/film	/m/0bscw
/m/018wrk	/user/jg/default_domain/olympic_games/sports	/m/07bs0
/m/02gd6x	/tv/tv_program/program_creator	/m/0bdt8
/m/014zcr	/base/popstra/celebrity/dated./base/popstra/dated/participant	/m/06x58
/m/0p7h7	/music/artist/track_contributions./music/track_contribution/role	/m/05r5c
/m/0pz7h	/people/person/places_lived./people/place_lived/location	/m/01_d4
/m/018ty9	/people/person/profession	/m/01d_h8
/m/07gp9	/film/film/release_date_s./film/film_regional_release_date/film_release_region	/m/03h64
/m/0c9k8	/award/award_winning_work/awards_won./award/award_honor/award	/m/09d28z
/m/0b_6rk	/base/marchmadness/ncaa_basketball_tournament/seeds./base/marchmadness/ncaa_tournament_seed/team	/m/026dqjm
/m/016gr2	/award/award_winner/awards_won./award/award_honor/award_winner	/m/01sp81
/m/05ff6	/base/aareas/schema/administrative_area/capital	/m/02bm8
/m/0sw6g	/award/award_winner/awards_won./award/award_honor/award_winner	/m/01nxzv
/m/05148p4	/music/instrument/instrumentalists	/m/01wl38s
/m/05qb8vx	/award/award_ceremony/awards_presented./award/award_honor/award_winner	/m/0794g
/m/0yyn5	/film/film/release_date_s./film/film_regional_release_date/film_release_distribution_medium	/m/029j_
/m/01j851	/people/deceased_person/place_of_burial	/m/018mm4
/m/0hm4q	/organization/role/leaders./organization/leadership/organization	/m/0pz6q
/m/064t9	/music/genre/artists	/m/09qr6
/m/0b9rdk	/film/film/film_production_design_by	/m/03qhyn8
/m/01314k	/education/educational_institution/students_graduates./education/education/major_field_of_study	/m/01zc2w
/m/0k_kr	/music/record_label/artist	/m/03bnv
/m/051x52f	/film/film_set_designer/film_sets_designed	/m/02r_pp
/m/01g4zr	/people/person/profession	/m/01d_h8
/m/047t_	/location/statistical_region/places_exported_to./location/imports_and_exports/exported_to	/m/03_3d
/m/0gq_v	/award/award_category/nominees./award/award_nomination/nominated_for	/m/0f3m1
/m/09hnb	/music/artist/track_contributions./music/track_contribution/role	/m/0214km
/m/0gjcrrw	/film/film/release_date_s./film/film_regional_release_date/film_release_region	/m/06t8v
/m/04qw17	/film/film/release_date_s./film/film_regional_release_date/film_release_distribution_medium	/m/029j_
/m/082scv	/award/award_winning_work/awards_won./award/award_honor/award	/m/07bdd_
/m/02mc79	/award/award_nominee/award_nominations./award/award_nomination/award	/m/07bdd_
/m/0gywn	/music/genre/artists	/m/0b68vs
/m/017s11	/award/award_nominee/award_nominations./award/award_nomination/nominated_for	/m/07phbc
/m/02x1z2s	/award/award_category/nominees./award/award_nomination/nominated_for	/m/0ds5_72
/m/03s0w	/location/location/contains	/m/03fgm
/m/01nzz8	/award/award_nominee/award_nominations./award/award_nomination/award_nominee	/m/01fh9
/m/01ysy9	/education/educational_degree/people_with_this_degree./education/education/major_field_of_study	/m/01mkq
/m/0cc63l	/people/person/profession	/m/02jknp
/m/0lfgr	/education/educational_institution/students_graduates./education/education/student	/m/0sw6g
/m/0hvb2	/award/award_nominee/award_nominations./award/award_nomination/award_nominee	/m/011_3s
/m/0s3y5	/base/biblioness/bibs_location/state	/m/03v0t
/m/0cqr0q	/film/film/genre	/m/060__y
/m/01ync	/baseball/baseball_team/team_stats./baseball/baseball_team_stats/season	/m/03c6sl9
/m/02qny_	/sports/pro_athlete/teams./sports/sports_team_roster/team	/m/0mmd6
/m/032_jg	/people/person/spouse_s./people/marriage/location_of_ceremony	/m/0lhn5
/m/04k9y6	/award/award_winning_work/awards_won./award/award_honor/award_winner	/m/01x6v6
/m/09krp	/location/location/contains	/m/0bp_7
/m/0jrv_	/music/genre/artists	/m/016lj_
/m/02k21g	/base/saturdaynightlive/snl_cast_member/seasons./base/saturdaynightlive/snl_season_tenure/cast_members	/m/0pz7h
/m/028dcg	/education/educational_degree/people_with_this_degree./education/education/major_field_of_study	/m/05qdh
/m/02k_px	/location/location/adjoin_s./location/adjoining_relationship/adjoins	/m/01ly8d
/m/02cbs0	/people/person/religion	/m/0kpl
/m/04fyhv	/award/award_winner/awards_won./award/award_honor/award_winner	/m/017s11
/m/06by7	/music/genre/artists	/m/01pfr3
/m/0mjn2	/award/award_nominee/award_nominations./award/award_nomination/award	/m/01c427
/m/0h0jz	/award/award_nominee/award_nominations./award/award_nomination/nominated_for	/m/026fs38
/m/039x1k	/award/award_nominee/award_nominations./award/award_nomination/award	/m/0gkts9
/m/01gb54	/film/film_distributor/films_distributed./film/film_film_distributor_relationship/film	/m/0gmgwnv
/m/0qf43	/people/person/profession	/m/01d_h8
/m/01gb54	/film/film_distributor/films_distributed./film/film_film_distributor_relationship/film	/m/0ds11z
/m/027986c	/award/award_category/winners./award/award_honor/award_winner	/m/0pmhf
/m/07yp0f	/film/actor/film./film/performance/film	/m/03shpq
/m/0122wc	/sports/sports_team/colors	/m/083jv
/m/02w9sd7	/award/award_category/nominees./award/award_nomination/nominated_for	/m/02rqwhl
/m/02ppm4q	/award/award_category/nominees./award/award_nomination/nominated_for	/m/0221zw
/m/012s5j	/people/person/place_of_birth	/m/01_d4
/m/027s4dn	/award/award_category/winners./award/award_honor/ceremony	/m/026kq4q
/m/0j0k	/base/locations/continents/countries_within	/m/07t_x
/m/0k_kr	/music/record_label/artist	/m/0phx4
/m/028mc6	/award/award_nominee/award_nominations./award/award_nomination/award	/m/09qrn4
/m/08ns5s	/sports/sports_position/players./sports/sports_team_roster/team	/m/02px_23
/m/0770cd	/award/award_nominee/award_nominations./award/award_nomination/award_nominee	/m/02x_h0
/m/03_8r	/olympics/olympic_sport/athletes./olympics/olympic_athlete_affiliation/country	/m/0jt3tjf
/m/02vz6dn	/film/film/country	/m/0345h
/m/047msdk	/film/film/release_date_s./film/film_regional_release_date/film_release_region	/m/01mjq
/m/0198b6	/film/film/country	/m/03h64
/m/0krdk	/business/job_title/people_with_this_title./business/employment_tenure/company	/m/01s73z
/m/0f6_j	/location/location/adjoin_s./location/adjoining_relationship/adjoins	/m/0m2fr
/m/0fpv_3_	/film/film/release_date_s./film/film_regional_release_date/film_release_region	/m/047lj
/m/09kr66	/people/ethnicity/people	/m/0pcc0
/m/0g2jl	/education/educational_institution/students_graduates./education/education/major_field_of_study	/m/02j62
/m/064t9	/music/genre/artists	/m/0ftps
/m/09hnb	/award/award_nominee/award_nominations./award/award_nomination/award_nominee	/m/01vrt_c
/m/0416y94	/film/film/produced_by	/m/0d6484
/m/01f7dd	/film/actor/film./film/performance/film	/m/0270k40
/m/01gw8b	/people/person/places_lived./people/place_lived/location	/m/02_286
/m/0hvb2	/award/award_winner/awards_won./award/award_honor/award_winner	/m/09fb5
/m/01gbbz	/base/popstra/celebrity/friendship./base/popstra/friendship/participant	/m/01rr9f
/m/0190xp	/music/genre/parent_genre	/m/01dqhq
/m/073bb	/people/person/nationality	/m/0345h
/m/0cmf0m0	/film/film/release_date_s./film/film_regional_release_date/film_release_region	/m/0345h
/m/0gd0c7x	/film/film/release_date_s./film/film_regional_release_date/film_release_region	/m/07t21
/m/09889g	/award/award_nominee/award_nominations./award/award_nomination/award_nominee	/m/01wd9lv
/m/0ddbjy4	/film/film/release_date_s./film/film_regional_release_date/film_release_region	/m/03h64
/m/057xs89	/award/award_category/nominees./award/award_nomination/nominated_for	/m/04k9y6
/m/0c4f4	/people/person/spouse_s./people/marriage/type_of_union	/m/01g63y
/m/026kmvf	/sports/pro_athlete/teams./sports/sports_team_roster/team	/m/03v9yw
/m/09hnb	/music/group_member/membership./music/group_membership/role	/m/05r5c
/m/01f8f7	/film/film/country	/m/03h64
/m/07c52	/media_common/netflix_genre/titles	/m/03d34x8
/m/058cm	/location/capital_of_administrative_division/capital_of./location/administrative_division_capital_relationship/administrative_division	/m/0kwmc
/m/018wng	/award/award_category/disciplines_or_subjects	/m/02vxn
/m/081lh	/film/director/film	/m/06gjk9
/m/0d608	/award/award_nominee/award_nominations./award/award_nomination/award	/m/05b1610
/m/070mff	/government/legislative_session/members./government/government_position_held/district_represented	/m/01n4w
/m/04rfq	/people/person/nationality	/m/0d060g
/m/03shpq	/film/film/genre	/m/01jfsb
/m/09jm8	/award/award_nominee/award_nominations./award/award_nomination/award	/m/02sp_v
/m/02fn5r	/award/award_nominee/award_nominations./award/award_nomination/award_nominee	/m/05sq0m
/m/0285c	/music/artist/origin	/m/0z2gq
/m/03zrp	/people/person/sibling_s./people/sibling_relationship/sibling	/m/03f4k
/m/017s11	/film/film_distributor/films_distributed./film/film_film_distributor_relationship/film	/m/026mfbr
/m/01jz6d	/people/person/place_of_birth	/m/0z20d
/m/01gw8b	/people/person/gender	/m/02zsn
/m/0pz7h	/award/award_nominee/award_nominations./award/award_nomination/award	/m/02grdc
/m/034x61	/award/award_nominee/award_nominations./award/award_nomination/award_nominee	/m/08m4c8
/m/042g97	/film/film/genre	/m/03k9fj
/m/02725hs	/film/film/other_crew./film/film_crew_gig/film_crew_role	/m/02_n3z
/m/046qq	/film/actor/film./film/performance/film	/m/035w2k
/m/04xrx	/award/award_nominee/award_nominations./award/award_nomination/award	/m/03qbnj
/m/034zc0	/film/actor/film./film/performance/film	/m/016z9n
/m/0gy4k	/film/film/genre	/m/02qfv5d
/m/03twd6	/film/film/release_date_s./film/film_regional_release_date/film_release_region	/m/0345h
/m/043q4d	/tv/non_character_role/tv_regular_personal_appearances./tv/tv_regular_personal_appearance/person	/m/0p3r8
/m/024fz9	/award/award_category/winners./award/award_honor/award_winner	/m/0z05l
/m/048xyn	/film/film/production_companies	/m/017s11
/m/032xhg	/film/actor/film./film/performance/film	/m/0crd8q6
/m/0fcrg	/location/administrative_division/first_level_division_of	/m/059j2
/m/01cky2	/award/award_category/winners./award/award_honor/award_winner	/m/0407f
/m/0cjk9	/language/human_language/countries_spoken_in	/m/07t21
/m/09_bl	/olympics/olympic_sport/athletes./olympics/olympic_athlete_affiliation/country	/m/03_3d
/m/0794g	/award/award_winner/awards_won./award/award_honor/award_winner	/m/01_xtx
/m/07c6l	/music/performance_role/track_performances./music/track_contribution/role	/m/01wy6
/m/0ds33	/film/film/genre	/m/06n90
/m/01vvlyt	/award/award_winner/awards_won./award/award_honor/award_winner	/m/01vsykc
/m/0jsf6	/film/film/language	/m/02bjrlw
/m/064t9	/music/genre/artists	/m/01vsy7t
/m/029h7y	/music/genre/artists	/m/01lqf49
/m/02w9sd7	/award/award_category/nominees./award/award_nomination/nominated_for	/m/05cvgl
/m/0gt1k	/film/film/genre	/m/01g6gs
/m/0ch3qr1	/film/film/produced_by	/m/02r251z
/m/024n3z	/award/award_nominee/award_nominations./award/award_nomination/award_nominee	/m/05qg6g
/m/0b_75k	/base/marchmadness/ncaa_basketball_tournament/seeds./base/marchmadness/ncaa_tournament_seed/team	/m/04088s0
/m/02rqxc	/base/x2010fifaworldcupsouthafrica/world_cup_squad/current_world_cup_squad./base/x2010fifaworldcupsouthafrica/current_world_cup_squad/current_club	/m/03x6w8
/m/0gt1k	/film/film/release_date_s./film/film_regional_release_date/film_release_distribution_medium	/m/029j_
/m/0cwt70	/military/military_conflict/combatants./military/military_combatant_group/combatants	/m/0cdbq
/m/02cx90	/award/award_winner/awards_won./award/award_honor/award_winner	/m/01lmj3q
/m/0vmt	/location/statistical_region/religions./location/religion_percentage/religion	/m/01y0s9
/m/0dh1n_	/people/person/profession	/m/02jknp
/m/015t7v	/award/award_winner/awards_won./award/award_honor/award_winner	/m/016zp5
/m/07h565	/award/award_nominee/award_nominations./award/award_nomination/award_nominee	/m/01z7s_
/m/07t_x	/olympics/olympic_participating_country/medals_won./olympics/olympic_medal_honor/olympics	/m/0kbvb
/m/0j871	/music/performance_role/regular_performances./music/group_membership/role	/m/05r5c
/m/026spg	/award/award_nominee/award_nominations./award/award_nomination/award	/m/03tk6z
/m/0dq_5	/organization/role/leaders./organization/leadership/organization	/m/0300cp
/m/02qdgx	/music/genre/artists	/m/0qf11
/m/04t6fk	/film/film/written_by	/m/01f7j9
/m/0697kh	/award/award_winner/awards_won./award/award_honor/award_winner	/m/06jrhz
/m/08tq4x	/film/film/release_date_s./film/film_regional_release_date/film_release_distribution_medium	/m/029j_
/m/033hqf	/people/person/places_lived./people/place_lived/location	/m/02_286
/m/01k_r5b	/award/award_winner/awards_won./award/award_honor/award_winner	/m/01l47f5
/m/0fq27fp	/film/film/release_date_s./film/film_regional_release_date/film_release_region	/m/0d060g
/m/0721cy	/award/award_nominee/award_nominations./award/award_nomination/award	/m/03ccq3s
/m/026t6	/music/instrument/instrumentalists	/m/0285c
/m/06by7	/music/genre/artists	/m/04k05
/m/01s7z0	/people/person/profession	/m/02jknp
/m/02x4sn8	/award/award_category/nominees./award/award_nomination/nominated_for	/m/047msdk
/m/02w7fs	/award/award_category/winners./award/award_honor/ceremony	/m/02rjjll
/m/0b1hw	/award/award_nominee/award_nominations./award/award_nomination/award	/m/01d38t
/m/06j8wx	/film/actor/film./film/performance/film	/m/032016
/m/0grmhb	/people/person/place_of_birth	/m/0f2nf
/m/070mff	/government/legislative_session/members./government/government_position_held/district_represented	/m/0hjy
/m/02v2jy	/film/actor/film./film/performance/film	/m/01f39b
/m/0988cp	/award/award_nominee/award_nominations./award/award_nomination/award_nominee	/m/06j0md
/m/04g4n	/people/person/gender	/m/02zsn
/m/02q1tc5	/award/award_category/nominees./award/award_nomination/nominated_for	/m/01b64v
/m/01l1ls	/award/award_nominee/award_nominations./award/award_nomination/award	/m/02grdc
/m/04zkj5	/people/person/profession	/m/018gz8
/m/082scv	/award/award_winning_work/awards_won./award/award_honor/award_winner	/m/01l1rw
/m/021yc7p	/award/award_nominee/award_nominations./award/award_nomination/award_nominee	/m/04wp63
/m/0hvb2	/award/award_nominee/award_nominations./award/award_nomination/award_nominee	/m/01z7s_
/m/03558l	/sports/sports_position/players./sports/sports_team_roster/team	/m/0jmcb
/m/02j490	/film/actor/film./film/performance/film	/m/047vp1n
/m/03cl8lb	/people/person/gender	/m/02zsn
/m/0294zg	/film/film/release_date_s./film/film_regional_release_date/film_release_distribution_medium	/m/029j_
/m/03t22m	/music/performance_role/track_performances./music/track_contribution/role	/m/0dwvl
/m/03_qrp	/base/x2010fifaworldcupsouthafrica/world_cup_squad/current_world_cup_squad./base/x2010fifaworldcupsouthafrica/current_world_cup_squad/current_club	/m/03x6m
/m/01jfsb	/media_common/netflix_genre/titles	/m/0k7tq
/m/02tcgh	/award/award_winning_work/awards_won./award/award_honor/award	/m/03rbj2
/m/015q1n	/education/educational_institution/students_graduates./education/education/major_field_of_study	/m/05qfh
/m/0g9zcgx	/award/award_nominee/award_nominations./award/award_nomination/nominated_for	/m/01qxc7
/m/0151b0	/music/performance_role/regular_performances./music/group_membership/role	/m/05148p4
/m/059j2	/location/location/contains	/m/0cl8c
/m/07xzm	/music/performance_role/track_performances./music/track_contribution/role	/m/0dwsp
/m/01rnxn	/people/person/spouse_s./people/marriage/spouse	/m/01jrp0
/m/060c4	/business/job_title/people_with_this_title./business/employment_tenure/company	/m/0kw4j
/m/0l6m5	/user/jg/default_domain/olympic_games/sports	/m/03_8r
/m/02h6_6p	/location/location/contains	/m/01z3bz
/m/02vntj	/award/award_nominee/award_nominations./award/award_nomination/award_nominee	/m/02pjvc
/m/044lyq	/award/award_winner/awards_won./award/award_honor/award_winner	/m/0d810y
/m/01846t	/award/award_winner/awards_won./award/award_honor/award_winner	/m/02gvwz
/m/0gq_v	/award/award_category/nominees./award/award_nomination/nominated_for	/m/0gndh
/m/01wn718	/people/person/place_of_birth	/m/01_d4
/m/01tp5bj	/people/person/religion	/m/0kpl
/m/042rnl	/people/person/profession	/m/01d_h8
/m/014x77	/people/person/gender	/m/02zsn
/m/0mbw0	/people/person/profession	/m/01d_h8
/m/01vsnff	/music/artist/origin	/m/02dtg
/m/02hsq3m	/award/award_category/nominees./award/award_nomination/nominated_for	/m/0dzlbx
/m/09_bl	/olympics/olympic_sport/athletes./olympics/olympic_athlete_affiliation/country	/m/059j2
/m/0gkts9	/award/award_category/nominees./award/award_nomination/nominated_for	/m/08bytj
/m/01ww2fs	/award/award_nominee/award_nominations./award/award_nomination/award_nominee	/m/01l47f5
/m/03h64	/location/statistical_region/places_exported_to./location/imports_and_exports/exported_to	/m/04sj3
/m/01tl50z	/award/award_nominee/award_nominations./award/award_nomination/nominated_for	/m/0cqnss
/m/0l6m5	/olympics/olympic_games/sports	/m/0194d
/m/05bt6j	/music/genre/artists	/m/03bxwtd
/m/060c4	/business/job_title/people_with_this_title./business/employment_tenure/company	/m/05njw
/m/060c4	/organization/role/leaders./organization/leadership/organization	/m/0kw4j
/m/07f_t4	/film/film/genre	/m/01hmnh
/m/0gywn	/music/genre/artists	/m/011z3g
/m/014g9y	/award/award_nominee/award_nominations./award/award_nomination/award	/m/05pcn59
/m/03jjzf	/film/actor/film./film/performance/film	/m/03b1l8
/m/04q42	/base/aareas/schema/administrative_area/capital	/m/051ls
/m/01ty7ll	/people/person/place_of_birth	/m/06wxw
/m/03gyp30	/award/award_ceremony/awards_presented./award/award_honor/award_winner	/m/0f4dx2
/m/03_8r	/olympics/olympic_sport/athletes./olympics/olympic_athlete_affiliation/country	/m/0d04z6
/m/02jtjz	/award/award_nominee/award_nominations./award/award_nomination/award_nominee	/m/01_xtx
/m/024n3z	/award/award_nominee/award_nominations./award/award_nomination/award_nominee	/m/01kwld
/m/03_8r	/olympics/olympic_sport/athletes./olympics/olympic_athlete_affiliation/country	/m/059j2
/m/01sl1q	/award/award_winner/awards_won./award/award_honor/award_winner	/m/01kwld
/m/02xry	/location/location/contains	/m/0rmwd
/m/01rnly	/film/film/distributors./film/film_film_distributor_relationship/film_distribution_medium	/m/029j_
/m/03ftmg	/people/person/profession	/m/01d_h8
/m/016k6x	/award/award_nominee/award_nominations./award/award_nomination/award	/m/02w9sd7
/m/01l1rw	/award/award_nominee/award_nominations./award/award_nomination/nominated_for	/m/082scv
/m/05148p4	/music/instrument/instrumentalists	/m/03f7m4h
/m/0bwfn	/education/educational_institution/students_graduates./education/education/student	/m/02kxbx3
/m/01rgcg	/award/award_nominee/award_nominations./award/award_nomination/nominated_for	/m/01b64v
/m/02tfl8	/medicine/symptom/symptom_of	/m/09jg8
/m/01fh36	/music/genre/artists	/m/09hnb
/m/0gqzz	/award/award_category/nominees./award/award_nomination/nominated_for	/m/06w99h3
/m/015pdg	/music/genre/artists	/m/03cfjg
/m/01bx35	/award/award_ceremony/awards_presented./award/award_honor/award_winner	/m/01bmlb
/m/0ds3t5x	/film/film/release_date_s./film/film_regional_release_date/film_release_region	/m/03_3d
/m/0b66qd	/people/person/languages	/m/07c9s
/m/01vswwx	/music/artist/track_contributions./music/track_contribution/role	/m/05r5c
/m/0640y35	/film/film/release_date_s./film/film_regional_release_date/film_release_distribution_medium	/m/029j_
/m/01sxly	/award/award_winning_work/awards_won./award/award_honor/award_winner	/m/041c4
/m/072r5v	/film/film/genre	/m/03k9fj
/m/0136jw	/location/hud_county_place/county	/m/0m2fr
/m/0kjgl	/film/actor/film./film/performance/film	/m/0g22z
/m/014zwb	/film/film/genre	/m/06cvj
/m/0gldyz	/film/film/genre	/m/0gf28
/m/02r_d4	/award/award_nominee/award_nominations./award/award_nomination/award_nominee	/m/032xhg
/m/01m4yn	/people/person/place_of_birth	/m/031y2
/m/01fx1l	/award/award_winning_work/awards_won./award/award_honor/award	/m/0bdw6t
/m/02b6n9	/film/film/produced_by	/m/026670
/m/0187y5	/award/award_nominee/award_nominations./award/award_nomination/award	/m/02x73k6
/m/07663r	/people/person/places_lived./people/place_lived/location	/m/02_286
/m/0g5838s	/film/film/release_date_s./film/film_regional_release_date/film_release_region	/m/02_286
/m/01f7j9	/award/award_nominee/award_nominations./award/award_nomination/nominated_for	/m/07y9w5
/m/01gb54	/film/film_distributor/films_distributed./film/film_film_distributor_relationship/film	/m/02ryz24
/m/0qf43	/award/award_nominee/award_nominations./award/award_nomination/nominated_for	/m/03hmt9b
/m/0181dw	/music/record_label/artist	/m/01ky2h
/m/01vswwx	/base/popstra/celebrity/friendship./base/popstra/friendship/participant	/m/0c6qh
/m/026c1	/base/popstra/celebrity/canoodled./base/popstra/canoodled/participant	/m/036dyy
/m/01f873	/film/actor/film./film/performance/film	/m/01f8f7
/m/02rjjll	/award/award_ceremony/awards_presented./award/award_honor/award_winner	/m/0gcs9
/m/0g768	/music/record_label/artist	/m/01lmj3q
/m/02grdc	/award/award_category/winners./award/award_honor/award_winner	/m/01vh18t
/m/04ns3gy	/people/person/profession	/m/01d_h8
/m/02f79n	/award/award_category/winners./award/award_honor/award_winner	/m/01vrt_c
/m/027ht3n	/award/award_winner/awards_won./award/award_honor/award_winner	/m/02xb2bt
/m/033jj1	/people/person/place_of_birth	/m/01_d4
/m/09q17	/media_common/netflix_genre/titles	/m/01shy7
/m/05r5c	/music/instrument/instrumentalists	/m/03xl77
/m/01v1ln	/film/film/prequel	/m/01npcx
/m/05r5c	/music/instrument/instrumentalists	/m/032nl2
/m/05gnf	/award/award_winner/awards_won./award/award_honor/award_winner	/m/0g51l1
/m/01sp81	/award/award_winner/awards_won./award/award_honor/award_winner	/m/06j8wx
/m/05r6t	/music/genre/artists	/m/01wn718
/m/04mkft	/film/film_distributor/films_distributed./film/film_film_distributor_relationship/film	/m/0cpllql
/m/0b_75k	/time/event/locations	/m/0lhql
/m/01cf93	/music/record_label/artist	/m/011lvx
/m/0kwv2	/sports/sports_team/sport	/m/02vx4
/m/069ld1	/award/award_nominee/award_nominations./award/award_nomination/award_nominee	/m/02jtjz
/m/01q7cb_	/celebrities/celebrity/sexual_relationships./celebrities/romantic_relationship/celebrity	/m/015f7
/m/01rv7x	/people/ethnicity/geographic_distribution	/m/0d060g
/m/0c4f4	/award/award_nominee/award_nominations./award/award_nomination/award_nominee	/m/0bxtg
/m/03bkbh	/people/ethnicity/people	/m/01vswwx
/m/0cmc26r	/film/film/release_date_s./film/film_regional_release_date/film_release_distribution_medium	/m/029j_
/m/09krp	/location/administrative_division/country	/m/0345h
/m/03q3x5	/award/award_nominee/award_nominations./award/award_nomination/award	/m/0bdx29
/m/03x7hd	/award/award_winning_work/awards_won./award/award_honor/award	/m/0gqzz
/m/01j5ts	/award/award_nominee/award_nominations./award/award_nomination/award	/m/0cqgl9
/m/0cp08zg	/film/film/release_date_s./film/film_regional_release_date/film_release_region	/m/03_3d
/m/04xvlr	/media_common/netflix_genre/titles	/m/02rlj20
/m/047csmy	/film/film/genre	/m/06n90
/m/014zcr	/film/actor/film./film/performance/film	/m/01hvjx
/m/07wjk	/education/educational_institution/students_graduates./education/education/student	/m/0pmw9
/m/04glr5h	/award/award_nominee/award_nominations./award/award_nomination/award	/m/0fbtbt
/m/03m6_z	/film/actor/film./film/performance/film	/m/047tsx3
/m/09cr8	/award/award_winning_work/awards_won./award/award_honor/award	/m/02n9nmz
/m/01hmnh	/media_common/netflix_genre/titles	/m/05nlx4
/m/07b_l	/location/location/contains	/m/01tx9m
/m/02fn5	/award/award_nominee/award_nominations./award/award_nomination/award	/m/04ljl_l
/m/0dvld	/film/actor/film./film/performance/film	/m/0830vk
/m/0ks67	/education/educational_institution/students_graduates./education/education/major_field_of_study	/m/01mkq
/m/06by7	/music/genre/artists	/m/0161c2
/m/03d_w3h	/award/award_nominee/award_nominations./award/award_nomination/award	/m/0cqh6z
/m/02w9sd7	/award/award_category/nominees./award/award_nomination/nominated_for	/m/08vd2q
/m/060bp	/government/government_office_category/officeholders./government/government_position_held/jurisdiction_of_office	/m/03_3d
/m/02lfwp	/people/person/profession	/m/02jknp
/m/01l4zqz	/award/award_nominee/award_nominations./award/award_nomination/award_nominee	/m/02cx90
/m/0bksh	/award/award_winner/awards_won./award/award_honor/award_winner	/m/011zd3
/m/01lmj3q	/award/award_winner/awards_won./award/award_honor/award_winner	/m/01ww2fs
/m/02_286	/location/location/contains	/m/05bjp6
/m/027m67	/film/film/release_date_s./film/film_regional_release_date/film_release_distribution_medium	/m/029j_
/m/07sbbz2	/music/genre/artists	/m/01bpc9
/m/02__7n	/award/award_nominee/award_nominations./award/award_nomination/award_nominee	/m/0sw6g
/m/02y0yt	/film/actor/film./film/performance/film	/m/04k9y6
/m/0vhm	/tv/tv_program/program_creator	/m/09b0xs
/m/0c0zq	/award/award_winning_work/awards_won./award/award_honor/award_winner	/m/028knk
/m/035yn8	/film/film/release_date_s./film/film_regional_release_date/film_release_region	/m/01mjq
/m/05x_5	/education/educational_institution/students_graduates./education/education/major_field_of_study	/m/0_jm
/m/03tk6z	/award/award_category/winners./award/award_honor/award_winner	/m/01htxr
/m/0bx0l	/film/film/language	/m/02hwyss
/m/0bt7ws	/award/award_nominee/award_nominations./award/award_nomination/award_nominee	/m/0cnl09
/m/06bss	/government/politician/government_positions_held./government/government_position_held/legislative_sessions	/m/060ny2
/m/0151ns	/people/person/spouse_s./people/marriage/type_of_union	/m/01g63y
/m/05slvm	/award/award_nominee/award_nominations./award/award_nomination/award	/m/02ppm4q
/m/01grr2	/government/legislative_session/members./government/government_position_held/district_represented	/m/01x73
/m/03tk6z	/award/award_category/winners./award/award_honor/award_winner	/m/026spg
/m/02xs6_	/film/film/genre	/m/060__y
/m/06y9bd	/tv/tv_writer/tv_programs./tv/tv_program_writer_relationship/tv_program	/m/05lfwd
/m/014g22	/film/actor/film./film/performance/film	/m/026mfbr
/m/016sp_	/award/award_winner/awards_won./award/award_honor/award_winner	/m/01ww2fs
/m/02xb2bt	/award/award_nominee/award_nominations./award/award_nomination/award_nominee	/m/0l6px
/m/071dcs	/people/person/place_of_birth	/m/068p2
/m/02dtg	/location/location/adjoin_s./location/adjoining_relationship/adjoins	/m/0d060g
/m/07gql	/music/instrument/instrumentalists	/m/02sjp
/m/017s11	/award/award_nominee/award_nominations./award/award_nomination/nominated_for	/m/0fs9vc
/m/0kfv9	/award/award_winning_work/awards_won./award/award_honor/award	/m/0fbtbt
/m/01sp81	/award/award_nominee/award_nominations./award/award_nomination/award_nominee	/m/051wwp
/m/038723	/people/ethnicity/people	/m/01x_d8
/m/02lkcc	/award/award_nominee/award_nominations./award/award_nomination/award_nominee	/m/015p3p
/m/0794g	/award/award_nominee/award_nominations./award/award_nomination/award_nominee	/m/026r8q
/m/068p2	/base/biblioness/bibs_location/state	/m/05tbn
/m/01w5m	/education/educational_institution/students_graduates./education/education/student	/m/01vh18t
/m/0ds33	/film/film/genre	/m/03k9fj
/m/0315rp	/film/film/release_date_s./film/film_regional_release_date/film_release_distribution_medium	/m/029j_
/m/06m6p7	/film/actor/film./film/performance/film	/m/03z106
/m/01gvsn	/film/film/featured_film_locations	/m/02_286
/m/0dq_5	/business/job_title/people_with_this_title./business/employment_tenure/company	/m/0797c7
/m/05bt6j	/music/genre/artists	/m/032nl2
/m/011zd3	/film/actor/film./film/performance/film	/m/01rxyb
/m/02mdty	/business/business_operation/industry	/m/01mw1
/m/06bss	/government/politician/government_positions_held./government/government_position_held/legislative_sessions	/m/02bqmq
/m/01wd9lv	/award/award_winner/awards_won./award/award_honor/award_winner	/m/09889g
/m/014zcr	/people/person/profession	/m/02jknp
/m/026qnh6	/film/film/genre	/m/04xvlr
/m/01wyy_	/award/award_nominee/award_nominations./award/award_nomination/nominated_for	/m/0jzw
/m/0794g	/people/person/profession	/m/018gz8
/m/0f6c3	/government/government_office_category/officeholders./government/government_position_held/jurisdiction_of_office	/m/01x73
/m/0170pk	/award/award_nominee/award_nominations./award/award_nomination/nominated_for	/m/06nr2h
/m/01grpq	/government/legislative_session/members./government/government_position_held/legislative_sessions	/m/01grr2
/m/02pt6k_	/people/person/profession	/m/0d8qb
/m/03k9fj	/media_common/netflix_genre/titles	/m/0d61px
/m/05xvj	/sports/professional_sports_team/draft_picks./sports/sports_league_draft_pick/school	/m/01vs5c
/m/036qs_	/people/person/profession	/m/02jknp
/m/0192hw	/film/film/featured_film_locations	/m/0dc95
/m/013nky	/education/educational_institution/students_graduates./education/education/student	/m/0n00
/m/053rxgm	/film/film/release_date_s./film/film_regional_release_date/film_release_region	/m/07twz
/m/0jmcv	/sports/professional_sports_team/draft_picks./sports/sports_league_draft_pick/school	/m/01j_cy
/m/025m98	/award/award_category/winners./award/award_honor/award_winner	/m/09hnb
/m/0770cd	/award/award_nominee/award_nominations./award/award_nomination/award_nominee	/m/04xrx
/m/0g4vmj8	/film/film/release_date_s./film/film_regional_release_date/film_release_region	/m/0345h
/m/014zcr	/award/award_nominee/award_nominations./award/award_nomination/award_nominee	/m/02t_tp
/m/06f0dc	/government/legislative_session/members./government/government_position_held/district_represented	/m/01x73
/m/01_k71	/award/award_nominee/award_nominations./award/award_nomination/award_nominee	/m/03zrp
/m/0sw6g	/award/award_winner/awards_won./award/award_honor/award_winner	/m/02__7n
/m/0d060g	/location/location/contains	/m/0h5qxv
/m/037d35	/film/director/film	/m/0170yd
/m/03q0r1	/film/film/release_date_s./film/film_regional_release_date/film_release_region	/m/06t8v
/m/0dc7hc	/film/film/prequel	/m/07phbc
/m/0_816	/award/award_winning_work/awards_won./award/award_honor/award	/m/02x73k6
/m/01f7dd	/award/award_nominee/award_nominations./award/award_nomination/award_nominee	/m/01j5ts
/m/022q4l9	/award/award_nominee/award_nominations./award/award_nomination/award_nominee	/m/077yk0
/m/014zcr	/base/popstra/celebrity/friendship./base/popstra/friendship/participant	/m/0c6qh
/m/03gyp30	/award/award_ceremony/awards_presented./award/award_honor/award_winner	/m/059gkk
/m/01vrt_c	/award/award_nominee/award_nominations./award/award_nomination/award_nominee	/m/01vsykc
/m/020qr4	/tv/tv_program/genre	/m/03k9fj
/m/05pd94v	/award/award_ceremony/awards_presented./award/award_honor/award_winner	/m/01vvlyt
/m/04205z	/award/award_nominee/award_nominations./award/award_nomination/award	/m/099cng
/m/05pcn59	/award/award_category/nominees./award/award_nomination/nominated_for	/m/0294mx
/m/06fmdb	/award/award_nominee/award_nominations./award/award_nomination/award_nominee	/m/011zf2
/m/0gkts9	/award/award_category/nominees./award/award_nomination/nominated_for	/m/02rzdcp
/m/0d06vc	/base/culturalevent/event/entity_involved	/m/01cpp0
/m/02r1ysd	/tv/tv_program/regular_cast./tv/regular_tv_appearance/actor	/m/047c9l
/m/01l4zqz	/award/award_winner/awards_won./award/award_honor/award_winner	/m/026ps1
/m/04ltlj	/film/film/genre	/m/01jfsb
/m/011x_4	/film/film/genre	/m/06cvj
/m/02lnbg	/music/genre/artists	/m/0lk90
/m/0443y3	/award/award_nominee/award_nominations./award/award_nomination/award_nominee	/m/01wb8bs
/m/05krk	/education/educational_institution/students_graduates./education/education/major_field_of_study	/m/02j62
/m/0gdh5	/award/award_nominee/award_nominations./award/award_nomination/award	/m/02sp_v
/m/0cnl09	/award/award_nominee/award_nominations./award/award_nomination/award_nominee	/m/04zkj5
/m/07gql	/music/instrument/instrumentalists	/m/01tp5bj
/m/07fq1y	/award/award_nominee/award_nominations./award/award_nomination/award	/m/0bsjcw
/m/01v40wd	/people/person/places_lived./people/place_lived/location	/m/0cr3d
/m/06pvr	/location/location/contains	/m/02zd460
/m/011_3s	/award/award_nominee/award_nominations./award/award_nomination/award_nominee	/m/040t74
/m/0603qp	/tv/tv_producer/programs_produced./tv/tv_producer_term/program	/m/01ft14
/m/04jwly	/award/award_winning_work/awards_won./award/award_honor/award	/m/099cng
/m/02t_y3	/people/person/place_of_birth	/m/0dclg
/m/0f42nz	/film/film/release_date_s./film/film_regional_release_date/film_release_distribution_medium	/m/029j_
/m/035zr0	/film/film/release_date_s./film/film_regional_release_date/film_release_region	/m/0d060g
/m/03pvt	/people/person/profession	/m/0d8qb
/m/04x4s2	/award/award_nominee/award_nominations./award/award_nomination/nominated_for	/m/0kfv9
/m/078jnn	/film/actor/film./film/performance/film	/m/0ds5_72
/m/02fn5r	/music/artist/track_contributions./music/track_contribution/role	/m/042v_gx
/m/038w8	/government/politician/government_positions_held./government/government_position_held/basic_title	/m/060c4
/m/01c65z	/people/person/profession	/m/01d_h8
/m/01wqflx	/music/artist/track_contributions./music/track_contribution/role	/m/07xzm
/m/05pd94v	/award/award_ceremony/awards_presented./award/award_honor/award_winner	/m/01l4zqz
/m/0880p	/language/human_language/countries_spoken_in	/m/04w4s
/m/01gq0b	/people/person/spouse_s./people/marriage/type_of_union	/m/01g63y
/m/0gvvm6l	/film/film/music	/m/0c73z
/m/041jlr	/award/award_nominee/award_nominations./award/award_nomination/nominated_for	/m/0gvvm6l
/m/043kzcr	/award/award_nominee/award_nominations./award/award_nomination/award_nominee	/m/014g22
/m/05g76	/sports/sports_team/roster./baseball/baseball_roster_position/position	/m/02rsl1
/m/06by7	/music/genre/artists	/m/0407f
/m/02vw1w2	/film/film/genre	/m/06n90
/m/09v71cj	/film/film/release_date_s./film/film_regional_release_date/film_release_region	/m/03h64
/m/018gqj	/music/artist/origin	/m/04f_d
/m/02114t	/film/actor/film./film/performance/film	/m/03bzjpm
/m/0dq_5	/organization/role/leaders./organization/leadership/organization	/m/0841v
/m/05sq20	/award/award_nominee/award_nominations./award/award_nomination/award_nominee	/m/02cx90
/m/029_3	/people/person/religion	/m/04pk9
/m/0hhggmy	/film/film/release_date_s./film/film_regional_release_date/film_release_region	/m/0k6nt
/m/0gy2y8r	/film/film/release_date_s./film/film_regional_release_date/film_release_region	/m/03h64
/m/0dvld	/award/award_nominee/award_nominations./award/award_nomination/award	/m/02ppm4q
/m/01vvy	/music/artist/track_contributions./music/track_contribution/role	/m/05r5c
/m/060c4	/government/government_office_category/officeholders./government/government_position_held/jurisdiction_of_office	/m/02lx0
/m/09y6pb	/film/film/production_companies	/m/059x3p
/m/04qvl7	/award/award_nominee/award_nominations./award/award_nomination/nominated_for	/m/01vfqh
/m/0bbxx9b	/award/award_nominee/award_nominations./award/award_nomination/nominated_for	/m/031778
/m/026fs38	/film/film/language	/m/04h9h
/m/0g4vmj8	/film/film/genre	/m/01jfsb
/m/016dmx	/people/person/place_of_birth	/m/0dhdp
/m/01gw8b	/people/person/spouse_s./people/marriage/type_of_union	/m/01g63y
/m/069_0y	/award/award_nominee/award_nominations./award/award_nomination/award	/m/09v4bym
/m/01t2h2	/award/award_nominee/award_nominations./award/award_nomination/award_nominee	/m/01f873
/m/02qdgx	/music/genre/artists	/m/02fn5r
/m/0f6c3	/government/government_office_category/officeholders./government/government_position_held/jurisdiction_of_office	/m/07b_l
/m/09jw2	/music/genre/artists	/m/01whg97
/m/035yn8	/film/film/release_date_s./film/film_regional_release_date/film_release_region	/m/03h64
/m/0cms7f	/award/award_winner/awards_won./award/award_honor/award_winner	/m/0h3mrc
/m/03s0w	/location/statistical_region/religions./location/religion_percentage/religion	/m/01s5nb
/m/01d6g	/sports/professional_sports_team/draft_picks./sports/sports_league_draft_pick/draft	/m/02pq_x5
/m/06f0dc	/government/legislative_session/members./government/government_position_held/legislative_sessions	/m/02bn_p
/m/01tnxc	/film/actor/film./film/performance/film	/m/02rrh1w
/m/0c6qh	/award/award_nominee/award_nominations./award/award_nomination/award	/m/05pcn59
/m/0k3l5	/location/location/adjoin_s./location/adjoining_relationship/adjoins	/m/0k3k1
/m/02rzdcp	/award/award_winning_work/awards_won./award/award_honor/award_winner	/m/044lyq
/m/0b7t3p	/award/award_nominee/award_nominations./award/award_nomination/award_nominee	/m/05ty4m
/m/04g73n	/film/film/genre	/m/03k9fj
/m/09k56b7	/film/film/release_date_s./film/film_regional_release_date/film_release_region	/m/07twz
/m/0fcrg	/location/location/adjoin_s./location/adjoining_relationship/adjoins	/m/0dqyc
/m/01vvlyt	/award/award_nominee/award_nominations./award/award_nomination/award_nominee	/m/01vrt_c
/m/05tg3	/sports/sports_team/roster./american_football/football_roster_position/position	/m/08ns5s
/m/01t2h2	/award/award_nominee/award_nominations./award/award_nomination/award	/m/09v51c2
/m/032xhg	/film/actor/film./film/performance/film	/m/0fb7sd
/m/0f4dx2	/award/award_nominee/award_nominations./award/award_nomination/award_nominee	/m/02tr7d
/m/05bt6j	/music/genre/artists	/m/011z3g
/m/02_286	/location/location/adjoin_s./location/adjoining_relationship/adjoins	/m/05tbn
/m/015p3p	/award/award_nominee/award_nominations./award/award_nomination/award_nominee	/m/02d4ct
/m/016zp5	/award/award_nominee/award_nominations./award/award_nomination/award_nominee	/m/024n3z
/m/01cf93	/music/record_label/artist	/m/016vn3
/m/05bt6j	/music/genre/artists	/m/09889g
/m/0lk90	/people/person/languages	/m/0t_2
/m/011x_4	/film/film/genre	/m/01hmnh
/m/0g7pm1	/film/film/genre	/m/02kdv5l
/m/0cjyzs	/award/award_category/nominees./award/award_nomination/nominated_for	/m/0124k9
/m/01j5sv	/people/person/gender	/m/02zsn
/m/01flv_	/film/film/production_companies	/m/01gb54
/m/0pcc0	/music/artist/track_contributions./music/track_contribution/role	/m/05r5c
/m/09cn0c	/award/award_category/winners./award/award_honor/award_winner	/m/0mz73
/m/02ndbd	/award/award_nominee/award_nominations./award/award_nomination/award	/m/07bdd_
/m/099cng	/award/award_category/nominees./award/award_nomination/nominated_for	/m/0416y94
/m/02hy5d	/government/politician/government_positions_held./government/government_position_held/legislative_sessions	/m/06f0dc
/m/01f8f7	/film/film/country	/m/0345h
/m/01fh36	/music/genre/artists	/m/032nwy
/m/03295l	/people/ethnicity/languages_spoken	/m/0t_2
/m/03m6t5	/base/americancomedy/celebrity_impressionist/celebrities_impersonated	/m/04n32
/m/0c6qh	/award/award_nominee/award_nominations./award/award_nomination/award_nominee	/m/013knm
/m/07g1sm	/award/award_winning_work/awards_won./award/award_honor/award	/m/02w9sd7
/m/0lfgr	/education/university/fraternities_and_sororities	/m/035tlh
/m/02q1tc5	/award/award_category/winners./award/award_honor/award_winner	/m/02_2v2
/m/05r5c	/music/performance_role/regular_performances./music/group_membership/group	/m/0mgcr
/m/023vrq	/award/award_category/winners./award/award_honor/award_winner	/m/016pns
/m/02tcgh	/award/award_winning_work/awards_won./award/award_honor/award_winner	/m/025p38
/m/026z9	/music/genre/artists	/m/0c7ct
/m/01d38t	/award/award_category/winners./award/award_honor/ceremony	/m/05pd94v
/m/04ltlj	/film/film/country	/m/03_3d
/m/01fh36	/music/genre/artists	/m/015cqh
/m/03mqj_	/sports/sports_team/sport	/m/02vx4
/m/02_wxh	/award/award_nominee/award_nominations./award/award_nomination/award	/m/0cc8l6d
/m/05bt6j	/music/genre/artists	/m/017lb_
/m/05pd94v	/award/award_ceremony/awards_presented./award/award_honor/award_winner	/m/0837ql
/m/01d259	/film/film/release_date_s./film/film_regional_release_date/film_release_region	/m/07twz
/m/058frd	/award/award_nominee/award_nominations./award/award_nomination/award_nominee	/m/03v1w7
/m/03xx3m	/people/deceased_person/place_of_death	/m/02_286
/m/02nvg1	/education/educational_institution/students_graduates./education/education/major_field_of_study	/m/04_tv
/m/01p4wv	/tv/tv_program/genre	/m/04xvlr
/m/01gb54	/film/film_distributor/films_distributed./film/film_film_distributor_relationship/film	/m/02q5g1z
/m/0kjgl	/award/award_winner/awards_won./award/award_honor/award_winner	/m/013knm
/m/04flrx	/people/person/profession	/m/01d_h8
/m/0dwvl	/music/performance_role/track_performances./music/track_contribution/role	/m/03t22m
/m/01jfsb	/media_common/netflix_genre/titles	/m/02x2jl_
/m/028knk	/award/award_nominee/award_nominations./award/award_nomination/nominated_for	/m/0_816
/m/0dz46	/people/person/places_lived./people/place_lived/location	/m/0dclg
/m/063lqs	/award/award_nominee/award_nominations./award/award_nomination/award_nominee	/m/03cl8lb
/m/0dq_5	/organization/role/leaders./organization/leadership/organization	/m/05th69
/m/06w7v	/music/performance_role/track_performances./music/track_contribution/role	/m/0dwvl
/m/029fbr	/music/genre/artists	/m/03lgg
/m/074rg9	/film/film/genre	/m/02kdv5l
/m/02rmd_2	/film/film/release_date_s./film/film_regional_release_date/film_release_region	/m/059j2
/m/08tq4x	/film/film/release_date_s./film/film_regional_release_date/film_release_region	/m/03_3d
/m/05148p4	/music/instrument/instrumentalists	/m/01f9zw
/m/02vz6dn	/film/film/genre	/m/01hmnh
/m/0pqzh	/tv/tv_writer/tv_programs./tv/tv_program_writer_relationship/tv_program	/m/04x4gj
/m/06by7	/music/genre/artists	/m/049qx
/m/0z90c	/organization/organization/headquarters./location/mailing_address/citytown	/m/0f04v
/m/02q5bx2	/film/film/release_date_s./film/film_regional_release_date/film_release_distribution_medium	/m/07c52
/m/04xvlr	/media_common/netflix_genre/titles	/m/01flv_
/m/02x73k6	/award/award_category/winners./award/award_honor/award_winner	/m/09fb5
/m/0b9dmk	/award/award_nominee/award_nominations./award/award_nomination/award_nominee	/m/04mz10g
/m/060c4	/organization/role/leaders./organization/leadership/organization	/m/01csqg
/m/013tcv	/people/person/places_lived./people/place_lived/location	/m/05fly
/m/02kxbx3	/film/director/film	/m/01vfqh
/m/02lnbg	/music/genre/artists	/m/0ffgh
/m/01fh9	/award/award_nominee/award_nominations./award/award_nomination/award_nominee	/m/034zc0
/m/09v71cj	/film/film/release_date_s./film/film_regional_release_date/film_release_region	/m/0345h
/m/03v0vd	/award/award_nominee/award_nominations./award/award_nomination/nominated_for	/m/01j67j
/m/037d35	/award/award_nominee/award_nominations./award/award_nomination/award	/m/02x4wr9
/m/02ryz24	/film/film/other_crew./film/film_crew_gig/crewmember	/m/0cw67g
/m/0cqgl9	/award/award_category/winners./award/award_honor/ceremony	/m/0g55tzk
/m/02pt6k_	/award/award_winner/awards_won./award/award_honor/award_winner	/m/01yg9y
/m/04qk12	/film/film/release_date_s./film/film_regional_release_date/film_release_distribution_medium	/m/029j_
/m/0dq_5	/business/job_title/people_with_this_title./business/employment_tenure/company	/m/0k9ts
/m/03rl1g	/government/legislative_session/members./government/government_position_held/district_represented	/m/07b_l
/m/028dcg	/education/educational_degree/people_with_this_degree./education/education/student	/m/01mqh5
/m/014b6c	/location/location/adjoin_s./location/adjoining_relationship/adjoins	/m/0ndh6
/m/02508x	/people/person/places_lived./people/place_lived/location	/m/0f3ys2
/m/036dyy	/base/popstra/celebrity/canoodled./base/popstra/canoodled/participant	/m/026c1
/m/01vnbh	/tv/tv_program/regular_cast./tv/regular_tv_appearance/actor	/m/02t_99
/m/03v0t	/location/location/contains	/m/02f4s3
/m/015f7	/people/person/profession	/m/064xm0
/m/03tk6z	/award/award_category/winners./award/award_honor/award_winner	/m/03j24kf
/m/05xvj	/sports/professional_sports_team/draft_picks./sports/sports_league_draft_pick/school	/m/01tx9m
/m/01mszz	/award/award_winning_work/awards_won./award/award_honor/honored_for	/m/074rg9
/m/016dmx	/influence/influence_node/influenced_by	/m/02wh0
/m/0239zv	/award/award_nominee/award_nominations./award/award_nomination/award	/m/03r8tl
/m/07k51gd	/award/award_nominee/award_nominations./award/award_nomination/award_nominee	/m/07s6prs
/m/039n1	/people/person/nationality	/m/0345h
