# Supplementary material for: Relation semantic fusion in subgraph for inductive link prediction in knowledge graphs
Source: PeerJ Comput Sci. 2024 Oct 1;10:e2324. doi: 10.7717/peerj-cs.2324 (PMC11639272; doi:10.7717/peerj-cs.2324)
Supplement: Supplemental Information 1 [file peerj-cs-10-2324-s001.zip › Data/WN18RR_v1/test.txt]

02102002	_hypernym	01835496
02213074	_derivationally_related_form	10003283
13428159	_derivationally_related_form	02112891
05563770	_has_part	05579944
00803815	_derivationally_related_form	06687178
00831191	_has_part	00835267
04151940	_derivationally_related_form	02147109
01645601	_derivationally_related_form	00007347
02112891	_derivationally_related_form	13428159
01231652	_derivationally_related_form	01173965
13534274	_derivationally_related_form	01457954
02504131	_similar_to	02505141
05532944	_hypernym	05328867
01075164	_hypernym	01072949
02388950	_hypernym	02376958
01638368	_derivationally_related_form	00795720
01215392	_derivationally_related_form	00806502
05833840	_hypernym	05809192
05790572	_derivationally_related_form	00796976
07138085	_hypernym	06252138
05385534	_has_part	05386845
01070777	_verb_group	00345761
02480923	_derivationally_related_form	04811126
00792471	_hypernym	00746718
03996416	_derivationally_related_form	01311103
00955148	_derivationally_related_form	06601327
01222360	_also_see	01226240
00667424	_derivationally_related_form	10510546
02467662	_derivationally_related_form	00385791
10786033	_hypernym	09626589
00632627	_derivationally_related_form	05772356
02419773	_derivationally_related_form	10684630
00765649	_derivationally_related_form	05195362
00345761	_derivationally_related_form	00235435
05462315	_has_part	05475681
02554922	_hypernym	02556126
13773361	_derivationally_related_form	02156063
01226240	_also_see	01222360
14379829	_derivationally_related_form	00772189
01810447	_derivationally_related_form	01627965
02387034	_derivationally_related_form	10722575
02331262	_derivationally_related_form	14474052
00007347	_derivationally_related_form	00770437
05249636	_hypernym	05248181
06367107	_derivationally_related_form	01635176
02480923	_derivationally_related_form	00766234
02418686	_derivationally_related_form	00431893
05762149	_derivationally_related_form	00609506
05540513	_has_part	05540407
15140405	_has_part	15145171
14507951	_hypernym	14034177
00331655	_derivationally_related_form	01864634
01870889	_also_see	02495922
07139700	_derivationally_related_form	00765649
01793177	_derivationally_related_form	00908672
01820901	_derivationally_related_form	01221790
05601198	_derivationally_related_form	02877704
02566528	_derivationally_related_form	10285762
05143690	_derivationally_related_form	00205885
00940412	_derivationally_related_form	01632411
08164585	_derivationally_related_form	02448185
01661804	_derivationally_related_form	07335097
00794079	_derivationally_related_form	07252764
00621627	_derivationally_related_form	02419773
01845720	_verb_group	01846916
01769902	_hypernym	01767949
14373582	_hypernym	13920835
05329215	_has_part	05387167
09610660	_derivationally_related_form	00740577
00672277	_derivationally_related_form	00874067
00682230	_verb_group	00681429
05194151	_derivationally_related_form	00776523
00784533	_derivationally_related_form	02467662
00953559	_derivationally_related_form	01090335
01209953	_derivationally_related_form	05566504
00125629	_derivationally_related_form	01410223
10205985	_hypernym	09610660
02128286	_derivationally_related_form	10786033
03540595	_hypernym	03739518
10596689	_derivationally_related_form	01843055
00707366	_also_see	02037708
00787218	_hypernym	00786195
02241107	_derivationally_related_form	00788097
10214637	_hypernym	09614315
00621627	_hypernym	00620752
00641252	_hypernym	00637259
00976653	_derivationally_related_form	01101329
00950431	_derivationally_related_form	05785067
02455407	_hypernym	00661824
07969695	_derivationally_related_form	13812607
00796976	_derivationally_related_form	10641551
10630188	_derivationally_related_form	00963570
05898568	_derivationally_related_form	00704690
00770270	_derivationally_related_form	02567147
00041188	_derivationally_related_form	01072949
15140405	_derivationally_related_form	10261041
08008335	_hypernym	07950920
04576211	_has_part	02889425
10349243	_derivationally_related_form	02557199
09612291	_derivationally_related_form	00869596
00384620	_hypernym	00126264
01039162	_derivationally_related_form	09961999
02348927	_hypernym	02348568
01082606	_derivationally_related_form	01239064
04836683	_derivationally_related_form	02589576
01636397	_hypernym	01631534
07214432	_derivationally_related_form	00598954
02152212	_derivationally_related_form	01602318
02116118	_derivationally_related_form	14037011
00170156	_synset_domain_topic_of	06090869
00322457	_derivationally_related_form	01645601
01072949	_derivationally_related_form	00041188
15265518	_derivationally_related_form	00348746
00894738	_derivationally_related_form	06740919
06200178	_hypernym	06196584
00162632	_derivationally_related_form	00634472
01835496	_derivationally_related_form	07309781
09998101	_hypernym	09633969
07323922	_derivationally_related_form	01628449
01609287	_derivationally_related_form	00114431
06732013	_derivationally_related_form	00981083
00182213	_hypernym	01080366
00125841	_verb_group	00146138
05273684	_hypernym	05269901
05216365	_has_part	05549830
00004475	_derivationally_related_form	02614181
00772189	_derivationally_related_form	14379829
05268965	_derivationally_related_form	00991838
01127795	_derivationally_related_form	08081403
01545883	_derivationally_related_form	10524973
07201365	_derivationally_related_form	00965035
02056466	_hypernym	01850315
02051694	_derivationally_related_form	10404672
10412055	_hypernym	09629752
02727462	_hypernym	02604760
00593108	_derivationally_related_form	10162991
01996377	_also_see	01898129
07245125	_hypernym	06252138
01468058	_verb_group	01468327
00674607	_hypernym	00697589
01457954	_hypernym	01227675
00603298	_verb_group	00602805
02614181	_verb_group	02618149
01309701	_derivationally_related_form	08550076
00742320	_hypernym	02231661
02094569	_derivationally_related_form	00113726
05869857	_derivationally_related_form	00367685
15265518	_derivationally_related_form	01650610
00282050	_derivationally_related_form	01992503
00862683	_derivationally_related_form	06711159
05996646	_hypernym	05999266
05784831	_derivationally_related_form	00813044
00766418	_derivationally_related_form	07245125
07409592	_derivationally_related_form	02127358
01646866	_hypernym	01645601
05854150	_derivationally_related_form	00692329
02619924	_derivationally_related_form	10681194
04384016	_has_part	04530283
07429976	_derivationally_related_form	02019716
02062212	_derivationally_related_form	00103834
00601783	_derivationally_related_form	07183151
01173965	_derivationally_related_form	01441510
01046984	_hypernym	00407535
05563770	_has_part	05564323
06260121	_derivationally_related_form	02079933
10035430	_hypernym	09632518
02679415	_derivationally_related_form	02324478
14006945	_derivationally_related_form	02419073
00804802	_derivationally_related_form	07181935
00142191	_derivationally_related_form	00925207
02426171	_derivationally_related_form	00239230
00384620	_derivationally_related_form	10515194
10090498	_hypernym	09626589
02511551	_derivationally_related_form	00805034
01105259	_derivationally_related_form	01435380
00766234	_derivationally_related_form	02566528
07168623	_synset_domain_topic_of	08199025
11414608	_derivationally_related_form	00776523
07323922	_derivationally_related_form	02624263
01410223	_hypernym	01206218
02686568	_has_part	03401721
00439343	_derivationally_related_form	02670683
10090498	_derivationally_related_form	02128873
02439501	_hypernym	02436349
05772215	_derivationally_related_form	01633343
00004605	_derivationally_related_form	01253060
01351170	_hypernym	00173338
05560787	_has_part	05578442
01207951	_derivationally_related_form	09257949
01846916	_derivationally_related_form	10771392
01115916	_derivationally_related_form	02911158
02110927	_hypernym	00137313
00818466	_hypernym	01129920
13812607	_hypernym	00031921
04337740	_derivationally_related_form	01236164
05216365	_has_part	05560787
05599617	_hypernym	05601758
13961642	_derivationally_related_form	10261041
01973759	_hypernym	01850315
02364448	_derivationally_related_form	01767949
05945642	_derivationally_related_form	00631737
00115036	_derivationally_related_form	01448100
01555742	_derivationally_related_form	13904843
01168569	_hypernym	01080366
07200813	_derivationally_related_form	00814850
00947077	_derivationally_related_form	06324475
05917477	_derivationally_related_form	01642924
01732172	_derivationally_related_form	05766247
01260867	_derivationally_related_form	00503164
00202284	_derivationally_related_form	00775831
03125870	_hypernym	04524313
07184391	_derivationally_related_form	01091427
00701040	_derivationally_related_form	05930736
00467451	_hypernym	00146138
00385791	_derivationally_related_form	02467662
00676450	_derivationally_related_form	00161243
02304982	_derivationally_related_form	01014066
00788097	_derivationally_related_form	02504562
02230772	_derivationally_related_form	00318035
01637166	_hypernym	01636397
00704690	_derivationally_related_form	10438172
07370270	_hypernym	07311115
01732172	_derivationally_related_form	10212780
02554922	_derivationally_related_form	01211019
02166460	_hypernym	00630380
00022686	_derivationally_related_form	10056103
01476483	_derivationally_related_form	00562398
01992503	_derivationally_related_form	07445265
07138915	_derivationally_related_form	02166460
09629752	_derivationally_related_form	01843055
03730153	_derivationally_related_form	02339413
01974062	_derivationally_related_form	07348399
01076615	_verb_group	00879356
06528783	_derivationally_related_form	00672433
01468058	_derivationally_related_form	01194331
00815686	_hypernym	01009240
05540121	_has_part	05285275
00781000	_derivationally_related_form	05051896
01941093	_verb_group	01847845
00701877	_derivationally_related_form	00684480
01904930	_hypernym	01835496
00925207	_derivationally_related_form	00142191
01796346	_derivationally_related_form	07528470
03401721	_has_part	02962200
10019888	_hypernym	00007846
13413493	_derivationally_related_form	00681429
02370806	_hypernym	01886756
09961999	_derivationally_related_form	01039162
04360501	_derivationally_related_form	01217043
01448100	_also_see	01351170
05945508	_hypernym	05941423
03541091	_hypernym	04105893
01147060	_derivationally_related_form	00135504
09379111	_derivationally_related_form	01593614
00765977	_verb_group	02406916
01097960	_hypernym	00792471
01628449	_derivationally_related_form	00643250
01051956	_hypernym	00941990
14842091	_derivationally_related_form	00004605
10510339	_hypernym	10708454
09798534	_derivationally_related_form	00904690
00116687	_derivationally_related_form	01375637
07251984	_hypernym	06691442
00431893	_derivationally_related_form	02418686
01407904	_verb_group	01509584
01973759	_derivationally_related_form	07370671
02147109	_derivationally_related_form	01049685
10709529	_derivationally_related_form	01508368
05465868	_hypernym	05465567
05827684	_derivationally_related_form	00503164
00124880	_derivationally_related_form	01205696
05545212	_hypernym	05249636
02665803	_derivationally_related_form	06037666
11414411	_hypernym	11410625
09802239	_synset_domain_topic_of	00933420
00592883	_derivationally_related_form	06628861
01642924	_derivationally_related_form	00044150
00391599	_hypernym	00383606
11458624	_synset_domain_topic_of	06090869
02840619	_hypernym	04014297
01322675	_hypernym	01552519
01548718	_derivationally_related_form	06389230
10407954	_hypernym	09608709
05088324	_derivationally_related_form	02030424
10418101	_hypernym	00007846
02472293	_has_part	05564590
00557588	_derivationally_related_form	01072949
02592667	_derivationally_related_form	00829378
02719399	_hypernym	02604760
15255804	_hypernym	05867413
10205457	_synset_domain_topic_of	00471613
01634424	_hypernym	01634142
10510546	_derivationally_related_form	00667424
01627355	_hypernym	01617192
05370410	_hypernym	05418717
02511551	_derivationally_related_form	00806902
05289861	_hypernym	05289297
00923995	_derivationally_related_form	01632411
01511706	_hypernym	01850315
05293773	_hypernym	05293597
00812526	_derivationally_related_form	01212572
01091427	_derivationally_related_form	09939313
10418841	_derivationally_related_form	00770437
05230357	_hypernym	05225602
05593476	_has_part	05593654
01002956	_derivationally_related_form	02154508
00673983	_hypernym	00670261
00033020	_derivationally_related_form	02231661
09610660	_derivationally_related_form	01070102
01872645	_verb_group	01872877
05854150	_derivationally_related_form	00734587
01021420	_derivationally_related_form	00162632
02518161	_hypernym	01601234
05273822	_has_part	05284851
00728975	_hypernym	00728641
00654625	_derivationally_related_form	07997703
09774266	_derivationally_related_form	00872886
00813978	_hypernym	00943563
07514345	_derivationally_related_form	02116118
01222360	_derivationally_related_form	04868748
03501614	_hypernym	04337740
02379528	_derivationally_related_form	07325190
02259829	_derivationally_related_form	09839167
00836788	_derivationally_related_form	00003316
02440244	_hypernym	02439501
05216365	_has_part	05511618
00115157	_hypernym	00126264
03061081	_derivationally_related_form	05996646
01435380	_derivationally_related_form	00201671
08189659	_hypernym	08008335
00961001	_hypernym	00960851
00701040	_derivationally_related_form	10461747
07445896	_derivationally_related_form	00969873
01127215	_hypernym	01476483
00173338	_derivationally_related_form	00053913
01127019	_hypernym	01123598
05546040	_hypernym	05269901
01592774	_hypernym	00173338
01004582	_hypernym	00996969
00561036	_also_see	01076793
00431552	_hypernym	00426928
03738472	_hypernym	03183080
01872877	_hypernym	01835496
00031921	_derivationally_related_form	13812607
00575741	_hypernym	00407535
01686439	_also_see	00643250
14061462	_derivationally_related_form	00327031
02734192	_derivationally_related_form	06075527
05828102	_hypernym	05827684
01104637	_hypernym	01094725
00445802	_derivationally_related_form	09870208
05432948	_has_part	05434557
07445896	_hypernym	07311115
03387016	_hypernym	04360501
01968569	_derivationally_related_form	07445480
02213074	_verb_group	02212825
00282485	_hypernym	00282050
00024264	_hypernym	00002137
00014549	_derivationally_related_form	14004317
02400037	_derivationally_related_form	00198631
00327031	_derivationally_related_form	14061462
10439851	_derivationally_related_form	01072949
01101329	_derivationally_related_form	00976653
01632411	_derivationally_related_form	00923995
05035961	_derivationally_related_form	00022686
10578762	_derivationally_related_form	01435380
00046522	_derivationally_related_form	01206218
05540513	_has_part	05282000
08132637	_derivationally_related_form	02387486
05846054	_derivationally_related_form	02511551
02733122	_derivationally_related_form	10466918
15258450	_hypernym	05867413
02897524	_derivationally_related_form	05217168
01460421	_also_see	01624633
00512749	_derivationally_related_form	02468864
00157081	_hypernym	00042311
01993926	_hypernym	01850315
03894379	_hypernym	04341686
02504562	_derivationally_related_form	05195362
02127358	_derivationally_related_form	05655119
00941777	_hypernym	00908492
02608823	_hypernym	02604760
04105893	_has_part	04546855
00334935	_hypernym	00334509
00030358	_derivationally_related_form	02367363
00807178	_hypernym	00670261
10660333	_derivationally_related_form	00835294
01643657	_hypernym	01641914
02259547	_hypernym	02259829
01613463	_also_see	02451951
05823932	_derivationally_related_form	01015244
05511286	_hypernym	05237227
01222360	_also_see	01115349
02348927	_derivationally_related_form	03540595
02082690	_derivationally_related_form	07445896
00893435	_hypernym	00896141
00792471	_verb_group	00753881
02425462	_derivationally_related_form	00239230
00331655	_derivationally_related_form	02012344
02375131	_hypernym	02367363
00138956	_derivationally_related_form	01439745
02743020	_hypernym	02604760
10510339	_derivationally_related_form	00634472
10285762	_hypernym	09633969
01633343	_derivationally_related_form	05835747
00005041	_hypernym	00001740
03748886	_derivationally_related_form	02260362
07177924	_derivationally_related_form	00763399
01511706	_derivationally_related_form	04011827
00773814	_hypernym	00766234
01230241	_derivationally_related_form	00334935
00620752	_derivationally_related_form	02406916
00920336	_verb_group	00662589
00022686	_derivationally_related_form	02309341
02994448	_derivationally_related_form	00283127
01645601	_derivationally_related_form	06740402
01634424	_derivationally_related_form	00940412
02157100	_derivationally_related_form	00912960
09798534	_derivationally_related_form	00896141
05803379	_derivationally_related_form	00672433
00968211	_derivationally_related_form	05088056
08626080	_derivationally_related_form	02693319
00007846	_hypernym	00004475
01516534	_hypernym	01899262
05474346	_has_part	05236152
00368109	_derivationally_related_form	13583724
05436752	_derivationally_related_form	02734192
02608823	_verb_group	02600948
00503164	_derivationally_related_form	02309341
13855627	_derivationally_related_form	02666882
00940709	_derivationally_related_form	01632411
00566298	_hypernym	00566135
01346804	_derivationally_related_form	00383390
00894738	_derivationally_related_form	06633363
09774266	_hypernym	09824361
00883297	_derivationally_related_form	02981759
01631830	_derivationally_related_form	06740919
00065184	_derivationally_related_form	06200344
00433458	_hypernym	00523513
01654628	_derivationally_related_form	00911048
00815686	_derivationally_related_form	07200527
00814850	_derivationally_related_form	10510546
01170175	_hypernym	01167710
10214062	_derivationally_related_form	02019716
04661151	_derivationally_related_form	00813044
01447257	_derivationally_related_form	00113113
03536568	_has_part	03536122
01771535	_derivationally_related_form	00026192
10066732	_derivationally_related_form	00681429
00648977	_derivationally_related_form	04892084
02373336	_derivationally_related_form	00797878
00572489	_derivationally_related_form	01407904
00156390	_derivationally_related_form	01628449
00239230	_derivationally_related_form	01008947
00001740	_derivationally_related_form	04250850
05533948	_hypernym	05461816
02056880	_also_see	01782519
01381549	_derivationally_related_form	00045646
00302394	_hypernym	00300441
01230710	_derivationally_related_form	07252378
02118933	_derivationally_related_form	05703429
01642924	_derivationally_related_form	10046527
10090498	_derivationally_related_form	02285629
09206985	_derivationally_related_form	02037472
05395690	_has_part	05367735
02700867	_derivationally_related_form	03094503
05549830	_has_part	05556204
00156390	_derivationally_related_form	00770437
13980288	_derivationally_related_form	01807314
08572467	_derivationally_related_form	02729023
03401721	_hypernym	03294048
00798245	_hypernym	00797878
00721437	_verb_group	01637982
00550282	_derivationally_related_form	04754440
00318735	_derivationally_related_form	02079933
05943066	_hypernym	05941423
08164585	_has_part	08376051
09614684	_derivationally_related_form	00829378
00162632	_derivationally_related_form	00918872
15140405	_hypernym	15113229
00282485	_derivationally_related_form	00765977
02170427	_derivationally_related_form	05650579
00043195	_derivationally_related_form	02286687
00883297	_derivationally_related_form	00603298
02624263	_derivationally_related_form	07323922
05539138	_has_part	05601357
06687178	_derivationally_related_form	00803815
02102002	_derivationally_related_form	00295701
00034213	_hypernym	00029677
07170753	_derivationally_related_form	00938247
00940842	_derivationally_related_form	01632411
01335804	_derivationally_related_form	02840619
05595083	_has_part	05293597
05826469	_hypernym	05823932
10190516	_derivationally_related_form	02259547
00747418	_derivationally_related_form	10461424
00065184	_similar_to	00064479
05692910	_hypernym	05692419
07200813	_hypernym	07200527
04081844	_hypernym	03183080
02232190	_derivationally_related_form	10724699
02111684	_also_see	00492677
02407338	_derivationally_related_form	10665302
05689249	_derivationally_related_form	02451370
07547805	_derivationally_related_form	01244410
00782527	_derivationally_related_form	05694791
00609506	_derivationally_related_form	01941093
01435380	_derivationally_related_form	03100490
07237758	_derivationally_related_form	00842989
04781349	_derivationally_related_form	00170156
02504562	_derivationally_related_form	05194578
01230710	_derivationally_related_form	09184975
05563266	_has_part	05370410
01230241	_hypernym	01441100
10495167	_derivationally_related_form	02375131
05579944	_hypernym	05580416
00800940	_derivationally_related_form	00265386
00380083	_derivationally_related_form	01462005
00591236	_hypernym	00586262
10438172	_derivationally_related_form	01632411
01422886	_hypernym	01423285
05578442	_hypernym	05578251
04773596	_derivationally_related_form	02994448
05327767	_has_part	05516366
09926862	_hypernym	10708454
09997404	_derivationally_related_form	00812580
10524973	_derivationally_related_form	01545883
04261116	_derivationally_related_form	00654625
02407338	_hypernym	02530167
07246742	_derivationally_related_form	00807461
11495041	_derivationally_related_form	00403609
02747709	_derivationally_related_form	01017987
00956687	_derivationally_related_form	07201804
01921964	_also_see	01978576
01149470	_verb_group	01080064
00928630	_derivationally_related_form	09962789
00894738	_derivationally_related_form	09798534
01609287	_derivationally_related_form	11498040
01831531	_derivationally_related_form	00331950
00045250	_derivationally_related_form	01649999
02237338	_derivationally_related_form	00203342
03005920	_derivationally_related_form	00123170
00598215	_hypernym	00586262
04576211	_hypernym	04524313
00648977	_derivationally_related_form	05837957
02531625	_hypernym	00670261
00156625	_hypernym	00156390
03964744	_hypernym	00021939
02536557	_derivationally_related_form	05194151
13555446	_hypernym	00029677
00908492	_derivationally_related_form	01685313
02616713	_derivationally_related_form	13962360
05833840	_derivationally_related_form	00723056
00968211	_derivationally_related_form	00368592
00874806	_hypernym	00874067
07518468	_derivationally_related_form	01789270
01559055	_derivationally_related_form	13904843
15258450	_synset_domain_topic_of	00468480
01350449	_also_see	01506157
05502556	_has_part	05504107
00721437	_derivationally_related_form	05808218
01088381	_derivationally_related_form	01156438
01279631	_derivationally_related_form	13904843
00992041	_hypernym	00740577
00923995	_derivationally_related_form	01621555
05789432	_derivationally_related_form	00648977
00796976	_derivationally_related_form	00205349
00156390	_derivationally_related_form	00829761
10665302	_hypernym	00007846
02608823	_derivationally_related_form	00235435
01078783	_hypernym	01079480
00905852	_hypernym	00903385
02623529	_derivationally_related_form	11665372
01118449	_derivationally_related_form	09821253
04837425	_hypernym	04837232
02688443	_hypernym	03183080
05564590	_has_part	05566504
00829107	_derivationally_related_form	10694258
01083077	_hypernym	00030358
13792579	_derivationally_related_form	00713167
05344514	_hypernym	05333777
01506583	_hypernym	01505254
02895606	_hypernym	03183080
05564590	_derivationally_related_form	02230772
00963570	_hypernym	00740577
00003553	_derivationally_related_form	01462005
09821253	_derivationally_related_form	01118449
05534333	_hypernym	05298729
00511817	_derivationally_related_form	02418686
01638368	_derivationally_related_form	05898568
02691156	_has_part	04592741
07205573	_derivationally_related_form	02502916
04800359	_hypernym	04723816
05818741	_derivationally_related_form	02154508
00872886	_derivationally_related_form	09774266
06783598	_derivationally_related_form	00672433
08239808	_derivationally_related_form	00739662
02543181	_hypernym	00797430
02679415	_derivationally_related_form	00205885
05473735	_hypernym	05470189
00796976	_hypernym	00797430
01932973	_derivationally_related_form	13954253
00672433	_derivationally_related_form	10150794
07160883	_hypernym	00030358
00829107	_hypernym	00831651
09632518	_derivationally_related_form	02413480
01131473	_derivationally_related_form	02982790
00045250	_derivationally_related_form	01643657
00142191	_derivationally_related_form	03384535
07162680	_derivationally_related_form	00706243
07213395	_derivationally_related_form	00933821
00205046	_derivationally_related_form	14422179
01661804	_derivationally_related_form	03536348
10742005	_derivationally_related_form	10741821
00874806	_derivationally_related_form	00681429
01074694	_derivationally_related_form	02559752
05941210	_hypernym	05941037
02439501	_derivationally_related_form	10014939
00964694	_derivationally_related_form	07133701
01282014	_derivationally_related_form	04729328
01170813	_derivationally_related_form	02567147
09632518	_derivationally_related_form	02410855
10018021	_derivationally_related_form	02521410
00771632	_hypernym	00770437
03100490	_derivationally_related_form	01953810
02685299	_derivationally_related_form	00006484
05462057	_has_part	05461816
00625393	_derivationally_related_form	00019613
00121366	_derivationally_related_form	02079933
08510666	_derivationally_related_form	02137907
10466918	_hypernym	00007846
08572467	_derivationally_related_form	01999423
02600948	_verb_group	02608823
05311054	_has_part	05372428
08199025	_derivationally_related_form	01098869
05432736	_hypernym	00019613
01017320	_hypernym	00407535
01447257	_hypernym	01206218
