# Supplementary material for: Relation semantic fusion in subgraph for inductive link prediction in knowledge graphs
Source: PeerJ Comput Sci. 2024 Oct 1;10:e2324. doi: 10.7717/peerj-cs.2324 (PMC11639272; doi:10.7717/peerj-cs.2324)
Supplement: Supplemental Information 1 [file peerj-cs-10-2324-s001.zip › Data/WN18RR_v1/train.txt]

06083243	_hypernym	06037666
01602318	_derivationally_related_form	02152212
10515194	_derivationally_related_form	02589576
01130169	_derivationally_related_form	01049685
01654628	_derivationally_related_form	00923995
10383816	_hypernym	09614315
01552519	_also_see	01309701
15265518	_derivationally_related_form	00345761
00036762	_hypernym	00035189
01476483	_derivationally_related_form	01074498
01993352	_derivationally_related_form	00770543
02060141	_derivationally_related_form	07445896
00697589	_derivationally_related_form	00162632
05512139	_hypernym	05515670
09206985	_derivationally_related_form	01921964
03619396	_derivationally_related_form	02339413
07208000	_derivationally_related_form	01506157
00710005	_derivationally_related_form	10383816
05250659	_hypernym	05248181
06252954	_derivationally_related_form	00928630
00631737	_derivationally_related_form	06782680
02743261	_derivationally_related_form	02472293
00103834	_hypernym	00045250
00031921	_derivationally_related_form	02724417
13812607	_derivationally_related_form	07969695
01637982	_hypernym	01633343
01410223	_derivationally_related_form	00125629
01136519	_derivationally_related_form	02432530
10461424	_hypernym	00007347
08061042	_synset_domain_topic_of	01094725
03894379	_derivationally_related_form	02467662
10709529	_hypernym	00007846
00070641	_hypernym	00030358
00697589	_derivationally_related_form	00685638
02495922	_derivationally_related_form	05148699
02472293	_has_part	05563770
10412055	_derivationally_related_form	01904930
01505254	_derivationally_related_form	04019696
10355449	_hypernym	10363913
05602835	_hypernym	05601758
05564590	_has_part	05373790
01835496	_also_see	00969873
00695523	_also_see	02451951
09775663	_derivationally_related_form	00872886
01021420	_hypernym	00805376
10213652	_hypernym	09631129
01864634	_derivationally_related_form	00337210
01430111	_also_see	01943406
00318735	_derivationally_related_form	01449974
01632411	_hypernym	01631534
00442267	_derivationally_related_form	14686913
11498040	_derivationally_related_form	01609287
02448185	_derivationally_related_form	08164585
00191980	_derivationally_related_form	01457954
10745894	_derivationally_related_form	00681429
01506583	_verb_group	01505254
08008335	_derivationally_related_form	02448185
04362025	_hypernym	00021939
01762528	_derivationally_related_form	07528470
01091427	_derivationally_related_form	03335030
01128193	_derivationally_related_form	01887076
01311103	_derivationally_related_form	03996416
01898129	_also_see	02569130
00851239	_hypernym	00794079
02230772	_also_see	02230247
13558696	_derivationally_related_form	00654625
01309701	_derivationally_related_form	00941974
05468849	_has_part	05469032
01126360	_derivationally_related_form	10214062
00893435	_derivationally_related_form	06741305
01978576	_hypernym	01970826
05792842	_derivationally_related_form	01632411
00167934	_derivationally_related_form	00261405
01405044	_derivationally_related_form	00125629
00004227	_hypernym	00001740
01494310	_hypernym	01850315
05702275	_hypernym	05701944
10261041	_derivationally_related_form	15140892
02504562	_derivationally_related_form	01127245
02154508	_derivationally_related_form	09626589
05299178	_has_part	05473735
05598147	_has_part	05283816
15055633	_derivationally_related_form	00575720
00167934	_verb_group	00384620
00788973	_derivationally_related_form	02407338
08358594	_derivationally_related_form	00327031
07204401	_hypernym	07160883
07133701	_derivationally_related_form	09961999
02567147	_derivationally_related_form	13980845
00896803	_derivationally_related_form	05823054
01463963	_hypernym	01494310
00190999	_derivationally_related_form	14841267
01649999	_derivationally_related_form	14578471
00633443	_derivationally_related_form	05891783
07109196	_synset_domain_topic_of	06282651
00875394	_derivationally_related_form	07162680
00807461	_derivationally_related_form	07246742
01632897	_hypernym	01951480
00798539	_derivationally_related_form	07208000
00794079	_derivationally_related_form	09184975
05978159	_hypernym	05967977
00710005	_derivationally_related_form	01136519
02566528	_derivationally_related_form	01627965
05908520	_derivationally_related_form	00707956
00711550	_hypernym	01639714
01789270	_derivationally_related_form	07518468
04592741	_hypernym	02688443
02840619	_derivationally_related_form	01335804
00798245	_derivationally_related_form	01026975
01853069	_hypernym	01974062
00100543	_derivationally_related_form	00938247
07409592	_hypernym	07339329
02285629	_derivationally_related_form	00043195
00248659	_derivationally_related_form	00282050
06711159	_derivationally_related_form	00862683
02309341	_derivationally_related_form	00503164
05564590	_has_part	05370410
00295701	_derivationally_related_form	02102002
00739340	_derivationally_related_form	05770926
01345109	_derivationally_related_form	01074694
01120069	_derivationally_related_form	00773814
00170156	_derivationally_related_form	04781349
02324478	_hypernym	00126264
01201089	_derivationally_related_form	05546040
02450505	_derivationally_related_form	01763813
02718543	_derivationally_related_form	01170175
01644522	_derivationally_related_form	00159177
05577410	_hypernym	05566919
01207951	_hypernym	01205696
10699752	_derivationally_related_form	00782527
01831531	_also_see	01848465
03840327	_derivationally_related_form	01476483
15255804	_synset_domain_topic_of	00471613
10214062	_derivationally_related_form	01993352
01846916	_derivationally_related_form	00295701
01512259	_derivationally_related_form	00572489
10115082	_derivationally_related_form	02075462
01638368	_derivationally_related_form	05633385
05465567	_has_part	05468849
01380122	_hypernym	01831531
03327841	_hypernym	02796623
00893167	_derivationally_related_form	10399299
04011827	_has_part	02848523
07514345	_derivationally_related_form	01761706
09802050	_hypernym	10066732
05051896	_hypernym	05051249
00955148	_derivationally_related_form	05919866
04359589	_derivationally_related_form	01217043
01995549	_derivationally_related_form	01017987
00019613	_hypernym	00020827
10428004	_derivationally_related_form	06090869
00006484	_has_part	05445668
00109660	_derivationally_related_form	07296428
01105259	_hypernym	01094725
01082454	_derivationally_related_form	09901143
02427103	_derivationally_related_form	10107303
02107248	_derivationally_related_form	04060647
01993352	_derivationally_related_form	10214062
09206985	_hypernym	09437454
01803380	_derivationally_related_form	10695555
01351170	_verb_group	01995211
00869596	_hypernym	00775831
02037272	_also_see	02513740
01211098	_hypernym	01226215
01017987	_derivationally_related_form	02747709
06633363	_derivationally_related_form	01631830
03100897	_derivationally_related_form	01449974
11495041	_derivationally_related_form	01447257
01685601	_synset_domain_topic_of	06123363
00733483	_hypernym	00732746
02982790	_derivationally_related_form	01440378
00679389	_derivationally_related_form	00198631
05532225	_has_part	05535484
05736149	_hypernym	05733583
05540513	_has_part	05541872
01989053	_verb_group	00613393
00835903	_derivationally_related_form	06756407
01628449	_hypernym	01617192
06756407	_derivationally_related_form	00835903
06601327	_derivationally_related_form	00931852
09926862	_derivationally_related_form	00654625
01644050	_hypernym	01627355
09985279	_derivationally_related_form	01552519
01476483	_hypernym	02451370
09614684	_derivationally_related_form	00818466
05472032	_hypernym	05470189
00002452	_hypernym	00001930
00283127	_derivationally_related_form	02994448
00191142	_hypernym	00037396
00290276	_derivationally_related_form	02062212
01238424	_derivationally_related_form	00367685
04360501	_hypernym	04361095
00919424	_derivationally_related_form	03429288
01074694	_derivationally_related_form	01423285
01976089	_hypernym	01974062
14422179	_derivationally_related_form	00205885
07325190	_derivationally_related_form	02608347
06671637	_hypernym	06671484
02718543	_hypernym	02604760
01440378	_hypernym	01439190
00419644	_hypernym	00418025
05779712	_hypernym	05773923
01146576	_derivationally_related_form	02495038
11412727	_derivationally_related_form	00109660
00941990	_derivationally_related_form	07080868
05195362	_derivationally_related_form	02504562
05313115	_hypernym	05426243
00831651	_derivationally_related_form	05816287
02554647	_hypernym	02554922
01659248	_verb_group	01668603
05595083	_hypernym	05220461
04754440	_derivationally_related_form	00550282
13576355	_hypernym	00033615
00770437	_derivationally_related_form	07326557
01621555	_derivationally_related_form	05845140
01947266	_also_see	00849357
00831191	_has_part	00836788
10191613	_hypernym	09608709
00643250	_derivationally_related_form	01628449
06252954	_hypernym	06251781
00681429	_verb_group	00682230
06251781	_hypernym	06252138
06182144	_hypernym	05996646
06652242	_hypernym	06786629
01127245	_derivationally_related_form	02504562
00963452	_derivationally_related_form	04838210
01871979	_derivationally_related_form	11458624
01215392	_derivationally_related_form	00803815
07365849	_hypernym	07291312
02148788	_derivationally_related_form	06891022
00775156	_derivationally_related_form	07242104
04686003	_derivationally_related_form	00166146
06605396	_hypernym	07151380
02348568	_derivationally_related_form	03746574
04050410	_derivationally_related_form	01575146
07328942	_derivationally_related_form	01640207
09897696	_hypernym	09629752
00315986	_derivationally_related_form	01449974
00113726	_derivationally_related_form	01871680
10791221	_hypernym	10053808
07181043	_derivationally_related_form	02701775
00707366	_also_see	02321009
00672433	_derivationally_related_form	05789432
02697725	_hypernym	00836236
01870889	_also_see	00064479
00625393	_derivationally_related_form	04761212
13526110	_hypernym	00029677
01211019	_hypernym	01210737
01554799	_hypernym	01659248
09626589	_derivationally_related_form	02106506
01651444	_derivationally_related_form	05908520
02511551	_derivationally_related_form	03450018
02151625	_hypernym	05297523
01968569	_hypernym	01835496
11458624	_derivationally_related_form	01350449
15142167	_hypernym	15265518
00835267	_derivationally_related_form	00004227
13426376	_hypernym	13561719
13086908	_hypernym	00019128
10480018	_hypernym	09614315
01651444	_derivationally_related_form	00923995
09623038	_derivationally_related_form	01999798
06511874	_derivationally_related_form	00698855
00775831	_hypernym	00773432
02635659	_hypernym	01752884
05563266	_has_part	05577410
02045043	_verb_group	02045790
01617192	_also_see	01634424
10708454	_derivationally_related_form	00628491
14578471	_hypernym	13920835
01253060	_derivationally_related_form	00105333
05600637	_has_part	05599617
00173159	_derivationally_related_form	02670186
00927017	_derivationally_related_form	02603699
10794014	_hypernym	09610660
01256743	_derivationally_related_form	00813790
00124880	_hypernym	00046522
00654625	_derivationally_related_form	01016832
09614684	_hypernym	10466918
03401500	_hypernym	03944672
01016832	_derivationally_related_form	00654625
05442131	_has_part	05444324
03746574	_derivationally_related_form	02749778
02504131	_derivationally_related_form	02662297
10637635	_derivationally_related_form	02467662
05481095	_has_part	05495981
01129920	_derivationally_related_form	02506546
01131473	_derivationally_related_form	05986948
01993926	_derivationally_related_form	00282050
02472293	_derivationally_related_form	01258617
01996377	_also_see	02464693
01835496	_also_see	01970826
09614684	_derivationally_related_form	01129876
07477945	_derivationally_related_form	01989053
00367685	_derivationally_related_form	00381680
02679899	_verb_group	01995549
01896031	_derivationally_related_form	01680132
01070102	_derivationally_related_form	06252138
07138915	_derivationally_related_form	00689344
00242808	_derivationally_related_form	01759326
03018802	_derivationally_related_form	00654625
09773245	_derivationally_related_form	13980288
09870208	_hypernym	09939313
00829378	_hypernym	00817680
00631737	_hypernym	00719734
00726784	_hypernym	00726300
00191142	_derivationally_related_form	00123170
01835496	_verb_group	01850315
10694258	_derivationally_related_form	00593732
02982790	_derivationally_related_form	01131473
01026975	_derivationally_related_form	05922651
02379528	_derivationally_related_form	15265518
07140978	_derivationally_related_form	00773432
05254197	_hypernym	05220461
00159177	_derivationally_related_form	01644050
00968211	_derivationally_related_form	06253518
00112312	_derivationally_related_form	01871979
05549830	_has_part	05552607
00239910	_derivationally_related_form	01650610
07129867	_derivationally_related_form	00941990
00727573	_hypernym	00726300
03575240	_hypernym	00021939
02461723	_derivationally_related_form	06756407
05578442	_has_part	05271383
00131018	_derivationally_related_form	08573472
00721437	_also_see	00598954
00019792	_derivationally_related_form	09821253
01633343	_derivationally_related_form	05772215
02603699	_derivationally_related_form	01932973
06687178	_hypernym	06686736
06208751	_hypernym	06208021
00115667	_derivationally_related_form	01448100
00113726	_hypernym	00112312
05248181	_hypernym	05225602
02686568	_has_part	03061505
05854150	_derivationally_related_form	00011757
09633969	_derivationally_related_form	02566528
00404642	_derivationally_related_form	10383237
00033615	_derivationally_related_form	00681429
00367685	_derivationally_related_form	01238424
02713852	_derivationally_related_form	11498203
08550076	_hypernym	08651247
00123170	_derivationally_related_form	05840650
02237338	_verb_group	00796976
14006945	_derivationally_related_form	00043411
05461816	_has_part	05296253
05289861	_has_part	05459769
05303402	_hypernym	05225602
07314277	_derivationally_related_form	00339934
00578116	_derivationally_related_form	01156438
05386845	_hypernym	05250659
01256600	_hypernym	01552519
01435380	_derivationally_related_form	01105259
05540513	_has_part	05543917
10096217	_hypernym	09629752
00739340	_derivationally_related_form	05786372
01098869	_derivationally_related_form	08199025
02733122	_verb_group	02202928
01236164	_verb_group	01410223
00633443	_hypernym	00719734
02467662	_hypernym	00140123
05563266	_derivationally_related_form	01906322
00887081	_derivationally_related_form	02945971
09629752	_derivationally_related_form	01846916
10209246	_hypernym	10731244
06037666	_derivationally_related_form	02665803
00575720	_verb_group	00575970
09900981	_derivationally_related_form	01806505
13858045	_derivationally_related_form	00869596
07242104	_derivationally_related_form	00812580
01478002	_hypernym	01476483
05559256	_hypernym	05220461
01165692	_hypernym	01146576
10383505	_hypernym	10738515
00831651	_derivationally_related_form	01323449
10335931	_derivationally_related_form	01855606
01796346	_hypernym	01761706
06757891	_derivationally_related_form	01634424
09629752	_derivationally_related_form	02102002
00045646	_derivationally_related_form	01381549
00146138	_derivationally_related_form	07423365
02670683	_derivationally_related_form	00173159
01899262	_also_see	01996574
06389230	_derivationally_related_form	01548718
00912960	_hypernym	00030358
02339413	_derivationally_related_form	03294048
10046527	_hypernym	00007846
01995549	_derivationally_related_form	00282050
00776523	_hypernym	00766418
00270215	_derivationally_related_form	01156438
10515194	_hypernym	09615465
01638368	_derivationally_related_form	05794694
05558717	_hypernym	05220461
09470550	_hypernym	09258715
09609871	_derivationally_related_form	00126264
05794694	_hypernym	05770926
05736149	_derivationally_related_form	00681429
00804802	_derivationally_related_form	10018021
09939313	_hypernym	00007846
05790572	_derivationally_related_form	02502916
07208000	_derivationally_related_form	00798539
01621555	_derivationally_related_form	03748886
05560787	_has_part	05379734
07140978	_hypernym	07140659
04473432	_derivationally_related_form	01953810
02492198	_hypernym	02388950
01074694	_derivationally_related_form	02557199
00706243	_derivationally_related_form	10484526
03308152	_derivationally_related_form	01351170
07181043	_hypernym	07180787
00334935	_derivationally_related_form	01229976
00941974	_derivationally_related_form	01311103
01014990	_derivationally_related_form	01316619
01118449	_hypernym	02367363
00033020	_derivationally_related_form	00760402
04076846	_derivationally_related_form	01686132
00171590	_derivationally_related_form	00726300
00831651	_derivationally_related_form	07212190
05555688	_hypernym	05221895
05532795	_hypernym	05328867
02589576	_derivationally_related_form	10515194
01940403	_derivationally_related_form	02190166
10438172	_hypernym	00007846
07170467	_derivationally_related_form	00746718
00662589	_verb_group	00920336
01176431	_hypernym	01170962
04552348	_hypernym	03510583
09257949	_hypernym	00019128
00829761	_derivationally_related_form	00238527
01220636	_derivationally_related_form	03967942
00446493	_derivationally_related_form	01090335
01017320	_derivationally_related_form	01217043
02581073	_derivationally_related_form	14451349
13910384	_hypernym	00027167
00770543	_derivationally_related_form	01993352
05816287	_derivationally_related_form	00831651
09184975	_derivationally_related_form	01649999
07963987	_derivationally_related_form	01462005
01767949	_verb_group	02108791
01621555	_derivationally_related_form	00923995
05578095	_hypernym	05585665
00689344	_derivationally_related_form	05945642
01628449	_derivationally_related_form	10355449
01644050	_derivationally_related_form	00159177
09775663	_derivationally_related_form	01016316
02373015	_hypernym	02372605
10418841	_hypernym	09610660
02730135	_verb_group	00136991
00695523	_also_see	01613463
01439190	_also_see	01998793
01921964	_derivationally_related_form	13102409
06324475	_hypernym	06291318
01241767	_derivationally_related_form	00894738
10495167	_hypernym	00007846
04800359	_derivationally_related_form	01686439
08381436	_derivationally_related_form	09623038
02463205	_hypernym	05595083
00295701	_derivationally_related_form	01846916
02505358	_verb_group	01516534
05254795	_hypernym	05237755
00118523	_derivationally_related_form	05051896
08462320	_derivationally_related_form	00831651
07325190	_derivationally_related_form	01628449
05549830	_has_part	05556325
00325110	_derivationally_related_form	01921964
02566528	_derivationally_related_form	00745005
00235435	_derivationally_related_form	02379528
02558172	_also_see	02537812
00325110	_derivationally_related_form	00433232
08573472	_hypernym	08510666
05285275	_hypernym	05303402
00003553	_hypernym	00002684
10433164	_hypernym	09826204
02981759	_derivationally_related_form	00883297
00772967	_derivationally_related_form	06891022
14299637	_hypernym	05823932
07550666	_derivationally_related_form	01793177
00657260	_hypernym	00632627
10429965	_hypernym	09855630
00672433	_derivationally_related_form	05803379
01387786	_derivationally_related_form	00113113
01989669	_derivationally_related_form	04861486
05577190	_has_part	05576194
01789514	_derivationally_related_form	01221790
00654625	_derivationally_related_form	09926862
01925372	_also_see	01943406
14481080	_derivationally_related_form	00442267
02796412	_hypernym	02796623
00041188	_hypernym	00037396
01634424	_derivationally_related_form	10660333
08482271	_synset_domain_topic_of	08199025
07160116	_derivationally_related_form	01629958
01115916	_derivationally_related_form	03328201
00125629	_derivationally_related_form	01400044
00834259	_derivationally_related_form	10256537
01507143	_derivationally_related_form	10435988
01898129	_also_see	01894758
07177924	_derivationally_related_form	00698855
00201671	_derivationally_related_form	01435380
10438172	_derivationally_related_form	01651444
10178216	_hypernym	10335931
07234230	_derivationally_related_form	00842989
01098869	_hypernym	00126264
05216365	_has_part	05462057
05793210	_hypernym	05793000
00869126	_hypernym	00869596
05264756	_hypernym	05225602
01229976	_derivationally_related_form	04007664
00125841	_derivationally_related_form	07324673
00349369	_hypernym	00331950
00628491	_also_see	00630380
02691156	_has_part	03638883
00205046	_hypernym	00146138
06200344	_derivationally_related_form	00679389
02410855	_verb_group	02407987
01761706	_also_see	02585050
00976653	_verb_group	02589576
04105893	_derivationally_related_form	02656763
01147060	_hypernym	01146918
01380638	_derivationally_related_form	01014990
00002325	_hypernym	02108377
01516534	_derivationally_related_form	00798245
04592741	_has_part	04087126
02634265	_derivationally_related_form	13941337
05318606	_synset_domain_topic_of	06057539
07183151	_derivationally_related_form	00773432
01556921	_derivationally_related_form	00383606
02567147	_derivationally_related_form	00770543
02154312	_hypernym	02163746
00367976	_derivationally_related_form	02689299
01732172	_derivationally_related_form	00100543
02536557	_hypernym	00137313
05284333	_hypernym	05269901
02407338	_derivationally_related_form	00622068
00141806	_derivationally_related_form	00661824
00248977	_derivationally_related_form	00205885
14578471	_derivationally_related_form	01649999
05967977	_hypernym	05952490
05511618	_has_part	05404074
02530167	_also_see	02531625
02544348	_hypernym	02530167
09878275	_derivationally_related_form	01654628
00205046	_derivationally_related_form	00261029
05549061	_derivationally_related_form	01239359
00142191	_derivationally_related_form	04677514
01244410	_also_see	00082241
00037396	_derivationally_related_form	02367363
01170962	_derivationally_related_form	01092366
00113113	_derivationally_related_form	01387786
01478423	_hypernym	01478002
00557588	_hypernym	05902545
00620752	_hypernym	00575741
00795720	_derivationally_related_form	01651293
00672433	_derivationally_related_form	06528783
05996646	_derivationally_related_form	00607405
00302394	_derivationally_related_form	01840238
00772640	_derivationally_related_form	05816790
01932973	_also_see	01115349
05434927	_hypernym	05445668
00622068	_derivationally_related_form	02407338
00956687	_derivationally_related_form	05849284
01169744	_derivationally_related_form	01078783
14004317	_derivationally_related_form	00014549
05833840	_derivationally_related_form	00629738
05601357	_derivationally_related_form	00028565
00295701	_hypernym	00279835
00633443	_derivationally_related_form	05779712
04007894	_hypernym	03129123
09623038	_derivationally_related_form	00771632
05442131	_has_part	05435477
01552519	_hypernym	01556921
00672433	_also_see	00673766
00345761	_verb_group	01070777
05908520	_derivationally_related_form	00706975
05845140	_hypernym	05839024
02370806	_has_part	02462828
14006945	_derivationally_related_form	02367363
14311348	_hypernym	14299637
01865197	_also_see	02331262
14422179	_derivationally_related_form	00205046
02744651	_derivationally_related_form	03499142
00116619	_derivationally_related_form	06367373
00643250	_derivationally_related_form	05624700
01647229	_hypernym	01641914
05553288	_hypernym	05225090
03859958	_derivationally_related_form	02339413
01845720	_derivationally_related_form	00295701
01762528	_derivationally_related_form	05828102
02615079	_derivationally_related_form	01897667
00663353	_hypernym	00664483
00953559	_derivationally_related_form	01092366
00794079	_derivationally_related_form	05827684
13773539	_derivationally_related_form	01643657
00029677	_hypernym	00001930
07296428	_derivationally_related_form	00126264
02877704	_derivationally_related_form	05601198
00775831	_derivationally_related_form	00202284
05555473	_hypernym	05221895
02230772	_also_see	02589013
00842989	_derivationally_related_form	07234230
05839024	_derivationally_related_form	00654625
01221790	_derivationally_related_form	01787955
06199702	_derivationally_related_form	00947077
00851239	_derivationally_related_form	01261490
01548718	_derivationally_related_form	06428646
14406573	_hypernym	14373582
00941974	_derivationally_related_form	02143539
02418421	_derivationally_related_form	00511817
05501711	_hypernym	05501485
07248801	_derivationally_related_form	00976653
14691822	_derivationally_related_form	01511706
00367976	_derivationally_related_form	02082690
02586121	_derivationally_related_form	01769843
10045454	_derivationally_related_form	00883297
09465459	_derivationally_related_form	00368109
00996969	_derivationally_related_form	00647094
01941093	_derivationally_related_form	00302394
02387034	_hypernym	02387486
01478002	_derivationally_related_form	02789271
03540595	_has_part	03043274
01217043	_derivationally_related_form	04359589
01759326	_derivationally_related_form	00242808
00442267	_derivationally_related_form	13572436
02212825	_derivationally_related_form	07205573
05540513	_has_part	05541645
01835496	_also_see	01921964
01921964	_derivationally_related_form	00325110
01970826	_also_see	01989053
00503164	_derivationally_related_form	01260867
05922651	_derivationally_related_form	01026975
00634472	_derivationally_related_form	05651680
01668603	_derivationally_related_form	01023820
00169806	_derivationally_related_form	09609871
00940412	_derivationally_related_form	01634424
00043411	_synset_domain_topic_of	06095022
02558172	_derivationally_related_form	10349243
07939638	_derivationally_related_form	00739662
00166172	_derivationally_related_form	01076615
00739082	_derivationally_related_form	05786372
01345109	_derivationally_related_form	04211528
00125629	_derivationally_related_form	01152396
02202928	_verb_group	02733122
02259547	_derivationally_related_form	10190516
05287882	_hypernym	05267548
00532607	_derivationally_related_form	00002684
00918872	_derivationally_related_form	00162632
00015388	_has_part	05538625
02554922	_derivationally_related_form	10482220
05978623	_derivationally_related_form	01629958
02517202	_derivationally_related_form	00735936
02375131	_derivationally_related_form	01022008
06260121	_derivationally_related_form	01933900
00947128	_hypernym	00407535
00137313	_hypernym	00126264
01989873	_verb_group	01986869
01791535	_hypernym	01762528
00943281	_verb_group	00941990
04007664	_derivationally_related_form	01229976
00633443	_derivationally_related_form	05773923
05764197	_derivationally_related_form	00713167
05785067	_derivationally_related_form	00872886
09821253	_derivationally_related_form	01120069
01637982	_derivationally_related_form	05808218
15256915	_has_part	15255804
05551711	_derivationally_related_form	02860389
00282050	_derivationally_related_form	01995549
05694791	_hypernym	05692910
00834198	_also_see	00839619
05546540	_has_part	05339357
00141806	_derivationally_related_form	00663353
01345109	_also_see	01587062
05578095	_has_part	05578740
00022686	_derivationally_related_form	04320126
00156625	_derivationally_related_form	00851239
00626800	_also_see	00625393
01449053	_hypernym	01448100
01229976	_derivationally_related_form	00135311
00969873	_derivationally_related_form	05088324
10660333	_derivationally_related_form	01634424
00167934	_derivationally_related_form	00095971
05943066	_derivationally_related_form	02464693
10771392	_derivationally_related_form	01845720
00014549	_derivationally_related_form	10484526
02087745	_derivationally_related_form	00571609
02230772	_also_see	02201644
05816790	_derivationally_related_form	00922867
08199025	_member_meronym	08242100
00681429	_hypernym	00670261
03401721	_has_part	03401500
00237869	_synset_domain_topic_of	06182144
00729108	_hypernym	00728641
01149138	_derivationally_related_form	10677713
07501545	_hypernym	00026192
00797430	_hypernym	00717358
00740053	_derivationally_related_form	05734559
04871374	_derivationally_related_form	01222360
01127215	_derivationally_related_form	04096848
06740183	_hypernym	06738281
05967977	_derivationally_related_form	10625860
05543177	_hypernym	05595083
00118523	_hypernym	02604760
01575146	_derivationally_related_form	04050410
01104637	_derivationally_related_form	01685601
00714884	_derivationally_related_form	07140978
10673451	_hypernym	10383816
06539178	_synset_domain_topic_of	08441203
00336922	_derivationally_related_form	13907272
07181546	_derivationally_related_form	00804802
02408965	_hypernym	01158872
01508368	_derivationally_related_form	00104539
01658188	_hypernym	01653873
01168569	_derivationally_related_form	01072262
01506157	_derivationally_related_form	00980779
02530167	_derivationally_related_form	10728998
10724699	_derivationally_related_form	02012344
10241300	_hypernym	10791221
02230772	_also_see	00742320
00806502	_derivationally_related_form	06687178
04341686	_has_part	04341414
01645601	_derivationally_related_form	00322457
00575970	_derivationally_related_form	15055633
01621555	_derivationally_related_form	00908492
03385117	_derivationally_related_form	00142191
01002956	_hypernym	00996969
00834198	_derivationally_related_form	05199286
00126264	_derivationally_related_form	13859043
02530167	_derivationally_related_form	00787218
00046522	_derivationally_related_form	01206849
05332569	_hypernym	05329735
01205696	_derivationally_related_form	00124880
05194151	_derivationally_related_form	02536557
00020827	_hypernym	00001930
05320899	_has_part	05325378
02626604	_derivationally_related_form	07423365
11452218	_derivationally_related_form	00022686
06740919	_derivationally_related_form	01631830
07151380	_hypernym	07109196
07237758	_hypernym	07234230
02427103	_derivationally_related_form	08406486
00242808	_derivationally_related_form	01762528
07160296	_hypernym	07160116
01136519	_derivationally_related_form	00404642
01871979	_hypernym	01850315
02464693	_derivationally_related_form	05943066
00782527	_derivationally_related_form	04689660
04635104	_hypernym	04616059
02112891	_similar_to	02111684
00874621	_derivationally_related_form	00807178
13859043	_derivationally_related_form	00123170
10140051	_hypernym	09939313
01118449	_derivationally_related_form	00972621
00770270	_derivationally_related_form	02566528
00439343	_hypernym	00126264
10431625	_derivationally_related_form	00674607
06782680	_derivationally_related_form	00633443
01865197	_also_see	01001689
05891783	_derivationally_related_form	00633443
00442267	_derivationally_related_form	14841267
00279835	_derivationally_related_form	01835496
02340543	_derivationally_related_form	03575240
01194483	_derivationally_related_form	04660536
02450505	_verb_group	01302019
08233056	_derivationally_related_form	02434238
15271417	_derivationally_related_form	00351824
05540513	_has_part	05545047
01064560	_derivationally_related_form	07159791
04019101	_hypernym	03100490
00931040	_derivationally_related_form	01635176
00916123	_hypernym	00941990
02743020	_derivationally_related_form	02152212
01229938	_derivationally_related_form	02428924
10724699	_hypernym	10335931
09826204	_hypernym	10605985
00692329	_hypernym	00690614
01643657	_derivationally_related_form	00156390
02407987	_derivationally_related_form	00575741
02062212	_derivationally_related_form	01173965
01092366	_derivationally_related_form	01170962
05784831	_hypernym	05770926
00922867	_derivationally_related_form	05816790
00170156	_derivationally_related_form	01506157
01435380	_derivationally_related_form	06259898
01173038	_hypernym	00349369
00842989	_hypernym	00843468
05568767	_hypernym	05474346
01685601	_verb_group	01654628
00733483	_derivationally_related_form	01993352
10280674	_derivationally_related_form	00099951
02609203	_verb_group	00348746
00295701	_derivationally_related_form	01845720
01230965	_hypernym	01229938
05898568	_hypernym	05833840
14419164	_derivationally_related_form	00713167
07252764	_derivationally_related_form	00794079
00005041	_derivationally_related_form	04080833
01244410	_also_see	02510879
00992041	_derivationally_related_form	00334509
05793210	_synset_domain_topic_of	08441203
01841079	_derivationally_related_form	07311115
05395690	_has_part	05367912
07139700	_derivationally_related_form	00858781
05624700	_has_part	05797177
05462315	_has_part	05465567
01993549	_hypernym	01992503
02600948	_derivationally_related_form	00235435
05772356	_hypernym	05770926
04341686	_hypernym	00021939
13858045	_hypernym	13857486
00874621	_hypernym	00874067
06650701	_derivationally_related_form	00872886
08060446	_hypernym	08061042
07252378	_derivationally_related_form	01241073
10292316	_derivationally_related_form	01653442
02608347	_derivationally_related_form	00235435
00921300	_derivationally_related_form	06797671
02453889	_hypernym	00806502
01751545	_derivationally_related_form	05578095
05216365	_has_part	05329215
00878136	_derivationally_related_form	07203126
00805376	_verb_group	01035530
00019128	_hypernym	00003553
00203342	_hypernym	00030358
03730153	_synset_domain_topic_of	08199025
01080064	_hypernym	01158872
00812580	_derivationally_related_form	07140978
09775663	_hypernym	10249950
00205598	_hypernym	00205046
06786629	_hypernym	06598915
10722385	_derivationally_related_form	00603298
00933821	_derivationally_related_form	07213395
02982790	_derivationally_related_form	01478002
05301908	_derivationally_related_form	01432474
01628449	_derivationally_related_form	00156390
00181781	_derivationally_related_form	02400760
01091427	_hypernym	01090335
10596689	_derivationally_related_form	00311809
05480794	_hypernym	05237227
02513740	_derivationally_related_form	14563564
01194938	_hypernym	00126264
01138670	_derivationally_related_form	00803325
07370410	_derivationally_related_form	00155143
05808218	_hypernym	05807306
00667747	_hypernym	00667424
00772189	_derivationally_related_form	09997404
08381436	_hypernym	07965085
01633343	_derivationally_related_form	05633385
01637982	_verb_group	00918872
02557199	_derivationally_related_form	01074694
00766418	_derivationally_related_form	01769843
00024720	_hypernym	00024264
01628302	_derivationally_related_form	01793177
02406916	_verb_group	00765977
05395098	_hypernym	05395286
02407338	_derivationally_related_form	04837425
07373602	_derivationally_related_form	00367685
07139316	_derivationally_related_form	00962447
02530167	_hypernym	02367363
00593108	_hypernym	00586262
02116118	_derivationally_related_form	05827684
00043195	_derivationally_related_form	02128066
00523513	_derivationally_related_form	01883716
00238022	_hypernym	00235435
05339357	_hypernym	05333777
01198779	_hypernym	01198101
05600637	_has_part	05601758
05250659	_has_part	05254197
14451349	_derivationally_related_form	02581073
01632411	_derivationally_related_form	00940709
02406916	_derivationally_related_form	00798245
10249950	_hypernym	10480253
00308370	_derivationally_related_form	01843055
00795720	_derivationally_related_form	01638368
00315986	_hypernym	00280586
00842989	_derivationally_related_form	09762385
01353226	_derivationally_related_form	02713372
01423285	_derivationally_related_form	01074694
09873348	_hypernym	09939313
01640207	_derivationally_related_form	00923995
02079933	_derivationally_related_form	06259898
01239064	_derivationally_related_form	01082606
05784242	_hypernym	05785508
00740053	_derivationally_related_form	00164345
00843468	_derivationally_related_form	07234230
04007664	_hypernym	03183080
01659248	_derivationally_related_form	00925207
00004605	_derivationally_related_form	15109745
05532225	_has_part	05395690
04723816	_hypernym	00024264
00043902	_derivationally_related_form	01111816
05442131	_hypernym	09224911
01259458	_derivationally_related_form	00377169
05578740	_hypernym	05296253
02981759	_derivationally_related_form	00887081
01507143	_derivationally_related_form	00105479
00344040	_derivationally_related_form	01345109
01843055	_derivationally_related_form	00311809
05978159	_derivationally_related_form	01629958
05560787	_has_part	05376844
09997404	_hypernym	09615465
00388065	_derivationally_related_form	01322675
07139316	_hypernym	07138085
01014990	_derivationally_related_form	01380638
05373790	_hypernym	05418717
01988080	_hypernym	01494310
01865197	_also_see	01870889
00681429	_derivationally_related_form	10692883
10380305	_derivationally_related_form	05311054
00237078	_hypernym	00235435
00003553	_derivationally_related_form	02625016
05282000	_hypernym	05269901
00205885	_derivationally_related_form	10191613
07357388	_derivationally_related_form	00205046
02453889	_derivationally_related_form	02354537
02505141	_similar_to	02504131
03294048	_derivationally_related_form	02339413
05503705	_hypernym	05462674
01217043	_derivationally_related_form	01017320
02212825	_derivationally_related_form	10003283
04337740	_derivationally_related_form	01410223
02554922	_derivationally_related_form	01211339
01017987	_derivationally_related_form	01995549
05785885	_hypernym	05785508
05540121	_has_part	05546040
01031256	_derivationally_related_form	10578762
01505254	_derivationally_related_form	10032676
10191613	_derivationally_related_form	02290956
01935476	_derivationally_related_form	04574999
00961001	_derivationally_related_form	01506157
01462005	_derivationally_related_form	07963987
01352996	_derivationally_related_form	04153751
05511618	_has_part	05388805
00002684	_hypernym	00001930
01921964	_also_see	01923414
01921964	_derivationally_related_form	03126385
01231652	_derivationally_related_form	03623556
00858781	_hypernym	01818235
00894738	_hypernym	00895304
05784831	_derivationally_related_form	02166460
05563770	_has_part	05568767
00429048	_derivationally_related_form	02492362
04564698	_hypernym	00021939
01806505	_derivationally_related_form	07491286
02372605	_hypernym	02367363
09614684	_derivationally_related_form	00895304
06732013	_derivationally_related_form	01632411
00657260	_derivationally_related_form	07939638
10178216	_derivationally_related_form	01405044
05573895	_hypernym	05594037
10349243	_hypernym	09615465
00896141	_hypernym	00896497
05311054	_derivationally_related_form	10380305
01650610	_hypernym	00348746
00125629	_derivationally_related_form	01405044
01022008	_derivationally_related_form	02375131
06634376	_derivationally_related_form	00831651
09926862	_derivationally_related_form	00739662
07328942	_hypernym	07290905
05598147	_has_part	05344848
06037666	_derivationally_related_form	09855630
00732552	_derivationally_related_form	05818741
13572436	_derivationally_related_form	00442267
00091968	_derivationally_related_form	14548343
04837425	_derivationally_related_form	02407338
02051694	_hypernym	01835496
00162632	_hypernym	00161243
00875394	_derivationally_related_form	07161429
09385911	_hypernym	00002452
01511706	_derivationally_related_form	14691822
04211528	_derivationally_related_form	01346978
05496990	_hypernym	05462674
00105479	_derivationally_related_form	01507143
05563266	_has_part	05578095
07159791	_derivationally_related_form	01130455
01212572	_derivationally_related_form	00812526
01640207	_hypernym	01617192
01207951	_verb_group	01332730
00739082	_derivationally_related_form	05833840
00662589	_derivationally_related_form	00141806
07429976	_derivationally_related_form	01993352
00681429	_derivationally_related_form	00874806
04868748	_derivationally_related_form	01226240
14877585	_derivationally_related_form	00442267
02419773	_derivationally_related_form	10035809
01309701	_hypernym	00173338
02853218	_hypernym	03839993
00004475	_has_part	00006484
05305806	_hypernym	05301392
00157957	_derivationally_related_form	02569790
00766234	_derivationally_related_form	02480923
01448100	_derivationally_related_form	00115036
03764276	_synset_domain_topic_of	08199025
10461747	_derivationally_related_form	02536557
04213626	_hypernym	04362025
03323703	_hypernym	04081844
02492362	_hypernym	02492198
05395690	_hypernym	05298729
13962360	_hypernym	13962166
09855630	_derivationally_related_form	06037666
01350449	_also_see	01375637
00798539	_hypernym	00796976
02729023	_derivationally_related_form	08572467
02154508	_verb_group	01637982
02170427	_derivationally_related_form	00163592
00971650	_derivationally_related_form	06727616
05034225	_hypernym	05190804
01123598	_hypernym	01080366
02376089	_hypernym	01090335
00776059	_derivationally_related_form	09773245
01115916	_derivationally_related_form	03328076
05602132	_hypernym	05289861
01661804	_hypernym	01619929
00575720	_derivationally_related_form	15055633
05301908	_has_part	05305806
00874067	_derivationally_related_form	00672277
01864634	_derivationally_related_form	00331655
04050410	_derivationally_related_form	01516534
00740577	_derivationally_related_form	09610660
05867413	_hypernym	05835747
15258694	_hypernym	05867413
00836788	_hypernym	00835032
00404642	_derivationally_related_form	01008378
15265518	_derivationally_related_form	02395782
01441510	_derivationally_related_form	01173965
02127358	_derivationally_related_form	07409592
09997404	_derivationally_related_form	00773432
01642924	_derivationally_related_form	14311348
02154508	_derivationally_related_form	00151497
00782527	_derivationally_related_form	00159620
08132637	_synset_domain_topic_of	00883297
00770437	_derivationally_related_form	09179776
01644522	_derivationally_related_form	00238527
00862683	_hypernym	00826509
10771392	_hypernym	09629752
00628491	_derivationally_related_form	05784242
04686003	_hypernym	04683814
00947077	_hypernym	00674607
00575741	_derivationally_related_form	02413480
01176431	_derivationally_related_form	00774344
07180787	_derivationally_related_form	00804802
00774344	_derivationally_related_form	07150138
02513740	_also_see	02035337
00672433	_also_see	00672017
08550076	_derivationally_related_form	02143539
05582305	_hypernym	05263850
05766247	_hypernym	05793000
00704388	_hypernym	00628491
01014990	_derivationally_related_form	00158804
02991048	_derivationally_related_form	02685299
05816790	_hypernym	05816622
00539546	_derivationally_related_form	00156390
01752884	_hypernym	01617192
09821253	_derivationally_related_form	00347610
04812268	_derivationally_related_form	00849357
09184975	_derivationally_related_form	00794079
10524973	_hypernym	00007846
06757891	_derivationally_related_form	10075529
00803815	_hypernym	00803325
00776523	_derivationally_related_form	11414608
00721437	_hypernym	00598954
00690614	_verb_group	00623151
01205696	_derivationally_related_form	00147454
00131018	_derivationally_related_form	03398467
05548840	_has_part	05590740
10178216	_derivationally_related_form	01236164
01637982	_derivationally_related_form	07214432
07159791	_derivationally_related_form	02586458
00159177	_derivationally_related_form	00770437
00050693	_derivationally_related_form	00528990
00112312	_derivationally_related_form	01872645
00344040	_hypernym	00331950
02707429	_derivationally_related_form	00949134
01516534	_derivationally_related_form	04050410
05511618	_has_part	05430095
06648724	_derivationally_related_form	00772640
07140659	_derivationally_related_form	00813978
02502916	_verb_group	00796976
02472293	_derivationally_related_form	02743261
07467846	_derivationally_related_form	02486932
00775156	_derivationally_related_form	07183151
05574151	_hypernym	05470189
10035430	_derivationally_related_form	01512259
06731510	_derivationally_related_form	00878136
00159620	_derivationally_related_form	00776523
05388805	_has_part	05343718
05500594	_has_part	05485554
01933900	_derivationally_related_form	05250659
04151940	_derivationally_related_form	01332730
00442267	_derivationally_related_form	13486270
00910135	_derivationally_related_form	10018021
05329735	_derivationally_related_form	02915055
05823932	_hypernym	05816287
05655119	_derivationally_related_form	02127358
01448100	_also_see	01505254
00953559	_synset_domain_topic_of	08199025
05388805	_hypernym	05298729
10355449	_derivationally_related_form	01628449
00964343	_hypernym	00953559
00804802	_derivationally_related_form	13982357
02618149	_verb_group	02616713
01953810	_derivationally_related_form	04474035
05919866	_hypernym	05833840
06200344	_hypernym	06200178
10107303	_derivationally_related_form	01647229
02472293	_has_part	02463403
02106006	_derivationally_related_form	03180969
10673451	_derivationally_related_form	00875394
00663353	_derivationally_related_form	00141806
00315986	_derivationally_related_form	02232190
04552348	_hypernym	03764276
05064037	_derivationally_related_form	00142191
13555446	_derivationally_related_form	02736778
00955148	_derivationally_related_form	06605897
00713167	_derivationally_related_form	00031921
13962166	_derivationally_related_form	02616713
00869596	_derivationally_related_form	01168961
02486932	_derivationally_related_form	01230965
10728998	_hypernym	00007846
07951464	_derivationally_related_form	02304982
00765649	_derivationally_related_form	07246036
05216365	_has_part	05538625
05926676	_derivationally_related_form	00772967
10741590	_derivationally_related_form	01158872
08358594	_hypernym	08359949
00002137	_hypernym	00001740
05808218	_derivationally_related_form	00598954
00815686	_derivationally_related_form	10524413
10490699	_derivationally_related_form	00954608
00708980	_derivationally_related_form	05982152
10737431	_derivationally_related_form	01344293
03005920	_derivationally_related_form	00126264
04863969	_hypernym	04861486
00282050	_derivationally_related_form	01993926
00644503	_derivationally_related_form	02166460
01255967	_hypernym	01552519
06193203	_hypernym	00023271
05916739	_hypernym	05833840
01639714	_derivationally_related_form	10438172
00635205	_hypernym	00635012
02378623	_hypernym	02367363
02407338	_derivationally_related_form	00788973
00190999	_hypernym	00126264
05299178	_derivationally_related_form	02107248
00690614	_hypernym	00689344
00367976	_derivationally_related_form	01380122
07133701	_derivationally_related_form	00964694
05344848	_hypernym	05333777
00672277	_derivationally_related_form	10066732
01179707	_derivationally_related_form	01613463
05329533	_hypernym	05237227
00695523	_also_see	01475282
00205046	_derivationally_related_form	07357388
00629738	_derivationally_related_form	05786372
02406916	_derivationally_related_form	10241300
00205885	_derivationally_related_form	00248977
05773049	_derivationally_related_form	00772189
01506157	_derivationally_related_form	00798245
06757891	_derivationally_related_form	01635176
05481095	_has_part	05465868
15256915	_has_part	15257829
02911158	_hypernym	03183080
05562249	_hypernym	05560244
01989053	_derivationally_related_form	07361128
01080064	_verb_group	01149470
09614684	_derivationally_related_form	01128193
08482271	_derivationally_related_form	02729023
00562398	_derivationally_related_form	01478002
10212780	_derivationally_related_form	01732172
10626867	_derivationally_related_form	00654625
02619924	_hypernym	01108148
00836236	_derivationally_related_form	00900070
04473432	_has_part	04412901
10209082	_derivationally_related_form	01641914
07445480	_hypernym	07311115
03401721	_has_part	02670186
05387167	_has_part	05387395
03540595	_derivationally_related_form	02348927
09929298	_hypernym	09820263
10461424	_derivationally_related_form	02504562
05329215	_has_part	05532795
05726596	_hypernym	05726345
00779360	_derivationally_related_form	10524973
00774344	_derivationally_related_form	09873348
06738281	_derivationally_related_form	00965035
05279688	_hypernym	05269901
00835294	_derivationally_related_form	06757057
01239359	_derivationally_related_form	05548840
02118933	_derivationally_related_form	09626589
05600637	_has_part	05603160
02143539	_derivationally_related_form	00941974
00327031	_synset_domain_topic_of	00004475
01016316	_synset_domain_topic_of	08441203
00602805	_derivationally_related_form	00729108
01841079	_hypernym	01835496
05532225	_has_part	05533948
00169806	_derivationally_related_form	07296428
05831784	_derivationally_related_form	01787955
00972621	_synset_domain_topic_of	08199025
01346978	_derivationally_related_form	04211528
01835496	_also_see	01968569
00812580	_hypernym	00813978
10484526	_derivationally_related_form	00706243
07183151	_derivationally_related_form	00775156
02749778	_derivationally_related_form	03746574
00327031	_derivationally_related_form	00006484
01548718	_derivationally_related_form	00397760
00142191	_derivationally_related_form	05930736
10717589	_hypernym	00007846
01169317	_derivationally_related_form	02583545
06633363	_hypernym	06628861
02504562	_hypernym	02506546
02339413	_derivationally_related_form	03730153
13904843	_derivationally_related_form	01555742
07177924	_hypernym	06770275
05318831	_hypernym	05426243
04453910	_derivationally_related_form	01336635
01258617	_derivationally_related_form	04726938
13102409	_hypernym	13100677
04828255	_derivationally_related_form	01782519
05269901	_hypernym	05286536
04897762	_hypernym	04616059
02125223	_derivationally_related_form	05598147
05311054	_has_part	05349659
10018021	_hypernym	00007846
00779360	_hypernym	00779061
01419982	_hypernym	01090335
04105893	_has_part	03365592
07514345	_derivationally_related_form	01770802
00336922	_derivationally_related_form	09258715
10090498	_derivationally_related_form	02154508
01772960	_derivationally_related_form	14037011
02037708	_also_see	02321009
05828102	_derivationally_related_form	01762528
00880269	_derivationally_related_form	02163746
02510446	_derivationally_related_form	02566528
00908492	_hypernym	00407535
05462315	_has_part	05504532
01990281	_derivationally_related_form	07348399
02744651	_derivationally_related_form	05249636
00954608	_derivationally_related_form	10490699
00831191	_hypernym	13440063
07997703	_hypernym	07951464
00859001	_hypernym	13440063
01990694	_derivationally_related_form	00050693
04754440	_hypernym	04754237
00883297	_derivationally_related_form	00829107
01930874	_synset_domain_topic_of	00298497
09612291	_synset_domain_topic_of	00181781
00953559	_derivationally_related_form	02376089
01149138	_hypernym	02453889
05597594	_hypernym	05220461
01649999	_derivationally_related_form	00023773
10609092	_hypernym	09821253
04153751	_derivationally_related_form	01352996
05436752	_synset_domain_topic_of	06078088
01015244	_derivationally_related_form	06643408
01435380	_hypernym	01850315
02103162	_hypernym	01850315
00739662	_derivationally_related_form	03018802
01072949	_hypernym	01072262
01617192	_derivationally_related_form	00923995
00591236	_derivationally_related_form	09968845
02670186	_derivationally_related_form	00173159
01512259	_derivationally_related_form	00567044
10066732	_hypernym	09824361
01435380	_derivationally_related_form	05250659
00628491	_derivationally_related_form	10708454
05563770	_has_part	05564590
00911048	_derivationally_related_form	01654628
01602318	_hypernym	01601234
02611630	_derivationally_related_form	07201804
05809192	_hypernym	00023271
05329215	_has_part	05385534
10096217	_derivationally_related_form	01840238
04485226	_derivationally_related_form	01643657
00237078	_derivationally_related_form	02427103
04835724	_hypernym	04616059
02387034	_derivationally_related_form	10722385
01225783	_hypernym	01224031
02589576	_derivationally_related_form	00798245
13572436	_derivationally_related_form	00575720
05560787	_has_part	05594037
02418421	_verb_group	02418686
00654625	_derivationally_related_form	05732756
00114431	_derivationally_related_form	01448100
00813790	_hypernym	00813978
00812580	_derivationally_related_form	04661151
02154508	_derivationally_related_form	05818741
00342980	_verb_group	02624263
00804802	_derivationally_related_form	07181546
01168961	_derivationally_related_form	00869596
02432530	_derivationally_related_form	01008378
00318735	_derivationally_related_form	01601234
13859043	_hypernym	00031921
01896031	_hypernym	05237755
00726300	_hypernym	00670261
06686736	_hypernym	06598915
01072262	_derivationally_related_form	00512487
00050693	_derivationally_related_form	01990694
13980845	_hypernym	00024720
00021939	_hypernym	00003553
00261405	_derivationally_related_form	00384620
02117333	_derivationally_related_form	07528470
01512259	_hypernym	01511706
04838210	_hypernym	04837232
09976429	_hypernym	00007846
01505254	_hypernym	01448100
00031921	_derivationally_related_form	00713167
06691442	_hypernym	06686736
07445265	_hypernym	07311115
10641551	_hypernym	00007846
02544348	_derivationally_related_form	09606009
09606009	_derivationally_related_form	00796315
08482271	_derivationally_related_form	01999423
01136519	_hypernym	01135952
00717358	_derivationally_related_form	00859001
04618070	_hypernym	04617562
00662589	_hypernym	00664483
01921964	_hypernym	01968569
00851239	_derivationally_related_form	10209246
00661824	_derivationally_related_form	00141806
00766234	_synset_domain_topic_of	06539178
00342980	_hypernym	00339934
00776523	_derivationally_related_form	00159620
02513740	_derivationally_related_form	04852750
08573472	_derivationally_related_form	00131018
01440378	_derivationally_related_form	02982790
01165692	_derivationally_related_form	02348568
01090335	_derivationally_related_form	01170962
09609871	_derivationally_related_form	00169806
08081403	_derivationally_related_form	01127795
05269901	_has_part	05582305
00703512	_hypernym	00630380
01921964	_derivationally_related_form	10334957
00621476	_derivationally_related_form	02419773
02635659	_derivationally_related_form	07292694
09962966	_hypernym	10476086
01147060	_derivationally_related_form	00562398
00290276	_hypernym	00279835
00368592	_derivationally_related_form	02060141
01448100	_hypernym	01850315
02644050	_derivationally_related_form	07445480
02116118	_derivationally_related_form	02309341
00654625	_derivationally_related_form	07939638
02395782	_derivationally_related_form	15265518
08573472	_derivationally_related_form	01079172
00029378	_hypernym	00023100
06738281	_hypernym	06722453
00918872	_verb_group	01637982
05552607	_has_part	05553049
07296428	_hypernym	07283608
05593017	_hypernym	05275651
10700105	_derivationally_related_form	02419773
05444324	_hypernym	05225602
15255804	_has_part	15256022
00835294	_hypernym	00834259
05501185	_has_part	05495172
00344040	_derivationally_related_form	01478423
15256915	_has_part	15257692
01156438	_derivationally_related_form	00270215
05838176	_derivationally_related_form	00763399
04341686	_has_part	03387016
05579944	_derivationally_related_form	01873942
00348746	_derivationally_related_form	15265518
00557588	_derivationally_related_form	01079873
04192698	_derivationally_related_form	01130169
05281189	_hypernym	05269901
02600948	_hypernym	02367363
05157866	_derivationally_related_form	01870889
06605897	_hypernym	06601327
08064130	_derivationally_related_form	01129876
07200527	_hypernym	07199565
02603699	_derivationally_related_form	00927017
00775156	_hypernym	00773432
01825671	_also_see	01824244
02451951	_also_see	01475282
06252138	_hypernym	00030358
01220984	_derivationally_related_form	02518161
02472293	_has_part	05217168
07370671	_derivationally_related_form	01974062
00572489	_derivationally_related_form	01512259
07324380	_derivationally_related_form	01627355
00775156	_derivationally_related_form	10498422
00969873	_verb_group	00968211
05474346	_has_part	05473928
10018021	_derivationally_related_form	00910135
00831191	_derivationally_related_form	00001740
00633265	_derivationally_related_form	10510339
10066732	_derivationally_related_form	00670261
01628449	_derivationally_related_form	15265518
01206218	_derivationally_related_form	10717589
05978623	_derivationally_related_form	01041762
01883716	_derivationally_related_form	10538154
00348746	_verb_group	02609203
01012073	_hypernym	01011725
13904843	_derivationally_related_form	01279631
10162194	_derivationally_related_form	01774136
01420765	_hypernym	01400044
05495981	_hypernym	05462674
01509584	_verb_group	01506157
00670261	_hypernym	00628491
07283608	_hypernym	00029378
00324384	_derivationally_related_form	01968569
09774266	_derivationally_related_form	00876442
10412055	_derivationally_related_form	01906322
00739340	_verb_group	00739082
10705615	_derivationally_related_form	06182144
00818466	_derivationally_related_form	09614684
02851099	_hypernym	04014297
04687333	_hypernym	04686003
05301908	_hypernym	05249636
04187233	_hypernym	04014297
01845720	_derivationally_related_form	09629752
00575970	_verb_group	00575720
00331950	_derivationally_related_form	01831531
00404642	_hypernym	01463963
11458624	_derivationally_related_form	01871979
10466918	_derivationally_related_form	02733122
00785690	_derivationally_related_form	00635205
14006945	_hypernym	00024720
00771961	_derivationally_related_form	00156625
05549061	_has_part	05279688
01449974	_hypernym	01850315
04096848	_hypernym	02796623
00607775	_hypernym	00606370
01763813	_also_see	01887076
02624263	_derivationally_related_form	00240184
00796315	_hypernym	00795720
02419773	_derivationally_related_form	10241300
01439190	_derivationally_related_form	09901143
02075462	_derivationally_related_form	10115082
00384620	_derivationally_related_form	00258854
00104539	_derivationally_related_form	01508368
01115916	_derivationally_related_form	03327841
00836236	_hypernym	00955148
07497976	_derivationally_related_form	01806505
05491612	_hypernym	05474738
06740183	_derivationally_related_form	00896803
01633343	_derivationally_related_form	10383816
00002325	_derivationally_related_form	00831191
10045454	_hypernym	10631941
00207418	_derivationally_related_form	13920835
00779061	_derivationally_related_form	15271008
02127358	_hypernym	02106506
01621555	_derivationally_related_form	10292316
03122748	_derivationally_related_form	01332730
08064130	_hypernym	08008335
14037011	_derivationally_related_form	02116118
02339413	_derivationally_related_form	02730568
00404642	_derivationally_related_form	03918737
06643408	_derivationally_related_form	00820976
01284908	_hypernym	00126264
05249636	_derivationally_related_form	02744651
04668819	_hypernym	04616059
03180969	_derivationally_related_form	02154508
05311054	_has_part	05314255
00366858	_derivationally_related_form	15055633
01023820	_derivationally_related_form	01668603
14004317	_hypernym	00024720
06686736	_derivationally_related_form	00803815
01173965	_derivationally_related_form	02062212
06605897	_derivationally_related_form	00708980
00204943	_synset_domain_topic_of	06148148
00834198	_also_see	02495922
00625393	_also_see	00626800
07361128	_hypernym	07283608
05563266	_has_part	05577190
02432530	_hypernym	02436349
00377169	_hypernym	00376400
01478002	_derivationally_related_form	02796412
10066732	_derivationally_related_form	00593944
02154508	_derivationally_related_form	09279458
01130169	_derivationally_related_form	02851099
00895304	_derivationally_related_form	10407954
00770437	_derivationally_related_form	00156390
00571609	_hypernym	00565302
08164585	_derivationally_related_form	00404642
00095971	_derivationally_related_form	00384620
04485226	_hypernym	02982790
10383816	_derivationally_related_form	01628449
01448100	_verb_group	02103162
01511706	_derivationally_related_form	00045250
00968211	_derivationally_related_form	06254007
01072949	_derivationally_related_form	10439851
01638368	_hypernym	01631534
00742320	_derivationally_related_form	09610660
05563266	_has_part	05274808
00672433	_derivationally_related_form	06783598
01621555	_verb_group	01640207
02713852	_hypernym	02713372
00806502	_derivationally_related_form	01215392
00938247	_derivationally_related_form	07170753
00306426	_hypernym	00295701
04105893	_hypernym	02735688
04473432	_has_part	04564698
02742638	_derivationally_related_form	07181043
00893741	_derivationally_related_form	06741305
01448100	_verb_group	01609287
01557614	_also_see	01180695
01061320	_hypernym	00742320
01375637	_derivationally_related_form	07436100
00126264	_derivationally_related_form	09609871
00851239	_derivationally_related_form	00156625
05311054	_has_part	05314639
00397760	_derivationally_related_form	01548718
10335801	_derivationally_related_form	00941990
01460421	_derivationally_related_form	04781755
05504107	_hypernym	05397468
00237078	_derivationally_related_form	02434238
13810323	_derivationally_related_form	00368109
04524313	_hypernym	03100490
01420765	_derivationally_related_form	09870208
00836236	_derivationally_related_form	05926676
09279458	_hypernym	00002684
13854649	_hypernym	00031921
00654625	_derivationally_related_form	01012712
00956687	_derivationally_related_form	06694796
00981083	_derivationally_related_form	06732013
00763399	_derivationally_related_form	05838176
10510339	_derivationally_related_form	00632627
00896141	_derivationally_related_form	06740183
00002573	_derivationally_related_form	03110322
07246036	_derivationally_related_form	00858781
14419510	_hypernym	14419164
10150794	_hypernym	00007846
10349243	_derivationally_related_form	02558172
00838856	_derivationally_related_form	05199869
15274074	_derivationally_related_form	00779360
14548343	_derivationally_related_form	00091968
10162991	_derivationally_related_form	02729023
00156812	_hypernym	00042311
01791535	_derivationally_related_form	14406573
02660819	_hypernym	02716165
03384535	_derivationally_related_form	00142191
00971650	_derivationally_related_form	00874067
05704096	_derivationally_related_form	02170427
01734300	_derivationally_related_form	05301072
05816790	_derivationally_related_form	00772640
07234230	_derivationally_related_form	00843468
05790242	_derivationally_related_form	00676450
05143690	_derivationally_related_form	00205046
04852750	_derivationally_related_form	02513740
00002573	_verb_group	00001740
00001740	_verb_group	00002325
00003553	_derivationally_related_form	00367685
05538625	_has_part	05540121
01211019	_derivationally_related_form	02554922
05426243	_hypernym	05267548
10484526	_derivationally_related_form	00879356
02626604	_verb_group	00146138
05549830	_has_part	05558717
01323449	_derivationally_related_form	00829107
01659248	_derivationally_related_form	10284064
00248977	_hypernym	00199130
00872886	_derivationally_related_form	09775663
00952963	_synset_domain_topic_of	08199025
01635176	_hypernym	01629276
13534274	_hypernym	13480667
08663354	_hypernym	08510666
01653013	_hypernym	01617192
04281375	_hypernym	04014297
04164989	_hypernym	03892891
14050143	_derivationally_related_form	00022686
02684924	_derivationally_related_form	05051896
00185857	_derivationally_related_form	02840619
09615465	_derivationally_related_form	00775156
02147109	_derivationally_related_form	00828082
00334935	_derivationally_related_form	01230241
00511817	_derivationally_related_form	01883716
01632411	_derivationally_related_form	05792842
02796412	_derivationally_related_form	01127215
00815801	_derivationally_related_form	01941093
02304982	_derivationally_related_form	07951464
00035189	_hypernym	00037396
05789432	_hypernym	05788149
01336635	_derivationally_related_form	04453910
01628302	_derivationally_related_form	01789270
15282696	_derivationally_related_form	00439343
01241073	_derivationally_related_form	07252378
01147451	_hypernym	01145359
01125429	_also_see	01613463
05380697	_hypernym	05418717
00795720	_derivationally_related_form	02419773
02566528	_derivationally_related_form	02510446
05148699	_derivationally_related_form	01158872
09755241	_hypernym	10114897
02163746	_hypernym	02106506
01439190	_verb_group	01082454
05509889	_hypernym	05237227
00657260	_derivationally_related_form	01012712
00787218	_derivationally_related_form	02530167
02513740	_also_see	01782519
00205885	_verb_group	00205046
01643657	_derivationally_related_form	13773539
00159177	_hypernym	00042311
01313923	_derivationally_related_form	08550076
00003553	_similar_to	00003356
00043195	_derivationally_related_form	02248465
01449974	_derivationally_related_form	03100897
01022008	_hypernym	01017987
05195362	_derivationally_related_form	00765649
10722575	_derivationally_related_form	00603298
01634424	_derivationally_related_form	06757891
02237338	_derivationally_related_form	06634095
10387712	_derivationally_related_form	02339413
02339413	_derivationally_related_form	10387712
00602805	_derivationally_related_form	10722385
00796976	_verb_group	02237338
00403609	_hypernym	00126264
00141806	_derivationally_related_form	02658283
01989873	_derivationally_related_form	07363883
02877704	_derivationally_related_form	05479314
07546465	_hypernym	07480068
00126264	_derivationally_related_form	07296428
01230283	_derivationally_related_form	00270215
10003283	_derivationally_related_form	02212825
01260867	_derivationally_related_form	01762528
13907272	_hypernym	13896369
00166146	_derivationally_related_form	01807882
00996969	_hypernym	00407535
06740402	_derivationally_related_form	00770437
00952963	_hypernym	01080366
01787955	_derivationally_related_form	05831784
02151625	_derivationally_related_form	01940403
00684480	_derivationally_related_form	04754440
01062817	_derivationally_related_form	00779061
04552348	_synset_domain_topic_of	08199025
05462315	_has_part	05296775
05793000	_hypernym	05770926
00922867	_derivationally_related_form	01004582
01925372	_derivationally_related_form	14379829
02747709	_hypernym	02367363
10578762	_derivationally_related_form	01031256
01120069	_derivationally_related_form	00767826
00874067	_derivationally_related_form	00648977
10677713	_derivationally_related_form	02554922
00817680	_hypernym	00407535
01632897	_derivationally_related_form	00105479
05559727	_hypernym	05220461
01400044	_hypernym	01206218
02376429	_derivationally_related_form	01022008
06757891	_hypernym	06756407
01753788	_derivationally_related_form	00908492
01309701	_derivationally_related_form	03996416
04910377	_derivationally_related_form	02518161
01236164	_hypernym	01206218
00383606	_derivationally_related_form	01556921
01041762	_derivationally_related_form	05978623
02354287	_hypernym	02327200
02434238	_derivationally_related_form	08233056
01239494	_derivationally_related_form	05579944
07324380	_hypernym	07290905
00813790	_derivationally_related_form	01256743
02616713	_verb_group	02618149
01077887	_derivationally_related_form	00239230
01850315	_verb_group	01835496
13855627	_hypernym	13854649
05329735	_hypernym	05327767
00932324	_derivationally_related_form	06601327
00156390	_hypernym	00042311
01872645	_derivationally_related_form	00112312
05051896	_derivationally_related_form	02747709
00797878	_hypernym	00795720
00672433	_derivationally_related_form	06782680
10724699	_derivationally_related_form	02232190
05651680	_derivationally_related_form	00632627
02392600	_hypernym	02391803
00575720	_hypernym	00109660
00023773	_hypernym	00023100
13583724	_derivationally_related_form	00368109
02690941	_has_part	04526241
01642924	_derivationally_related_form	11410625
01346804	_hypernym	00146138
04576211	_hypernym	03094503
00698855	_derivationally_related_form	06511874
05329215	_has_part	05532225
00142191	_derivationally_related_form	03385117
00643250	_also_see	01865197
02689299	_derivationally_related_form	00367976
13924659	_derivationally_related_form	02450256
01092366	_derivationally_related_form	00953559
05596004	_has_part	05275466
01002956	_derivationally_related_form	00732552
07242104	_derivationally_related_form	00775156
01806505	_derivationally_related_form	10615179
01653442	_derivationally_related_form	08060446
10782940	_hypernym	09613191
00929718	_derivationally_related_form	10794014
01649999	_derivationally_related_form	07252764
01392080	_derivationally_related_form	01896031
00684480	_derivationally_related_form	00701877
00311809	_derivationally_related_form	01843055
13773539	_hypernym	13773361
03398467	_derivationally_related_form	00131018
10634316	_hypernym	10708454
06732013	_hypernym	06722453
00033020	_derivationally_related_form	00742320
05387395	_hypernym	05250659
00654625	_hypernym	00657260
00528990	_derivationally_related_form	00050693
09773245	_derivationally_related_form	01091427
10660333	_hypernym	10256537
05538625	_hypernym	05225090
04661151	_hypernym	04660536
09968845	_derivationally_related_form	00591236
02259547	_derivationally_related_form	07150138
10665698	_derivationally_related_form	02387486
06037298	_derivationally_related_form	09855630
07423365	_derivationally_related_form	00146138
07445896	_derivationally_related_form	02082690
03315023	_hypernym	00021939
06045562	_hypernym	06037298
09184975	_derivationally_related_form	00851239
01127795	_hypernym	02450505
01210737	_derivationally_related_form	05565696
01127215	_derivationally_related_form	02796412
02354287	_derivationally_related_form	13911151
02087745	_hypernym	01850315
01627965	_derivationally_related_form	01810447
04187233	_derivationally_related_form	01336635
00766418	_hypernym	00770437
07213395	_hypernym	07160883
02170427	_derivationally_related_form	01194483
01624633	_also_see	01460421
09821253	_hypernym	09633969
00100543	_derivationally_related_form	01732172
05830059	_derivationally_related_form	01787955
01439190	_hypernym	01212572
01629958	_derivationally_related_form	07160296
02735688	_hypernym	04341686
02991302	_hypernym	04105893
00681429	_derivationally_related_form	05138488
02448185	_derivationally_related_form	08008335
00205885	_hypernym	00126264
01322675	_derivationally_related_form	10609092
10399299	_derivationally_related_form	00903385
02625016	_derivationally_related_form	00003553
09833997	_hypernym	00007846
04677514	_derivationally_related_form	00142191
01259458	_hypernym	01552519
06367373	_derivationally_related_form	01635176
02367363	_derivationally_related_form	00165942
00883297	_has_part	00728849
01641914	_derivationally_related_form	10209082
00949134	_derivationally_related_form	01158872
01753788	_derivationally_related_form	00240184
01229938	_hypernym	01080366
00261405	_derivationally_related_form	00167934
01194331	_derivationally_related_form	01468058
01009240	_derivationally_related_form	10345804
01432353	_derivationally_related_form	05301072
01843055	_derivationally_related_form	00308370
02427103	_derivationally_related_form	00240184
01076615	_derivationally_related_form	15292069
06208751	_derivationally_related_form	02130300
01629958	_derivationally_related_form	10280674
05296253	_hypernym	05286536
00969873	_derivationally_related_form	07445896
01636397	_derivationally_related_form	05833840
06428646	_derivationally_related_form	01548718
05808218	_derivationally_related_form	00721437
00968211	_verb_group	00969873
05827253	_hypernym	05827684
01641914	_derivationally_related_form	00240184
02073714	_derivationally_related_form	00204943
01380122	_derivationally_related_form	07445896
04689660	_derivationally_related_form	00782527
01613463	_derivationally_related_form	02543181
09802050	_derivationally_related_form	00681429
05839024	_hypernym	05838765
09773245	_derivationally_related_form	13860548
01236164	_derivationally_related_form	07339329
00941990	_derivationally_related_form	07129867
00344040	_derivationally_related_form	01346978
10046527	_derivationally_related_form	01642924
02505141	_hypernym	02504562
02860389	_derivationally_related_form	05551711
01180695	_also_see	02577061
00895304	_derivationally_related_form	09614684
05200169	_hypernym	04723816
07252378	_derivationally_related_form	02554647
00628491	_derivationally_related_form	05786372
02154508	_derivationally_related_form	00151087
05891783	_hypernym	05888929
01896478	_derivationally_related_form	00794079
02260362	_derivationally_related_form	03748886
13920835	_derivationally_related_form	00207418
05692419	_derivationally_related_form	00947077
05268965	_derivationally_related_form	01194938
09855630	_synset_domain_topic_of	06037666
05511618	_has_part	05385534
00779061	_hypernym	00778275
02581073	_hypernym	02536557
02889425	_hypernym	04081844
15257829	_hypernym	05867413
05275651	_hypernym	05269901
04836683	_derivationally_related_form	00022686
14287113	_derivationally_related_form	01322675
05845140	_derivationally_related_form	01654628
10032676	_hypernym	09616922
02577061	_also_see	02270342
05941037	_hypernym	05926676
02387486	_derivationally_related_form	00883297
00367685	_hypernym	00467451
05929008	_hypernym	00548802
02082690	_derivationally_related_form	05088324
09614315	_hypernym	00007846
02285629	_derivationally_related_form	10090498
00368592	_derivationally_related_form	02030424
00776523	_derivationally_related_form	04687333
00920336	_derivationally_related_form	00141806
00908492	_derivationally_related_form	01753788
03464467	_hypernym	03183080
05549830	_has_part	05559727
05600637	_has_part	05311054
01077350	_hypernym	01073995
00013160	_also_see	01932973
00980779	_derivationally_related_form	01506157
02583545	_derivationally_related_form	09773245
02072849	_derivationally_related_form	15271417
05735478	_derivationally_related_form	00726300
02163746	_derivationally_related_form	00880269
00869126	_derivationally_related_form	07183151
00836788	_derivationally_related_form	01198779
07467846	_derivationally_related_form	01079480
06643408	_derivationally_related_form	01015244
10160012	_derivationally_related_form	01789514
00781000	_hypernym	00962447
01769902	_derivationally_related_form	01282014
02427103	_derivationally_related_form	00237078
00872886	_hypernym	00813978
04152387	_derivationally_related_form	01130169
02002720	_verb_group	02056466
03154073	_hypernym	03154446
07205573	_hypernym	07204401
05788149	_derivationally_related_form	00697589
01012712	_hypernym	01012360
01175316	_derivationally_related_form	01575146
05919866	_derivationally_related_form	00955148
07184149	_hypernym	07181935
00746718	_derivationally_related_form	07168623
03429288	_derivationally_related_form	00919424
09623038	_derivationally_related_form	02440244
05549830	_has_part	05597594
02614181	_derivationally_related_form	00004475
01217043	_derivationally_related_form	04360501
00869596	_derivationally_related_form	07183151
05473104	_hypernym	05470189
01989873	_also_see	01457954
02686568	_has_part	02932019
05838176	_derivationally_related_form	00699815
02603540	_derivationally_related_form	05529286
00831651	_derivationally_related_form	06634376
01198779	_derivationally_related_form	00836788
01023820	_hypernym	00407535
00796976	_derivationally_related_form	05790572
02480923	_hypernym	00795863
01091427	_derivationally_related_form	07184391
05823054	_hypernym	05822746
00933821	_derivationally_related_form	07214432
09279458	_derivationally_related_form	01637982
00167934	_hypernym	00205046
05837957	_derivationally_related_form	00648977
00713167	_derivationally_related_form	14419164
01070102	_derivationally_related_form	00033020
01653442	_hypernym	01653873
10510339	_derivationally_related_form	00633265
01448100	_also_see	01449053
05563266	_has_part	05576950
05546040	_has_part	05310351
03005920	_derivationally_related_form	00109660
00298497	_derivationally_related_form	01930874
01769843	_derivationally_related_form	00766418
00463246	_hypernym	00455599
01170175	_derivationally_related_form	02718543
02468864	_hypernym	01896031
00908492	_derivationally_related_form	01621555
10045713	_hypernym	10480253
01381549	_hypernym	01380638
05504532	_has_part	05505679
00634472	_derivationally_related_form	00550282
00622068	_hypernym	00621627
05845140	_derivationally_related_form	01621555
01198779	_derivationally_related_form	03571155
00704690	_derivationally_related_form	05898568
01079480	_verb_group	01079873
00971650	_hypernym	00822367
01835496	_also_see	01970646
02163746	_derivationally_related_form	05654362
01992503	_derivationally_related_form	09773076
01256743	_hypernym	01256417
00004605	_derivationally_related_form	14842091
00338641	_hypernym	00331950
00239230	_hypernym	00235435
00908672	_derivationally_related_form	01789270
01284908	_derivationally_related_form	10737431
04574999	_hypernym	03700963
06671637	_derivationally_related_form	00882948
00690614	_derivationally_related_form	06782019
01592456	_derivationally_related_form	00357275
04021798	_has_part	03156405
02331262	_also_see	01865197
10794014	_derivationally_related_form	00929718
01046984	_derivationally_related_form	00022686
05539138	_hypernym	05538625
02554922	_derivationally_related_form	07357388
01941093	_derivationally_related_form	00815801
00670261	_derivationally_related_form	05789432
13904843	_derivationally_related_form	01440801
01221790	_derivationally_related_form	01820901
10002760	_hypernym	10515194
05319936	_hypernym	05426243
06797169	_hypernym	00033020
04530283	_hypernym	02688443
00770437	_derivationally_related_form	00007347
01759326	_derivationally_related_form	01896478
00964343	_synset_domain_topic_of	08199025
04836683	_hypernym	04835724
00813978	_derivationally_related_form	07140659
02156063	_hypernym	02154508
00599992	_derivationally_related_form	06598445
00643250	_derivationally_related_form	01640207
02019716	_derivationally_related_form	07429976
00571609	_derivationally_related_form	02087745
01313923	_derivationally_related_form	00941974
03335030	_synset_domain_topic_of	08199025
00953559	_hypernym	00952963
00142191	_derivationally_related_form	05064037
03269401	_hypernym	03183080
13413493	_hypernym	00033615
00567044	_hypernym	00566298
01871979	_derivationally_related_form	02766534
00805034	_derivationally_related_form	00701040
00818466	_derivationally_related_form	02202928
00037457	_derivationally_related_form	14006945
05577190	_hypernym	05221895
01634142	_derivationally_related_form	05634219
01079172	_derivationally_related_form	03398467
01993352	_hypernym	01992503
02472293	_has_part	05256085
01261974	_derivationally_related_form	00770437
05552607	_has_part	05281189
02190166	_derivationally_related_form	01940403
02678384	_hypernym	03738472
00829107	_derivationally_related_form	00883297
01921964	_derivationally_related_form	09206985
05462674	_hypernym	05225602
09968845	_hypernym	09774266
00126264	_derivationally_related_form	00191142
00156390	_derivationally_related_form	00539546
00770437	_derivationally_related_form	00322457
00261029	_derivationally_related_form	00205046
07149836	_derivationally_related_form	02259829
01120069	_derivationally_related_form	09821253
10401829	_derivationally_related_form	01082606
00173338	_derivationally_related_form	15003969
00727573	_derivationally_related_form	05217688
10786033	_derivationally_related_form	00831651
02432530	_derivationally_related_form	00237078
06687178	_derivationally_related_form	00806502
05566504	_derivationally_related_form	01209678
04728786	_derivationally_related_form	02673965
01008378	_hypernym	00407535
00699815	_derivationally_related_form	05838176
00673983	_derivationally_related_form	06687178
00156625	_derivationally_related_form	00771961
07445480	_derivationally_related_form	02644050
01552519	_also_see	01549719
01353169	_derivationally_related_form	04153751
05216365	_has_part	05546540
04861486	_hypernym	04616059
00002137	_derivationally_related_form	00692329
00829761	_hypernym	00829107
00103834	_derivationally_related_form	01506157
05383467	_hypernym	05418717
02517202	_derivationally_related_form	00732746
06619428	_derivationally_related_form	00968211
05398609	_hypernym	05397468
02729023	_verb_group	01999423
05511618	_has_part	05421414
05703429	_derivationally_related_form	02154508
01789514	_derivationally_related_form	10209246
01439745	_hypernym	01212572
08310389	_derivationally_related_form	02428924
02045043	_also_see	02676496
00701040	_derivationally_related_form	13555446
00388065	_derivationally_related_form	01322509
00770543	_hypernym	00732746
01782519	_also_see	02513740
01970826	_derivationally_related_form	07363346
14406573	_derivationally_related_form	01791535
05337055	_hypernym	05333777
04620216	_has_part	04669247
01209953	_hypernym	01206218
14006945	_derivationally_related_form	00042457
05703429	_derivationally_related_form	02455407
01130169	_derivationally_related_form	09614684
05986948	_derivationally_related_form	01131473
02418686	_derivationally_related_form	00041188
09626589	_derivationally_related_form	02455407
02702120	_derivationally_related_form	06210363
[truncated: 3,410 more rows]
