# Supplementary material for: Relation semantic fusion in subgraph for inductive link prediction in knowledge graphs
Source: PeerJ Comput Sci. 2024 Oct 1;10:e2324. doi: 10.7717/peerj-cs.2324 (PMC11639272; doi:10.7717/peerj-cs.2324)
Supplement: Supplemental Information 1 [file peerj-cs-10-2324-s001.zip › Data/WN18RR_v1/valid.txt]

00026192	_derivationally_related_form	01771535
01157138	_derivationally_related_form	02339413
05563266	_has_part	05337055
02248465	_derivationally_related_form	00043195
00005041	_derivationally_related_form	00836788
02495922	_also_see	00834198
00772189	_derivationally_related_form	05651680
09963914	_hypernym	10383237
01035530	_verb_group	00805376
04773596	_derivationally_related_form	01835496
01136519	_derivationally_related_form	00710005
00976653	_derivationally_related_form	07248801
00976487	_hypernym	00976653
07993109	_member_meronym	07993279
00004227	_derivationally_related_form	14842091
10053808	_hypernym	09632518
00403401	_hypernym	02681795
10212780	_derivationally_related_form	01686132
01787955	_derivationally_related_form	14406573
03575240	_derivationally_related_form	02340543
04184435	_derivationally_related_form	00142191
07214432	_derivationally_related_form	01637982
05691376	_derivationally_related_form	02557199
00779601	_derivationally_related_form	10524973
01668603	_verb_group	01659248
01282014	_derivationally_related_form	01769902
00426581	_derivationally_related_form	00050693
00684480	_also_see	00655779
10284064	_hypernym	09614315
01375637	_derivationally_related_form	04561548
05551318	_synset_domain_topic_of	02472293
00732746	_derivationally_related_form	02517202
06060845	_hypernym	06045562
01378556	_derivationally_related_form	07445896
10191613	_derivationally_related_form	00205885
05480794	_has_part	05491612
05352291	_hypernym	05333777
01437254	_derivationally_related_form	10578762
01835496	_also_see	02073714
00634472	_derivationally_related_form	00162632
01897667	_hypernym	01896031
01835496	_also_see	00781000
00318735	_hypernym	00315986
01788733	_verb_group	01787955
02002720	_hypernym	01850315
02154312	_derivationally_related_form	00151087
05395286	_derivationally_related_form	05395548
02736778	_derivationally_related_form	13555446
00822367	_hypernym	00670261
02406916	_also_see	01993549
00710005	_derivationally_related_form	01008801
02112891	_derivationally_related_form	14841267
01105259	_derivationally_related_form	01950798
02387486	_derivationally_related_form	10665698
02154508	_derivationally_related_form	01002956
06259898	_hypernym	06251781
05532225	_has_part	05547508
01439190	_derivationally_related_form	00138956
02232190	_hypernym	01850315
00270826	_hypernym	00126264
05634219	_hypernym	05633385
00131426	_derivationally_related_form	05559256
00883297	_derivationally_related_form	10045454
00205349	_derivationally_related_form	02237338
04892084	_derivationally_related_form	00648977
07291312	_hypernym	07283608
01552519	_derivationally_related_form	09985279
01118449	_verb_group	01119169
03530910	_derivationally_related_form	01337224
00468480	_has_part	15257829
09901143	_synset_domain_topic_of	00471613
01079480	_derivationally_related_form	00959376
14842091	_derivationally_related_form	00004227
01628449	_derivationally_related_form	10383816
00607405	_derivationally_related_form	10665698
06693198	_derivationally_related_form	00856824
00767826	_derivationally_related_form	01120069
02556126	_derivationally_related_form	02354537
01350449	_derivationally_related_form	11458624
05596004	_hypernym	05595531
02432530	_derivationally_related_form	08164585
02589576	_hypernym	00976653
04618781	_derivationally_related_form	00007846
04007664	_derivationally_related_form	01231252
00788097	_hypernym	00786195
01654628	_derivationally_related_form	10284064
14841267	_derivationally_related_form	02112891
03335030	_hypernym	02691156
01239359	_derivationally_related_form	05549061
10694258	_derivationally_related_form	00829107
01169744	_hypernym	01169317
11414608	_hypernym	11410625
06601327	_derivationally_related_form	00955148
01640207	_derivationally_related_form	07328942
01351170	_derivationally_related_form	03308152
10150794	_derivationally_related_form	00672433
10160012	_hypernym	09821253
01989669	_also_see	00684480
00922867	_derivationally_related_form	00999787
00776523	_derivationally_related_form	05194151
01405044	_hypernym	01511706
01559055	_hypernym	01552519
02106506	_derivationally_related_form	09626589
01149470	_verb_group	01079873
00834198	_also_see	01824244
01239064	_derivationally_related_form	02375131
03126385	_derivationally_related_form	01921964
00892467	_derivationally_related_form	06628861
00053913	_derivationally_related_form	00173338
02286687	_derivationally_related_form	00043195
05564590	_has_part	05576194
02154508	_derivationally_related_form	05703429
01548718	_derivationally_related_form	03294833
05250659	_derivationally_related_form	01933900
03180969	_hypernym	03183080
05462315	_has_part	05501711
10728998	_derivationally_related_form	02531625
01239064	_hypernym	01080366
01835496	_derivationally_related_form	00279835
02713097	_derivationally_related_form	05578442
00146138	_hypernym	00109660
06687178	_derivationally_related_form	00673983
04080833	_derivationally_related_form	00005041
00325110	_hypernym	00324384
06691083	_derivationally_related_form	00803325
00105479	_derivationally_related_form	02062212
02367363	_derivationally_related_form	00030358
02450505	_derivationally_related_form	01077350
06210363	_derivationally_related_form	02702120
04151940	_hypernym	03122748
00159177	_derivationally_related_form	01644522
05635188	_derivationally_related_form	01941093
05289057	_hypernym	05267548
00404222	_derivationally_related_form	05726345
13426376	_derivationally_related_form	01643657
01970646	_synset_domain_topic_of	06095022
10284064	_derivationally_related_form	00142191
00146138	_verb_group	00125841
00963570	_derivationally_related_form	07129867
00429048	_derivationally_related_form	02492198
03658858	_derivationally_related_form	01661804
01923414	_derivationally_related_form	02377703
01887076	_also_see	01763813
01629958	_hypernym	01617192
09615807	_derivationally_related_form	00711550
00138956	_hypernym	00046522
01092366	_derivationally_related_form	00964343
10383816	_derivationally_related_form	00710005
00156812	_derivationally_related_form	02504562
00862683	_derivationally_related_form	09821253
10741821	_derivationally_related_form	01999798
00634472	_hypernym	00628491
01079480	_derivationally_related_form	15256915
00342980	_verb_group	00339464
01793177	_hypernym	01759326
00004227	_derivationally_related_form	00835267
00041188	_derivationally_related_form	00013328
10292316	_hypernym	10284064
01079480	_derivationally_related_form	00041188
10578762	_hypernym	09610660
05831784	_hypernym	05830059
10630188	_derivationally_related_form	00941990
00161243	_derivationally_related_form	00679389
15003969	_derivationally_related_form	00173338
00829378	_derivationally_related_form	09614684
15140892	_hypernym	15113229
05404074	_hypernym	05397468
06694540	_hypernym	06693198
00001740	_derivationally_related_form	00831191
13780719	_hypernym	00031921
05546540	_has_part	05547396
00367685	_derivationally_related_form	00003553
10631941	_hypernym	09617867
00603298	_hypernym	00829107
11498040	_derivationally_related_form	01505254
00772189	_derivationally_related_form	07140978
01022008	_derivationally_related_form	02376429
05552607	_hypernym	05220461
00131018	_derivationally_related_form	08626080
05833840	_derivationally_related_form	01637166
00734054	_hypernym	00734348
02504562	_derivationally_related_form	10461424
01432474	_hypernym	01206218
00191142	_derivationally_related_form	00126264
01194483	_derivationally_related_form	04662951
06740183	_derivationally_related_form	00902424
01156438	_derivationally_related_form	01088381
01763813	_derivationally_related_form	02450505
01074498	_derivationally_related_form	02557199
01825671	_also_see	00834198
13924659	_hypernym	13920835
10517826	_derivationally_related_form	02511551
05194578	_derivationally_related_form	01350449
00941990	_derivationally_related_form	10335801
00829378	_derivationally_related_form	02436349
05827253	_derivationally_related_form	01759326
05786372	_derivationally_related_form	00739340
06797169	_derivationally_related_form	00921300
00812580	_derivationally_related_form	07242104
04011827	_hypernym	03736970
00368109	_derivationally_related_form	08189659
09632274	_hypernym	00007846
02585050	_derivationally_related_form	00156625
06634095	_hypernym	06598915
00019613	_derivationally_related_form	00625393
02736778	_hypernym	02137132
01646866	_derivationally_related_form	09184975
05563770	_has_part	05593017
05485314	_hypernym	05329735
01940403	_derivationally_related_form	04592741
01230350	_hypernym	01899262
02658283	_derivationally_related_form	00141806
00007846	_has_part	05217168
02502916	_derivationally_related_form	05790572
03450018	_derivationally_related_form	02511551
05703429	_derivationally_related_form	02118933
00137313	_derivationally_related_form	00157957
05817396	_hypernym	05816287
10510546	_hypernym	09997404
00037457	_derivationally_related_form	13440063
00135311	_derivationally_related_form	01229976
00403609	_derivationally_related_form	11495041
01846916	_derivationally_related_form	09629752
01098869	_derivationally_related_form	01156438
00311809	_hypernym	00306426
00237078	_derivationally_related_form	02432530
13920835	_hypernym	00024720
01080064	_derivationally_related_form	00557588
02159955	_has_part	02151625
00739082	_hypernym	00628491
07181043	_derivationally_related_form	02742638
01131197	_derivationally_related_form	07208000
07452699	_derivationally_related_form	02425462
00773402	_derivationally_related_form	01120069
10737431	_derivationally_related_form	01284461
01309143	_derivationally_related_form	13904843
03129123	_hypernym	00021939
00931852	_verb_group	00932324
14006945	_derivationally_related_form	00040325
01230555	_hypernym	01410223
01345109	_verb_group	01346978
00954311	_hypernym	00952963
02367363	_derivationally_related_form	00037396
01643657	_derivationally_related_form	02678384
01921964	_derivationally_related_form	09929298
00446493	_hypernym	00445802
05216365	_has_part	05296639
00958880	_also_see	02464693
07246742	_hypernym	06252138
01659248	_hypernym	01653013
00834198	_derivationally_related_form	05199869
00732746	_hypernym	00407535
05549830	_has_part	05559256
01642924	_derivationally_related_form	05917477
00941990	_hypernym	00740577
01621555	_derivationally_related_form	03129123
00681429	_derivationally_related_form	10066732
01941093	_derivationally_related_form	00609506
03335030	_hypernym	04552348
00746718	_hypernym	00753428
06741305	_derivationally_related_form	00893167
01953810	_hypernym	01850315
01507143	_hypernym	01508368
10731244	_hypernym	09631129
10150794	_derivationally_related_form	00631737
15292069	_derivationally_related_form	01076615
00162632	_derivationally_related_form	00697589
05311054	_has_part	05342214
01080366	_hypernym	00029378
00925873	_derivationally_related_form	00940842
00964343	_derivationally_related_form	01092366
03079741	_derivationally_related_form	00483801
00191980	_hypernym	00191142
02373336	_hypernym	02370806
01156438	_hypernym	01123598
00631737	_derivationally_related_form	05779712
05329215	_hypernym	05237227
00760402	_derivationally_related_form	00033020
02707429	_derivationally_related_form	05579944
13980288	_hypernym	00024720
15271417	_derivationally_related_form	02072849
01211339	_hypernym	00112312
06078327	_hypernym	06037666
05434927	_has_part	05436080
00258854	_derivationally_related_form	00384620
00647094	_derivationally_related_form	00996969
05908520	_derivationally_related_form	01651444
01128193	_derivationally_related_form	09614684
01210737	_hypernym	01206218
00151497	_derivationally_related_form	00700708
05577410	_hypernym	05566097
01016316	_derivationally_related_form	09775663
01448100	_also_see	01592456
07370410	_derivationally_related_form	01921964
07528470	_hypernym	07528212
02118933	_derivationally_related_form	05818741
06634095	_derivationally_related_form	02237338
13518963	_derivationally_related_form	00043411
01231652	_derivationally_related_form	10644179
07357388	_derivationally_related_form	00248659
00918872	_derivationally_related_form	05808218
01021420	_derivationally_related_form	06511874
00265386	_hypernym	00205885
01791535	_derivationally_related_form	05830059
00151497	_derivationally_related_form	00918872
06252138	_derivationally_related_form	00742320
02667228	_hypernym	02666882
01824244	_also_see	01825671
05563266	_has_part	05344514
00989602	_hypernym	00941990
04424418	_hypernym	00001740
00763399	_derivationally_related_form	00162632
13968547	_hypernym	00024720
09764900	_derivationally_related_form	00038750
05338410	_hypernym	05333777
05470189	_hypernym	05220461
02304648	_derivationally_related_form	00138956
01887076	_derivationally_related_form	01128193
01667132	_derivationally_related_form	00199707
09976429	_derivationally_related_form	01617192
02730135	_verb_group	02635659
05732756	_derivationally_related_form	00739662
02410855	_verb_group	02413480
00483801	_derivationally_related_form	03079741
02698944	_derivationally_related_form	05217859
10724699	_derivationally_related_form	01435380
15140892	_derivationally_related_form	10261041
03547658	_hypernym	03892891
10625860	_derivationally_related_form	05967977
00779360	_derivationally_related_form	15274074
02154312	_derivationally_related_form	10090498
01613463	_also_see	00695523
05734559	_derivationally_related_form	00740053
06539770	_derivationally_related_form	00746718
10045454	_derivationally_related_form	05753564
00933420	_hypernym	00908492
05217688	_derivationally_related_form	00727573
01072262	_derivationally_related_form	10533013
10677713	_derivationally_related_form	00895304
05216365	_has_part	05511286
00972621	_derivationally_related_form	01119169
01435380	_derivationally_related_form	00121366
00322457	_derivationally_related_form	00770437
00834198	_also_see	01825671
10261041	_derivationally_related_form	13961642
00920336	_verb_group	00918872
15255641	_hypernym	05867413
02480923	_derivationally_related_form	09977660
01787955	_verb_group	01788733
10681194	_derivationally_related_form	02616713
00609506	_derivationally_related_form	05611302
01001689	_also_see	01865197
02056880	_also_see	02577061
02932019	_hypernym	03079741
05474346	_hypernym	05475681
10203949	_derivationally_related_form	02390470
09775663	_derivationally_related_form	00591236
07180787	_hypernym	07160883
01011725	_derivationally_related_form	07203126
00775156	_derivationally_related_form	09939313
00896497	_hypernym	01012073
01156438	_derivationally_related_form	00578116
07540866	_derivationally_related_form	02558172
00593732	_hypernym	00586262
07445896	_derivationally_related_form	01380122
09626589	_derivationally_related_form	02130160
03328201	_hypernym	03391770
02684924	_verb_group	02679899
05808218	_derivationally_related_form	02154508
01968569	_derivationally_related_form	00324384
00591236	_derivationally_related_form	09775663
08239808	_derivationally_related_form	00654625
05827684	_hypernym	05816287
01222360	_also_see	02464693
05547508	_has_part	05609884
01014066	_derivationally_related_form	01384439
00739082	_verb_group	00739340
05701944	_hypernym	05701363
00765977	_hypernym	00765649
05442131	_has_part	05436752
05274808	_hypernym	05269901
01410223	_derivationally_related_form	04337740
10484526	_synset_domain_topic_of	06652878
02471762	_hypernym	02469914
00503164	_hypernym	00137313
00265386	_derivationally_related_form	10515194
02518161	_derivationally_related_form	04910377
01156438	_derivationally_related_form	01098869
05434927	_has_part	05442131
09762385	_derivationally_related_form	00842989
04617562	_has_part	04620216
01575146	_hypernym	01899262
10699752	_hypernym	00007846
00689344	_derivationally_related_form	05833840
01635056	_derivationally_related_form	05634219
00550282	_derivationally_related_form	01021420
02373015	_derivationally_related_form	00575741
10068804	_derivationally_related_form	01632411
07214432	_derivationally_related_form	00933821
01792567	_derivationally_related_form	05830059
01439745	_derivationally_related_form	00138956
00941990	_derivationally_related_form	06721949
07162545	_derivationally_related_form	00633443
00963570	_derivationally_related_form	10630188
06078088	_hypernym	06037666
15256915	_synset_domain_topic_of	00455599
00038750	_derivationally_related_form	09764900
05770926	_derivationally_related_form	00739082
05833840	_derivationally_related_form	01636397
13426376	_derivationally_related_form	00190999
01953810	_derivationally_related_form	04473432
05558717	_has_part	01895219
05560787	_has_part	14559983
02689299	_derivationally_related_form	07445896
04662951	_derivationally_related_form	01194483
02455407	_derivationally_related_form	05818741
13780719	_derivationally_related_form	00031921
00958896	_hypernym	01080366
01806505	_derivationally_related_form	04687333
02467662	_derivationally_related_form	10019888
07250339	_hypernym	07248801
01619354	_hypernym	01617192
01872877	_derivationally_related_form	00112312
05503705	_has_part	05504107
07208000	_hypernym	07207273
13907272	_derivationally_related_form	00336922
00384620	_derivationally_related_form	00261405
00317888	_derivationally_related_form	05051896
04812268	_hypernym	04723816
09773076	_hypernym	10335931
07140978	_derivationally_related_form	00772189
01230350	_derivationally_related_form	10644179
05785067	_derivationally_related_form	00950431
01643657	_derivationally_related_form	13426376
10209246	_derivationally_related_form	01230710
07324673	_derivationally_related_form	02624263
07363883	_hypernym	07363346
01647229	_derivationally_related_form	00237078
05564590	_hypernym	05566919
05301072	_derivationally_related_form	01432353
07372565	_derivationally_related_form	01789514
00634472	_derivationally_related_form	14379829
10241300	_derivationally_related_form	02419773
00717358	_derivationally_related_form	10524413
07436100	_derivationally_related_form	01375637
00765649	_derivationally_related_form	07252378
05967097	_derivationally_related_form	10515194
01974062	_derivationally_related_form	09206985
00831651	_hypernym	00740577
07238102	_hypernym	07234230
00339464	_verb_group	00342980
02373336	_derivationally_related_form	09606009
05816287	_hypernym	00023271
00742320	_derivationally_related_form	00033020
05818741	_derivationally_related_form	02455407
04261116	_hypernym	03699975
07292694	_derivationally_related_form	02635659
00166146	_derivationally_related_form	04686003
05807306	_derivationally_related_form	00630223
00147454	_derivationally_related_form	01205696
00003553	_derivationally_related_form	00050693
01451842	_derivationally_related_form	00302394
00603298	_verb_group	00171852
01447632	_derivationally_related_form	11498203
00771632	_derivationally_related_form	09623038
00875246	_hypernym	00874067
09623038	_derivationally_related_form	01256417
00689344	_derivationally_related_form	07138915
01993352	_derivationally_related_form	00733483
00043195	_derivationally_related_form	02285629
10068804	_hypernym	10708454
01509584	_verb_group	01407904
02608823	_verb_group	02608347
05808218	_derivationally_related_form	02128066
01789270	_derivationally_related_form	00908672
08573472	_derivationally_related_form	02693319
06260121	_hypernym	06252138
02354537	_derivationally_related_form	02556126
08626080	_hypernym	08621598
01131473	_hypernym	01127795
00925207	_derivationally_related_form	01659248
01452255	_hypernym	01449974
00324384	_hypernym	00279835
00896141	_derivationally_related_form	06740644
00043195	_derivationally_related_form	00598954
01476483	_derivationally_related_form	03839993
00773432	_hypernym	00964694
01906322	_derivationally_related_form	10412055
00105479	_hypernym	00104539
00442267	_derivationally_related_form	14960090
05256085	_hypernym	05254795
03328076	_hypernym	03464467
07339329	_derivationally_related_form	01205696
01454810	_hypernym	01448100
01989873	_hypernym	01970826
00282050	_hypernym	00279835
02668523	_derivationally_related_form	00770543
05989479	_hypernym	05793000
00105333	_derivationally_related_form	01253060
15258281	_synset_domain_topic_of	00463543
00602805	_verb_group	02387034
05616246	_derivationally_related_form	00001740
03110322	_derivationally_related_form	00002573
00850501	_derivationally_related_form	10695555
06693198	_hypernym	06686736
00126264	_derivationally_related_form	11412727
02075049	_derivationally_related_form	10115082
02554647	_derivationally_related_form	07252378
01012073	_derivationally_related_form	06650070
00906367	_derivationally_related_form	09962966
02464693	_also_see	01996377
01079480	_verb_group	01080064
01627355	_derivationally_related_form	07324380
04524313	_has_part	04281375
01259458	_also_see	01256600
01476483	_derivationally_related_form	02950154
05320362	_hypernym	05297523
01803936	_hypernym	02376958
02915055	_derivationally_related_form	05329735
05216365	_has_part	05510702
01115349	_also_see	01222360
00798245	_derivationally_related_form	02406916
01970646	_hypernym	01970826
07969695	_hypernym	07950920
13928388	_derivationally_related_form	00031921
00445802	_hypernym	00433458
00965035	_derivationally_related_form	07201365
05585383	_hypernym	05237227
01628449	_derivationally_related_form	07323922
05999797	_hypernym	05996646
07262579	_derivationally_related_form	00921300
02111684	_similar_to	02112891
15257416	_hypernym	05867413
02730568	_derivationally_related_form	02339413
06740919	_derivationally_related_form	00894738
01651444	_derivationally_related_form	10438172
00796315	_derivationally_related_form	02544348
10717589	_derivationally_related_form	01206849
02372605	_derivationally_related_form	01023820
01127075	_derivationally_related_form	04096848
01384439	_hypernym	02304982
01825671	_also_see	02321009
05770926	_hypernym	05770664
07162545	_hypernym	07162194
00657260	_derivationally_related_form	05838765
09773962	_derivationally_related_form	00976653
05573895	_has_part	05574151
02418686	_verb_group	02418421
05405946	_hypernym	05398609
01835496	_also_see	01989873
00136991	_verb_group	02730135
00331655	_hypernym	00279835
01640207	_verb_group	01621555
01552519	_derivationally_related_form	00386915
05930736	_derivationally_related_form	02712243
02348568	_derivationally_related_form	01165692
01643657	_derivationally_related_form	00030358
02413480	_verb_group	02410855
01941093	_verb_group	01451842
01873942	_hypernym	01871680
10609092	_derivationally_related_form	01322675
01345109	_derivationally_related_form	04211356
00872886	_derivationally_related_form	09968845
00927430	_hypernym	00928630
01090335	_also_see	01131197
01337224	_derivationally_related_form	03530910
01430111	_also_see	01925372
10524413	_derivationally_related_form	00815686
05547508	_has_part	05529286
07252764	_derivationally_related_form	01649999
10115082	_derivationally_related_form	02075049
02107248	_hypernym	02106506
01872877	_verb_group	01872645
01241767	_derivationally_related_form	00896803
01126961	_hypernym	01476483
02853449	_derivationally_related_form	01479333
00623151	_derivationally_related_form	05766247
02073714	_derivationally_related_form	09755241
14379501	_hypernym	14379130
05566504	_has_part	02440523
04384016	_has_part	03536568
05689249	_derivationally_related_form	02557199
00633443	_derivationally_related_form	05952979
05549830	_has_part	05551318
10045713	_derivationally_related_form	02387486
05217168	_hypernym	05216365
00813044	_derivationally_related_form	05785067
06671484	_hypernym	07162194
00388065	_hypernym	00126264
00770543	_derivationally_related_form	02668523
05566504	_hypernym	05566919
00045646	_derivationally_related_form	01097960
10345804	_hypernym	10630188
00562398	_derivationally_related_form	01147060
05792842	_hypernym	05770926
01256600	_also_see	01259458
01767949	_derivationally_related_form	01282014
02472293	_has_part	05600637
00368592	_derivationally_related_form	00968211
00238527	_hypernym	00238022
00803325	_derivationally_related_form	01138670
07080868	_hypernym	00407535
07445896	_derivationally_related_form	02689299
01654628	_verb_group	01685601
04474035	_derivationally_related_form	01953810
02611002	_derivationally_related_form	11410625
02303761	_derivationally_related_form	15271417
01375637	_derivationally_related_form	00116687
10336234	_derivationally_related_form	01850315
05588551	_hypernym	05284333
04861486	_derivationally_related_form	01989669
02991048	_hypernym	03269401
01170962	_hypernym	00958896
05827684	_derivationally_related_form	00794079
01680756	_derivationally_related_form	00015388
07139700	_hypernym	06252138
00883297	_hypernym	00407535
00633443	_derivationally_related_form	05888929
01380638	_also_see	01976089
00407535	_hypernym	00030358
05546540	_has_part	05370918
02376277	_derivationally_related_form	04687333
01075164	_synset_domain_topic_of	00523513
00831651	_derivationally_related_form	08462320
09179776	_derivationally_related_form	01649999
05833840	_derivationally_related_form	00739082
01080064	_verb_group	01079480
01457954	_derivationally_related_form	13534274
03624134	_derivationally_related_form	01231652
01230965	_derivationally_related_form	02428924
