# Supplementary material for: Relation semantic fusion in subgraph for inductive link prediction in knowledge graphs
Source: PeerJ Comput Sci. 2024 Oct 1;10:e2324. doi: 10.7717/peerj-cs.2324 (PMC11639272; doi:10.7717/peerj-cs.2324)
Supplement: Supplemental Information 1 [file peerj-cs-10-2324-s001.zip › Data/WN18RR_v1_ind/test.txt]

00445169	_similar_to	00444519
02666239	_derivationally_related_form	01410363
03420559	_derivationally_related_form	01087197
01149494	_also_see	01364008
00233335	_derivationally_related_form	05162455
10341660	_derivationally_related_form	02987454
03354613	_derivationally_related_form	01340439
00088481	_derivationally_related_form	02272549
02979662	_derivationally_related_form	01662771
01021128	_derivationally_related_form	05925366
02512305	_derivationally_related_form	01153548
00456740	_derivationally_related_form	07369604
01292885	_derivationally_related_form	07976936
01410363	_derivationally_related_form	04750164
00082308	_derivationally_related_form	03075768
07520612	_derivationally_related_form	01780941
05849789	_derivationally_related_form	02630189
08612786	_derivationally_related_form	01276361
00847340	_derivationally_related_form	01428853
02509287	_derivationally_related_form	00808182
00527572	_derivationally_related_form	13491060
04750164	_derivationally_related_form	01410363
00267349	_derivationally_related_form	01590171
00915722	_derivationally_related_form	01742726
07423001	_hypernym	07355887
02728440	_derivationally_related_form	00046534
01167146	_derivationally_related_form	01612053
03600977	_hypernym	03605915
03264542	_hypernym	08592656
02443049	_derivationally_related_form	01135529
01779165	_derivationally_related_form	04143712
01779165	_derivationally_related_form	07520612
01753596	_derivationally_related_form	09972157
00922438	_hypernym	00921738
00443384	_derivationally_related_form	14110411
00064095	_derivationally_related_form	03879854
00149084	_derivationally_related_form	01285440
03779621	_derivationally_related_form	01662771
00353782	_derivationally_related_form	00429060
04659287	_derivationally_related_form	01026262
10371741	_derivationally_related_form	00752335
01662771	_derivationally_related_form	13913566
01240432	_hypernym	01240210
05085572	_derivationally_related_form	00444519
09941964	_derivationally_related_form	02441022
00082308	_derivationally_related_form	00354884
00429060	_derivationally_related_form	00359903
00444519	_derivationally_related_form	05085572
00751887	_derivationally_related_form	09941964
00201923	_derivationally_related_form	00462092
01130607	_derivationally_related_form	03878963
01059400	_also_see	02095311
04713332	_hypernym	04712735
13999663	_derivationally_related_form	01301410
03391301	_derivationally_related_form	01586850
00290740	_derivationally_related_form	00351638
00833702	_derivationally_related_form	00893955
01340439	_derivationally_related_form	10080337
01780941	_hypernym	01779165
01474513	_also_see	02451113
00119873	_derivationally_related_form	02987454
10078806	_derivationally_related_form	01739814
00795008	_derivationally_related_form	00047317
10012815	_derivationally_related_form	00650353
15224293	_derivationally_related_form	00233335
01687569	_derivationally_related_form	01159964
02447001	_derivationally_related_form	10298912
02659763	_derivationally_related_form	04930307
01819554	_derivationally_related_form	10525134
09800249	_hypernym	09952163
02506555	_also_see	02064745
02700104	_derivationally_related_form	00552841
00083334	_derivationally_related_form	00149084
01364008	_also_see	01368192
01667449	_derivationally_related_form	04033995
07366289	_derivationally_related_form	02661252
00595146	_derivationally_related_form	10164233
01340439	_hypernym	01296462
02661252	_derivationally_related_form	04802776
02502536	_derivationally_related_form	00320852
00898804	_derivationally_related_form	01697027
03600977	_derivationally_related_form	02660147
13860793	_derivationally_related_form	00445169
01643464	_derivationally_related_form	10029068
07355887	_derivationally_related_form	00152887
00751887	_derivationally_related_form	09941383
00482893	_derivationally_related_form	00185104
00456740	_derivationally_related_form	05696020
00233335	_derivationally_related_form	15224293
10093908	_derivationally_related_form	02702830
09442838	_derivationally_related_form	00709625
03496892	_hypernym	03322940
02646931	_derivationally_related_form	14442530
01834304	_derivationally_related_form	00410247
01531375	_also_see	01508719
00299580	_derivationally_related_form	07369604
00233335	_derivationally_related_form	10525134
00046534	_also_see	00044149
08592656	_hypernym	08512259
00087152	_also_see	01922763
02875013	_derivationally_related_form	01467370
02806907	_derivationally_related_form	06806469
02441022	_derivationally_related_form	09941964
00764902	_derivationally_related_form	01205827
14441825	_derivationally_related_form	00791227
00651991	_derivationally_related_form	05748285
07254057	_hypernym	07253637
01582645	_derivationally_related_form	03234306
02542280	_derivationally_related_form	00696518
04181228	_derivationally_related_form	01085474
00859325	_derivationally_related_form	04630689
09941571	_hypernym	09943541
03573282	_derivationally_related_form	00187526
13860793	_hypernym	00027807
00413876	_derivationally_related_form	01051331
07515560	_derivationally_related_form	01922763
08552138	_derivationally_related_form	02512150
00462092	_derivationally_related_form	01070892
00290740	_derivationally_related_form	00355252
09779790	_derivationally_related_form	00245457
01467370	_derivationally_related_form	08512736
01753596	_derivationally_related_form	03178782
01428853	_derivationally_related_form	10300303
07337390	_derivationally_related_form	01876907
00236289	_derivationally_related_form	04181228
01551871	_verb_group	01684337
00764902	_derivationally_related_form	00759551
09952163	_derivationally_related_form	01765392
09941571	_derivationally_related_form	00590626
02700104	_derivationally_related_form	04713118
01029852	_derivationally_related_form	07202579
05117660	_hypernym	05093890
00236289	_hypernym	00233335
10388440	_derivationally_related_form	02539334
09779790	_derivationally_related_form	01104406
01782218	_hypernym	01780202
03051540	_derivationally_related_form	00050652
03792334	_derivationally_related_form	01660640
00661213	_derivationally_related_form	05748786
01146039	_derivationally_related_form	02553697
09812338	_derivationally_related_form	02991122
08612786	_hypernym	08512259
13971561	_derivationally_related_form	00764902
07519253	_derivationally_related_form	01779165
00100044	_derivationally_related_form	00893955
02204692	_derivationally_related_form	10389398
00169651	_hypernym	00170844
03670849	_has_part	02845576
07177437	_derivationally_related_form	00482893
05696020	_derivationally_related_form	00456740
06526291	_derivationally_related_form	10402417
06773976	_derivationally_related_form	01647867
13969243	_derivationally_related_form	02700104
03852280	_hypernym	03574816
05641959	_derivationally_related_form	00597385
04748836	_derivationally_related_form	00119524
01684337	_derivationally_related_form	04157320
00709625	_derivationally_related_form	00928077
00321956	_derivationally_related_form	00187526
00047745	_derivationally_related_form	03051540
04085873	_hypernym	03315644
04641153	_hypernym	04640927
07254057	_derivationally_related_form	01781180
05844105	_derivationally_related_form	01687569
10525134	_derivationally_related_form	01301051
14442530	_hypernym	14441825
00650016	_derivationally_related_form	10012815
00696518	_also_see	02564986
01697027	_derivationally_related_form	00898804
01301410	_derivationally_related_form	13998781
10388924	_derivationally_related_form	00809465
03779621	_derivationally_related_form	01697027
00152887	_derivationally_related_form	07355887
08677628	_derivationally_related_form	02695895
01612053	_also_see	01123148
05162455	_hypernym	05161614
00044149	_verb_group	00044797
02539334	_derivationally_related_form	00791227
00040962	_hypernym	00040804
04051825	_derivationally_related_form	01128071
04905188	_derivationally_related_form	01026262
01320009	_derivationally_related_form	00921790
00354884	_derivationally_related_form	01815185
03721797	_derivationally_related_form	00921738
02064745	_derivationally_related_form	02666239
13491060	_derivationally_related_form	00527572
02928413	_derivationally_related_form	01498713
00224901	_derivationally_related_form	09476521
