# Supplementary material for: Relation semantic fusion in subgraph for inductive link prediction in knowledge graphs
Source: PeerJ Comput Sci. 2024 Oct 1;10:e2324. doi: 10.7717/peerj-cs.2324 (PMC11639272; doi:10.7717/peerj-cs.2324)
Supplement: Supplemental Information 1 [file peerj-cs-10-2324-s001.zip › Data/WN18RR_v1_ind/train.txt]

01089137	_derivationally_related_form	08398036
13743269	_hypernym	13741022
02539334	_derivationally_related_form	01128655
01296462	_hypernym	01354673
05755486	_derivationally_related_form	00299580
00752335	_derivationally_related_form	10371741
04750164	_hypernym	04748836
01148614	_derivationally_related_form	00233335
04748836	_derivationally_related_form	02666239
04750764	_derivationally_related_form	01410363
01276361	_derivationally_related_form	00263813
05075602	_derivationally_related_form	02695895
09941571	_derivationally_related_form	00751887
00752335	_derivationally_related_form	10317007
00508032	_also_see	00234725
10161363	_hypernym	10079399
00760956	_derivationally_related_form	01240432
04930307	_derivationally_related_form	00300537
04928903	_derivationally_related_form	10155849
10280130	_derivationally_related_form	00595146
08512259	_derivationally_related_form	02710673
01149480	_derivationally_related_form	01583494
01292885	_derivationally_related_form	07985223
02979662	_hypernym	03104594
00043683	_verb_group	00046534
10245639	_hypernym	10180178
00482893	_derivationally_related_form	07369604
01662771	_derivationally_related_form	02979662
05256862	_has_part	04055030
01363613	_derivationally_related_form	07527352
00044797	_verb_group	00046534
10180178	_hypernym	10389398
01877204	_derivationally_related_form	07346057
00017222	_derivationally_related_form	01567275
09624559	_derivationally_related_form	00760956
01329239	_derivationally_related_form	04321238
00245457	_derivationally_related_form	13489037
13458571	_derivationally_related_form	00151689
01248191	_hypernym	00049003
14405931	_derivationally_related_form	01785748
03051540	_derivationally_related_form	03128583
00919513	_hypernym	00916464
01467370	_derivationally_related_form	08567235
01567275	_derivationally_related_form	00919513
09779790	_hypernym	10078806
00233335	_derivationally_related_form	04181228
10389398	_derivationally_related_form	00809465
00908772	_derivationally_related_form	01693881
01588493	_verb_group	00508032
02711114	_derivationally_related_form	13998576
01612053	_derivationally_related_form	01167146
00140652	_derivationally_related_form	01211699
01613239	_derivationally_related_form	01052853
02501278	_derivationally_related_form	01187810
00235368	_derivationally_related_form	05162455
02875013	_derivationally_related_form	01586850
07976936	_derivationally_related_form	01428853
10079210	_derivationally_related_form	10078806
01612053	_also_see	02451113
13451508	_hypernym	13491060
00671351	_derivationally_related_form	01169194
03146846	_derivationally_related_form	01741446
00040804	_hypernym	00040152
08565701	_derivationally_related_form	02361600
01104406	_derivationally_related_form	09779790
10402417	_derivationally_related_form	06526291
00044797	_verb_group	00044149
07150644	_hypernym	07148192
02845576	_synset_domain_topic_of	00314469
00482893	_derivationally_related_form	05755486
00443116	_verb_group	00443384
01149494	_also_see	00909363
01211699	_derivationally_related_form	00140652
00300537	_derivationally_related_form	07369604
04613158	_derivationally_related_form	01292885
10668450	_derivationally_related_form	00462092
00267349	_derivationally_related_form	02357693
00597634	_hypernym	00595935
01590171	_derivationally_related_form	00267349
00431826	_derivationally_related_form	07423001
05849789	_hypernym	05849040
00187526	_derivationally_related_form	00321956
11415084	_hypernym	11414874
02451113	_derivationally_related_form	04905188
00916464	_derivationally_related_form	01739814
01735308	_derivationally_related_form	03257343
01292885	_hypernym	01295275
02667900	_hypernym	02657219
01222666	_derivationally_related_form	01779165
04802776	_hypernym	04802629
00916464	_derivationally_related_form	09779790
01693881	_derivationally_related_form	00908772
00355252	_derivationally_related_form	00290740
04612840	_hypernym	04295081
10029068	_hypernym	09812338
05641959	_derivationally_related_form	00597634
00083334	_hypernym	00083124
00320852	_derivationally_related_form	00187526
03777283	_derivationally_related_form	01743784
03091374	_derivationally_related_form	01421122
02416751	_verb_group	02416278
01687569	_derivationally_related_form	07066659
08574314	_hypernym	08630985
01203715	_hypernym	01162754
01987160	_derivationally_related_form	04110439
04802776	_derivationally_related_form	02661252
10341660	_derivationally_related_form	00119873
00597385	_derivationally_related_form	10280130
01667304	_derivationally_related_form	04033995
01693881	_derivationally_related_form	03257586
00185104	_derivationally_related_form	00482473
15224293	_derivationally_related_form	00235368
00928077	_derivationally_related_form	00709625
04160372	_derivationally_related_form	10689564
01735308	_derivationally_related_form	03257586
01026262	_derivationally_related_form	04905188
07003119	_derivationally_related_form	01690294
10012815	_derivationally_related_form	02512305
00595146	_derivationally_related_form	10298647
00185104	_derivationally_related_form	00482893
02509919	_derivationally_related_form	00155487
10120816	_hypernym	10351281
01149494	_also_see	00589624
02441022	_derivationally_related_form	09780828
00047745	_hypernym	02630189
01169194	_derivationally_related_form	06063588
01742726	_derivationally_related_form	13454318
01052853	_hypernym	01051331
00046534	_verb_group	00044797
01271658	_derivationally_related_form	04085873
01285440	_derivationally_related_form	04433185
03257586	_derivationally_related_form	01735308
02666239	_derivationally_related_form	04748836
09931640	_derivationally_related_form	00594836
02657219	_hypernym	02664769
01421622	_derivationally_related_form	03573282
10298647	_hypernym	10054657
03146846	_hypernym	03322940
00359903	_derivationally_related_form	01321002
13457378	_hypernym	13458571
00046534	_derivationally_related_form	10033082
00359903	_derivationally_related_form	00429060
00170844	_hypernym	00059552
03386011	_derivationally_related_form	02023992
00737399	_derivationally_related_form	02661252
01510827	_derivationally_related_form	07338114
14480772	_derivationally_related_form	00445467
04777098	_hypernym	04776699
00038849	_derivationally_related_form	05256862
01590171	_derivationally_related_form	03745285
02389592	_verb_group	02389346
06526291	_hypernym	06520944
00263813	_derivationally_related_form	01582645
00241038	_hypernym	00441445
05111835	_hypernym	05109808
05196582	_hypernym	05196375
02542280	_derivationally_related_form	04641153
01205827	_hypernym	01202904
00508032	_derivationally_related_form	06798750
02510337	_derivationally_related_form	05117660
07970406	_member_meronym	09918248
01583656	_hypernym	01582645
06791372	_derivationally_related_form	01039330
03496892	_derivationally_related_form	01320009
00909363	_derivationally_related_form	07532440
04179385	_derivationally_related_form	01329239
01465365	_derivationally_related_form	07985223
00100044	_verb_group	00833702
00119074	_derivationally_related_form	07366289
06473381	_derivationally_related_form	00187526
01368192	_also_see	00364479
00914632	_hypernym	00913705
10678472	_hypernym	10525134
00145218	_derivationally_related_form	02622234
07515790	_derivationally_related_form	01765392
07537259	_derivationally_related_form	01785748
00508032	_derivationally_related_form	03722007
03669886	_derivationally_related_form	00233335
00859153	_hypernym	01813884
13903079	_derivationally_related_form	02710673
02509287	_hypernym	02510337
04361641	_derivationally_related_form	00462092
01285440	_also_see	01286913
10300303	_derivationally_related_form	01428853
00151689	_derivationally_related_form	07355887
00482473	_derivationally_related_form	00185104
01151097	_derivationally_related_form	00294884
00751887	_derivationally_related_form	09941571
13913566	_derivationally_related_form	01697027
01531375	_derivationally_related_form	05117660
00883611	_derivationally_related_form	00240131
04713118	_hypernym	04712735
01052853	_derivationally_related_form	01567275
08565701	_derivationally_related_form	01466978
00650016	_hypernym	00650353
10298647	_derivationally_related_form	00595146
13903079	_derivationally_related_form	00233335
05075602	_derivationally_related_form	01711749
00612160	_derivationally_related_form	02760116
01169194	_derivationally_related_form	00083809
00147595	_derivationally_related_form	01340439
13321495	_hypernym	13320168
01295275	_hypernym	01354673
01128071	_derivationally_related_form	02894605
00482473	_derivationally_related_form	13969243
01087197	_derivationally_related_form	04565375
04143712	_derivationally_related_form	01779165
04181228	_derivationally_related_form	01288052
00751887	_derivationally_related_form	05197797
10155849	_derivationally_related_form	07066659
02333689	_derivationally_related_form	01051331
00351638	_derivationally_related_form	00429060
01070892	_derivationally_related_form	00462092
00231557	_verb_group	00245457
05750657	_hypernym	05750163
01222477	_hypernym	01221611
02539334	_derivationally_related_form	14442530
01474513	_derivationally_related_form	02443049
01742726	_derivationally_related_form	00915722
01148283	_also_see	00588797
07366289	_derivationally_related_form	00650353
02538765	_derivationally_related_form	06661562
09303008	_derivationally_related_form	01660640
01684337	_derivationally_related_form	10566072
01222666	_derivationally_related_form	01780941
05890249	_derivationally_related_form	01722980
07254057	_derivationally_related_form	00770141
00830448	_derivationally_related_form	01224744
01292885	_derivationally_related_form	07988857
04910973	_derivationally_related_form	01508719
05162455	_derivationally_related_form	00235368
03178782	_derivationally_related_form	01640550
02506361	_derivationally_related_form	07520612
09816771	_derivationally_related_form	02470175
09931640	_derivationally_related_form	00833702
13903079	_hypernym	13863771
05748786	_hypernym	05748285
04272054	_has_part	02899439
00083124	_derivationally_related_form	02785648
00320852	_derivationally_related_form	01421622
01087197	_derivationally_related_form	05635624
01354673	_derivationally_related_form	00148978
01114303	_derivationally_related_form	09956578
04748836	_derivationally_related_form	00119074
00867231	_derivationally_related_form	06791372
10378412	_derivationally_related_form	01224744
02700104	_derivationally_related_form	13969243
10525134	_derivationally_related_form	02441022
10388924	_derivationally_related_form	02204692
13996300	_derivationally_related_form	02496816
03075768	_derivationally_related_form	00082308
01465365	_verb_group	01465218
03745285	_derivationally_related_form	01590171
01051331	_derivationally_related_form	01987160
01666717	_hypernym	01640550
00082714	_derivationally_related_form	03237639
14480772	_hypernym	14479615
01114303	_derivationally_related_form	00089027
00047945	_derivationally_related_form	02728440
00795008	_hypernym	00791078
00788821	_also_see	01612053
00119074	_derivationally_related_form	05748285
07705711	_derivationally_related_form	01739814
00236592	_derivationally_related_form	02003725
07346057	_derivationally_related_form	01876907
01364008	_also_see	01149494
10389398	_derivationally_related_form	13240514
01465365	_derivationally_related_form	13743605
07066659	_synset_domain_topic_of	07020895
04777098	_derivationally_related_form	01059400
03932203	_derivationally_related_form	00261705
04750764	_hypernym	04750164
01765392	_derivationally_related_form	13969700
01004062	_hypernym	01000214
01590171	_derivationally_related_form	03932203
00233335	_derivationally_related_form	03669886
08438067	_derivationally_related_form	01739814
06799897	_hypernym	06798750
00145218	_derivationally_related_form	01291069
02203362	_derivationally_related_form	10529231
02564986	_derivationally_related_form	04644512
02441022	_derivationally_related_form	09941571
09931640	_derivationally_related_form	02443049
08398036	_derivationally_related_form	01089137
06893885	_derivationally_related_form	01719302
01354673	_derivationally_related_form	03673971
02333689	_hypernym	01088923
03605915	_hypernym	03091374
04641153	_derivationally_related_form	02542280
00046534	_derivationally_related_form	00828237
00796047	_derivationally_related_form	07006119
06791372	_derivationally_related_form	00867231
03674440	_derivationally_related_form	02622234
01508719	_derivationally_related_form	04910973
13970764	_derivationally_related_form	01765392
01711445	_synset_domain_topic_of	06157326
02443849	_derivationally_related_form	00409211
00760956	_derivationally_related_form	07150644
06004685	_synset_domain_topic_of	06000644
00715674	_hypernym	00714944
07537068	_derivationally_related_form	00364479
01148283	_also_see	01363613
01428853	_derivationally_related_form	07988857
00245457	_derivationally_related_form	09779790
01586850	_derivationally_related_form	03390983
01722980	_derivationally_related_form	05890249
00845523	_derivationally_related_form	02887741
00597634	_derivationally_related_form	05641959
00938419	_hypernym	00935940
04596852	_hypernym	03051540
00362355	_derivationally_related_form	00224901
00083124	_synset_domain_topic_of	00612160
01781180	_derivationally_related_form	01222477
05117660	_derivationally_related_form	02510337
00355547	_hypernym	00354884
10029068	_derivationally_related_form	01643464
13240514	_derivationally_related_form	10389398
00918820	_derivationally_related_form	01740608
01130607	_derivationally_related_form	03327234
00044797	_hypernym	00046534
01735308	_hypernym	01736822
08513163	_hypernym	08552138
03932670	_hypernym	03309808
13454318	_hypernym	13489037
00046109	_derivationally_related_form	00299580
02812482	_derivationally_related_form	08552138
00362467	_also_see	01148283
02064745	_also_see	02506555
10132641	_hypernym	10079399
04033995	_hypernym	02820210
01612053	_also_see	00696518
01643464	_verb_group	01582645
04630689	_derivationally_related_form	00362467
02443849	_derivationally_related_form	10378780
01742726	_synset_domain_topic_of	00916464
09935434	_derivationally_related_form	08060694
01222477	_derivationally_related_form	01781180
09780828	_hypernym	10582746
01660640	_derivationally_related_form	03792334
00362355	_hypernym	00351638
07532440	_derivationally_related_form	01149494
01368192	_also_see	01364008
04033995	_derivationally_related_form	01667304
01742886	_derivationally_related_form	01020936
10325774	_derivationally_related_form	01743784
01743784	_derivationally_related_form	05890249
02659763	_verb_group	02700455
01580467	_derivationally_related_form	00321956
01510827	_derivationally_related_form	00140393
10213034	_derivationally_related_form	02538765
00354884	_derivationally_related_form	00064095
02539334	_derivationally_related_form	10388440
07988857	_derivationally_related_form	01293389
00233335	_derivationally_related_form	01148614
01739814	_derivationally_related_form	03322099
03390983	_derivationally_related_form	01586850
01288052	_derivationally_related_form	03330947
02513460	_derivationally_related_form	14413644
00456740	_verb_group	00456596
07519253	_derivationally_related_form	01780202
01149494	_also_see	00364479
05981230	_hypernym	05980875
08612786	_derivationally_related_form	01582645
00921738	_derivationally_related_form	06798750
00527572	_hypernym	00212414
05074774	_derivationally_related_form	01987160
01466978	_derivationally_related_form	08513163
07527352	_derivationally_related_form	01366718
13451508	_derivationally_related_form	00442669
00612160	_derivationally_related_form	00084230
09812338	_derivationally_related_form	02743547
01640550	_derivationally_related_form	03178782
04369025	_derivationally_related_form	01283208
00828237	_derivationally_related_form	00046534
01765392	_derivationally_related_form	00759551
00508192	_also_see	02064745
00597634	_derivationally_related_form	10280130
09935434	_derivationally_related_form	02416278
00590626	_derivationally_related_form	09941383
00151689	_derivationally_related_form	13457378
03257343	_hypernym	03104594
02441022	_derivationally_related_form	09941383
03385557	_derivationally_related_form	01606205
09953178	_derivationally_related_form	02553697
01156899	_derivationally_related_form	01087197
07150850	_hypernym	07150644
01666327	_derivationally_related_form	04179385
01742886	_derivationally_related_form	01019524
01612053	_also_see	00788821
10640620	_derivationally_related_form	01428853
13559782	_derivationally_related_form	00119524
00442669	_hypernym	00445169
08438067	_hypernym	08436759
09303008	_hypernym	09366317
01492052	_derivationally_related_form	04613158
01069391	_hypernym	01295275
02700104	_derivationally_related_form	04713332
09779790	_derivationally_related_form	00916464
01742886	_hypernym	01736822
00294884	_derivationally_related_form	13970764
00151689	_derivationally_related_form	00351638
00262703	_hypernym	00260648
04906273	_derivationally_related_form	01612053
03817647	_hypernym	04596852
03173524	_derivationally_related_form	01582645
01987160	_derivationally_related_form	01051331
01187810	_hypernym	01181475
01690294	_derivationally_related_form	10029068
00353782	_hypernym	00351638
07976936	_derivationally_related_form	01292885
10164233	_derivationally_related_form	00595146
08567235	_hypernym	08574314
02671279	_verb_group	02502536
02630189	_verb_group	02204692
00040962	_derivationally_related_form	02458103
02286204	_derivationally_related_form	00155487
09625401	_derivationally_related_form	02496816
08567235	_derivationally_related_form	01130607
02928413	_derivationally_related_form	01466978
02510337	_derivationally_related_form	01146039
07988857	_hypernym	07970406
13244109	_hypernym	00032613
01151097	_derivationally_related_form	01765392
01781180	_hypernym	01779165
14008806	_derivationally_related_form	01510827
03385557	_has_part	04051825
01660386	_derivationally_related_form	09326662
06893885	_derivationally_related_form	00796047
03420559	_derivationally_related_form	02023992
03234306	_derivationally_related_form	01690294
00595146	_derivationally_related_form	10388440
02388145	_also_see	02451113
01146039	_derivationally_related_form	02510337
02785648	_derivationally_related_form	00083124
02296984	_derivationally_related_form	06791372
10645611	_derivationally_related_form	01648126
04295081	_hypernym	03430959
01689379	_derivationally_related_form	08612786
10078806	_derivationally_related_form	02420232
10161363	_derivationally_related_form	01320009
05093890	_hypernym	04916342
00431826	_derivationally_related_form	13457378
10689564	_derivationally_related_form	01666717
02496816	_derivationally_related_form	13996300
00445169	_derivationally_related_form	13491060
13489037	_derivationally_related_form	00252019
00914632	_derivationally_related_form	01629000
05161614	_derivationally_related_form	02513460
00981276	_derivationally_related_form	03391301
08565701	_hypernym	08512259
02695895	_derivationally_related_form	00155487
00119873	_derivationally_related_form	10341660
01026262	_derivationally_related_form	04659287
00760956	_hypernym	00761713
04713428	_derivationally_related_form	02657219
02840361	_derivationally_related_form	01303242
00999817	_also_see	01148283
00194969	_derivationally_related_form	02661252
01321002	_derivationally_related_form	13085864
02646931	_derivationally_related_form	00791227
01508719	_also_see	01531375
04463273	_derivationally_related_form	01582645
04713428	_hypernym	04712735
00266806	_derivationally_related_form	00260648
01149480	_hypernym	01148614
02416278	_derivationally_related_form	09935434
07520612	_derivationally_related_form	02506361
01648126	_derivationally_related_form	10645611
00299580	_derivationally_related_form	05755486
04179385	_derivationally_related_form	01666327
01819554	_derivationally_related_form	07254057
01697027	_derivationally_related_form	03779370
01428853	_derivationally_related_form	00845523
08620763	_hypernym	08620061
09260907	_derivationally_related_form	01740608
02441022	_derivationally_related_form	05197797
01781983	_derivationally_related_form	07520612
00040152	_derivationally_related_form	02257370
00508032	_derivationally_related_form	07270179
00444519	_similar_to	00445169
04928903	_hypernym	04916342
00320852	_derivationally_related_form	01389776
10584318	_derivationally_related_form	01666327
10689564	_derivationally_related_form	01666327
00150287	_derivationally_related_form	13427078
00445467	_derivationally_related_form	14480772
00760956	_derivationally_related_form	01190884
01320009	_derivationally_related_form	01015310
13998781	_hypernym	13998576
02451113	_also_see	01474513
00443116	_derivationally_related_form	14110411
02875013	_hypernym	03264542
10388732	_derivationally_related_form	02443049
13489037	_derivationally_related_form	00231557
06004685	_hypernym	06003682
09816771	_hypernym	09626238
00579712	_derivationally_related_form	01128655
00765213	_derivationally_related_form	01151407
02561332	_derivationally_related_form	00410247
00791078	_derivationally_related_form	00539110
04631298	_derivationally_related_form	00364479
13913566	_derivationally_related_form	01624568
02694933	_derivationally_related_form	00155487
01498713	_derivationally_related_form	02928413
14479615	_synset_domain_topic_of	06084469
02512150	_derivationally_related_form	08688247
01666327	_derivationally_related_form	10689564
01697406	_derivationally_related_form	00898804
05748285	_derivationally_related_form	00650353
09780828	_derivationally_related_form	02441022
00145218	_derivationally_related_form	01295275
00893955	_derivationally_related_form	00833702
13792692	_derivationally_related_form	01492052
01320009	_derivationally_related_form	10161363
02728440	_derivationally_related_form	00047945
00590626	_derivationally_related_form	09941964
01765392	_derivationally_related_form	09952163
10299875	_derivationally_related_form	01293389
13240514	_derivationally_related_form	10388924
09941383	_derivationally_related_form	00590626
01647867	_derivationally_related_form	06773976
10298912	_derivationally_related_form	00595146
08060694	_derivationally_related_form	09935434
10155849	_derivationally_related_form	05750163
01428853	_derivationally_related_form	10640620
00597385	_derivationally_related_form	05641959
05749619	_derivationally_related_form	02868326
02443049	_derivationally_related_form	09931640
00483181	_derivationally_related_form	10160412
01474513	_also_see	01612053
04640927	_hypernym	04623612
04906026	_hypernym	04905188
09758781	_hypernym	10245639
02443049	_hypernym	02431971
04565375	_derivationally_related_form	01087197
02443049	_derivationally_related_form	10388732
10525134	_derivationally_related_form	01819554
01711749	_derivationally_related_form	00155487
01582645	_derivationally_related_form	00938419
00808182	_derivationally_related_form	00236592
02416278	_verb_group	02416751
04714440	_hypernym	04731497
01295275	_derivationally_related_form	00145218
01612053	_also_see	01474513
02441022	_derivationally_related_form	05196375
01785748	_hypernym	01819554
09964411	_derivationally_related_form	01742886
01130607	_derivationally_related_form	04547592
05750163	_derivationally_related_form	10155849
05635624	_derivationally_related_form	01087197
07366627	_derivationally_related_form	02661252
04659090	_derivationally_related_form	01027263
03573282	_derivationally_related_form	01421622
00815644	_derivationally_related_form	01151110
01293389	_derivationally_related_form	07988857
01466978	_derivationally_related_form	08565701
00915722	_synset_domain_topic_of	00916464
00082308	_derivationally_related_form	04033995
00047317	_hypernym	00050652
10301261	_derivationally_related_form	06000644
07988857	_derivationally_related_form	01292885
01739814	_synset_domain_topic_of	00916464
00188466	_derivationally_related_form	03573282
02785648	_has_part	03430091
00245457	_hypernym	00253761
02695895	_derivationally_related_form	05075602
03673971	_derivationally_related_form	01354673
00088481	_hypernym	00041899
03075768	_derivationally_related_form	01765392
00730301	_hypernym	00235368
00589624	_also_see	01149494
01753596	_derivationally_related_form	10210648
05696020	_derivationally_related_form	00456596
00462092	_derivationally_related_form	01147950
03430091	_synset_domain_topic_of	06043075
02095311	_derivationally_related_form	04777098
01743784	_derivationally_related_form	03777283
00808182	_derivationally_related_form	00233335
01582645	_derivationally_related_form	03173524
05111835	_derivationally_related_form	00432683
04712735	_hypernym	04731497
01582645	_hypernym	00508032
13937554	_hypernym	13927383
01428853	_hypernym	01291069
02711114	_derivationally_related_form	03285912
06000644	_derivationally_related_form	10301261
00084230	_synset_domain_topic_of	00612160
04906026	_derivationally_related_form	00619972
03178782	_hypernym	03169390
00119524	_hypernym	00252019
01922763	_also_see	00087152
14442530	_derivationally_related_form	10678662
00922438	_derivationally_related_form	06791372
00445169	_derivationally_related_form	13860793
07006712	_derivationally_related_form	01711445
10155849	_derivationally_related_form	04928903
01151407	_derivationally_related_form	01765392
01153548	_derivationally_related_form	02512305
10388440	_derivationally_related_form	05198036
00521562	_derivationally_related_form	01688771
00482893	_hypernym	00483181
02887741	_derivationally_related_form	00845523
09952163	_derivationally_related_form	01093587
02542795	_derivationally_related_form	01167146
00047745	_derivationally_related_form	02539359
00916464	_hypernym	00915722
00909899	_derivationally_related_form	01662771
02542795	_derivationally_related_form	01612053
08552138	_derivationally_related_form	02812482
01150559	_derivationally_related_form	00815644
00462092	_derivationally_related_form	10668450
00445467	_derivationally_related_form	13491060
00696518	_also_see	01474513
00047945	_derivationally_related_form	03051540
10566072	_derivationally_related_form	01551871
09800249	_derivationally_related_form	00765213
00320852	_derivationally_related_form	02502536
10419047	_derivationally_related_form	02579447
00145218	_derivationally_related_form	01069391
02710673	_derivationally_related_form	08565701
10419047	_derivationally_related_form	02661252
00145218	_derivationally_related_form	01069190
02760116	_derivationally_related_form	00612160
01779165	_also_see	01785748
00233335	_derivationally_related_form	08512259
03169390	_derivationally_related_form	01466543
07520612	_derivationally_related_form	01781983
10566072	_hypernym	09812338
10341660	_derivationally_related_form	02987177
00671351	_derivationally_related_form	00083809
01588134	_derivationally_related_form	03327234
00482893	_derivationally_related_form	07177437
04906273	_derivationally_related_form	02542795
01815185	_derivationally_related_form	00354884
00046534	_verb_group	00047945
01876907	_verb_group	01877204
02333689	_derivationally_related_form	05075602
07366289	_derivationally_related_form	00119074
01719302	_derivationally_related_form	06893885
02272549	_derivationally_related_form	09802641
04547592	_derivationally_related_form	01130607
02439732	_derivationally_related_form	00815320
01069391	_derivationally_related_form	00145218
00751887	_derivationally_related_form	09780828
05256862	_derivationally_related_form	00038849
05197797	_derivationally_related_form	02441022
02064745	_also_see	01410363
01087197	_derivationally_related_form	01156899
00354884	_hypernym	00351638
01296462	_derivationally_related_form	00147595
00920778	_derivationally_related_form	00791078
04085873	_derivationally_related_form	01271658
13491060	_derivationally_related_form	00443116
02564986	_also_see	01930512
05196375	_derivationally_related_form	02441022
01466978	_derivationally_related_form	13903079
10645611	_derivationally_related_form	01711445
01877204	_verb_group	01876907
02700104	_hypernym	02657219
02003725	_derivationally_related_form	04639113
02564986	_also_see	00696518
13491060	_derivationally_related_form	00442669
01368192	_also_see	01149494
01740608	_derivationally_related_form	09260907
01150559	_derivationally_related_form	08664443
01151407	_derivationally_related_form	00765213
04157320	_derivationally_related_form	01684337
01466978	_derivationally_related_form	08512736
01292885	_verb_group	01293389
07346057	_derivationally_related_form	01877204
00150287	_derivationally_related_form	07369604
01629000	_verb_group	01647672
08664443	_derivationally_related_form	01711749
00355252	_hypernym	00351638
00791227	_derivationally_related_form	02539334
02710673	_hypernym	02711114
10029068	_derivationally_related_form	01690294
00651991	_derivationally_related_form	04748836
00290740	_hypernym	00441445
02203362	_verb_group	02630189
02743547	_derivationally_related_form	02991122
06806469	_derivationally_related_form	02806907
14413644	_hypernym	13937554
00299580	_derivationally_related_form	00046109
10657306	_hypernym	10120816
02443049	_derivationally_related_form	10676877
01583656	_synset_domain_topic_of	06004685
01629000	_derivationally_related_form	00914632
00815320	_derivationally_related_form	02439732
04644512	_hypernym	04623612
01123148	_also_see	01612053
05748786	_derivationally_related_form	00661213
13491060	_derivationally_related_form	00445467
00909899	_hypernym	00908909
02710673	_derivationally_related_form	08512259
00260648	_derivationally_related_form	10308732
08567235	_derivationally_related_form	01467370
09952163	_derivationally_related_form	00482473
01656788	_derivationally_related_form	03932203
06799897	_derivationally_related_form	01276361
05641959	_derivationally_related_form	02510337
13988663	_derivationally_related_form	01149494
08592656	_derivationally_related_form	00730301
07270179	_hypernym	06806469
01588493	_derivationally_related_form	07270179
01329239	_derivationally_related_form	10657306
07555863	_hypernym	15046900
03169390	_derivationally_related_form	01675963
09941383	_derivationally_related_form	02441022
01303242	_derivationally_related_form	02840361
02502536	_derivationally_related_form	13321495
07988857	_derivationally_related_form	01428853
00730301	_derivationally_related_form	08592656
00046534	_derivationally_related_form	02728440
00921738	_derivationally_related_form	03721797
00152887	_hypernym	00151689
05846355	_derivationally_related_form	00233335
01224744	_verb_group	00597385
00462092	_hypernym	02510337
01465218	_derivationally_related_form	13743605
00442669	_derivationally_related_form	13491060
01148283	_also_see	01366718
03327234	_derivationally_related_form	01130607
02458103	_derivationally_related_form	00040962
01753596	_verb_group	01640550
03391301	_derivationally_related_form	00981276
10298912	_derivationally_related_form	00589769
00619972	_also_see	01195536
04713332	_derivationally_related_form	02700104
04748836	_derivationally_related_form	01410363
01666717	_derivationally_related_form	10689564
04681387	_derivationally_related_form	01004062
01224744	_derivationally_related_form	00409211
02657219	_derivationally_related_form	04713428
00441445	_derivationally_related_form	07355887
00791227	_derivationally_related_form	02646931
04630689	_derivationally_related_form	00859325
00429060	_verb_group	00429968
00651991	_derivationally_related_form	07366289
02710673	_derivationally_related_form	13903387
04321238	_hypernym	04179385
03779621	_hypernym	04157320
01410363	_derivationally_related_form	04748836
01004062	_derivationally_related_form	06817782
01159964	_hypernym	01159776
13969243	_derivationally_related_form	00483181
13970764	_derivationally_related_form	00294884
03385557	_hypernym	03171356
09812338	_derivationally_related_form	05638987
00590626	_derivationally_related_form	09941571
01711749	_derivationally_related_form	01052853
00047945	_verb_group	00046534
01087197	_derivationally_related_form	08197742
01765392	_derivationally_related_form	03075768
01240432	_derivationally_related_form	00760956
02538765	_derivationally_related_form	01240210
02272549	_derivationally_related_form	00088481
00233335	_hypernym	02510337
08552138	_hypernym	08630985
09935434	_derivationally_related_form	06526291
01195536	_also_see	00619972
00044149	_hypernym	00046534
03728811	_hypernym	03257343
00595684	_derivationally_related_form	10388440
03932203	_derivationally_related_form	01590171
09941571	_derivationally_related_form	02441022
03237639	_derivationally_related_form	00082714
00445169	_derivationally_related_form	14480772
09941383	_derivationally_related_form	00751887
01743784	_derivationally_related_form	05937112
01015310	_derivationally_related_form	01320009
13913566	_derivationally_related_form	02144644
00082308	_hypernym	00064095
00508032	_verb_group	01588493
10280130	_derivationally_related_form	00597385
01421122	_hypernym	01421622
01583494	_derivationally_related_form	01149480
01159964	_derivationally_related_form	00527367
00064095	_derivationally_related_form	00355547
00355547	_derivationally_related_form	00064095
02451113	_also_see	02388145
01765392	_derivationally_related_form	01151097
01293389	_derivationally_related_form	10299875
07202579	_derivationally_related_form	01588493
00918820	_hypernym	00915722
00833702	_derivationally_related_form	09931640
08620763	_derivationally_related_form	01466978
10164233	_hypernym	10474645
00759551	_derivationally_related_form	00764902
00119524	_derivationally_related_form	04748836
05728678	_derivationally_related_form	00709625
02666239	_derivationally_related_form	02064745
01606205	_derivationally_related_form	03385557
09803429	_derivationally_related_form	00760956
01583494	_hypernym	01582645
00294884	_derivationally_related_form	01151097
03257586	_derivationally_related_form	01693881
13321495	_derivationally_related_form	02502536
00083334	_synset_domain_topic_of	06063588
03958097	_hypernym	02743547
00364479	_also_see	01149494
01052853	_derivationally_related_form	01711749
08513163	_derivationally_related_form	01466978
09964805	_derivationally_related_form	01693881
06157326	_hypernym	06153846
01149480	_derivationally_related_form	00235368
00188466	_hypernym	00187526
01687569	_derivationally_related_form	04928903
03104594	_derivationally_related_form	01742886
01466543	_derivationally_related_form	03169390
07270179	_derivationally_related_form	00651991
02272549	_hypernym	02274482
00612160	_synset_domain_topic_of	06043075
01643464	_derivationally_related_form	00935940
00233335	_derivationally_related_form	02003725
03265479	_derivationally_related_form	01466978
06526291	_derivationally_related_form	09935434
10470460	_derivationally_related_form	01150559
01779165	_derivationally_related_form	07519253
00931608	_derivationally_related_form	00981276
01697027	_derivationally_related_form	03777283
01169194	_derivationally_related_form	00671351
00263813	_derivationally_related_form	01276361
01421622	_derivationally_related_form	00320852
03420559	_derivationally_related_form	01089137
02553697	_hypernym	00253761
00235368	_derivationally_related_form	05846355
13085864	_derivationally_related_form	01320009
00240131	_derivationally_related_form	00351638
01739814	_derivationally_related_form	09779790
07369604	_derivationally_related_form	02702830
03420559	_hypernym	03763403
02661252	_derivationally_related_form	00194969
00650353	_derivationally_related_form	07366289
01283208	_derivationally_related_form	04605726
00050652	_derivationally_related_form	03051540
01146039	_derivationally_related_form	00236592
01128071	_derivationally_related_form	04051825
09941964	_derivationally_related_form	00590626
00261705	_derivationally_related_form	03932203
00150287	_derivationally_related_form	00046109
01582645	_verb_group	01690294
01027263	_derivationally_related_form	04659090
02728440	_hypernym	03051540
00921738	_derivationally_related_form	03722007
01551871	_hypernym	01256157
01329239	_derivationally_related_form	10584318
00833702	_verb_group	00100044
00456596	_derivationally_related_form	05696020
03779370	_derivationally_related_form	01662771
01819554	_hypernym	01819147
02204692	_derivationally_related_form	00809465
01187810	_derivationally_related_form	02501278
01575675	_derivationally_related_form	01051331
09476521	_derivationally_related_form	00224901
01155421	_hypernym	01088923
06661562	_derivationally_related_form	02538765
00462092	_derivationally_related_form	00201923
04160372	_hypernym	03600977
04750164	_derivationally_related_form	01410905
00406365	_derivationally_related_form	01580467
09972157	_derivationally_related_form	01753596
02723733	_derivationally_related_form	05937112
02657219	_verb_group	02700104
00187526	_derivationally_related_form	06473381
05075602	_hypernym	05074774
00928077	_derivationally_related_form	01640550
03763403	_has_part	03763727
07985223	_derivationally_related_form	01465365
01666327	_derivationally_related_form	10584318
02661252	_derivationally_related_form	07366627
10678662	_derivationally_related_form	14442530
05755486	_derivationally_related_form	00482893
00155487	_derivationally_related_form	02286204
00730499	_derivationally_related_form	05748786
07355887	_derivationally_related_form	00151689
10029269	_derivationally_related_form	00935940
13913566	_derivationally_related_form	01662771
01740608	_derivationally_related_form	00918820
09941964	_hypernym	10317007
03745285	_derivationally_related_form	00262703
01492052	_hypernym	01296462
04051825	_hypernym	03282060
01740608	_synset_domain_topic_of	00916464
03285912	_derivationally_related_form	01580467
02553697	_derivationally_related_form	09953178
13970236	_derivationally_related_form	01647867
01667304	_hypernym	01666327
00321956	_hypernym	00320852
07970406	_member_meronym	10399491
04181228	_derivationally_related_form	00236289
01742726	_derivationally_related_form	09779790
00119524	_derivationally_related_form	13559782
02542795	_derivationally_related_form	04906273
02630189	_derivationally_related_form	05849789
01742886	_derivationally_related_form	03104594
13470491	_derivationally_related_form	00431826
00938419	_derivationally_related_form	01582645
01580467	_derivationally_related_form	04605726
01150559	_derivationally_related_form	05981230
13998576	_hypernym	13996300
03669886	_synset_domain_topic_of	06099269
00429060	_derivationally_related_form	00353782
05109808	_derivationally_related_form	00151689
05938795	_derivationally_related_form	01743784
04623612	_has_part	04630689
14110411	_derivationally_related_form	00443116
01389776	_derivationally_related_form	00320852
01301410	_derivationally_related_form	13999663
02272549	_derivationally_related_form	00089027
01130607	_derivationally_related_form	08567235
00234725	_hypernym	00233335
00043683	_hypernym	00044149
03722007	_derivationally_related_form	00921738
05890249	_derivationally_related_form	01743784
09779790	_derivationally_related_form	01739814
01586850	_derivationally_related_form	03391301
00083124	_hypernym	00082714
14110411	_derivationally_related_form	00443384
02987454	_derivationally_related_form	10341660
02144644	_derivationally_related_form	13913566
03173524	_hypernym	03234306
02496816	_derivationally_related_form	00089027
09956578	_derivationally_related_form	01114303
02812482	_derivationally_related_form	08493064
01656788	_hypernym	01295275
02702830	_derivationally_related_form	07369604
09802641	_derivationally_related_form	02272549
02710673	_derivationally_related_form	08512736
07148192	_derivationally_related_form	00761713
01876907	_derivationally_related_form	00327824
01689379	_hypernym	01690294
04433185	_hypernym	03106110
04659287	_hypernym	04659090
01781180	_derivationally_related_form	07254057
00149084	_derivationally_related_form	00083334
07369604	_derivationally_related_form	00150287
10402417	_derivationally_related_form	08060694
14442530	_derivationally_related_form	02539334
01285440	_derivationally_related_form	00149084
00482473	_derivationally_related_form	10160412
10584318	_hypernym	10351281
04033995	_derivationally_related_form	01667449
06022291	_synset_domain_topic_of	06018465
02095311	_also_see	01059400
10566072	_derivationally_related_form	01256157
01004062	_derivationally_related_form	04681387
02513460	_hypernym	02512305
01606205	_derivationally_related_form	03420559
01190884	_derivationally_related_form	00760956
13913566	_derivationally_related_form	00981276
00808182	_derivationally_related_form	02509287
04296562	_derivationally_related_form	01711445
02496816	_derivationally_related_form	09625401
01205827	_derivationally_related_form	00764902
13928668	_derivationally_related_form	00040962
05750163	_hypernym	05749619
00442669	_derivationally_related_form	13451508
01740608	_derivationally_related_form	03146846
05937112	_derivationally_related_form	01021128
00981276	_derivationally_related_form	00931608
02702830	_derivationally_related_form	10093908
07355887	_derivationally_related_form	00441445
01741446	_hypernym	00406243
01148283	_derivationally_related_form	13987423
00233335	_derivationally_related_form	13903079
00151689	_derivationally_related_form	05109808
07529563	_derivationally_related_form	01813884
01688771	_derivationally_related_form	00521562
03533486	_hypernym	04377057
03573282	_derivationally_related_form	00188466
00040152	_hypernym	00039021
00597385	_verb_group	01224744
07006712	_hypernym	07006119
10566072	_derivationally_related_form	01684337
01128655	_derivationally_related_form	00579712
01739814	_derivationally_related_form	08438067
10388924	_hypernym	09882007
14445379	_derivationally_related_form	00082308
00351638	_derivationally_related_form	00240131
01588493	_derivationally_related_form	07273136
01222666	_synset_domain_topic_of	00759694
01743784	_derivationally_related_form	00898804
00411384	_hypernym	00410247
01285440	_derivationally_related_form	03673971
00354884	_derivationally_related_form	00082308
01410363	_derivationally_related_form	02666239
13969700	_hypernym	13969243
01410363	_derivationally_related_form	04750764
02502536	_derivationally_related_form	01248191
13559782	_hypernym	13427078
04910973	_hypernym	04910135
01765392	_derivationally_related_form	13970764
10317007	_derivationally_related_form	00752335
01711445	_derivationally_related_form	04296562
13792692	_derivationally_related_form	01354673
01582645	_verb_group	01643464
03128583	_derivationally_related_form	03051540
15046900	_derivationally_related_form	00445169
01276361	_hypernym	01275762
02416278	_derivationally_related_form	00411384
05925366	_derivationally_related_form	01021128
01240210	_derivationally_related_form	02538765
00791078	_derivationally_related_form	00920778
07003119	_derivationally_related_form	01643464
08677628	_derivationally_related_form	01711749
00651991	_verb_group	00921738
01697406	_derivationally_related_form	03777283
03234306	_derivationally_related_form	01582645
08677628	_hypernym	08645963
10470460	_derivationally_related_form	01203715
08622950	_derivationally_related_form	02694933
02510337	_derivationally_related_form	05641959
01004062	_derivationally_related_form	03722007
02416278	_derivationally_related_form	01205156
03051540	_derivationally_related_form	00047945
01496630	_derivationally_related_form	01051331
06791372	_derivationally_related_form	00924612
01151407	_hypernym	01150938
01643464	_derivationally_related_form	07003119
00898804	_derivationally_related_form	01697406
01667449	_hypernym	01291069
00083809	_derivationally_related_form	01169194
00262703	_derivationally_related_form	00267349
01467370	_derivationally_related_form	02875013
01813884	_derivationally_related_form	07529563
07151122	_hypernym	07150644
04033995	_derivationally_related_form	00082308
13085864	_derivationally_related_form	01321002
00155487	_derivationally_related_form	02695895
00808182	_derivationally_related_form	00235368
01276361	_derivationally_related_form	06799897
01567275	_derivationally_related_form	01052853
00267349	_derivationally_related_form	00262703
08645963	_hypernym	08497294
06043075	_derivationally_related_form	00084230
10419047	_hypernym	10522324
03315644	_derivationally_related_form	01271189
02785648	_hypernym	03237639
00187526	_derivationally_related_form	00320852
00482473	_derivationally_related_form	09952163
08512259	_derivationally_related_form	00233335
00236592	_hypernym	00235368
00761713	_derivationally_related_form	07148192
01128655	_derivationally_related_form	02539334
01697406	_derivationally_related_form	10325774
01876907	_derivationally_related_form	07337390
10378780	_derivationally_related_form	02443849
01150559	_hypernym	01151110
00064095	_derivationally_related_form	09784443
08688247	_hypernym	08664443
02660147	_derivationally_related_form	03600977
06022291	_derivationally_related_form	02661252
04748836	_derivationally_related_form	02064745
03673971	_derivationally_related_form	01285440
04930307	_hypernym	04928903
00410247	_derivationally_related_form	02561332
02257370	_derivationally_related_form	00040152
13743605	_derivationally_related_form	01292885
02204692	_derivationally_related_form	10529231
07515790	_hypernym	07515560
10132641	_derivationally_related_form	01320009
10155849	_hypernym	09974648
07520612	_hypernym	07519253
00432683	_hypernym	00431826
14413644	_derivationally_related_form	02513460
00296178	_derivationally_related_form	09769929
00147595	_hypernym	00145218
02502536	_verb_group	02671279
02389346	_hypernym	02374149
04181228	_derivationally_related_form	00233335
09326662	_derivationally_related_form	01660386
02203362	_derivationally_related_form	13244109
05981230	_derivationally_related_form	01150559
01711749	_hypernym	01711445
05107765	_hypernym	05090441
01474513	_also_see	00696518
08436759	_synset_domain_topic_of	00017222
01240210	_derivationally_related_form	00760956
00047945	_derivationally_related_form	00828237
06773976	_hypernym	06773434
03322099	_hypernym	04602044
01510827	_derivationally_related_form	14008806
02987177	_derivationally_related_form	10341660
03817647	_derivationally_related_form	01283208
13971561	_hypernym	13970236
01320009	_derivationally_related_form	13085864
00597385	_hypernym	00595935
01051331	_derivationally_related_form	01575675
00845523	_derivationally_related_form	01428853
00431826	_hypernym	00151689
08060694	_member_meronym	10402417
00909899	_derivationally_related_form	01697027
02003725	_derivationally_related_form	00233335
02660147	_hypernym	02659763
03330947	_hypernym	04181228
04623612	_has_part	04631298
01224744	_derivationally_related_form	00830448
04377057	_has_part	03778600
01320009	_derivationally_related_form	03496892
01780941	_derivationally_related_form	07520612
01743784	_hypernym	01742886
09780828	_derivationally_related_form	00751887
00921790	_hypernym	15236475
04748836	_derivationally_related_form	00650353
10298912	_derivationally_related_form	02447001
03533486	_derivationally_related_form	01656788
00046109	_derivationally_related_form	00150287
07532440	_derivationally_related_form	00909363
14480772	_derivationally_related_form	00445169
01590171	_hypernym	01291069
01785748	_derivationally_related_form	14405931
10389398	_derivationally_related_form	02204692
09769929	_derivationally_related_form	00296178
00231557	_derivationally_related_form	13489037
01428853	_derivationally_related_form	00847340
00089027	_derivationally_related_form	00462092
03879854	_derivationally_related_form	00064095
10155849	_derivationally_related_form	01666894
01329239	_derivationally_related_form	00715674
00429968	_hypernym	00441445
01551871	_derivationally_related_form	04157320
07970406	_member_meronym	10595164
01148283	_hypernym	01127623
02840361	_derivationally_related_form	01285440
08493064	_derivationally_related_form	02812482
00981276	_derivationally_related_form	13913566
00809465	_derivationally_related_form	10388924
01019524	_derivationally_related_form	01693881
00362467	_derivationally_related_form	04630689
11415084	_derivationally_related_form	02661252
02694933	_derivationally_related_form	08622950
00040962	_derivationally_related_form	13928668
02743547	_derivationally_related_form	09812338
01466978	_derivationally_related_form	02928413
10079210	_hypernym	10079399
03146846	_derivationally_related_form	01740608
00235368	_derivationally_related_form	01149480
01740892	_also_see	01922763
01093587	_derivationally_related_form	09952163
00671351	_synset_domain_topic_of	06063588
00364479	_derivationally_related_form	07537068
08512736	_hypernym	08512259
14445379	_derivationally_related_form	00476819
01697027	_derivationally_related_form	03779621
01149494	_derivationally_related_form	13988663
00429968	_verb_group	00429060
04612840	_derivationally_related_form	01492052
00462092	_derivationally_related_form	10678472
02695895	_derivationally_related_form	08677628
00260648	_derivationally_related_form	00266806
01711445	_derivationally_related_form	10645611
01586850	_derivationally_related_form	02875013
03173524	_derivationally_related_form	01689379
00456740	_hypernym	00296178
05748285	_derivationally_related_form	00119074
03051540	_derivationally_related_form	00049197
00240131	_derivationally_related_form	00883611
01739814	_derivationally_related_form	10078806
01283208	_derivationally_related_form	03817647
08612786	_derivationally_related_form	01689379
01329239	_hypernym	01340439
00082714	_derivationally_related_form	00696882
13457378	_derivationally_related_form	00151689
03391301	_has_part	04272054
01292885	_derivationally_related_form	03728811
10280130	_hypernym	09812338
02710673	_also_see	02703952
02710673	_derivationally_related_form	13903079
08497294	_hypernym	08630985
07423001	_derivationally_related_form	00431826
01466978	_derivationally_related_form	03265479
04641153	_derivationally_related_form	00696518
00147595	_derivationally_related_form	01296462
00765213	_hypernym	00764902
00462092	_derivationally_related_form	01079604
13743605	_derivationally_related_form	01465365
04681387	_derivationally_related_form	01275762
01039330	_derivationally_related_form	06791372
01583656	_derivationally_related_form	01149480
00737399	_hypernym	00737188
00650353	_derivationally_related_form	05748285
00443116	_derivationally_related_form	13491060
07202579	_derivationally_related_form	01029852
09935434	_hypernym	09816771
00431826	_derivationally_related_form	13470491
01340439	_derivationally_related_form	03354613
00661213	_hypernym	00650353
03330947	_derivationally_related_form	01288052
00588797	_also_see	01148283
01666717	_synset_domain_topic_of	05750657
00082714	_synset_domain_topic_of	00612160
00916464	_has_part	00918820
01366718	_also_see	01148283
01286913	_hypernym	01301410
01465365	_hypernym	02612368
01588493	_hypernym	01296462
02361600	_derivationally_related_form	08565701
01647867	_hypernym	01647672
00709625	_derivationally_related_form	09442838
02389592	_hypernym	02458103
00240131	_hypernym	00241038
01283208	_derivationally_related_form	04369025
00752335	_derivationally_related_form	10448983
06063588	_derivationally_related_form	01169194
00619972	_derivationally_related_form	04906026
02513460	_derivationally_related_form	05161614
07270179	_derivationally_related_form	01588493
01711445	_derivationally_related_form	07006712
01275762	_derivationally_related_form	06798750
08664443	_derivationally_related_form	01150559
00245457	_verb_group	00231557
01693881	_derivationally_related_form	01019524
02700455	_verb_group	02659763
00235368	_derivationally_related_form	00808182
01354673	_derivationally_related_form	13792692
01583494	_verb_group	01583656
01354673	_derivationally_related_form	03091374
13903387	_hypernym	13903079
02622234	_derivationally_related_form	00145218
09326662	_hypernym	09303008
02361600	_derivationally_related_form	03264136
13457378	_derivationally_related_form	00431826
02539359	_derivationally_related_form	00050652
03264136	_derivationally_related_form	02361600
09952163	_hypernym	09624559
01205156	_hypernym	01202904
00351638	_derivationally_related_form	00290740
03282060	_hypernym	03792048
10033082	_derivationally_related_form	00046534
08565701	_derivationally_related_form	01467370
01781983	_hypernym	01780941
00714944	_hypernym	00935005
06893885	_derivationally_related_form	01711445
02420232	_derivationally_related_form	03322099
00235368	_hypernym	00441445
03878963	_hypernym	03385557
02646931	_derivationally_related_form	01128390
01275762	_derivationally_related_form	04681387
13244109	_derivationally_related_form	02203362
01085474	_hypernym	02513460
00089027	_hypernym	00088481
05117660	_derivationally_related_form	00933566
05111835	_derivationally_related_form	00151689
00050652	_derivationally_related_form	02539359
08512736	_derivationally_related_form	01467370
01128390	_derivationally_related_form	02646931
00445169	_derivationally_related_form	15046900
10325774	_derivationally_related_form	01697406
00351638	_hypernym	00351485
00935940	_derivationally_related_form	10029269
00406365	_hypernym	00404403
04157320	_hypernym	03958097
05198036	_hypernym	05196582
00047945	_derivationally_related_form	10033082
01202904	_derivationally_related_form	02416278
01466978	_derivationally_related_form	08620763
02987454	_derivationally_related_form	00119873
01205156	_derivationally_related_form	02416278
01203715	_derivationally_related_form	10470460
02542795	_hypernym	00150287
01660386	_derivationally_related_form	03792048
03745285	_hypernym	04179385
01582645	_derivationally_related_form	06799897
00155487	_derivationally_related_form	02509919
01366718	_also_see	01363613
01785748	_derivationally_related_form	07537259
08565701	_derivationally_related_form	02710673
08664443	_hypernym	08620061
13559782	_derivationally_related_form	00119266
00409211	_derivationally_related_form	01224744
01612053	_derivationally_related_form	04906273
07253637	_hypernym	06709533
01087197	_derivationally_related_form	03420559
02700455	_hypernym	02700104
01130607	_also_see	01389942
06806469	_hypernym	06791372
01741446	_derivationally_related_form	13085864
05197797	_hypernym	05196582
03309808	_has_part	03265479
13743605	_hypernym	13743269
00696518	_also_see	02451113
02661252	_derivationally_related_form	11415084
00351638	_derivationally_related_form	00151689
01656788	_derivationally_related_form	03533486
02371684	_derivationally_related_form	09935434
05162455	_derivationally_related_form	00233335
00915722	_derivationally_related_form	01741446
04608567	_hypernym	03563967
01666894	_synset_domain_topic_of	05750657
00155487	_derivationally_related_form	01711749
00148978	_hypernym	00147595
10657306	_derivationally_related_form	01329239
00696518	_derivationally_related_form	04641153
01739814	_hypernym	01742726
01465218	_verb_group	01465365
01151110	_derivationally_related_form	00815644
02700104	_verb_group	02657219
00619972	_derivationally_related_form	02416278
10078806	_derivationally_related_form	10079210
02646931	_derivationally_related_form	14441825
02064745	_also_see	00508192
05117660	_derivationally_related_form	01531375
05256862	_derivationally_related_form	10155849
04605726	_derivationally_related_form	01283208
07151122	_derivationally_related_form	00764902
01743784	_derivationally_related_form	05938795
01782218	_derivationally_related_form	07520612
01689379	_derivationally_related_form	03173524
00299580	_derivationally_related_form	01027263
06893885	_hypernym	06891493
00364479	_derivationally_related_form	04631298
00231557	_hypernym	00252019
01567275	_derivationally_related_form	00017222
01741446	_derivationally_related_form	00915722
06798750	_derivationally_related_form	00508032
05748054	_derivationally_related_form	00650016
07150644	_derivationally_related_form	00760956
01580467	_derivationally_related_form	00406365
13491060	_derivationally_related_form	00445169
10341660	_derivationally_related_form	02661252
01155421	_derivationally_related_form	03420559
01276361	_derivationally_related_form	08612786
00476819	_derivationally_related_form	14445379
00921738	_verb_group	00651991
01690294	_derivationally_related_form	07003119
09952163	_derivationally_related_form	01647867
00760956	_derivationally_related_form	09624559
13085864	_hypernym	00914632
01779165	_derivationally_related_form	01222666
00052043	_derivationally_related_form	03051540
10160412	_hypernym	09624559
09784443	_derivationally_related_form	00064095
03051540	_derivationally_related_form	00052043
03106110	_hypernym	03670849
00809465	_derivationally_related_form	02204692
01276361	_derivationally_related_form	13905792
01133281	_derivationally_related_form	02443049
02509919	_hypernym	02509287
10301261	_synset_domain_topic_of	06000644
02661252	_derivationally_related_form	10341660
09780828	_derivationally_related_form	00590626
04777098	_derivationally_related_form	01340439
00233335	_derivationally_related_form	00808182
00351638	_derivationally_related_form	00241038
10155849	_derivationally_related_form	05256862
01079604	_derivationally_related_form	00462092
00429060	_derivationally_related_form	00351638
08568978	_hypernym	08630039
02661252	_derivationally_related_form	06022291
03051540	_hypernym	03093574
01742886	_derivationally_related_form	09964411
10012815	_derivationally_related_form	00650016
10448983	_hypernym	10249459
02622234	_derivationally_related_form	03674440
01224744	_hypernym	01211699
02728440	_derivationally_related_form	00043683
02661252	_derivationally_related_form	10419047
00119266	_derivationally_related_form	13559782
07150850	_derivationally_related_form	00760956
02661252	_derivationally_related_form	00737399
13863771	_hypernym	00027807
01741446	_derivationally_related_form	03146846
04051825	_derivationally_related_form	01130607
00760956	_derivationally_related_form	09803429
02204692	_verb_group	02630189
09624559	_hypernym	10351874
02064745	_derivationally_related_form	04748836
02389346	_verb_group	02389592
01781983	_derivationally_related_form	14405931
00539110	_derivationally_related_form	00791078
00760956	_derivationally_related_form	07150850
00290740	_derivationally_related_form	09476521
08688247	_derivationally_related_form	02512150
10080337	_derivationally_related_form	01340439
04321238	_derivationally_related_form	01329239
06798750	_derivationally_related_form	00921738
01211699	_derivationally_related_form	10291110
02512305	_hypernym	00650353
01693881	_derivationally_related_form	09964805
10160412	_derivationally_related_form	00483181
01466978	_derivationally_related_form	09758781
02441022	_derivationally_related_form	10525134
00859153	_derivationally_related_form	04630689
01285440	_derivationally_related_form	02840361
00828237	_derivationally_related_form	00047945
02868326	_derivationally_related_form	05749619
01027263	_derivationally_related_form	00150287
01130607	_derivationally_related_form	04051825
01690294	_verb_group	01582645
01876907	_derivationally_related_form	04770911
00815644	_hypernym	00815320
00262703	_also_see	00764902
01711445	_derivationally_related_form	00521562
10280130	_derivationally_related_form	00597634
01690294	_derivationally_related_form	03234306
00294884	_hypernym	00224901
07493280	_derivationally_related_form	00064095
00089027	_derivationally_related_form	01114303
05748786	_derivationally_related_form	00730499
01876907	_derivationally_related_form	07346057
00224901	_derivationally_related_form	00362355
00149084	_hypernym	00147595
07369604	_derivationally_related_form	00456740
01987160	_derivationally_related_form	05074774
00709625	_hypernym	00709379
01288052	_hypernym	01301410
01285440	_hypernym	01340439
07366289	_hypernym	07337390
00236592	_derivationally_related_form	01146039
01492052	_synset_domain_topic_of	00917211
01069391	_verb_group	01069190
00145218	_derivationally_related_form	02389346
00760956	_derivationally_related_form	01240210
04713118	_derivationally_related_form	02700104
01711445	_derivationally_related_form	06893885
01224744	_derivationally_related_form	03096960
01292885	_derivationally_related_form	13743605
07003119	_hypernym	06998748
06791372	_derivationally_related_form	00922438
01683582	_derivationally_related_form	05902327
04714440	_derivationally_related_form	00508192
05641959	_hypernym	05640433
02894605	_derivationally_related_form	01128071
05748285	_derivationally_related_form	00651991
01582645	_derivationally_related_form	08612786
01320009	_derivationally_related_form	10132641
01647867	_derivationally_related_form	09952163
01930512	_also_see	02564986
00052374	_derivationally_related_form	03051540
01765392	_derivationally_related_form	13971561
01697027	_derivationally_related_form	00909899
01085474	_derivationally_related_form	04181228
03386011	_derivationally_related_form	01155421
02806907	_derivationally_related_form	05765415
13987423	_derivationally_related_form	01148283
02702830	_hypernym	02667900
03513627	_hypernym	03264542
02416751	_hypernym	02416278
02416278	_derivationally_related_form	00619972
05938795	_hypernym	05925366
00089027	_derivationally_related_form	02272549
01150559	_derivationally_related_form	10470460
03722007	_hypernym	04608567
02443049	_derivationally_related_form	01133281
03728811	_derivationally_related_form	02657219
00595146	_derivationally_related_form	10298912
00348571	_derivationally_related_form	01876907
00409211	_derivationally_related_form	01510827
05197797	_derivationally_related_form	00751887
01293389	_hypernym	01295275
01340439	_derivationally_related_form	04777098
08060694	_derivationally_related_form	10402417
01428853	_derivationally_related_form	02887741
02542280	_hypernym	02542795
07254057	_derivationally_related_form	01819554
01135529	_hypernym	01133281
00935940	_derivationally_related_form	10029068
04565375	_hypernym	03574816
01428853	_derivationally_related_form	07976936
06817782	_derivationally_related_form	01004062
01687569	_derivationally_related_form	05750163
01741446	_synset_domain_topic_of	00916464
02711114	_derivationally_related_form	09273291
01021128	_derivationally_related_form	05937112
08512259	_hypernym	08568978
10388732	_hypernym	10676877
00759551	_derivationally_related_form	01765392
00456596	_hypernym	00150287
03096960	_derivationally_related_form	01224744
05750163	_derivationally_related_form	01687569
01222666	_hypernym	01222477
01059400	_derivationally_related_form	04777098
07705711	_hypernym	07555863
00770141	_derivationally_related_form	07254057
09972157	_derivationally_related_form	01640550
09882007	_hypernym	09882716
02845576	_hypernym	08566028
05749619	_hypernym	05748054
05937112	_derivationally_related_form	01743784
00709625	_similar_to	00708017
00235368	_derivationally_related_form	15224293
01301051	_hypernym	00233335
04369025	_hypernym	02785648
00432683	_derivationally_related_form	05111835
10371741	_hypernym	10294602
04905842	_hypernym	04905188
01660640	_derivationally_related_form	09303008
01666894	_derivationally_related_form	05844105
01288052	_derivationally_related_form	04181228
08512736	_derivationally_related_form	01466978
07006119	_derivationally_related_form	00796047
01582645	_derivationally_related_form	04463273
01666894	_derivationally_related_form	10155849
00064095	_derivationally_related_form	00354884
02539359	_derivationally_related_form	00052374
08512736	_derivationally_related_form	00730301
00049197	_hypernym	00047945
01780202	_derivationally_related_form	07519253
01640550	_derivationally_related_form	00928077
00508192	_derivationally_related_form	04714440
00411384	_derivationally_related_form	02416278
00052374	_derivationally_related_form	02539359
07520612	_derivationally_related_form	01782218
04605726	_derivationally_related_form	01580467
01804414	_derivationally_related_form	09931640
02357693	_derivationally_related_form	00267349
01329239	_derivationally_related_form	04179385
00151689	_hypernym	00169651
03777283	_derivationally_related_form	01697027
05196582	_derivationally_related_form	02539334
07338114	_derivationally_related_form	01510827
13971561	_derivationally_related_form	01765392
05085572	_hypernym	05084201
01149480	_derivationally_related_form	01583656
02443049	_derivationally_related_form	01474513
01739814	_derivationally_related_form	07705711
01149494	_derivationally_related_form	07532440
01647672	_verb_group	01629000
02630189	_verb_group	02203362
00589769	_derivationally_related_form	10298912
01147950	_derivationally_related_form	00462092
13996300	_hypernym	13928668
00898804	_hypernym	00898518
07519253	_has_part	14405774
01155421	_derivationally_related_form	03386011
04639113	_hypernym	04623612
05090441	_hypernym	04916342
00064095	_derivationally_related_form	07493280
00052043	_hypernym	00047945
01151097	_hypernym	01150938
03309808	_has_part	03513627
01588493	_derivationally_related_form	07202579
01719302	_synset_domain_topic_of	06157326
09931640	_derivationally_related_form	01804414
04613158	_hypernym	03091374
02451113	_also_see	00696518
01606205	_derivationally_related_form	03386011
01510827	_derivationally_related_form	00409211
00155487	_derivationally_related_form	02694933
01640550	_verb_group	01753596
00046534	_verb_group	00043683
13969243	_derivationally_related_form	00482473
01093587	_hypernym	00764902
10308732	_derivationally_related_form	00260648
00148978	_derivationally_related_form	01354673
03722007	_derivationally_related_form	01004062
09812338	_derivationally_related_form	06998748
03386011	_hypernym	03171356
01089137	_derivationally_related_form	03420559
04157320	_derivationally_related_form	01551871
00261705	_hypernym	00260648
00917211	_hypernym	00916464
00791227	_derivationally_related_form	14441825
10291110	_derivationally_related_form	01211699
04777098	_derivationally_related_form	02095311
02539334	_derivationally_related_form	05196582
03322099	_derivationally_related_form	01739814
00715674	_derivationally_related_form	01329239
00140393	_derivationally_related_form	01510827
04639113	_derivationally_related_form	02003725
01128655	_hypernym	01128390
02470175	_derivationally_related_form	09816771
01582645	_derivationally_related_form	00263813
00443384	_verb_group	00443116
00483181	_derivationally_related_form	13969243
01301410	_derivationally_related_form	03525252
08512736	_derivationally_related_form	02710673
07976936	_hypernym	07975026
00150287	_derivationally_related_form	01027263
01492052	_derivationally_related_form	13792692
00462092	_derivationally_related_form	09956578
10388440	_derivationally_related_form	00595684
04905188	_derivationally_related_form	02451113
06799897	_derivationally_related_form	01582645
03420559	_derivationally_related_form	01155421
00327824	_derivationally_related_form	01876907
00595146	_derivationally_related_form	10280130
02659763	_derivationally_related_form	00795008
02023992	_derivationally_related_form	03420559
02887741	_derivationally_related_form	01428853
09935434	_derivationally_related_form	02371684
00709625	_derivationally_related_form	05728678
03792334	_hypernym	02799897
05109808	_hypernym	05107765
02538765	_derivationally_related_form	10213034
01321002	_derivationally_related_form	00359903
00300537	_derivationally_related_form	10093908
01697027	_derivationally_related_form	13913566
00241038	_derivationally_related_form	00351638
02204692	_derivationally_related_form	10388924
07366289	_derivationally_related_form	00651991
03525252	_derivationally_related_form	01301410
00552841	_derivationally_related_form	02700104
09882716	_hypernym	09609232
03051540	_has_part	04550426
04272054	_hypernym	03852280
09942970	_hypernym	10317007
06998748	_hypernym	06873252
07985223	_hypernym	07996689
00410247	_derivationally_related_form	01834304
03169390	_derivationally_related_form	02748927
00913705	_synset_domain_topic_of	06149484
07515560	_hypernym	07514968
09957614	_derivationally_related_form	00150287
00185104	_hypernym	00044673
00040152	_derivationally_related_form	02372326
09943541	_hypernym	09942970
05256862	_has_part	05257737
00612160	_hypernym	00610373
01271189	_derivationally_related_form	00827379
01301410	_hypernym	00512186
03674440	_hypernym	03738241
01051331	_derivationally_related_form	00413876
04296562	_hypernym	03961939
02023992	_hypernym	02023341
00521562	_hypernym	00520257
00252019	_hypernym	00230746
