# Supplementary material for: Relation semantic fusion in subgraph for inductive link prediction in knowledge graphs
Source: PeerJ Comput Sci. 2024 Oct 1;10:e2324. doi: 10.7717/peerj-cs.2324 (PMC11639272; doi:10.7717/peerj-cs.2324)
Supplement: Supplemental Information 1 [file peerj-cs-10-2324-s001.zip › Data/WN18RR_v1_ind/valid.txt]

09953178	_hypernym	09931640
01027263	_derivationally_related_form	00299580
03728811	_derivationally_related_form	01292885
04928903	_derivationally_related_form	01687569
01301051	_derivationally_related_form	10525134
09273291	_derivationally_related_form	02711114
13969700	_derivationally_related_form	01765392
00590626	_derivationally_related_form	09780828
13903079	_derivationally_related_form	01466978
00050652	_hypernym	00046534
10029068	_derivationally_related_form	00935940
10676877	_derivationally_related_form	02443049
02420232	_derivationally_related_form	10078806
01256157	_derivationally_related_form	10566072
00151689	_derivationally_related_form	05111835
04770911	_derivationally_related_form	01876907
00262703	_derivationally_related_form	03745285
00708017	_similar_to	00709625
02695895	_hypernym	02694933
03051540	_derivationally_related_form	00047745
01291069	_derivationally_related_form	00145218
13905792	_derivationally_related_form	01276361
03878963	_derivationally_related_form	01130607
00898804	_derivationally_related_form	01743784
10448983	_derivationally_related_form	00752335
00082308	_derivationally_related_form	14445379
00921790	_derivationally_related_form	01320009
03792048	_derivationally_related_form	01660640
10525134	_derivationally_related_form	01301410
01711749	_derivationally_related_form	08664443
10525134	_derivationally_related_form	00233335
01693881	_derivationally_related_form	03104594
02928413	_hypernym	03600977
03104594	_derivationally_related_form	01693881
10529231	_derivationally_related_form	02204692
10689564	_derivationally_related_form	04160372
13454318	_derivationally_related_form	01742726
03265479	_hypernym	02875013
05844105	_derivationally_related_form	10155849
03932670	_hypernym	03932203
00083809	_synset_domain_topic_of	00612160
00151689	_derivationally_related_form	13458571
01069190	_verb_group	01069391
01612053	_derivationally_related_form	02542795
04644512	_derivationally_related_form	02564986
01647867	_derivationally_related_form	13970236
00321956	_derivationally_related_form	01580467
03257343	_derivationally_related_form	01735308
01410905	_derivationally_related_form	04750164
00919513	_derivationally_related_form	01567275
00043683	_derivationally_related_form	02728440
00764902	_derivationally_related_form	01026262
04748836	_derivationally_related_form	00651991
10160412	_derivationally_related_form	00482473
01739814	_derivationally_related_form	00916464
13998781	_derivationally_related_form	01301410
01363613	_also_see	01148283
03282060	_has_part	04085873
03792048	_derivationally_related_form	01660386
00730301	_derivationally_related_form	08512736
13085864	_derivationally_related_form	01741446
06998748	_derivationally_related_form	09812338
00933566	_derivationally_related_form	05117660
07369604	_derivationally_related_form	00299580
05902327	_derivationally_related_form	01743784
07369604	_derivationally_related_form	00300537
01151110	_hypernym	01987160
01135529	_derivationally_related_form	02443049
00696882	_derivationally_related_form	00082714
00233335	_derivationally_related_form	05846355
09941964	_derivationally_related_form	00751887
01743784	_derivationally_related_form	05902327
00084230	_derivationally_related_form	00612160
01020936	_hypernym	01019524
10529231	_derivationally_related_form	02203362
03777283	_derivationally_related_form	01697406
01167146	_derivationally_related_form	02542795
02657219	_derivationally_related_form	03728811
03327234	_derivationally_related_form	01588134
01020936	_derivationally_related_form	01742886
10668450	_hypernym	10525134
00796047	_derivationally_related_form	06893885
04613158	_derivationally_related_form	01492052
04905842	_derivationally_related_form	02388145
00765213	_derivationally_related_form	09800249
04463273	_hypernym	03234306
04930307	_derivationally_related_form	02659763
01662771	_derivationally_related_form	03779370
13998576	_derivationally_related_form	02711114
01813884	_derivationally_related_form	07527352
03386011	_derivationally_related_form	01606205
01052853	_derivationally_related_form	01613239
14442530	_derivationally_related_form	02646931
01640550	_derivationally_related_form	09972157
00267349	_hypernym	00266806
01711749	_derivationally_related_form	08677628
10155849	_derivationally_related_form	05844105
01159964	_derivationally_related_form	01687569
01662771	_derivationally_related_form	00909899
01780941	_derivationally_related_form	01222666
13913566	_hypernym	13860793
00761713	_derivationally_related_form	10351874
00909363	_also_see	01149494
01711749	_derivationally_related_form	05075602
02899439	_hypernym	03673971
07369604	_derivationally_related_form	00482893
01248191	_derivationally_related_form	02502536
05902327	_derivationally_related_form	01683582
10317007	_hypernym	10582746
00764902	_derivationally_related_form	07151122
03322099	_derivationally_related_form	02420232
02388145	_derivationally_related_form	04905842
00482473	_hypernym	00296178
07527352	_derivationally_related_form	01363613
01765392	_derivationally_related_form	01151407
00730499	_derivationally_related_form	08592656
01051331	_derivationally_related_form	01496630
14441825	_derivationally_related_form	02646931
00047317	_derivationally_related_form	00795008
02512305	_derivationally_related_form	10012815
07537068	_hypernym	07532440
10093908	_derivationally_related_form	00300537
05937112	_derivationally_related_form	02723733
04433185	_derivationally_related_form	01285440
00651991	_derivationally_related_form	07270179
02389346	_derivationally_related_form	00145218
01819554	_derivationally_related_form	01222477
00409211	_derivationally_related_form	02443849
00083809	_derivationally_related_form	00671351
02671279	_derivationally_related_form	13321495
01224744	_derivationally_related_form	10378412
01291069	_hypernym	01354673
10378780	_hypernym	09882007
09476521	_derivationally_related_form	00290740
03285912	_derivationally_related_form	02711114
00150287	_derivationally_related_form	09957614
05765415	_derivationally_related_form	02806907
00915722	_hypernym	00913705
01190884	_hypernym	01187810
13427078	_derivationally_related_form	00150287
06791372	_derivationally_related_form	02296984
01922763	_also_see	01740892
00119074	_derivationally_related_form	04748836
07066659	_derivationally_related_form	10155849
02003725	_derivationally_related_form	00236592
00916464	_has_part	00921790
01765392	_derivationally_related_form	07515790
01222477	_derivationally_related_form	01819554
00364479	_also_see	01368192
01684337	_verb_group	01551871
01148283	_also_see	00999817
01340439	_derivationally_related_form	00147595
01922763	_derivationally_related_form	07515560
00815644	_derivationally_related_form	01150559
00462092	_derivationally_related_form	04361641
01876907	_derivationally_related_form	00348571
07366627	_hypernym	07366289
05846355	_derivationally_related_form	00235368
09956578	_derivationally_related_form	00462092
00650016	_derivationally_related_form	05748054
03091374	_derivationally_related_form	01354673
00751887	_hypernym	02539334
02840361	_hypernym	03496892
00300537	_derivationally_related_form	04930307
08592656	_derivationally_related_form	00730499
01624568	_derivationally_related_form	13913566
04630689	_derivationally_related_form	00859153
02991122	_derivationally_related_form	02743547
01148283	_also_see	00362467
06003682	_hypernym	06000644
05198036	_derivationally_related_form	10388440
02372326	_derivationally_related_form	00040152
00795008	_derivationally_related_form	02659763
10645611	_hypernym	10676877
07527352	_derivationally_related_form	01813884
03779370	_derivationally_related_form	01697027
13489037	_derivationally_related_form	00245457
01051331	_derivationally_related_form	02333689
02991122	_derivationally_related_form	09812338
10689564	_hypernym	10120816
05844105	_derivationally_related_form	01666894
02539359	_derivationally_related_form	00047745
03932203	_derivationally_related_form	01656788
00696518	_also_see	01612053
01492052	_derivationally_related_form	04612840
