# Supplementary material for: Relation semantic fusion in subgraph for inductive link prediction in knowledge graphs
Source: PeerJ Comput Sci. 2024 Oct 1;10:e2324. doi: 10.7717/peerj-cs.2324 (PMC11639272; doi:10.7717/peerj-cs.2324)
Supplement: Supplemental Information 1 [file peerj-cs-10-2324-s001.zip › Data/WN18RR_v2/test.txt]

04321534	_derivationally_related_form	02285392
02314658	_hypernym	02314275
01428381	_derivationally_related_form	00844994
07991364	_derivationally_related_form	02023600
03308152	_derivationally_related_form	01351170
02348927	_derivationally_related_form	00658627
01007924	_derivationally_related_form	06467007
02323286	_derivationally_related_form	13367070
01053207	_derivationally_related_form	00924431
00413239	_hypernym	00410247
04105893	_derivationally_related_form	02656763
06681551	_derivationally_related_form	00965035
00332835	_hypernym	02031158
00932636	_hypernym	00955148
07208000	_hypernym	07207273
01755627	_also_see	02291843
00701877	_hypernym	00701040
00731000	_derivationally_related_form	13354420
00463246	_hypernym	00523513
05017458	_derivationally_related_form	02515341
02304982	_derivationally_related_form	01014066
01821423	_derivationally_related_form	05682950
00940709	_derivationally_related_form	01632411
13549672	_derivationally_related_form	00069295
05297523	_has_part	05493303
01035530	_verb_group	00805376
00315986	_derivationally_related_form	01433294
06523132	_derivationally_related_form	02460199
00581891	_derivationally_related_form	04526964
01435380	_derivationally_related_form	00315986
09607280	_hypernym	00007846
00194969	_derivationally_related_form	02661252
05509889	_hypernym	05237227
01133281	_derivationally_related_form	02443049
07366289	_derivationally_related_form	00650353
01155687	_derivationally_related_form	00430140
03574816	_hypernym	03183080
00205885	_derivationally_related_form	00261029
01148614	_hypernym	01145359
05817845	_derivationally_related_form	00956250
00165178	_derivationally_related_form	02395395
07373803	_derivationally_related_form	00193486
02299269	_derivationally_related_form	10670310
05462315	_hypernym	05237227
06196584	_derivationally_related_form	02719399
02578235	_derivationally_related_form	09998101
05708432	_derivationally_related_form	00591519
06710546	_derivationally_related_form	00826509
01633173	_hypernym	01653013
05692910	_hypernym	05692419
02009433	_derivationally_related_form	10004539
05728678	_derivationally_related_form	00704690
00590626	_derivationally_related_form	09941964
02979722	_derivationally_related_form	13489037
05943300	_derivationally_related_form	00605086
09954479	_hypernym	09610660
02715229	_hypernym	03269401
02118933	_derivationally_related_form	09626589
07373803	_derivationally_related_form	00394813
01033458	_derivationally_related_form	01096497
00217773	_derivationally_related_form	01564144
08679369	_hypernym	08593262
01705257	_derivationally_related_form	07180570
04289027	_hypernym	03736970
00276373	_derivationally_related_form	14499262
10251779	_derivationally_related_form	00597915
02541251	_hypernym	01525666
07524242	_derivationally_related_form	01770501
10583250	_hypernym	09821831
05302499	_derivationally_related_form	00941990
10756433	_hypernym	09621545
05781347	_derivationally_related_form	00632236
00208497	_hypernym	00208836
05808218	_hypernym	05807306
13366311	_hypernym	13365286
02646931	_derivationally_related_form	01128390
02506546	_hypernym	00770437
02645007	_derivationally_related_form	04353803
00784727	_hypernym	00980453
05287882	_hypernym	05267548
09429387	_derivationally_related_form	01558440
13777344	_derivationally_related_form	01182709
07477945	_derivationally_related_form	01989053
03377582	_hypernym	04599396
02609764	_derivationally_related_form	08566554
00041188	_hypernym	00037396
13741022	_derivationally_related_form	00563824
01783158	_derivationally_related_form	04826999
02650840	_derivationally_related_form	08160276
10060352	_hypernym	09882716
01130169	_derivationally_related_form	01049685
03082979	_has_part	03916720
01309701	_derivationally_related_form	03996416
00041899	_derivationally_related_form	00094460
05305806	_has_part	05371663
00788097	_derivationally_related_form	02504562
00637259	_derivationally_related_form	00868910
01101329	_hypernym	01094725
05520699	_hypernym	05397178
09821253	_derivationally_related_form	01118449
00754956	_derivationally_related_form	00838043
01003249	_synset_domain_topic_of	00903559
01848718	_derivationally_related_form	00042757
01222360	_also_see	02179279
01843055	_derivationally_related_form	10596689
00621058	_derivationally_related_form	04820258
10700201	_derivationally_related_form	02460483
00043609	_hypernym	00030358
06889330	_derivationally_related_form	02141973
01476483	_derivationally_related_form	00562398
02743547	_derivationally_related_form	02991122
00651991	_derivationally_related_form	04748836
01008378	_hypernym	00407535
00763399	_hypernym	01021420
00697589	_derivationally_related_form	05838176
00103696	_derivationally_related_form	04821802
00907657	_derivationally_related_form	07209965
15271008	_derivationally_related_form	00779061
07180570	_synset_domain_topic_of	08441203
01057200	_derivationally_related_form	02327200
00868910	_derivationally_related_form	00712135
09942970	_synset_domain_topic_of	08199025
02958343	_has_part	04060065
00045639	_verb_group	00038849
02679142	_derivationally_related_form	00640828
05898568	_derivationally_related_form	00795264
13928388	_derivationally_related_form	10235549
07251619	_derivationally_related_form	00771961
00993892	_hypernym	00115157
13354985	_hypernym	06516595
07370410	_hypernym	07445480
00918872	_verb_group	00920336
01929254	_derivationally_related_form	05058580
01036804	_derivationally_related_form	06609503
02389346	_derivationally_related_form	00145218
00590518	_hypernym	00586262
02163746	_derivationally_related_form	05623818
01862386	_derivationally_related_form	00796588
00697062	_derivationally_related_form	10067968
06163751	_hypernym	06158346
04211528	_derivationally_related_form	01345109
01639714	_derivationally_related_form	05633385
02598143	_derivationally_related_form	07975026
04546855	_has_part	03882611
10118844	_hypernym	00007846
05590740	_hypernym	05289861
02682424	_hypernym	02681795
07342049	_derivationally_related_form	01964367
10743675	_derivationally_related_form	00745187
00023773	_derivationally_related_form	02766328
01281611	_derivationally_related_form	10140051
02749778	_derivationally_related_form	03574555
01241073	_derivationally_related_form	07252378
05217859	_hypernym	00019128
08550076	_derivationally_related_form	01309701
01351170	_derivationally_related_form	00392950
00119266	_derivationally_related_form	13560079
09805475	_derivationally_related_form	01640550
00689673	_derivationally_related_form	02215001
07317764	_derivationally_related_form	02528380
01090335	_also_see	01131197
00595630	_derivationally_related_form	01374582
07172756	_derivationally_related_form	00955601
05329215	_has_part	05532944
01201021	_derivationally_related_form	02030158
10482220	_hypernym	09773962
10487182	_derivationally_related_form	01321002
05579944	_hypernym	05580416
09784707	_derivationally_related_form	02294436
00056188	_derivationally_related_form	13134947
14411981	_hypernym	13932421
07296428	_hypernym	07283608
02626604	_derivationally_related_form	07423365
00926668	_hypernym	00908909
00023773	_derivationally_related_form	01649999
02028994	_derivationally_related_form	05088324
02406916	_derivationally_related_form	10241300
01492052	_derivationally_related_form	13792692
05192451	_derivationally_related_form	01343918
13367593	_hypernym	13367070
10703692	_derivationally_related_form	00786816
00181476	_derivationally_related_form	00479932
02296153	_verb_group	02235842
09609232	_derivationally_related_form	13353607
00707956	_derivationally_related_form	05908520
10012484	_hypernym	10631941
06522501	_derivationally_related_form	02460619
01846320	_hypernym	01845720
01913237	_derivationally_related_form	04681387
07048000	_has_part	07050177
01612053	_also_see	01123148
01704452	_synset_domain_topic_of	00929718
05318831	_has_part	05324553
00597265	_derivationally_related_form	15266265
00968211	_derivationally_related_form	05088324
02443609	_derivationally_related_form	10467395
01392080	_hypernym	01532589
02148788	_derivationally_related_form	00521209
01688771	_hypernym	01686132
01641914	_derivationally_related_form	10209082
00855512	_derivationally_related_form	06410391
05147940	_derivationally_related_form	01867295
01719921	_derivationally_related_form	00795785
00976653	_derivationally_related_form	10482220
05285623	_hypernym	05286536
09622049	_hypernym	00007846
01239494	_derivationally_related_form	05579944
13536794	_hypernym	00029677
01011725	_derivationally_related_form	07203126
00429060	_derivationally_related_form	00353782
00702601	_derivationally_related_form	02388143
00242808	_derivationally_related_form	01759326
00204439	_derivationally_related_form	00613393
00294245	_derivationally_related_form	13439570
00909573	_hypernym	00907147
00235208	_derivationally_related_form	00249313
00035603	_hypernym	00035758
01105259	_derivationally_related_form	01435380
00733632	_similar_to	00732960
10658304	_derivationally_related_form	02323286
01226240	_also_see	02584981
00833702	_hypernym	00829107
06481320	_has_part	06482401
09623038	_derivationally_related_form	01999423
05017230	_hypernym	05009170
00591519	_hypernym	00591115
02333689	_derivationally_related_form	08651247
06136258	_hypernym	05999797
00112312	_derivationally_related_form	01872645
14006945	_derivationally_related_form	02419073
01438304	_derivationally_related_form	10001058
00532892	_also_see	00428404
07938773	_derivationally_related_form	00038849
01688771	_derivationally_related_form	00900957
13812607	_derivationally_related_form	00031921
00920778	_derivationally_related_form	00791078
00210518	_derivationally_related_form	00484166
02501278	_derivationally_related_form	01187810
02517169	_member_meronym	02517442
10340312	_derivationally_related_form	05718935
07375405	_derivationally_related_form	01462468
07161429	_derivationally_related_form	00875394
00751529	_derivationally_related_form	00932798
00614057	_derivationally_related_form	10006842
07171206	_derivationally_related_form	00939857
01668603	_verb_group	01659248
00244625	_derivationally_related_form	06468123
02014165	_derivationally_related_form	10004539
04298308	_hypernym	04564698
02210855	_derivationally_related_form	08419562
00146138	_derivationally_related_form	07423365
01989873	_hypernym	01970826
02645007	_derivationally_related_form	06807198
01011031	_derivationally_related_form	09814660
04623612	_has_part	04630689
00082563	_derivationally_related_form	04074482
00270005	_derivationally_related_form	07312221
09387222	_derivationally_related_form	01912159
00158804	_derivationally_related_form	07961480
04162998	_member_meronym	04161981
01552219	_derivationally_related_form	10779775
00672433	_derivationally_related_form	05789432
00348312	_derivationally_related_form	01909397
10317007	_synset_domain_topic_of	08199025
01508368	_derivationally_related_form	00104539
01202184	_hypernym	01201021
01288052	_derivationally_related_form	04181228
01134861	_derivationally_related_form	00515154
05774129	_derivationally_related_form	00112628
05984287	_hypernym	05809192
00286605	_hypernym	00126264
00248977	_derivationally_related_form	00205885
00958880	_also_see	02464693
00278221	_hypernym	00277376
02286027	_hypernym	02285629
01647229	_derivationally_related_form	00237078
00736216	_derivationally_related_form	00634276
05202284	_derivationally_related_form	00952182
07168131	_derivationally_related_form	00747135
01741446	_synset_domain_topic_of	00916464
01989669	_also_see	00684480
13794034	_hypernym	13793504
05718254	_derivationally_related_form	02179518
00382109	_derivationally_related_form	00374534
02561332	_derivationally_related_form	00949134
00348571	_hypernym	00331950
10538272	_derivationally_related_form	01233993
07387509	_derivationally_related_form	02172888
08378356	_derivationally_related_form	03018498
00923444	_hypernym	01094725
02232190	_derivationally_related_form	00315986
03892891	_hypernym	00002684
02555434	_derivationally_related_form	01207609
04472726	_derivationally_related_form	00973056
06367107	_derivationally_related_form	01635176
01144876	_derivationally_related_form	02439732
08179879	_derivationally_related_form	02649830
01101329	_derivationally_related_form	00975902
01930512	_derivationally_related_form	14031523
01888295	_derivationally_related_form	01051082
08050678	_member_meronym	08357784
02903204	_derivationally_related_form	01501184
07514345	_derivationally_related_form	01761706
09385911	_hypernym	00002452
00917772	_derivationally_related_form	05775081
00786458	_derivationally_related_form	00794367
00926472	_derivationally_related_form	05796423
07959943	_derivationally_related_form	02027411
00191980	_derivationally_related_form	01457954
01085098	_hypernym	01083645
00779248	_derivationally_related_form	02575723
00926702	_derivationally_related_form	05775407
02701962	_derivationally_related_form	08647616
06726939	_derivationally_related_form	00977336
01163620	_derivationally_related_form	10319796
07495551	_derivationally_related_form	01802689
07248060	_derivationally_related_form	02453889
06763273	_derivationally_related_form	01704953
14821043	_derivationally_related_form	02079933
13547199	_derivationally_related_form	00474492
00248659	_hypernym	00252019
01222360	_also_see	02464693
00701040	_derivationally_related_form	00805034
10418841	_derivationally_related_form	00766418
01062817	_derivationally_related_form	02641035
01846916	_verb_group	01845720
01688771	_synset_domain_topic_of	00933420
01633343	_derivationally_related_form	05836275
05194151	_derivationally_related_form	00776523
09610660	_hypernym	00007846
00414179	_derivationally_related_form	01165043
00620752	_derivationally_related_form	02419773
00947439	_derivationally_related_form	07230502
07363346	_hypernym	07311115
00443984	_derivationally_related_form	14480420
00593613	_derivationally_related_form	10067968
00631737	_derivationally_related_form	10150794
00380083	_derivationally_related_form	01462468
07445480	_hypernym	07311115
06398401	_derivationally_related_form	02609764
00404642	_derivationally_related_form	03918737
06201042	_derivationally_related_form	00864159
05896733	_derivationally_related_form	02117649
02735418	_derivationally_related_form	06398401
10252547	_derivationally_related_form	00830761
01711445	_derivationally_related_form	10645611
00165178	_hypernym	00163779
06399995	_derivationally_related_form	02469443
07270179	_hypernym	06806469
02517169	_hypernym	01342529
05556204	_hypernym	05268965
00815686	_derivationally_related_form	10524413
02640440	_derivationally_related_form	01063350
01024190	_derivationally_related_form	10309347
02511551	_derivationally_related_form	05663671
00917772	_derivationally_related_form	05775407
00121166	_derivationally_related_form	01062555
02711114	_derivationally_related_form	03285912
01236164	_derivationally_related_form	10178216
04937043	_hypernym	04936846
02518161	_derivationally_related_form	04897762
13742358	_derivationally_related_form	00297507
02179518	_derivationally_related_form	04981139
00059019	_hypernym	00056930
00539110	_derivationally_related_form	00791078
02741357	_derivationally_related_form	00318735
02453889	_derivationally_related_form	01215168
08198398	_synset_domain_topic_of	08199025
09618760	_hypernym	09621545
01548193	_also_see	02513269
06613056	_derivationally_related_form	01024190
04105068	_derivationally_related_form	01233993
02038357	_derivationally_related_form	05069199
13426376	_hypernym	13561719
10525134	_derivationally_related_form	02441022
10191613	_hypernym	09608709
01556178	_hypernym	01552519
05084201	_hypernym	05083328
07323922	_hypernym	07290905
10225219	_hypernym	09769636
00918872	_verb_group	01637982
00117985	_hypernym	02604760
02297948	_derivationally_related_form	07185076
13354420	_derivationally_related_form	00731000
10140051	_hypernym	09939313
02584097	_hypernym	02075462
00786816	_hypernym	00785008
07173959	_hypernym	07170753
02127613	_derivationally_related_form	04946553
00784342	_verb_group	00897746
02958343	_has_part	02963821
01144355	_derivationally_related_form	00794981
00780148	_derivationally_related_form	02573127
00672433	_derivationally_related_form	05803379
01468327	_hypernym	01468576
01241073	_hypernym	01230710
13905121	_derivationally_related_form	01555742
10383816	_derivationally_related_form	01628449
15266265	_derivationally_related_form	10468559
00835903	_derivationally_related_form	14504726
01143040	_derivationally_related_form	00406243
01160342	_derivationally_related_form	02499629
01009240	_derivationally_related_form	14485526
10006842	_derivationally_related_form	02584097
10381369	_derivationally_related_form	01031705
00479932	_derivationally_related_form	00181476
01184625	_derivationally_related_form	13365286
01705494	_hypernym	01617192
04650201	_derivationally_related_form	01264336
00844994	_hypernym	00845523
13812607	_derivationally_related_form	10235549
13275847	_hypernym	13275288
00382109	_derivationally_related_form	01600191
04869569	_hypernym	04871374
00665886	_derivationally_related_form	06650431
01037650	_derivationally_related_form	07137129
01711445	_derivationally_related_form	06893885
00815320	_derivationally_related_form	02439732
01139104	_hypernym	01155687
00990812	_derivationally_related_form	06787150
02241107	_hypernym	02319050
02040054	_derivationally_related_form	07344663
02910789	_derivationally_related_form	05978812
02260362	_synset_domain_topic_of	01090446
02147603	_hypernym	02158587
02897524	_derivationally_related_form	07151892
08008017	_derivationally_related_form	01485158
02387034	_hypernym	02387486
02576921	_derivationally_related_form	13960464
06598915	_hypernym	00033020
02475922	_derivationally_related_form	00731222
06373991	_hypernym	06398401
02140781	_derivationally_related_form	00344040
02522319	_verb_group	02523521
02576921	_derivationally_related_form	10201535
01834918	_hypernym	01503061
03323703	_derivationally_related_form	01343892
01105909	_hypernym	01105259
01439745	_hypernym	01212572
01003249	_derivationally_related_form	04248607
00922438	_derivationally_related_form	06791372
02501278	_derivationally_related_form	10225219
13313733	_derivationally_related_form	02656390
08513163	_derivationally_related_form	01466978
01063697	_derivationally_related_form	02559752
01405044	_derivationally_related_form	00125629
00329227	_hypernym	00279835
15267536	_derivationally_related_form	00484166
01020934	_derivationally_related_form	06504462
00043411	_derivationally_related_form	13518963
00115803	_derivationally_related_form	01662118
00161243	_hypernym	00037396
00367685	_derivationally_related_form	07373602
05818741	_derivationally_related_form	00732552
00563824	_hypernym	00126264
01921772	_derivationally_related_form	00325502
00017222	_hypernym	00004475
01742886	_derivationally_related_form	01019524
01137138	_hypernym	00069879
07452699	_derivationally_related_form	02426171
01734502	_derivationally_related_form	07342049
00830761	_derivationally_related_form	00892861
07491286	_derivationally_related_form	01817314
08612786	_derivationally_related_form	01582645
02265231	_derivationally_related_form	13354985
06691083	_derivationally_related_form	00803325
00440286	_derivationally_related_form	15272029
10212780	_derivationally_related_form	01732172
06694540	_hypernym	06693198
01974062	_derivationally_related_form	04231693
02034986	_derivationally_related_form	13896100
02578510	_derivationally_related_form	00428000
02471762	_hypernym	02469914
01309478	_hypernym	00069879
00968211	_derivationally_related_form	00367976
02376277	_synset_domain_topic_of	06376154
01295275	_hypernym	01354673
10178611	_hypernym	10553627
00906735	_derivationally_related_form	15224692
02578235	_hypernym	02573275
01101958	_derivationally_related_form	00967625
05035961	_derivationally_related_form	00022686
10523519	_derivationally_related_form	01054335
01466978	_hypernym	01205696
07140978	_derivationally_related_form	00714884
01165043	_derivationally_related_form	00947128
05766984	_derivationally_related_form	01686956
13860793	_derivationally_related_form	00445169
10389398	_derivationally_related_form	00809465
00013615	_verb_group	01719302
08103777	_member_meronym	08106934
01247647	_derivationally_related_form	00904046
07997703	_derivationally_related_form	00657260
02585489	_derivationally_related_form	10716005
01280014	_derivationally_related_form	01022064
00654885	_derivationally_related_form	02550296
10630188	_derivationally_related_form	00963570
01169744	_hypernym	01169317
00916464	_derivationally_related_form	01739814
00623151	_derivationally_related_form	05766247
00976653	_verb_group	02589576
08103457	_synset_domain_topic_of	06037666
02043501	_hypernym	02043190
14403282	_derivationally_related_form	01764171
01780202	_derivationally_related_form	07519253
06711159	_derivationally_related_form	00862683
01494310	_also_see	02702674
06793231	_hypernym	00033020
01378123	_derivationally_related_form	00369138
05752544	_derivationally_related_form	00597915
01315613	_derivationally_related_form	10575787
01094086	_derivationally_related_form	09889691
01015310	_derivationally_related_form	01320009
02356420	_derivationally_related_form	13480848
13576982	_hypernym	00033615
09862345	_derivationally_related_form	02656763
00332835	_derivationally_related_form	00397953
00666510	_derivationally_related_form	06650431
05269901	_has_part	05280831
02726017	_derivationally_related_form	05573895
00148978	_derivationally_related_form	01354673
02536329	_hypernym	02536557
00327031	_derivationally_related_form	00006484
02451113	_also_see	00696518
13485408	_hypernym	13489037
00094460	_derivationally_related_form	00041899
00558371	_derivationally_related_form	00249501
05623628	_derivationally_related_form	02527085
06389553	_hypernym	05128519
00190783	_hypernym	00063652
01309143	_derivationally_related_form	13904843
07214432	_derivationally_related_form	02154508
00066191	_derivationally_related_form	00868196
02135048	_derivationally_related_form	04981139
05087297	_hypernym	05083328
07330828	_derivationally_related_form	00470701
00114431	_derivationally_related_form	01505254
10165448	_derivationally_related_form	02170427
10482054	_derivationally_related_form	00884011
01986806	_has_part	07794159
06998748	_hypernym	06873252
01675963	_derivationally_related_form	09998907
02679012	_derivationally_related_form	04717139
01067816	_hypernym	00983824
05724694	_hypernym	05721180
00625393	_derivationally_related_form	00019613
00813978	_hypernym	00943563
00782527	_derivationally_related_form	04689660
01549420	_derivationally_related_form	06428216
07199922	_hypernym	07199565
01326291	_synset_domain_topic_of	00015388
07290905	_derivationally_related_form	00348746
00278555	_derivationally_related_form	00228655
01435380	_derivationally_related_form	05250659
06608143	_hypernym	06607339
01051956	_derivationally_related_form	07242912
01264336	_derivationally_related_form	05211044
06252954	_derivationally_related_form	00928630
01276970	_hypernym	01555742
04194289	_derivationally_related_form	01496978
03234306	_hypernym	04076846
00276620	_hypernym	00199130
05825245	_derivationally_related_form	00664483
01640207	_derivationally_related_form	07328942
00831651	_hypernym	00740577
00292672	_derivationally_related_form	10341955
07311661	_synset_domain_topic_of	06095022
01139104	_derivationally_related_form	00430140
01293389	_derivationally_related_form	09900981
00947128	_derivationally_related_form	01158872
10658304	_derivationally_related_form	04321534
13561719	_hypernym	13518963
00611143	_derivationally_related_form	10249950
13940456	_derivationally_related_form	02397637
00220023	_hypernym	00219012
06398401	_derivationally_related_form	02610628
01781478	_also_see	02578235
06782680	_derivationally_related_form	00916909
00037919	_derivationally_related_form	02807731
00033599	_derivationally_related_form	04679738
04151940	_derivationally_related_form	01332730
00300537	_hypernym	00142191
09955015	_derivationally_related_form	02241107
02149302	_derivationally_related_form	14574846
03876519	_derivationally_related_form	01688256
09779790	_derivationally_related_form	00245457
03249342	_derivationally_related_form	03098803
01378556	_also_see	02060141
00858568	_derivationally_related_form	09913329
07110615	_derivationally_related_form	00952182
00760956	_derivationally_related_form	09624559
02670890	_hypernym	02669789
04194289	_derivationally_related_form	01979462
01239064	_hypernym	01080366
00780575	_hypernym	00952524
00157081	_derivationally_related_form	00701040
10720964	_hypernym	09632518
02387486	_derivationally_related_form	00883297
09795124	_hypernym	09875786
00124880	_derivationally_related_form	01205696
01180695	_also_see	02577061
06736405	_hypernym	06734467
01252280	_derivationally_related_form	02590340
07238694	_derivationally_related_form	00989201
08418103	_member_meronym	01383638
01410363	_derivationally_related_form	02666239
10665698	_derivationally_related_form	02387486
02237024	_derivationally_related_form	01059719
02523953	_derivationally_related_form	00065575
01280014	_hypernym	00140967
02577061	_also_see	02270342
14562142	_hypernym	14561618
05309725	_derivationally_related_form	02996605
02556817	_derivationally_related_form	01215168
01048939	_derivationally_related_form	10533983
05479314	_derivationally_related_form	02877704
07434102	_derivationally_related_form	00835903
01139865	_derivationally_related_form	10384214
00874067	_derivationally_related_form	00648977
08266235	_hypernym	07939382
02687172	_has_part	02742468
00700708	_hypernym	02611630
04687333	_hypernym	04686003
01001689	_also_see	01865197
14463826	_hypernym	14462946
02475261	_derivationally_related_form	00731222
02037090	_derivationally_related_form	13889843
13258362	_derivationally_related_form	02278830
01506157	_derivationally_related_form	07208000
10463714	_derivationally_related_form	02577586
00283911	_derivationally_related_form	04956594
01646300	_verb_group	01516534
02755352	_hypernym	03091374
00961329	_derivationally_related_form	06420781
01649999	_derivationally_related_form	14578471
01158572	_also_see	01157517
08621598	_derivationally_related_form	01494310
02530167	_derivationally_related_form	00786195
08292756	_member_meronym	04552696
10631941	_hypernym	09617867
00643473	_derivationally_related_form	09790482
02612762	_hypernym	02655135
10724699	_derivationally_related_form	02220461
05772356	_hypernym	05770926
01767949	_derivationally_related_form	01282014
00394610	_derivationally_related_form	01549187
01506583	_hypernym	01505254
00002573	_hypernym	00001740
01205696	_verb_group	02710402
03740161	_hypernym	03247620
11444643	_derivationally_related_form	00208836
03579538	_hypernym	03221720
02148369	_derivationally_related_form	01049685
09206985	_derivationally_related_form	01974062
02572119	_derivationally_related_form	00754280
01096497	_derivationally_related_form	01191755
10516294	_derivationally_related_form	02349212
05501185	_has_part	05495172
01923414	_hypernym	01831531
01642924	_derivationally_related_form	10046527
00184117	_derivationally_related_form	07374756
00781912	_hypernym	00781685
01207609	_derivationally_related_form	02555434
01974062	_also_see	01976089
00664483	_derivationally_related_form	05825245
00968211	_derivationally_related_form	06253518
00011757	_derivationally_related_form	05854150
02283324	_derivationally_related_form	00810598
00955060	_hypernym	00407535
06004067	_synset_domain_topic_of	06000644
01295275	_derivationally_related_form	00147454
03588414	_hypernym	00003553
06722453	_derivationally_related_form	01009240
01600191	_derivationally_related_form	00382109
05302499	_has_part	05304932
01629958	_derivationally_related_form	07160116
01552519	_also_see	01255967
10309896	_derivationally_related_form	02260362
10511425	_hypernym	09977660
10541229	_derivationally_related_form	02586619
01146039	_hypernym	01145359
09941571	_synset_domain_topic_of	08199025
01988080	_derivationally_related_form	05083328
03876519	_derivationally_related_form	01686956
00701040	_hypernym	01645601
00707956	_derivationally_related_form	07176962
00741685	_derivationally_related_form	00809654
05978159	_hypernym	05967977
02283716	_hypernym	02498320
09998101	_derivationally_related_form	02574516
00276620	_derivationally_related_form	01534147
00806502	_derivationally_related_form	01215392
07407777	_derivationally_related_form	01377032
01778568	_derivationally_related_form	07521039
00394813	_derivationally_related_form	14586258
01195867	_derivationally_related_form	02501278
10421470	_derivationally_related_form	03098803
03541091	_hypernym	04105893
00947077	_derivationally_related_form	05692419
01492052	_derivationally_related_form	04612840
05528854	_hypernym	05303402
01912159	_derivationally_related_form	00313245
01053920	_derivationally_related_form	02637202
06681551	_hypernym	06681177
00198793	_derivationally_related_form	02399331
00512749	_hypernym	00512186
00053097	_derivationally_related_form	02009433
02084104	_derivationally_related_form	00932624
00825648	_hypernym	00824767
00040962	_derivationally_related_form	13928668
01981036	_derivationally_related_form	00052500
00394610	_derivationally_related_form	00200863
14379703	_hypernym	14379501
01028748	_hypernym	01029852
04850117	_hypernym	04826235
01092366	_hypernym	01090335
01129977	_derivationally_related_form	04849241
13285714	_derivationally_related_form	00081072
05624700	_derivationally_related_form	00643250
10475297	_derivationally_related_form	01745722
01549187	_hypernym	00173338
07445896	_derivationally_related_form	02082690
01354673	_derivationally_related_form	03673971
05999797	_hypernym	05996646
04836074	_derivationally_related_form	00781303
02244956	_derivationally_related_form	01106808
10694258	_derivationally_related_form	00604811
00753685	_derivationally_related_form	02577586
00859153	_derivationally_related_form	04630689
07132415	_derivationally_related_form	00978549
01150559	_derivationally_related_form	08664443
03259505	_has_part	03679712
01753596	_verb_group	01640550
07159791	_derivationally_related_form	02586458
06688522	_derivationally_related_form	00882802
02028994	_derivationally_related_form	07332148
08660339	_derivationally_related_form	01990281
00222248	_hypernym	00219012
00145218	_derivationally_related_form	01069391
03051540	_hypernym	03122748
10642151	_hypernym	10633450
06057539	_hypernym	06078327
14841267	_hypernym	14877585
10148305	_derivationally_related_form	00909573
01807882	_derivationally_related_form	04688246
01494310	_derivationally_related_form	01051331
09998907	_hypernym	09812338
15257692	_hypernym	05867413
02551144	_hypernym	02551832
02623529	_derivationally_related_form	11665372
02912065	_hypernym	03405725
00607780	_derivationally_related_form	05761380
01104637	_has_part	00608896
01088923	_hypernym	01850315
01024190	_derivationally_related_form	07230502
05796750	_hypernym	05770926
00829761	_derivationally_related_form	00238527
02613275	_derivationally_related_form	01028655
01462468	_derivationally_related_form	07375405
01629589	_also_see	02522864
06320801	_derivationally_related_form	00171127
01503404	_derivationally_related_form	07961480
00739662	_derivationally_related_form	01013434
02204692	_verb_group	02630189
10596689	_derivationally_related_form	00311809
10045454	_derivationally_related_form	00883297
03521076	_hypernym	03600977
09811712	_hypernym	09610660
10332385	_derivationally_related_form	00054628
02513460	_derivationally_related_form	14413644
01834304	_similar_to	01835276
01156115	_verb_group	01155687
04160372	_derivationally_related_form	10689564
02153023	_derivationally_related_form	06256229
01974062	_derivationally_related_form	09206985
14702416	_derivationally_related_form	00052672
00807178	_hypernym	00670261
01414626	_derivationally_related_form	00134780
00298767	_also_see	01919931
05704096	_hypernym	05702726
00651991	_derivationally_related_form	07270179
00278221	_derivationally_related_form	01534609
05785508	_derivationally_related_form	02418872
06763273	_derivationally_related_form	00961329
09048460	_hypernym	08574314
03401721	_hypernym	03294048
00385791	_derivationally_related_form	02467662
03925226	_derivationally_related_form	01003249
10463714	_derivationally_related_form	02575723
07409121	_derivationally_related_form	00338071
00169806	_derivationally_related_form	00199707
02244956	_derivationally_related_form	01113068
04850117	_derivationally_related_form	00956131
00387310	_derivationally_related_form	07447022
09814660	_hypernym	09610660
00350380	_derivationally_related_form	02065085
00732552	_derivationally_related_form	00879759
10593115	_derivationally_related_form	01134781
02388950	_derivationally_related_form	01232412
02500619	_hypernym	02499629
00336539	_verb_group	00336260
00827730	_derivationally_related_form	09774783
02033295	_derivationally_related_form	08681222
00550282	_also_see	00684480
00402539	_derivationally_related_form	01076359
09769345	_derivationally_related_form	00990812
01701311	_derivationally_related_form	00930868
00013615	_verb_group	00010435
01009190	_derivationally_related_form	00629257
04007664	_derivationally_related_form	01231252
07039238	_hypernym	06392001
00018158	_derivationally_related_form	10532576
01864634	_derivationally_related_form	00331655
06549661	_hypernym	06479665
00838043	_verb_group	00838524
05850823	_derivationally_related_form	01505254
02023107	_derivationally_related_form	00147187
02176268	_derivationally_related_form	06278136
10034906	_hypernym	10378412
00661824	_derivationally_related_form	00141806
00250259	_hypernym	00248977
00595630	_verb_group	00594621
05344514	_hypernym	05333777
01742886	_hypernym	01736822
07160116	_hypernym	07159791
00036362	_hypernym	00035758
00776523	_hypernym	00766418
05849284	_derivationally_related_form	00956687
00812580	_derivationally_related_form	07140978
00306017	_derivationally_related_form	03008275
05793554	_hypernym	05892096
01815628	_derivationally_related_form	07491038
09614047	_hypernym	00007846
00625774	_derivationally_related_form	04761815
01104637	_has_part	00609236
09812338	_derivationally_related_form	02991122
10340312	_derivationally_related_form	00543233
01079480	_derivationally_related_form	00959376
14499262	_hypernym	13920835
13565379	_hypernym	13446390
00222135	_synset_domain_topic_of	00243918
04930307	_derivationally_related_form	02659763
01729431	_derivationally_related_form	00546389
00249313	_hypernym	00203866
04679738	_hypernym	04679549
00206998	_derivationally_related_form	05154908
10740219	_derivationally_related_form	02679530
00414627	_verb_group	00414409
00125629	_derivationally_related_form	01152396
01792567	_derivationally_related_form	07496755
00137313	_derivationally_related_form	00157957
01149480	_derivationally_related_form	00235368
01507134	_also_see	01156112
00785690	_derivationally_related_form	10611613
00116376	_derivationally_related_form	01455184
00138956	_derivationally_related_form	02304648
00525446	_derivationally_related_form	01027859
00633443	_derivationally_related_form	05888929
02228031	_derivationally_related_form	00091013
01363648	_derivationally_related_form	00712225
04871374	_derivationally_related_form	01222360
01907258	_hypernym	01831531
00394813	_derivationally_related_form	00380083
00973056	_derivationally_related_form	06619428
01989053	_derivationally_related_form	07361128
04764412	_hypernym	04723816
01700934	_derivationally_related_form	06364149
11499284	_derivationally_related_form	02767116
00946499	_derivationally_related_form	00257269
05785885	_hypernym	05785508
00104868	_derivationally_related_form	00116687
01485158	_derivationally_related_form	02883344
00277659	_derivationally_related_form	08456993
05761918	_derivationally_related_form	00611256
00959827	_derivationally_related_form	06536389
02468261	_hypernym	02467662
01222360	_also_see	02318464
00921300	_hypernym	00952524
05459232	_hypernym	05229622
06316048	_derivationally_related_form	00980453
00719231	_derivationally_related_form	13932421
04599396	_derivationally_related_form	02413480
00022686	_derivationally_related_form	05035961
02392600	_derivationally_related_form	00795720
01458664	_derivationally_related_form	03339643
02668523	_derivationally_related_form	02510446
13368052	_hypernym	13366693
09767197	_derivationally_related_form	01712704
01222360	_derivationally_related_form	04871374
00367976	_derivationally_related_form	02060141
01026095	_derivationally_related_form	05763412
02291548	_derivationally_related_form	13258362
00904046	_derivationally_related_form	01193886
07090108	_hypernym	07089751
10290422	_derivationally_related_form	01931768
07220773	_has_part	06398401
06333653	_derivationally_related_form	00947439
01539633	_derivationally_related_form	14598079
02471690	_derivationally_related_form	06507041
10309896	_hypernym	09882716
00426581	_hypernym	00422090
00206998	_hypernym	00205885
00690614	_hypernym	00689344
01207951	_hypernym	01205696
00972621	_has_part	00974444
00138956	_hypernym	00046522
00325502	_derivationally_related_form	01921772
06467007	_hypernym	06722453
02412175	_hypernym	02422026
06591442	_hypernym	06589574
03405725	_derivationally_related_form	02336483
01455866	_derivationally_related_form	10166762
03181293	_hypernym	03278248
02349212	_derivationally_related_form	10732314
13541167	_derivationally_related_form	02438535
01016778	_derivationally_related_form	09814660
00681429	_derivationally_related_form	09802050
10053808	_derivationally_related_form	02409412
00785470	_derivationally_related_form	10642151
10253995	_derivationally_related_form	02466670
00633443	_derivationally_related_form	05952979
00306723	_derivationally_related_form	03182232
01888295	_also_see	02076027
00842692	_derivationally_related_form	00073584
00363788	_derivationally_related_form	00182406
07519253	_derivationally_related_form	01779165
01048466	_derivationally_related_form	01812720
00734348	_hypernym	00628491
02728440	_derivationally_related_form	00043683
07362075	_hypernym	07365849
00913065	_hypernym	00983824
08647616	_synset_domain_topic_of	07006119
15271417	_derivationally_related_form	02303761
05309725	_has_part	05305136
00100253	_hypernym	00550771
02450256	_derivationally_related_form	13924659
01016002	_derivationally_related_form	14485526
00646738	_derivationally_related_form	00881649
00710005	_derivationally_related_form	09615807
02034986	_derivationally_related_form	05072663
04194289	_has_part	03686658
10461424	_hypernym	00007347
00004227	_derivationally_related_form	14842091
00310666	_hypernym	00306426
00497705	_hypernym	00452512
02556126	_derivationally_related_form	09815790
10583250	_derivationally_related_form	02540670
01051331	_derivationally_related_form	00413876
15142167	_derivationally_related_form	00056930
06253518	_hypernym	06253140
04802629	_hypernym	04802403
15295416	_derivationally_related_form	02586619
00165942	_derivationally_related_form	00014549
00547802	_derivationally_related_form	00625774
02584097	_derivationally_related_form	10006842
00858781	_derivationally_related_form	09913329
01016316	_synset_domain_topic_of	08441203
00267349	_derivationally_related_form	02357693
00933821	_derivationally_related_form	07215377
05600637	_has_part	05602548
10003283	_derivationally_related_form	01068380
00931453	_derivationally_related_form	00116619
05019661	_hypernym	05009170
02379198	_derivationally_related_form	00205079
00306426	_derivationally_related_form	01845720
00662589	_verb_group	00662182
02367363	_derivationally_related_form	00037396
00614057	_derivationally_related_form	00205543
02329578	_verb_group	02329733
13968547	_hypernym	00024720
00745187	_hypernym	00941990
00557588	_hypernym	05902545
01987353	_member_meronym	01987727
06876144	_derivationally_related_form	00932324
01667132	_derivationally_related_form	00199707
01718867	_derivationally_related_form	05557839
09379111	_derivationally_related_form	02744651
00570590	_also_see	02102484
10638385	_hypernym	09774783
07565259	_derivationally_related_form	01177118
00403092	_derivationally_related_form	00258857
00871942	_derivationally_related_form	06749881
07136940	_derivationally_related_form	01056554
00752298	_derivationally_related_form	02576921
07566340	_hypernym	00021265
04928903	_derivationally_related_form	10155849
00824767	_derivationally_related_form	06713930
02697950	_derivationally_related_form	05849284
01921204	_derivationally_related_form	02440523
05318606	_hypernym	05461816
01812324	_derivationally_related_form	13986372
02728440	_derivationally_related_form	00047945
03278248	_hypernym	03294048
01092366	_derivationally_related_form	09939313
00086809	_hypernym	00041899
00945401	_derivationally_related_form	01315613
13892897	_synset_domain_topic_of	06090869
00893955	_derivationally_related_form	00833702
00788564	_derivationally_related_form	00636461
01808626	_derivationally_related_form	05828263
06417598	_hypernym	06410904
05566504	_hypernym	05566919
01335804	_derivationally_related_form	02840619
00644066	_hypernym	00193486
02200686	_derivationally_related_form	00090779
00788564	_derivationally_related_form	07197021
00782057	_hypernym	00752764
02574516	_derivationally_related_form	09955015
02011810	_derivationally_related_form	01778017
02284951	_derivationally_related_form	13299651
02130160	_hypernym	02129289
07214432	_derivationally_related_form	01637982
00991683	_hypernym	00974367
09911570	_derivationally_related_form	01065630
02478936	_derivationally_related_form	01009637
03699975	_hypernym	03183080
00610010	_hypernym	00609683
06324475	_derivationally_related_form	00947077
02071142	_hypernym	01970826
00053097	_derivationally_related_form	00613683
05650579	_hypernym	05650329
05840650	_hypernym	05840188
00952963	_synset_domain_topic_of	08199025
05793000	_has_part	05793554
00101191	_derivationally_related_form	01724459
07109847	_derivationally_related_form	00745187
08063446	_hypernym	08059870
01321002	_derivationally_related_form	04250026
01160031	_similar_to	01161635
00264529	_hypernym	00264366
06200344	_derivationally_related_form	00065184
01747945	_derivationally_related_form	04004475
01013434	_derivationally_related_form	00739662
09805475	_hypernym	09614315
00592883	_derivationally_related_form	06628861
02523953	_hypernym	00670261
00509377	_derivationally_related_form	00556193
00306017	_hypernym	00140123
01501347	_synset_domain_topic_of	00916464
00940384	_derivationally_related_form	10743675
10279018	_derivationally_related_form	02958343
00039021	_derivationally_related_form	02376958
07355887	_derivationally_related_form	00441445
01435380	_derivationally_related_form	01105259
02265231	_derivationally_related_form	00868910
00151497	_hypernym	00043195
00916464	_hypernym	00915722
05805475	_derivationally_related_form	00588221
10732314	_synset_domain_topic_of	08441203
02490877	_derivationally_related_form	07450651
07311115	_hypernym	07309781
10307234	_derivationally_related_form	08400965
00522751	_hypernym	00109660
10308504	_derivationally_related_form	00604576
00146138	_also_see	00205598
07007684	_hypernym	06362953
00582868	_hypernym	00407535
03722007	_hypernym	04608567
07423365	_hypernym	07423560
06738281	_hypernym	06722453
06740183	_derivationally_related_form	00896803
02578510	_derivationally_related_form	07450842
09958892	_derivationally_related_form	00706975
01048912	_derivationally_related_form	02146790
05830059	_derivationally_related_form	01787955
00931847	_hypernym	00927261
05820170	_derivationally_related_form	02677097
07003119	_derivationally_related_form	01690294
02558951	_derivationally_related_form	10008716
00428404	_also_see	00779374
00612114	_derivationally_related_form	00368847
00704388	_derivationally_related_form	05705355
00843128	_hypernym	00838098
00002137	_hypernym	00001740
08266235	_derivationally_related_form	01745536
15258450	_synset_domain_topic_of	00468480
00882948	_hypernym	00856824
10741590	_hypernym	00007846
05318606	_hypernym	05426243
09979072	_derivationally_related_form	00826509
02618149	_verb_group	02616713
00237869	_instance_hypernym	00235435
04946553	_hypernym	04916342
10495167	_hypernym	00007846
00647094	_derivationally_related_form	00996969
01178565	_hypernym	01182709
00864159	_derivationally_related_form	07233214
01253277	_derivationally_related_form	00488770
06770275	_derivationally_related_form	00764222
14371161	_derivationally_related_form	00594146
02376089	_hypernym	01090335
07314277	_hypernym	07300960
01560731	_verb_group	01560984
01739814	_derivationally_related_form	10078806
00625774	_derivationally_related_form	00547802
01194331	_derivationally_related_form	01468058
02427103	_derivationally_related_form	10107303
01155687	_derivationally_related_form	13343526
01640855	_derivationally_related_form	00035189
07452348	_hypernym	07450842
01505254	_derivationally_related_form	10032676
10209246	_hypernym	10731244
00786816	_derivationally_related_form	07197021
00838043	_derivationally_related_form	06759349
05176607	_derivationally_related_form	00803325
01628449	_derivationally_related_form	00156390
10372373	_derivationally_related_form	01096497
10694258	_derivationally_related_form	00593732
00990812	_derivationally_related_form	08491027
00873603	_also_see	00804695
00929718	_derivationally_related_form	01698271
00669970	_derivationally_related_form	07197021
00829378	_derivationally_related_form	02436349
03836062	_hypernym	03017070
01552519	_also_see	01554799
01091905	_derivationally_related_form	02728784
02453889	_derivationally_related_form	01212519
00342980	_verb_group	00339464
09938672	_hypernym	10391653
06161718	_derivationally_related_form	10227985
01165692	_hypernym	01146576
00875246	_derivationally_related_form	00672433
07250339	_derivationally_related_form	02043190
03857828	_hypernym	03278248
02701210	_verb_group	02700867
02261888	_hypernym	02234087
03104594	_hypernym	04076846
00377364	_derivationally_related_form	00306723
00943281	_hypernym	00941990
01759326	_derivationally_related_form	00242808
00948071	_hypernym	00918872
00262596	_derivationally_related_form	01675963
10166762	_derivationally_related_form	01455866
00976653	_derivationally_related_form	09773962
09941383	_derivationally_related_form	00590626
01503061	_has_part	01758308
01276361	_hypernym	01275762
00913065	_derivationally_related_form	07120524
00368109	_derivationally_related_form	00003553
04004767	_synset_domain_topic_of	06128570
00283911	_derivationally_related_form	00161739
05563770	_has_part	05584928
00385791	_hypernym	00383606
01700934	_hypernym	01698271
10757193	_derivationally_related_form	02619424
01845720	_derivationally_related_form	00295701
03093792	_synset_domain_topic_of	06099269
06171040	_hypernym	06153846
00400883	_derivationally_related_form	00250710
00785962	_hypernym	00788564
06732925	_hypernym	06732350
07286799	_derivationally_related_form	00347420
07184391	_derivationally_related_form	01091427
01744888	_hypernym	01747945
07332691	_hypernym	07330828
08374049	_derivationally_related_form	02590340
00442267	_derivationally_related_form	14841267
02180797	_also_see	01116380
02084252	_derivationally_related_form	00555138
01635176	_derivationally_related_form	06757891
01205696	_derivationally_related_form	00147454
01989053	_verb_group	01989562
05797177	_hypernym	05770926
01009240	_derivationally_related_form	07212424
00182406	_derivationally_related_form	01417451
00991838	_derivationally_related_form	14864360
02458747	_hypernym	00782057
05774129	_derivationally_related_form	00644066
09774266	_hypernym	09824361
01201429	_synset_domain_topic_of	08441203
04162706	_hypernym	04125853
05827684	_hypernym	05816287
00835294	_derivationally_related_form	06757057
00138508	_derivationally_related_form	13858604
00764222	_derivationally_related_form	07175241
05944958	_derivationally_related_form	00719734
01414288	_derivationally_related_form	00133338
13458571	_hypernym	00029677
05194151	_hypernym	05190804
14411981	_derivationally_related_form	00592883
02501278	_derivationally_related_form	06551784
14562324	_derivationally_related_form	01161635
01696648	_derivationally_related_form	09938672
00257269	_derivationally_related_form	00946499
06650431	_derivationally_related_form	02663340
06711855	_derivationally_related_form	00824767
06193203	_hypernym	00023271
03544360	_has_part	03984381
00912833	_derivationally_related_form	07120524
13840719	_derivationally_related_form	10451263
06762711	_derivationally_related_form	01058574
02527431	_hypernym	02526085
09610660	_derivationally_related_form	01070102
09814660	_derivationally_related_form	00820801
01701311	_derivationally_related_form	00899292
01684899	_derivationally_related_form	03876519
10107303	_hypernym	10383816
01993926	_derivationally_related_form	00282050
08054417	_has_part	08146593
02389346	_verb_group	02389592
00941990	_derivationally_related_form	10335801
01827858	_derivationally_related_form	07500741
01054335	_derivationally_related_form	10700201
07332148	_derivationally_related_form	02028994
06420781	_derivationally_related_form	00961329
03010473	_hypernym	04226537
01629958	_hypernym	01617192
06400510	_derivationally_related_form	00677021
01934554	_also_see	02180797
13285714	_derivationally_related_form	02294436
04329190	_derivationally_related_form	02282506
00182269	_hypernym	00452512
02213690	_derivationally_related_form	10785695
14031523	_derivationally_related_form	01930512
01654271	_derivationally_related_form	10105085
04073208	_derivationally_related_form	00967625
04617562	_has_part	04616059
00258857	_derivationally_related_form	07420770
00394813	_derivationally_related_form	07963711
06619428	_derivationally_related_form	00973056
01097960	_hypernym	00792471
05074774	_hypernym	00031921
02498320	_derivationally_related_form	01218327
01136519	_derivationally_related_form	02432530
06413889	_derivationally_related_form	02870092
01496978	_hypernym	01494310
00932088	_hypernym	00931847
02203362	_verb_group	02630189
01645421	_hypernym	01642437
13451804	_derivationally_related_form	01158572
01566185	_derivationally_related_form	07353075
10741821	_derivationally_related_form	01931768
00244416	_hypernym	00244625
01014821	_derivationally_related_form	10703905
02180529	_derivationally_related_form	04981139
10510339	_derivationally_related_form	00772189
06759349	_hypernym	06758225
00961329	_hypernym	00938247
01060234	_hypernym	01057200
01309143	_also_see	01549719
01157517	_derivationally_related_form	00356621
14480420	_derivationally_related_form	02261386
02471327	_derivationally_related_form	00050037
00010435	_verb_group	01721556
01320009	_derivationally_related_form	01015310
01233194	_derivationally_related_form	13761171
00991838	_derivationally_related_form	04999741
01410905	_derivationally_related_form	04750164
00237259	_derivationally_related_form	07567390
10113997	_hypernym	10577284
00654625	_derivationally_related_form	13558696
11498040	_hypernym	11458624
03560567	_hypernym	03738472
01134781	_verb_group	01137138
02396205	_derivationally_related_form	00846462
02356420	_derivationally_related_form	14875077
00864159	_hypernym	00841580
05803938	_hypernym	05803379
13948026	_hypernym	13947415
00831651	_derivationally_related_form	10786033
10155849	_derivationally_related_form	07066659
00318735	_derivationally_related_form	02741357
00352826	_derivationally_related_form	05868477
00007846	_derivationally_related_form	01557614
10399299	_hypernym	00007846
01539063	_also_see	01505254
00836705	_hypernym	00988028
00621058	_derivationally_related_form	07232655
00716758	_hypernym	00716531
02743547	_synset_domain_topic_of	00933420
05333777	_hypernym	05417975
00571596	_hypernym	00173338
01974062	_derivationally_related_form	03664514
00356367	_hypernym	00356199
07362218	_derivationally_related_form	01986367
01002956	_derivationally_related_form	02154508
04076533	_hypernym	03104594
00974444	_hypernym	00953559
13812607	_derivationally_related_form	07969695
01210152	_hypernym	01206218
02698443	_hypernym	02604760
04211356	_derivationally_related_form	01345109
01686132	_derivationally_related_form	00100543
00895304	_derivationally_related_form	02354537
00933154	_hypernym	00933000
00205885	_derivationally_related_form	02679415
00807178	_derivationally_related_form	00203342
01011166	_derivationally_related_form	00945853
01741446	_derivationally_related_form	13085864
03297735	_hypernym	04341686
01157517	_verb_group	02267989
14842091	_derivationally_related_form	00004605
02248465	_derivationally_related_form	10090498
00633443	_derivationally_related_form	05773923
10269785	_hypernym	09617867
00381680	_derivationally_related_form	02469835
00414179	_synset_domain_topic_of	06136258
00943837	_derivationally_related_form	00943363
10003283	_derivationally_related_form	02212825
02169352	_derivationally_related_form	05703429
01426397	_derivationally_related_form	09622745
10564224	_hypernym	10150071
06377133	_derivationally_related_form	00955601
01875295	_derivationally_related_form	05194043
00672433	_derivationally_related_form	06782680
00923793	_derivationally_related_form	03150795
01732921	_synset_domain_topic_of	00543233
05047279	_derivationally_related_form	00121865
00786458	_verb_group	00669970
00235918	_hypernym	00235368
13503908	_synset_domain_topic_of	06128570
02137907	_derivationally_related_form	08510666
08123167	_hypernym	08122141
00157081	_hypernym	00042311
01540449	_derivationally_related_form	13558490
01118449	_derivationally_related_form	01237167
09617867	_hypernym	00007846
00117985	_derivationally_related_form	01053617
00066685	_hypernym	00126264
02077656	_also_see	02157100
05864177	_hypernym	05857459
08239808	_derivationally_related_form	00654625
01806505	_derivationally_related_form	07491286
02407338	_derivationally_related_form	00622068
01563724	_derivationally_related_form	10402285
05794403	_derivationally_related_form	00894738
00067274	_hypernym	00066191
01872645	_derivationally_related_form	00112312
00101191	_derivationally_related_form	01726172
01067816	_verb_group	01731031
07066659	_synset_domain_topic_of	06282651
02728784	_derivationally_related_form	01110274
00081725	_synset_domain_topic_of	00612160
09887034	_derivationally_related_form	00637259
05160796	_derivationally_related_form	00995119
10448983	_hypernym	10249459
02077656	_derivationally_related_form	03100897
15272029	_derivationally_related_form	00440286
13486270	_derivationally_related_form	00442267
06420781	_derivationally_related_form	00960961
00836788	_derivationally_related_form	00005041
06743362	_derivationally_related_form	00939277
02230772	_also_see	02589013
07123012	_derivationally_related_form	00913065
02464693	_derivationally_related_form	13929852
00699815	_derivationally_related_form	05838176
02622234	_derivationally_related_form	00145218
01623967	_hypernym	01621555
00470701	_derivationally_related_form	09794917
09855630	_hypernym	10560637
10409752	_derivationally_related_form	02251743
00378985	_derivationally_related_form	00394813
06885083	_derivationally_related_form	01026095
02945971	_derivationally_related_form	05660937
00594146	_hypernym	00586262
00151087	_derivationally_related_form	02154312
00094460	_verb_group	00545557
00603298	_verb_group	00602805
00615887	_derivationally_related_form	00993892
01792567	_derivationally_related_form	05830059
07423899	_hypernym	07423560
00509377	_synset_domain_topic_of	06090869
00926472	_hypernym	00917772
13268146	_hypernym	13265011
05734018	_derivationally_related_form	00855512
05840188	_derivationally_related_form	02699141
07250339	_derivationally_related_form	00968211
06875697	_hypernym	06282651
11410625	_derivationally_related_form	01642924
00001740	_derivationally_related_form	05616246
04864200	_derivationally_related_form	00699626
08567877	_derivationally_related_form	00746479
00956131	_derivationally_related_form	04850117
00126264	_derivationally_related_form	11412727
00044150	_derivationally_related_form	02408965
00883297	_has_part	00729108
00913705	_synset_domain_topic_of	06149484
00623151	_derivationally_related_form	05928513
09815790	_derivationally_related_form	02547586
13945919	_hypernym	00024720
01051956	_derivationally_related_form	07087777
01157517	_derivationally_related_form	00356199
02992070	_synset_domain_topic_of	06174404
01845720	_derivationally_related_form	10771392
02730135	_verb_group	02635659
06468123	_derivationally_related_form	00244416
07138915	_derivationally_related_form	02166460
00971650	_derivationally_related_form	00874067
14877585	_derivationally_related_form	02262542
13524925	_synset_domain_topic_of	06128570
00784342	_derivationally_related_form	10207831
07009946	_hypernym	07007684
01628302	_also_see	01160031
00776846	_hypernym	00983824
05195362	_derivationally_related_form	02504562
09889691	_hypernym	10450303
05447599	_hypernym	05430628
01290422	_derivationally_related_form	02755352
00712225	_derivationally_related_form	01363648
00480969	_hypernym	00277659
00895304	_derivationally_related_form	10407954
02015598	_hypernym	01831531
04461696	_hypernym	04490091
10583387	_derivationally_related_form	00415044
02012344	_derivationally_related_form	00331655
10341955	_derivationally_related_form	00090708
07320302	_derivationally_related_form	00003356
00684838	_derivationally_related_form	00373130
01931768	_derivationally_related_form	10741821
00896803	_hypernym	01012073
07346057	_derivationally_related_form	01876907
07409592	_derivationally_related_form	01205696
00626188	_derivationally_related_form	01150370
01685313	_derivationally_related_form	00908492
01264050	_derivationally_related_form	00877083
02518161	_hypernym	02367363
10369528	_derivationally_related_form	00939035
00056930	_verb_group	00059019
02424652	_derivationally_related_form	10379758
01566185	_derivationally_related_form	10792856
13489037	_synset_domain_topic_of	06037666
15258694	_synset_domain_topic_of	00476389
00441445	_hypernym	00126264
01907258	_verb_group	02089984
01184814	_hypernym	01181475
00632627	_derivationally_related_form	05772356
07747455	_hypernym	09429387
01719302	_derivationally_related_form	06892016
01310660	_derivationally_related_form	00941974
13523661	_derivationally_related_form	10012484
00788184	_hypernym	00897746
14498096	_derivationally_related_form	00426608
04840011	_derivationally_related_form	01372049
00712135	_derivationally_related_form	00301187
00171852	_verb_group	01627947
04768657	_derivationally_related_form	00480969
00773432	_derivationally_related_form	09997404
06278136	_derivationally_related_form	02176268
04689198	_derivationally_related_form	01356750
02608823	_derivationally_related_form	07325190
10728998	_derivationally_related_form	01195299
01096497	_derivationally_related_form	10372373
08620061	_hypernym	00027167
00394813	_derivationally_related_form	00509377
00884540	_hypernym	00884011
01511706	_hypernym	01850315
05734559	_hypernym	05732756
00150202	_also_see	00494907
02431971	_derivationally_related_form	09770949
07524529	_derivationally_related_form	01766748
01653442	_derivationally_related_form	10292316
01048466	_derivationally_related_form	00028362
01996585	_hypernym	01974773
01487008	_derivationally_related_form	08008017
10100761	_derivationally_related_form	00854904
05735478	_derivationally_related_form	00726300
00635205	_derivationally_related_form	02154508
01190884	_derivationally_related_form	00760956
00446514	_synset_domain_topic_of	06084469
09769345	_derivationally_related_form	01150981
01115916	_derivationally_related_form	00960851
00813044	_hypernym	00813978
01711445	_derivationally_related_form	07006712
13486671	_hypernym	13526110
02116118	_derivationally_related_form	14037011
01065630	_derivationally_related_form	06610143
01697816	_hypernym	01617192
10553805	_hypernym	09608709
00281101	_hypernym	00109660
15143477	_derivationally_related_form	00354845
07342049	_derivationally_related_form	00958334
02154508	_hypernym	02163746
00040152	_derivationally_related_form	02372326
10468559	_derivationally_related_form	02984104
04840981	_hypernym	04849241
01074694	_derivationally_related_form	01423285
01690294	_derivationally_related_form	03234306
02600948	_derivationally_related_form	07325190
00894738	_derivationally_related_form	01241767
00923995	_derivationally_related_form	01617192
01654628	_derivationally_related_form	00911048
00397760	_derivationally_related_form	00479391
00317888	_derivationally_related_form	01018366
00367685	_derivationally_related_form	00003553
02541251	_verb_group	02670890
14462946	_derivationally_related_form	02522319
00952841	_hypernym	00952524
05625465	_hypernym	05624700
10341955	_derivationally_related_form	00090888
00212808	_hypernym	00209943
00999815	_synset_domain_topic_of	00910203
00932324	_derivationally_related_form	06876144
00750532	_derivationally_related_form	05832745
06787150	_hypernym	06786629
01146039	_derivationally_related_form	00236592
00115157	_derivationally_related_form	03099945
01374582	_derivationally_related_form	00596644
10271216	_derivationally_related_form	02154312
10514784	_hypernym	10605985
01825671	_also_see	00834198
02509287	_hypernym	02510337
00430140	_derivationally_related_form	01139104
08078020	_hypernym	08189659
13480667	_derivationally_related_form	01458664
00418903	_derivationally_related_form	01162754
07346057	_derivationally_related_form	01877204
08000304	_synset_domain_topic_of	06000644
01968569	_also_see	01990281
00151689	_derivationally_related_form	13457378
00484892	_derivationally_related_form	00211110
08191532	_hypernym	08198398
00001740	_also_see	00005041
00150287	_derivationally_related_form	13427078
06373747	_derivationally_related_form	02487718
01636397	_derivationally_related_form	05767733
01244410	_also_see	00082241
01721556	_verb_group	00010435
01831531	_derivationally_related_form	00331950
01543998	_derivationally_related_form	04161358
00215800	_derivationally_related_form	14535431
06687178	_derivationally_related_form	00803815
09941383	_derivationally_related_form	02441022
06135915	_derivationally_related_form	10012484
00036362	_verb_group	00036178
00991838	_derivationally_related_form	10082146
10284064	_derivationally_related_form	00142191
02147109	_derivationally_related_form	00828082
01647229	_derivationally_related_form	10107303
00603298	_derivationally_related_form	10722385
00835506	_derivationally_related_form	06761099
07505047	_derivationally_related_form	01766748
00563824	_derivationally_related_form	13741022
07941170	_hypernym	00031264
01221790	_hypernym	01221611
00921738	_derivationally_related_form	03722007
10560637	_derivationally_related_form	05999797
13935227	_hypernym	13927383
01876907	_verb_group	01877204
03146846	_derivationally_related_form	01741446
01313411	_derivationally_related_form	07436100
07885223	_derivationally_related_form	01170052
01460029	_also_see	00677544
02504562	_derivationally_related_form	00156812
01619929	_derivationally_related_form	10008716
02281093	_derivationally_related_form	00811355
07334876	_derivationally_related_form	00388635
01321002	_derivationally_related_form	04016240
02610628	_derivationally_related_form	06398401
09632518	_derivationally_related_form	02413480
02545272	_hypernym	02545578
00414179	_hypernym	00413239
00230033	_hypernym	00205885
01758308	_derivationally_related_form	01173813
00372013	_derivationally_related_form	02304982
00654625	_derivationally_related_form	01012712
00070816	_derivationally_related_form	14322699
06767035	_derivationally_related_form	02118933
07500414	_derivationally_related_form	00692143
02853016	_hypernym	03546340
10467395	_derivationally_related_form	02443609
00352826	_derivationally_related_form	15266911
01806505	_derivationally_related_form	14407536
02527085	_derivationally_related_form	05125377
02079933	_derivationally_related_form	11512818
00262249	_hypernym	00199130
00199309	_hypernym	00169806
00912473	_derivationally_related_form	10533983
01734300	_derivationally_related_form	05301072
02635794	_derivationally_related_form	02396205
13583724	_derivationally_related_form	00368109
07649463	_hypernym	07578363
02387034	_verb_group	00603298
01742886	_derivationally_related_form	01020936
01791535	_hypernym	01762528
01534609	_hypernym	01534147
05123760	_derivationally_related_form	01033527
02776205	_derivationally_related_form	02577755
06601327	_derivationally_related_form	00955148
10418101	_derivationally_related_form	02698944
00953216	_derivationally_related_form	07221094
00617748	_derivationally_related_form	04802629
02511551	_derivationally_related_form	00805034
01225783	_hypernym	01224031
13247554	_hypernym	13244109
01372049	_also_see	00638981
10776339	_derivationally_related_form	01048939
00893167	_derivationally_related_form	06741305
00996448	_derivationally_related_form	05161967
08664443	_hypernym	08620061
08233056	_derivationally_related_form	10720964
04735233	_derivationally_related_form	02504131
01021420	_derivationally_related_form	06511874
00924431	_hypernym	00923793
00540946	_derivationally_related_form	00946499
01195867	_hypernym	01184814
13554343	_synset_domain_topic_of	06136258
10523076	_derivationally_related_form	00789138
01870889	_also_see	00064479
01405044	_derivationally_related_form	00043902
02067689	_derivationally_related_form	15277730
02678384	_derivationally_related_form	01643657
00949619	_hypernym	00609953
02464693	_also_see	01222360
00751887	_derivationally_related_form	05197797
01017987	_hypernym	00407535
14037011	_hypernym	14036203
02034828	_also_see	01369663
04898437	_hypernym	04897762
01689379	_derivationally_related_form	08612786
01543998	_hypernym	01494310
00263813	_derivationally_related_form	01276361
00603298	_derivationally_related_form	00893955
07136940	_derivationally_related_form	01038666
10372373	_hypernym	10605985
00056688	_derivationally_related_form	01994442
05703429	_derivationally_related_form	01020005
00124880	_hypernym	00046522
05250659	_derivationally_related_form	01933900
01772960	_derivationally_related_form	07528212
00338071	_derivationally_related_form	13993517
00949288	_derivationally_related_form	01417451
05383467	_hypernym	05418717
01020005	_hypernym	01009240
13937554	_hypernym	13927383
08482271	_derivationally_related_form	02729023
00607114	_derivationally_related_form	05755883
01666327	_hypernym	01658188
01761706	_derivationally_related_form	07514345
01266491	_derivationally_related_form	00978173
03546340	_derivationally_related_form	02459173
00402539	_hypernym	00126264
05564323	_has_part	05593476
01989053	_verb_group	00613393
05301908	_derivationally_related_form	01432474
01004062	_hypernym	01000214
02070874	_hypernym	02066939
14806838	_hypernym	14580897
09929298	_hypernym	09820263
00005041	_derivationally_related_form	04080833
05861067	_derivationally_related_form	00949288
00590047	_hypernym	00586262
00931040	_derivationally_related_form	01634424
01076046	_derivationally_related_form	01859221
00207418	_derivationally_related_form	13920835
00352826	_hypernym	00126264
05808218	_derivationally_related_form	00721437
02305856	_derivationally_related_form	13366912
07193958	_derivationally_related_form	00788564
03302121	_hypernym	00021939
00350380	_derivationally_related_form	02034300
03002351	_derivationally_related_form	06135915
00635850	_derivationally_related_form	02131279
02500902	_hypernym	00788564
00902424	_derivationally_related_form	06740183
00003553	_derivationally_related_form	02625016
02229055	_verb_group	02296153
02185988	_hypernym	02176268
06371413	_derivationally_related_form	10075529
00339934	_derivationally_related_form	07283608
02293321	_derivationally_related_form	10001058
00151497	_derivationally_related_form	00700708
10722385	_derivationally_related_form	02553697
01165043	_hypernym	01156834
00213052	_derivationally_related_form	02235229
01216191	_derivationally_related_form	01202728
07111047	_derivationally_related_form	00952182
05845140	_hypernym	05839024
06648207	_derivationally_related_form	01015244
10247044	_hypernym	00007846
04748836	_derivationally_related_form	00119524
15256915	_has_part	15258694
02325968	_derivationally_related_form	10592397
07997703	_derivationally_related_form	00739662
06506757	_derivationally_related_form	00610538
01239619	_hypernym	01236164
01511380	_derivationally_related_form	00390906
01328705	_derivationally_related_form	06399631
00813044	_derivationally_related_form	07142365
02690941	_has_part	04526241
14425414	_hypernym	14425103
00190115	_also_see	00186616
02051694	_derivationally_related_form	10404672
01418667	_hypernym	01211699
10402285	_derivationally_related_form	01563724
01036804	_derivationally_related_form	06610992
02575723	_derivationally_related_form	00779248
01159655	_also_see	00226618
08438067	_hypernym	08436759
00730247	_hypernym	00719494
00146138	_verb_group	02626604
00351638	_derivationally_related_form	00290740
02453692	_hypernym	00802318
07370410	_derivationally_related_form	00433232
00612612	_derivationally_related_form	07452841
02207206	_hypernym	02210855
00815644	_derivationally_related_form	01150559
00190999	_hypernym	00126264
03682487	_hypernym	03323703
00055633	_derivationally_related_form	02073714
02945820	_derivationally_related_form	13489037
00206927	_derivationally_related_form	02501738
07138085	_derivationally_related_form	01033527
00838856	_derivationally_related_form	05199869
09415938	_derivationally_related_form	09448361
08567235	_hypernym	08574314
01426397	_derivationally_related_form	10114550
14450691	_derivationally_related_form	02627934
01051331	_derivationally_related_form	02333689
06090869	_derivationally_related_form	10428004
01018630	_derivationally_related_form	01734502
00955601	_derivationally_related_form	07139151
02187922	_hypernym	02176268
10415638	_hypernym	09616922
10319796	_derivationally_related_form	01163620
00618878	_derivationally_related_form	14577046
01029852	_hypernym	01030132
14424780	_derivationally_related_form	01488245
02678839	_derivationally_related_form	04689450
01466978	_derivationally_related_form	08620763
00883297	_derivationally_related_form	02945971
05758059	_hypernym	05984287
01969216	_hypernym	01835496
01932973	_also_see	02179279
00921790	_hypernym	15236475
02309341	_derivationally_related_form	00022686
00636461	_derivationally_related_form	02531625
01659248	_derivationally_related_form	00925207
00881649	_hypernym	00877127
00634472	_derivationally_related_form	14379829
01883716	_derivationally_related_form	00523513
02032634	_derivationally_related_form	00146572
07409592	_derivationally_related_form	01206218
09773245	_derivationally_related_form	13860548
05604950	_hypernym	05225602
10383237	_hypernym	10708454
13962498	_derivationally_related_form	00358431
00876442	_derivationally_related_form	09774266
07325190	_derivationally_related_form	02608347
13295657	_derivationally_related_form	02208537
00090186	_derivationally_related_form	14285276
10463714	_hypernym	10731244
01731031	_synset_domain_topic_of	00543233
10074339	_hypernym	10231087
00074038	_derivationally_related_form	13459088
01186810	_hypernym	01184814
01818235	_hypernym	01812720
00648224	_hypernym	00789138
01325536	_verb_group	01323958
00300761	_hypernym	02387034
07289014	_derivationally_related_form	00070816
00887463	_derivationally_related_form	04877421
01641914	_derivationally_related_form	00240184
14000403	_hypernym	00024720
10308275	_hypernym	10307234
01170052	_derivationally_related_form	00839778
08111157	_hypernym	07992450
10249459	_hypernym	09614684
10252075	_hypernym	10700201
05840188	_derivationally_related_form	00618682
01046984	_hypernym	00407535
03430959	_hypernym	03294048
10029269	_hypernym	10605985
01173813	_hypernym	01168468
01149138	_derivationally_related_form	10677713
00027807	_hypernym	00024264
01654628	_derivationally_related_form	00923995
03683708	_hypernym	04105893
02610845	_hypernym	02609764
02282365	_derivationally_related_form	04551055
00171852	_hypernym	00205885
04677514	_derivationally_related_form	02138659
08441203	_has_part	06532330
13470491	_derivationally_related_form	00431826
01935476	_derivationally_related_form	03903424
02937108	_derivationally_related_form	07045353
04546855	_has_part	03120029
03294048	_derivationally_related_form	02339413
05600637	_derivationally_related_form	02877704
02584915	_derivationally_related_form	01209678
04618070	_hypernym	04617562
01136519	_derivationally_related_form	00404642
00803325	_derivationally_related_form	05176607
00210797	_hypernym	00210518
06549661	_derivationally_related_form	02444662
06807198	_derivationally_related_form	00946755
01623967	_derivationally_related_form	03701640
05602835	_hypernym	05601758
00872886	_derivationally_related_form	05785067
04631067	_derivationally_related_form	01133876
09921409	_derivationally_related_form	02576349
00904046	_derivationally_related_form	00923321
00664276	_derivationally_related_form	09802239
11473138	_derivationally_related_form	01593254
01656788	_hypernym	01617192
00248026	_derivationally_related_form	15145171
01990281	_derivationally_related_form	07348399
01617192	_also_see	01619725
04701460	_hypernym	04723816
07201365	_hypernym	07160883
13459088	_derivationally_related_form	00074038
00933821	_verb_group	00935987
01346003	_derivationally_related_form	00383390
04683814	_derivationally_related_form	02748927
05789432	_hypernym	05788149
02887741	_derivationally_related_form	00845523
10514429	_derivationally_related_form	01952898
00066191	_derivationally_related_form	10773126
07291312	_derivationally_related_form	02609764
00164345	_derivationally_related_form	00740053
05510702	_has_part	05299178
00739082	_derivationally_related_form	05833840
03493333	_synset_domain_topic_of	06128570
09780828	_derivationally_related_form	00590626
01439190	_verb_group	01082454
01684663	_hypernym	01686132
02586619	_hypernym	02441022
03339643	_hypernym	03183080
02140033	_hypernym	02137132
05926676	_derivationally_related_form	00836236
05930736	_derivationally_related_form	00701040
02645007	_hypernym	02604760
00081072	_derivationally_related_form	13285714
00138508	_hypernym	00109660
00055142	_derivationally_related_form	00849523
00510050	_also_see	02225510
01191975	_derivationally_related_form	00971999
10699752	_derivationally_related_form	01807770
05828263	_hypernym	05827684
01538928	_hypernym	01539063
01952898	_derivationally_related_form	10526927
07450651	_derivationally_related_form	02578510
02528380	_derivationally_related_form	07317764
00056930	_derivationally_related_form	07320302
00156812	_derivationally_related_form	02504562
10773126	_hypernym	09630641
01668603	_derivationally_related_form	01023820
00363493	_derivationally_related_form	15271008
13534274	_derivationally_related_form	01457954
05752544	_hypernym	05701944
06321054	_hypernym	06320801
02070466	_derivationally_related_form	00329227
10706812	_derivationally_related_form	05952979
00556193	_derivationally_related_form	00509377
00161739	_derivationally_related_form	00283911
11410625	_derivationally_related_form	02634265
00219575	_derivationally_related_form	00358431
13484303	_derivationally_related_form	00338071
02443049	_derivationally_related_form	01474513
13940456	_derivationally_related_form	02687385
06889330	_derivationally_related_form	01848355
06158346	_derivationally_related_form	10425946
00643250	_derivationally_related_form	01640207
00324384	_derivationally_related_form	01968569
01130455	_hypernym	01128193
04061969	_derivationally_related_form	01498872
06649915	_hypernym	06643408
10036266	_hypernym	00007846
00597265	_derivationally_related_form	00596807
00218045	_hypernym	00217014
13905792	_derivationally_related_form	01277784
00946755	_derivationally_related_form	01011166
10074339	_derivationally_related_form	01662118
05154908	_derivationally_related_form	02735897
03082979	_has_part	02985137
00100253	_has_part	01053207
00443384	_verb_group	00443116
10495167	_derivationally_related_form	02375131
14285662	_hypernym	14052046
