# Supplementary material for: Relation semantic fusion in subgraph for inductive link prediction in knowledge graphs
Source: PeerJ Comput Sci. 2024 Oct 1;10:e2324. doi: 10.7717/peerj-cs.2324 (PMC11639272; doi:10.7717/peerj-cs.2324)
Supplement: Supplemental Information 1 [file peerj-cs-10-2324-s001.zip › Data/WN18RR_v2_ind/valid.txt]

11450566	_derivationally_related_form	00505802
04839676	_hypernym	04854389
01176567	_derivationally_related_form	07891726
10062996	_derivationally_related_form	02599004
01176232	_derivationally_related_form	07557165
01510827	_derivationally_related_form	00140393
00417643	_derivationally_related_form	01425511
06271778	_derivationally_related_form	00790703
05716577	_derivationally_related_form	02337667
01936537	_derivationally_related_form	04046810
01816431	_derivationally_related_form	13986679
07424109	_derivationally_related_form	10527334
01765392	_derivationally_related_form	07515790
01504699	_derivationally_related_form	00447540
02566015	_also_see	00695523
07678729	_derivationally_related_form	00542809
14705718	_derivationally_related_form	01354006
00713250	_derivationally_related_form	01266895
02666882	_derivationally_related_form	05748786
01305731	_derivationally_related_form	03933529
00420132	_derivationally_related_form	00148057
02043982	_derivationally_related_form	07440979
02792903	_derivationally_related_form	08276720
01003729	_derivationally_related_form	00657550
02521816	_hypernym	02521410
05514905	_has_part	05524615
06778102	_derivationally_related_form	00853633
01387786	_derivationally_related_form	00356790
04713692	_hypernym	04713428
01673472	_hypernym	01672014
00891850	_hypernym	00884466
08860123	_member_of_domain_usage	07711080
00136800	_derivationally_related_form	13897996
00492677	_derivationally_related_form	08615374
10744164	_hypernym	09626031
10672192	_derivationally_related_form	00754731
04146050	_derivationally_related_form	02792903
08858942	_member_meronym	09700964
01646941	_also_see	02100709
00854000	_derivationally_related_form	01431230
00942234	_derivationally_related_form	01256157
01926311	_verb_group	01914947
04049405	_hypernym	03057021
02443849	_derivationally_related_form	10378780
10224098	_hypernym	09940146
01135795	_derivationally_related_form	02593354
00853958	_derivationally_related_form	07153727
03467984	_hypernym	04565375
02566227	_derivationally_related_form	09879744
03024882	_derivationally_related_form	01215694
01489161	_derivationally_related_form	02964389
07512465	_derivationally_related_form	02105990
02023992	_derivationally_related_form	03420559
01009871	_derivationally_related_form	00745499
01072072	_derivationally_related_form	01828736
05186306	_derivationally_related_form	10672908
14738752	_derivationally_related_form	00458471
02531422	_also_see	01257612
14599641	_hypernym	14599168
01957529	_verb_group	02102398
01020117	_derivationally_related_form	01738347
00492410	_derivationally_related_form	10451858
01068012	_derivationally_related_form	02466496
00375021	_derivationally_related_form	05014099
01216670	_derivationally_related_form	00812526
02599939	_derivationally_related_form	09759069
04873550	_hypernym	04827652
09316454	_derivationally_related_form	10217436
05256862	_has_part	05257737
00713952	_derivationally_related_form	01612084
04993882	_hypernym	04992163
01370590	_also_see	01227137
00593108	_derivationally_related_form	10162991
10351625	_derivationally_related_form	00616153
00759551	_derivationally_related_form	00764902
02700104	_derivationally_related_form	13969243
01322854	_derivationally_related_form	00620424
00204199	_derivationally_related_form	00810557
04544979	_derivationally_related_form	01912893
01373138	_derivationally_related_form	14619225
00259643	_hypernym	00258854
01899360	_also_see	00311663
05681117	_hypernym	14024882
10618848	_derivationally_related_form	06220616
00091124	_derivationally_related_form	14299336
02746365	_has_part	04322026
02001858	_derivationally_related_form	00487874
03999992	_derivationally_related_form	01754105
00894552	_derivationally_related_form	00606093
10160412	_derivationally_related_form	00483181
01179707	_derivationally_related_form	01613463
09849598	_derivationally_related_form	01775164
01919391	_derivationally_related_form	08428019
09986189	_derivationally_related_form	02834778
05246796	_hypernym	05246511
10224098	_derivationally_related_form	00853633
08280124	_derivationally_related_form	09759501
10196965	_derivationally_related_form	01637633
06695579	_derivationally_related_form	00880227
00605310	_derivationally_related_form	10118382
00272448	_derivationally_related_form	02579447
08894456	_has_part	09430771
00324231	_derivationally_related_form	00247792
00510189	_hypernym	00509846
08892766	_instance_hypernym	08552138
00810729	_derivationally_related_form	00740712
08543496	_hypernym	08543223
01136614	_derivationally_related_form	10152083
01952750	_derivationally_related_form	08616311
01021579	_derivationally_related_form	00350461
00123234	_derivationally_related_form	01133825
02893338	_derivationally_related_form	10020890
00804802	_derivationally_related_form	07180787
00357680	_derivationally_related_form	00366547
13450636	_synset_domain_topic_of	06055946
02344060	_derivationally_related_form	01235137
10782791	_derivationally_related_form	01100145
08892058	_instance_hypernym	08552138
09624168	_has_part	05219724
06561942	_derivationally_related_form	00869931
00052146	_derivationally_related_form	01305731
04595855	_derivationally_related_form	02354536
02167571	_derivationally_related_form	00984609
05003090	_derivationally_related_form	01912893
01637633	_derivationally_related_form	05768806
07710616	_hypernym	07710283
04694809	_derivationally_related_form	01532329
01723224	_derivationally_related_form	00897026
09334396	_derivationally_related_form	01981279
08523483	_derivationally_related_form	01498498
01224744	_derivationally_related_form	00409211
00854150	_hypernym	00853633
01194418	_derivationally_related_form	10299250
02543874	_derivationally_related_form	00233386
02124332	_hypernym	02123672
01322221	_hypernym	01321854
01646941	_derivationally_related_form	07944050
00812526	_derivationally_related_form	01220303
01373844	_derivationally_related_form	02754103
07557434	_has_part	07809096
00643197	_derivationally_related_form	00704305
06686174	_derivationally_related_form	00889555
01845627	_member_meronym	01853379
01613463	_also_see	02451951
02521816	_derivationally_related_form	01177703
02192992	_derivationally_related_form	00882702
04794751	_derivationally_related_form	01672607
08871007	_has_part	08873412
02126382	_derivationally_related_form	03916470
00302394	_derivationally_related_form	01840238
01106272	_derivationally_related_form	01489161
00416135	_hypernym	01856626
05091316	_derivationally_related_form	00658052
05681117	_derivationally_related_form	00014742
06773976	_derivationally_related_form	01647867
03024746	_derivationally_related_form	01570562
04728376	_derivationally_related_form	02341266
10495555	_derivationally_related_form	02302817
02546075	_derivationally_related_form	06696483
01055073	_derivationally_related_form	04980008
09917593	_derivationally_related_form	14427065
07557165	_derivationally_related_form	01176232
05716744	_hypernym	05715283
13855627	_hypernym	13854649
03058603	_derivationally_related_form	00051511
00329831	_derivationally_related_form	08523483
08612049	_derivationally_related_form	02043982
00273963	_derivationally_related_form	13453428
01646941	_also_see	01640850
01637633	_derivationally_related_form	10196965
10566072	_derivationally_related_form	01684337
02967626	_hypernym	03872495
00350889	_derivationally_related_form	04863074
00458754	_derivationally_related_form	14738752
10388440	_derivationally_related_form	00595684
04159058	_derivationally_related_form	01531265
15228162	_hypernym	15154774
01183573	_derivationally_related_form	07532112
08280124	_member_meronym	09759501
05717342	_derivationally_related_form	02196214
02192992	_derivationally_related_form	05658226
00467717	_derivationally_related_form	07260623
14427065	_derivationally_related_form	09918554
06561942	_derivationally_related_form	00843468
02124332	_derivationally_related_form	05713737
00276813	_derivationally_related_form	00492410
02346895	_verb_group	02542280
01941093	_verb_group	01847845
02542280	_verb_group	00351406
07674749	_hypernym	07673397
01156438	_derivationally_related_form	01098869
01177033	_derivationally_related_form	02521410
04907991	_hypernym	04907269
02253456	_derivationally_related_form	13279262
07679356	_hypernym	07622061
05513807	_has_part	05526384
02039156	_derivationally_related_form	00341548
01425709	_derivationally_related_form	00854000
07813107	_hypernym	07809368
00417397	_derivationally_related_form	01424456
10672662	_hypernym	10084635
00962722	_derivationally_related_form	10527334
06271778	_hypernym	06254669
00550016	_derivationally_related_form	01724185
01850035	_member_meronym	01850192
15137890	_derivationally_related_form	02708707
10330189	_hypernym	09847010
02708707	_hypernym	02708420
10782791	_derivationally_related_form	02288295
05524615	_has_part	05525807
00609100	_derivationally_related_form	05645199
00800940	_derivationally_related_form	00265386
02671880	_derivationally_related_form	09424489
08657249	_derivationally_related_form	02512808
04411264	_derivationally_related_form	02653996
00365188	_derivationally_related_form	07313241
00252710	_derivationally_related_form	09772029
00031820	_derivationally_related_form	10248876
00447540	_derivationally_related_form	01574292
10403876	_synset_domain_topic_of	02858304
00739270	_derivationally_related_form	00614999
00504592	_also_see	01675190
00409211	_derivationally_related_form	01510827
01523986	_derivationally_related_form	03065424
01489989	_derivationally_related_form	02964389
01489734	_derivationally_related_form	03933529
15147850	_has_part	15146004
02037272	_also_see	02513740
02290196	_derivationally_related_form	13279262
00293916	_derivationally_related_form	01926311
14425974	_derivationally_related_form	01493897
01305361	_derivationally_related_form	03933529
00199912	_derivationally_related_form	10512982
04565375	_derivationally_related_form	02334867
06878071	_derivationally_related_form	00028565
00043480	_derivationally_related_form	03916470
02527651	_derivationally_related_form	01263018
08033194	_synset_domain_topic_of	00759694
01072565	_derivationally_related_form	01183573
03656484	_hypernym	03851341
02944826	_hypernym	03763727
00601822	_hypernym	00599472
00274283	_verb_group	00273963
01782519	_derivationally_related_form	04828255
02653159	_derivationally_related_form	02839200
01647867	_derivationally_related_form	09952163
13650045	_hypernym	13603305
01941093	_derivationally_related_form	00609506
00285557	_derivationally_related_form	02091410
10610465	_derivationally_related_form	00014742
01185981	_hypernym	01166351
03101796	_hypernym	03101986
05050115	_derivationally_related_form	01731351
00247792	_derivationally_related_form	00323856
02191546	_derivationally_related_form	05658226
10042300	_derivationally_related_form	01166351
08873622	_has_part	08875547
10561613	_hypernym	10042300
02000868	_derivationally_related_form	10100124
01088749	_derivationally_related_form	14455206
01572978	_derivationally_related_form	00812526
00369802	_hypernym	00358931
01055165	_derivationally_related_form	02653996
00622266	_derivationally_related_form	01504699
08892971	_instance_hypernym	08524735
15228267	_hypernym	15154774
02124106	_derivationally_related_form	05714894
02048891	_derivationally_related_form	13878112
00843468	_derivationally_related_form	09762385
15122231	_derivationally_related_form	00297906
00026385	_derivationally_related_form	01064148
06700169	_hypernym	06700030
01027263	_derivationally_related_form	00299580
02792552	_derivationally_related_form	01954852
02792903	_derivationally_related_form	04146050
01158690	_derivationally_related_form	00682436
01743531	_derivationally_related_form	10318892
00853776	_derivationally_related_form	04626280
07891726	_hypernym	07884567
01725712	_also_see	01256332
02463990	_derivationally_related_form	10564800
01587077	_derivationally_related_form	04782116
02462580	_derivationally_related_form	00182213
01431230	_derivationally_related_form	10237196
02950256	_hypernym	02746365
09762385	_derivationally_related_form	00842989
01105737	_derivationally_related_form	02909006
01904293	_derivationally_related_form	00443231
02669885	_derivationally_related_form	09759501
08871007	_has_part	08879197
04055030	_hypernym	03872495
02700104	_derivationally_related_form	04713332
07449862	_derivationally_related_form	01186208
08279298	_derivationally_related_form	09759069
00259643	_derivationally_related_form	02253456
13766896	_derivationally_related_form	01180351
06685456	_derivationally_related_form	00891936
00015498	_derivationally_related_form	00858377
02579447	_derivationally_related_form	10257647
03325769	_derivationally_related_form	02631659
08223263	_derivationally_related_form	02346895
06220616	_derivationally_related_form	00298041
07557434	_has_part	07829412
00014742	_derivationally_related_form	14024882
02672859	_hypernym	02672540
02491383	_derivationally_related_form	07390945
01112364	_derivationally_related_form	05737153
02344381	_similar_to	02341266
13118569	_hypernym	13112664
10334567	_derivationally_related_form	01922895
00357680	_derivationally_related_form	00366275
00606335	_derivationally_related_form	00894552
10720097	_hypernym	10193026
10211203	_hypernym	10020890
09811852	_derivationally_related_form	02950482
08428019	_derivationally_related_form	01996735
02085742	_derivationally_related_form	03216828
00810557	_derivationally_related_form	00740712
07520612	_derivationally_related_form	01780941
10117017	_derivationally_related_form	02729965
03470387	_has_part	03340723
10472799	_hypernym	09807754
00227507	_also_see	00504592
00853776	_also_see	01725712
08036849	_instance_hypernym	08392137
01497292	_derivationally_related_form	02967626
04561734	_derivationally_related_form	01398941
01222645	_derivationally_related_form	00343249
00356790	_hypernym	00113113
13417410	_hypernym	13398241
10480730	_hypernym	09759069
00028565	_derivationally_related_form	06878071
04839676	_derivationally_related_form	00957176
01828736	_derivationally_related_form	07543288
08871007	_has_part	08873622
01149911	_derivationally_related_form	01387786
13384557	_derivationally_related_form	09934921
08688247	_derivationally_related_form	02512150
05008227	_derivationally_related_form	01476685
01121855	_hypernym	01120448
02125641	_derivationally_related_form	04980008
06877578	_hypernym	06877078
01183573	_derivationally_related_form	13580723
01606205	_derivationally_related_form	03386011
02089420	_derivationally_related_form	04500060
00138221	_derivationally_related_form	01431230
01183573	_derivationally_related_form	02080577
03024882	_hypernym	03814906
01185981	_derivationally_related_form	08253640
03065424	_derivationally_related_form	01523986
02708707	_derivationally_related_form	15137890
03963028	_derivationally_related_form	01395049
13381734	_derivationally_related_form	01064999
01851996	_hypernym	01507175
08871007	_has_part	08876975
08046759	_instance_hypernym	08392137
00384620	_derivationally_related_form	00258854
10211203	_derivationally_related_form	00593837
02950256	_derivationally_related_form	09811852
00442115	_derivationally_related_form	01904293
03386011	_derivationally_related_form	01155421
01167188	_derivationally_related_form	07556637
08657249	_derivationally_related_form	00506952
09827683	_derivationally_related_form	02570267
02513740	_also_see	02037272
02331175	_derivationally_related_form	03933529
05813229	_derivationally_related_form	01828736
00945916	_derivationally_related_form	02269894
06950528	_derivationally_related_form	02958126
07515560	_hypernym	07514968
00487874	_derivationally_related_form	02001858
02463990	_hypernym	02463704
01186208	_derivationally_related_form	08253640
01240979	_derivationally_related_form	02478059
00123234	_derivationally_related_form	01489332
13282007	_hypernym	13278375
00962567	_hypernym	00973077
03075768	_derivationally_related_form	01765392
08392137	_synset_domain_topic_of	00759694
00031820	_derivationally_related_form	06778102
14836127	_hypernym	14971519
00512843	_derivationally_related_form	00854150
00340989	_derivationally_related_form	02048891
01856626	_derivationally_related_form	01123095
07628870	_hypernym	07622061
04665813	_derivationally_related_form	00754873
05769726	_derivationally_related_form	01637633
03959936	_derivationally_related_form	01395049
01387786	_derivationally_related_form	05289601
04795545	_hypernym	04794751
05960464	_derivationally_related_form	00980908
01780941	_derivationally_related_form	07520612
07775375	_derivationally_related_form	01140794
04842993	_derivationally_related_form	02105990
01093587	_derivationally_related_form	09952163
11449907	_derivationally_related_form	00505802
09879744	_derivationally_related_form	00013172
09811852	_derivationally_related_form	02950256
00417859	_derivationally_related_form	01424456
01845627	_member_meronym	01858441
00105778	_derivationally_related_form	06781383
00804802	_derivationally_related_form	10018021
14427239	_hypernym	14425974
00345641	_derivationally_related_form	01522052
10693459	_derivationally_related_form	05636402
02902079	_hypernym	04008947
03679986	_derivationally_related_form	01612084
00467717	_derivationally_related_form	00999245
01612084	_derivationally_related_form	00713952
08647945	_hypernym	08523483
01775164	_derivationally_related_form	07543288
