# Supplementary material for: Relation semantic fusion in subgraph for inductive link prediction in knowledge graphs
Source: PeerJ Comput Sci. 2024 Oct 1;10:e2324. doi: 10.7717/peerj-cs.2324 (PMC11639272; doi:10.7717/peerj-cs.2324)
Supplement: Supplemental Information 1 [file peerj-cs-10-2324-s001.zip › Data/WN18RR_v3/test.txt]

06389230	_derivationally_related_form	01548718
01501347	_derivationally_related_form	10629020
01694430	_member_meronym	01694558
00659048	_hypernym	00658082
01866610	_derivationally_related_form	07441619
13530408	_derivationally_related_form	00238867
03633091	_derivationally_related_form	01578993
01212572	_hypernym	01214265
02296153	_verb_group	02229055
08324514	_derivationally_related_form	09944022
00106272	_synset_domain_topic_of	00471613
11849271	_hypernym	11842204
01348530	_synset_domain_topic_of	06077648
01865197	_also_see	01001689
09835506	_hypernym	10439851
02621395	_derivationally_related_form	03081021
05818741	_derivationally_related_form	00732552
14482620	_derivationally_related_form	00044353
02249741	_derivationally_related_form	13282007
01150200	_derivationally_related_form	00172732
01782650	_hypernym	01779165
00812526	_derivationally_related_form	01216670
01283208	_derivationally_related_form	04605726
13970236	_derivationally_related_form	01647867
02742322	_hypernym	03051540
00330144	_hypernym	00338071
00842281	_hypernym	00838816
01808374	_derivationally_related_form	07503260
01201089	_hypernym	01394464
00159177	_derivationally_related_form	01644522
02535093	_derivationally_related_form	00319939
01797051	_hypernym	01797347
10561320	_derivationally_related_form	00849080
01156115	_verb_group	01138911
02218759	_hypernym	02281093
02303761	_derivationally_related_form	15271417
00272391	_derivationally_related_form	05651971
09927089	_hypernym	10241300
07201804	_hypernym	06724763
05634219	_derivationally_related_form	01634142
01626138	_derivationally_related_form	06593099
01439190	_hypernym	01212572
12322887	_member_meronym	12347892
05194151	_derivationally_related_form	00776523
04934546	_hypernym	04916342
00218208	_derivationally_related_form	00472230
01172275	_hypernym	01165043
00243124	_derivationally_related_form	07373602
10491575	_derivationally_related_form	00967625
01449974	_derivationally_related_form	03100897
00717208	_derivationally_related_form	01363482
07333649	_hypernym	07355491
00612042	_derivationally_related_form	03055809
10567401	_derivationally_related_form	02153709
07721456	_hypernym	07721325
08107499	_member_meronym	08108784
01201089	_derivationally_related_form	00278810
01280014	_derivationally_related_form	01022064
00235435	_derivationally_related_form	00345761
10669991	_hypernym	09815790
14622893	_hypernym	00019613
00715868	_derivationally_related_form	06539770
01930874	_derivationally_related_form	03244388
14480420	_derivationally_related_form	00443984
01666102	_hypernym	01657723
04740173	_derivationally_related_form	02507968
02501738	_hypernym	01850315
06776138	_derivationally_related_form	01264336
00918312	_derivationally_related_form	10483530
02722782	_hypernym	02604760
04914133	_derivationally_related_form	00642379
00148763	_derivationally_related_form	14591091
12535820	_hypernym	11585340
05662532	_derivationally_related_form	02265231
07938773	_derivationally_related_form	00038849
05826291	_derivationally_related_form	00664788
11947079	_member_meronym	11947802
02275921	_member_meronym	02276355
01501113	_derivationally_related_form	05711915
01220336	_hypernym	01220619
01372682	_derivationally_related_form	02754103
02047807	_also_see	01809655
00764222	_derivationally_related_form	06770275
08199025	_derivationally_related_form	01098869
02589245	_derivationally_related_form	08049401
11740655	_member_meronym	11742531
02294436	_derivationally_related_form	01083077
00271263	_derivationally_related_form	00207728
00034213	_hypernym	00029677
14004572	_derivationally_related_form	02824444
04928903	_derivationally_related_form	10155849
02496816	_derivationally_related_form	00089027
00199912	_derivationally_related_form	00258854
00941974	_derivationally_related_form	01313923
02321757	_hypernym	02206619
11939380	_hypernym	11579418
00203753	_derivationally_related_form	00809654
13594585	_derivationally_related_form	01111816
13999206	_derivationally_related_form	02494356
01139194	_derivationally_related_form	00802318
01227908	_hypernym	00037396
00733044	_hypernym	00637259
10541229	_derivationally_related_form	00715868
06090869	_derivationally_related_form	10428004
02323059	_hypernym	02327200
01145359	_derivationally_related_form	02422663
00636728	_hypernym	00633864
01886756	_hypernym	01861778
00806049	_hypernym	00805376
00711550	_derivationally_related_form	00949619
03816849	_hypernym	03129123
02278024	_hypernym	02274822
05716577	_derivationally_related_form	02337667
05645597	_derivationally_related_form	00439588
01103180	_hypernym	01108148
07370270	_derivationally_related_form	01970826
10575787	_derivationally_related_form	00648224
01634424	_derivationally_related_form	10660333
10524413	_derivationally_related_form	00815686
07248060	_hypernym	07247071
06758225	_derivationally_related_form	00836705
10655169	_derivationally_related_form	01489989
00264776	_also_see	00077645
06767035	_derivationally_related_form	02118933
01892104	_derivationally_related_form	07409475
01549187	_hypernym	00173338
01781478	_also_see	02513269
14541852	_derivationally_related_form	02545578
04821084	_hypernym	04820258
07286368	_derivationally_related_form	00871942
05916306	_derivationally_related_form	00927711
01085474	_derivationally_related_form	04181228
06755568	_derivationally_related_form	01018928
11446242	_derivationally_related_form	00364868
00358290	_derivationally_related_form	00331082
02410855	_verb_group	02413480
01560731	_derivationally_related_form	00359492
00133981	_derivationally_related_form	01412346
00145218	_derivationally_related_form	02622234
02609764	_derivationally_related_form	08565894
00138956	_derivationally_related_form	01439745
11970429	_hypernym	11579418
02650552	_derivationally_related_form	03547054
02267060	_derivationally_related_form	01122601
00428270	_derivationally_related_form	01708676
04683002	_hypernym	04682462
00870453	_derivationally_related_form	00193486
01790020	_derivationally_related_form	07508232
13554343	_hypernym	00029677
00624801	_derivationally_related_form	07174433
11665781	_member_meronym	12300441
02697725	_derivationally_related_form	05929008
00364479	_also_see	01149494
05238282	_hypernym	05286536
02255462	_derivationally_related_form	10143725
13743605	_hypernym	13743269
11970586	_hypernym	11672400
02199712	_member_meronym	02202509
12313005	_member_meronym	12313574
09614315	_derivationally_related_form	01685313
02084071	_hypernym	02083346
00799383	_derivationally_related_form	10784922
00908351	_derivationally_related_form	04922113
10771392	_derivationally_related_form	01845720
01659248	_hypernym	01653013
02583545	_hypernym	02543181
04404412	_has_part	02985137
02194286	_derivationally_related_form	05715864
02958343	_has_part	02970685
05017458	_hypernym	05017230
00858781	_hypernym	01818235
06749881	_derivationally_related_form	00917772
01943406	_also_see	01925372
04574999	_derivationally_related_form	01935476
10363913	_hypernym	09632274
01159776	_hypernym	01158690
04844024	_hypernym	05207130
00373766	_hypernym	00078760
02418421	_derivationally_related_form	00041188
04530283	_hypernym	02688443
04854389	_hypernym	04827652
01222666	_derivationally_related_form	01780941
10670668	_derivationally_related_form	02464866
00442063	_derivationally_related_form	01048466
02501738	_derivationally_related_form	00206927
07337390	_hypernym	07296428
05564590	_derivationally_related_form	02230772
14424780	_hypernym	00024720
01150200	_hypernym	01123598
12581381	_member_meronym	12594165
00192613	_derivationally_related_form	02357228
11978035	_hypernym	11579418
01011166	_derivationally_related_form	02472223
10668450	_derivationally_related_form	00462092
04825383	_derivationally_related_form	00835506
08559155	_derivationally_related_form	03062280
01337224	_hypernym	01332730
02589245	_derivationally_related_form	01081628
00871942	_derivationally_related_form	07286799
01482075	_verb_group	01481360
02472223	_hypernym	02471690
00052374	_derivationally_related_form	02539359
00900616	_also_see	01275562
02736778	_derivationally_related_form	03173524
05762998	_derivationally_related_form	00610374
07436100	_derivationally_related_form	02068413
00800930	_derivationally_related_form	00203649
13867276	_hypernym	00027807
02851099	_derivationally_related_form	01477538
01017320	_derivationally_related_form	01217043
01097031	_derivationally_related_form	05640184
02360448	_also_see	01886407
00156601	_derivationally_related_form	05108947
02566528	_derivationally_related_form	00745005
02048891	_derivationally_related_form	00340989
01907258	_hypernym	01831531
10634075	_hypernym	09606009
00344040	_derivationally_related_form	01423285
06749881	_derivationally_related_form	00926472
00655779	_derivationally_related_form	05168261
01849221	_also_see	01970348
01380122	_derivationally_related_form	07445896
00816556	_hypernym	00823436
01690294	_verb_group	01582645
00776988	_derivationally_related_form	14407536
02072501	_hypernym	01992503
10037080	_hypernym	10034201
06892016	_derivationally_related_form	02744977
03005920	_derivationally_related_form	00123170
00720063	_verb_group	00719734
00013615	_verb_group	00010435
03541696	_derivationally_related_form	02652494
02527651	_derivationally_related_form	09879744
13828905	_hypernym	13827426
02697120	_hypernym	02603699
10694258	_derivationally_related_form	00593732
00469382	_derivationally_related_form	14562683
00278403	_derivationally_related_form	00228236
00368367	_derivationally_related_form	13454479
00035758	_derivationally_related_form	00251013
13149506	_hypernym	13149296
02123812	_also_see	02495922
01602318	_verb_group	02673134
10633450	_hypernym	09626589
02955247	_hypernym	03269401
00307631	_derivationally_related_form	01930482
15257416	_hypernym	05867413
07520112	_derivationally_related_form	01796346
02406585	_derivationally_related_form	05044822
13515958	_hypernym	13473097
13549672	_hypernym	13518963
09764900	_derivationally_related_form	00038750
02680814	_derivationally_related_form	07362075
01253277	_derivationally_related_form	00488770
01430847	_also_see	01926376
00717208	_hypernym	00712225
00063652	_hypernym	00062806
00924825	_derivationally_related_form	01653442
01817314	_derivationally_related_form	05979454
00308370	_derivationally_related_form	01843055
00906735	_derivationally_related_form	14574846
00043195	_derivationally_related_form	02286687
05795044	_derivationally_related_form	01021629
07372779	_hypernym	07445265
00772967	_derivationally_related_form	06891022
02588099	_also_see	01227137
00075515	_derivationally_related_form	00823436
06552984	_synset_domain_topic_of	08441203
06428976	_hypernym	06428792
01069578	_hypernym	00803617
00249501	_derivationally_related_form	00558371
05006898	_hypernym	05005250
05015117	_derivationally_related_form	01251128
00081072	_hypernym	00078760
00282790	_derivationally_related_form	13483190
05951566	_derivationally_related_form	01782432
00883297	_has_part	00729108
01256743	_derivationally_related_form	01732921
00882159	_derivationally_related_form	02571901
01168468	_verb_group	01166351
05225090	_hypernym	05220461
01280645	_hypernym	01280014
09285254	_derivationally_related_form	00338071
00776988	_hypernym	02586458
14289942	_derivationally_related_form	00377715
02459173	_derivationally_related_form	03545150
00694866	_derivationally_related_form	05736593
00652466	_hypernym	00635012
01012073	_derivationally_related_form	05825245
10287213	_hypernym	09624168
02178866	_derivationally_related_form	07389569
02273545	_member_meronym	02286815
02443049	_derivationally_related_form	10388732
01086103	_hypernym	01072262
05817396	_hypernym	05816287
01780551	_member_meronym	01780919
01139194	_derivationally_related_form	00802946
09258715	_derivationally_related_form	00336922
09605289	_hypernym	00007846
05196582	_hypernym	05196375
10576071	_derivationally_related_form	02129289
06714288	_hypernym	06711855
03419014	_has_part	04236377
01171183	_derivationally_related_form	09782167
05818741	_derivationally_related_form	02455407
10482220	_derivationally_related_form	02554922
12519563	_hypernym	12205694
00630380	_hypernym	00628491
05828102	_derivationally_related_form	01762528
02583545	_derivationally_related_form	01169317
10781984	_derivationally_related_form	01522276
02635189	_derivationally_related_form	05780885
02577586	_hypernym	02575082
07467846	_hypernym	07456638
00829378	_derivationally_related_form	02475922
00850501	_derivationally_related_form	10695555
04761815	_derivationally_related_form	00625774
07350192	_derivationally_related_form	01892104
12591195	_member_meronym	12591351
10442417	_hypernym	10154601
06763681	_derivationally_related_form	00727791
11719468	_member_meronym	11724529
01061320	_hypernym	00742320
00133417	_derivationally_related_form	04995531
01662274	_member_meronym	01671874
01129201	_hypernym	01128193
14456893	_hypernym	14456138
07177437	_hypernym	07177924
02557199	_derivationally_related_form	01074694
01787955	_derivationally_related_form	05830059
01503952	_also_see	02281093
00394813	_derivationally_related_form	00509377
00299580	_derivationally_related_form	07369604
02611373	_hypernym	02604760
02277448	_derivationally_related_form	00781912
05711915	_derivationally_related_form	01502195
02554922	_derivationally_related_form	00249780
07334490	_derivationally_related_form	00470701
01563336	_derivationally_related_form	06304671
11667112	_hypernym	08103777
00725274	_hypernym	01767949
02958126	_derivationally_related_form	06950528
00855527	_hypernym	00844254
04834605	_derivationally_related_form	02098325
00952214	_hypernym	00875246
05808102	_derivationally_related_form	00933821
01680756	_hypernym	01686132
02749247	_verb_group	01675963
02515080	_derivationally_related_form	09977660
07366289	_derivationally_related_form	00651991
02102002	_hypernym	01835496
05725527	_derivationally_related_form	02333358
00312932	_derivationally_related_form	01846658
02079029	_also_see	00647542
01807770	_hypernym	01762283
01323958	_derivationally_related_form	14540564
00695523	_also_see	02451951
07186148	_derivationally_related_form	00793580
05984584	_derivationally_related_form	01771535
07579399	_derivationally_related_form	01201574
02584981	_also_see	01226240
09802239	_derivationally_related_form	00681429
07250339	_derivationally_related_form	02454649
01456771	_hypernym	01224001
02294179	_derivationally_related_form	01085098
02503365	_hypernym	02501738
01468576	_derivationally_related_form	02972533
03925226	_derivationally_related_form	01003249
00263813	_derivationally_related_form	01276361
02001858	_derivationally_related_form	00320284
00906735	_hypernym	01010118
12597333	_hypernym	11556857
00140751	_derivationally_related_form	00196485
00786458	_derivationally_related_form	00636461
01369758	_also_see	01560984
08182379	_derivationally_related_form	02027612
00070641	_hypernym	00030358
00610010	_derivationally_related_form	05651399
01161635	_hypernym	01160342
10533013	_derivationally_related_form	01072262
05404074	_hypernym	05397468
02335828	_derivationally_related_form	13580415
08103457	_synset_domain_topic_of	06037666
02271570	_hypernym	02159955
06387980	_hypernym	06365467
05794694	_hypernym	05770926
01135952	_hypernym	01133281
06392001	_hypernym	07020895
00780889	_derivationally_related_form	02321757
01313923	_verb_group	02286204
02765190	_derivationally_related_form	00614999
01012561	_hypernym	01012073
01999218	_derivationally_related_form	01257145
07176682	_hypernym	07175241
07500414	_derivationally_related_form	02400037
02447542	_synset_domain_topic_of	01090446
01161635	_derivationally_related_form	07335243
14479615	_synset_domain_topic_of	06084469
00879607	_hypernym	00877127
10161178	_derivationally_related_form	01789514
01837744	_also_see	00021766
14010927	_derivationally_related_form	01860795
09759311	_derivationally_related_form	08280124
02196081	_synset_domain_topic_of	00243918
00334935	_hypernym	00334509
10184946	_derivationally_related_form	01811441
10225219	_derivationally_related_form	08441203
00027807	_hypernym	00024264
12010021	_hypernym	11579418
01544692	_also_see	02663643
02520015	_member_meronym	02520147
00055142	_derivationally_related_form	00849982
00626188	_derivationally_related_form	01150370
00092293	_derivationally_related_form	13464204
01072072	_hypernym	00407535
00751145	_hypernym	00732746
13354420	_derivationally_related_form	00162167
02087551	_derivationally_related_form	02003601
06472242	_hypernym	06470073
00990655	_hypernym	01849221
12214245	_hypernym	11567411
07550666	_hypernym	07550369
05513807	_has_part	05526175
10776339	_derivationally_related_form	01042531
01180695	_also_see	02056880
02738701	_derivationally_related_form	05072663
03451473	_hypernym	03733925
14575180	_derivationally_related_form	00437125
00231557	_verb_group	00245457
01191975	_hypernym	01187810
04635104	_derivationally_related_form	00038750
00368109	_derivationally_related_form	08189659
00230276	_derivationally_related_form	03377582
02390470	_derivationally_related_form	07453195
00404642	_derivationally_related_form	03918737
00953216	_derivationally_related_form	06397307
07490713	_hypernym	00026192
02584981	_derivationally_related_form	05138208
12538603	_member_meronym	12539074
05514905	_has_part	05525252
13919547	_derivationally_related_form	01527271
14860102	_hypernym	14806838
00554850	_derivationally_related_form	00276601
00796315	_derivationally_related_form	00065791
00980453	_derivationally_related_form	07069948
13135832	_hypernym	13134947
01567275	_derivationally_related_form	00919513
10112591	_derivationally_related_form	13931145
02712443	_derivationally_related_form	07326880
01557185	_hypernym	01525720
01352996	_derivationally_related_form	04153751
00191142	_derivationally_related_form	00123170
02691156	_has_part	04590553
04004475	_hypernym	03699975
13541167	_derivationally_related_form	02438535
02154312	_derivationally_related_form	10090498
00877345	_derivationally_related_form	00646271
01090335	_derivationally_related_form	00958896
09442838	_hypernym	09222051
00091311	_derivationally_related_form	05705722
00278810	_hypernym	00199130
00233335	_derivationally_related_form	05124057
01178565	_hypernym	01182709
01901133	_derivationally_related_form	00289388
02352019	_derivationally_related_form	00228535
00929839	_hypernym	00943837
01952898	_hypernym	01951480
01051082	_derivationally_related_form	01888295
08280124	_derivationally_related_form	09759069
02343056	_derivationally_related_form	02787772
05763412	_derivationally_related_form	01026095
00351638	_derivationally_related_form	00240131
05503705	_has_part	05504107
01949110	_hypernym	01955984
00147595	_derivationally_related_form	01296462
01110274	_derivationally_related_form	02260362
01044114	_hypernym	00941990
03791235	_has_part	03270165
10481268	_hypernym	09615807
02028994	_derivationally_related_form	07332148
00418903	_derivationally_related_form	02600490
00417859	_derivationally_related_form	01572978
01504437	_hypernym	08107499
11911591	_member_meronym	11951385
00608978	_hypernym	00609100
12893094	_hypernym	11579418
01139000	_derivationally_related_form	02479154
04750764	_hypernym	04750164
06767035	_derivationally_related_form	00732552
01353169	_derivationally_related_form	04153751
07370410	_derivationally_related_form	00433232
00739082	_derivationally_related_form	05833840
00672017	_derivationally_related_form	06528992
01261490	_derivationally_related_form	00851239
03503997	_has_part	03395859
01773930	_member_meronym	01774252
00348801	_derivationally_related_form	01888946
11750359	_member_meronym	11750508
00872414	_derivationally_related_form	06803157
02550460	_hypernym	02528163
09762821	_hypernym	00007846
00161243	_derivationally_related_form	00674607
00960961	_hypernym	00959827
00727573	_hypernym	00726300
00613393	_verb_group	01989053
00510364	_hypernym	00509607
03744276	_has_part	04071876
01924882	_derivationally_related_form	00348008
13444703	_hypernym	13526110
14574846	_derivationally_related_form	00864159
00283568	_derivationally_related_form	01906823
03433877	_derivationally_related_form	01628197
04111668	_hypernym	04110955
01230710	_derivationally_related_form	01261490
07051975	_hypernym	06387980
07111047	_derivationally_related_form	02180529
05144079	_derivationally_related_form	01125429
03017922	_derivationally_related_form	02563327
01156834	_derivationally_related_form	09612848
00696518	_derivationally_related_form	04641153
01582645	_hypernym	00508032
01994442	_verb_group	00799383
13329641	_hypernym	00032613
01017320	_hypernym	00407535
01478002	_derivationally_related_form	02982790
01754105	_hypernym	01617192
02401661	_member_meronym	02403003
01177118	_derivationally_related_form	03201208
00812149	_hypernym	00811375
02151966	_derivationally_related_form	00881545
11862300	_hypernym	11672400
01674216	_derivationally_related_form	02853740
00940384	_derivationally_related_form	07139873
02537812	_derivationally_related_form	00749991
02079706	_member_meronym	02079851
10300303	_hypernym	00015388
07308889	_hypernym	07283608
00335988	_derivationally_related_form	01864865
01644050	_derivationally_related_form	00159177
15265518	_derivationally_related_form	02608347
11911274	_hypernym	11534677
08107499	_hypernym	07992450
02034986	_derivationally_related_form	02734217
05070032	_derivationally_related_form	00535452
06717170	_member_of_domain_usage	10203682
01017738	_derivationally_related_form	05207130
07185870	_derivationally_related_form	01824532
03958097	_hypernym	02743547
01570403	_hypernym	01569566
05250659	_has_part	05254197
00852506	_derivationally_related_form	10695555
04835028	_derivationally_related_form	10047199
11665781	_member_meronym	13148602
01489989	_derivationally_related_form	02964389
02333689	_derivationally_related_form	00586262
07172979	_hypernym	07172756
01483779	_derivationally_related_form	07579399
06520944	_hypernym	06771653
00824292	_derivationally_related_form	06712833
09279458	_derivationally_related_form	01637982
12779233	_member_meronym	12781241
00459498	_derivationally_related_form	07436352
11410625	_derivationally_related_form	02635659
00365471	_hypernym	00351638
01150200	_derivationally_related_form	02313250
09782167	_hypernym	10037385
01162376	_synset_domain_topic_of	08441203
06777164	_hypernym	06776138
09858299	_derivationally_related_form	00784388
00805034	_hypernym	00803617
01712704	_derivationally_related_form	00097504
02387034	_derivationally_related_form	00893955
01139104	_derivationally_related_form	00430140
07175575	_hypernym	07175241
01200440	_derivationally_related_form	03247620
13140699	_hypernym	11562747
00727573	_derivationally_related_form	05217688
01264283	_derivationally_related_form	04362025
10478960	_derivationally_related_form	02593354
09821831	_derivationally_related_form	02612762
13559782	_hypernym	13427078
10044470	_derivationally_related_form	02269143
07970406	_member_meronym	09918248
03542860	_hypernym	02821627
00220869	_derivationally_related_form	00374063
14451672	_derivationally_related_form	00655779
00234892	_hypernym	00199130
00978173	_derivationally_related_form	01266491
02818832	_derivationally_related_form	01500082
07376937	_derivationally_related_form	02175578
02573275	_derivationally_related_form	09998101
01698271	_derivationally_related_form	03906997
01325774	_derivationally_related_form	00219012
01053144	_derivationally_related_form	05714894
04557111	_hypernym	04560113
03420559	_hypernym	03763403
02036578	_also_see	01129977
12296218	_hypernym	11567411
00004475	_has_part	05220461
02528163	_hypernym	02514825
01074694	_derivationally_related_form	01478423
01684663	_derivationally_related_form	03876519
14379501	_hypernym	14379130
06773434	_hypernym	06771653
00815686	_derivationally_related_form	07199565
01870889	_also_see	01865197
00342755	_hypernym	00342028
00312784	_derivationally_related_form	01846320
01539925	_hypernym	01539573
01036319	_derivationally_related_form	14543931
00414174	_hypernym	00413876
06633363	_derivationally_related_form	00894738
01716227	_also_see	00133417
07541053	_derivationally_related_form	01826723
00055871	_synset_domain_topic_of	00017222
12520864	_hypernym	13112664
08524735	_has_part	08543496
09941964	_derivationally_related_form	00751887
01812324	_derivationally_related_form	07520112
05703956	_derivationally_related_form	02571901
01693727	_synset_domain_topic_of	00933420
08166187	_derivationally_related_form	02501278
05792842	_derivationally_related_form	01632411
00729109	_hypernym	00644583
00907657	_derivationally_related_form	09999135
02066510	_hypernym	01831531
06732169	_synset_domain_topic_of	06000644
00636574	_derivationally_related_form	02710294
00600370	_derivationally_related_form	04865722
00037919	_derivationally_related_form	02808440
01749320	_also_see	00289365
01083645	_derivationally_related_form	02234087
03328201	_hypernym	03391770
00668112	_hypernym	00671351
00972621	_derivationally_related_form	01118449
02996605	_derivationally_related_form	05278152
00695523	_derivationally_related_form	04907991
00168658	_derivationally_related_form	00414627
01877355	_derivationally_related_form	00348008
00315390	_derivationally_related_form	01944692
05623818	_hypernym	05623628
00044150	_derivationally_related_form	02408965
01173038	_hypernym	00349369
14535431	_hypernym	14534696
00515154	_derivationally_related_form	01134861
02140781	_derivationally_related_form	00344040
04953954	_derivationally_related_form	02763283
00836236	_derivationally_related_form	05765415
01026975	_derivationally_related_form	06197664
02482139	_derivationally_related_form	10576316
01352996	_hypernym	02045043
01843904	_hypernym	01843689
02126382	_derivationally_related_form	03916031
04092168	_derivationally_related_form	00044149
00760956	_derivationally_related_form	07150850
11458624	_hypernym	11419404
06539770	_derivationally_related_form	00715868
01118081	_derivationally_related_form	14580090
04757864	_derivationally_related_form	00740336
04231693	_derivationally_related_form	01455184
00290406	_derivationally_related_form	01918803
01093380	_hypernym	01093085
01524885	_member_meronym	01544544
01105259	_derivationally_related_form	01950798
04835028	_derivationally_related_form	10047459
02747667	_derivationally_related_form	05916739
05633385	_derivationally_related_form	01638368
01230283	_derivationally_related_form	00270215
03544360	_derivationally_related_form	02459173
01253060	_derivationally_related_form	00004605
12404943	_member_meronym	12410032
05658226	_hypernym	05652396
00921300	_hypernym	00952524
03343853	_has_part	04216963
05936381	_derivationally_related_form	01636008
04687333	_derivationally_related_form	01807882
09279458	_hypernym	00002684
06732710	_hypernym	06729499
01759326	_hypernym	01617192
00782057	_derivationally_related_form	07187773
01494310	_also_see	02642814
02151700	_derivationally_related_form	10633450
00567044	_hypernym	00566298
04465933	_hypernym	03605722
04865502	_derivationally_related_form	00722232
00603298	_derivationally_related_form	10722575
01742886	_derivationally_related_form	09964411
06731510	_synset_domain_topic_of	08441203
07441619	_derivationally_related_form	01866610
02291391	_member_meronym	02292272
00852685	_derivationally_related_form	06780309
00635850	_derivationally_related_form	00697062
13282550	_derivationally_related_form	02250625
09963320	_derivationally_related_form	00322847
02725067	_hypernym	00109660
01010118	_hypernym	01009240
02460199	_hypernym	00888786
00752144	_hypernym	00751944
01080064	_verb_group	01149470
02119874	_derivationally_related_form	10563711
07254836	_derivationally_related_form	02316304
01922763	_derivationally_related_form	07515560
00776988	_derivationally_related_form	10055297
08463647	_hypernym	08463063
00965035	_derivationally_related_form	06738281
10119200	_hypernym	09606009
05092635	_hypernym	05091770
07449862	_derivationally_related_form	02490877
02253154	_hypernym	02254258
04353803	_derivationally_related_form	02645007
06687701	_derivationally_related_form	00806502
01812324	_derivationally_related_form	01265475
10428004	_hypernym	10560637
13903387	_hypernym	13903079
05036394	_derivationally_related_form	00227165
00377002	_derivationally_related_form	00403911
11739199	_hypernym	11571907
01649999	_derivationally_related_form	09184975
10773394	_derivationally_related_form	01150370
14515463	_derivationally_related_form	02225492
05697976	_derivationally_related_form	00721098
01811441	_hypernym	01825237
01781478	_also_see	02578235
00339934	_derivationally_related_form	07283608
12263038	_hypernym	12262553
12394861	_member_meronym	12395463
00243900	_derivationally_related_form	09433952
03735637	_derivationally_related_form	02704349
02193765	_derivationally_related_form	05748054
10341660	_derivationally_related_form	02661252
04071876	_synset_domain_topic_of	06128570
00792471	_hypernym	00746718
00364868	_derivationally_related_form	14836960
06649915	_hypernym	06643408
00233335	_derivationally_related_form	00808182
00430140	_derivationally_related_form	01138523
03044934	_hypernym	04148054
10351625	_derivationally_related_form	00614999
07398659	_derivationally_related_form	01867504
01304716	_derivationally_related_form	08639776
00042757	_derivationally_related_form	01848718
05121418	_derivationally_related_form	00235918
06817782	_hypernym	06817623
07503260	_hypernym	07501545
03508101	_derivationally_related_form	02333358
02222318	_hypernym	02224055
14440623	_derivationally_related_form	01800422
01122149	_derivationally_related_form	02301502
05775407	_derivationally_related_form	00917772
00359903	_derivationally_related_form	01321002
14416845	_derivationally_related_form	02430580
00165942	_derivationally_related_form	00014549
10292316	_hypernym	10284064
02636132	_derivationally_related_form	05780885
00367976	_derivationally_related_form	01380122
06811625	_derivationally_related_form	00932324
00609100	_derivationally_related_form	05645199
04861486	_derivationally_related_form	01989669
01182024	_derivationally_related_form	01197338
00710005	_derivationally_related_form	09615807
07139151	_derivationally_related_form	00955601
00234988	_derivationally_related_form	02772868
08184600	_hypernym	08182379
00695226	_derivationally_related_form	13413493
09769076	_derivationally_related_form	01165290
04748836	_derivationally_related_form	00651991
01995549	_derivationally_related_form	01017987
00138508	_derivationally_related_form	00346693
05171045	_hypernym	05168261
11911591	_member_meronym	11928549
01222666	_synset_domain_topic_of	00759694
00233335	_derivationally_related_form	01148614
00649481	_derivationally_related_form	05785311
00931852	_verb_group	00932324
00379422	_derivationally_related_form	01328705
01679433	_verb_group	01364184
02460619	_derivationally_related_form	06523132
13518963	_derivationally_related_form	00043411
07390945	_hypernym	07387509
14437552	_derivationally_related_form	00694068
00197610	_hypernym	00197772
00229260	_derivationally_related_form	02425913
00863513	_hypernym	00859001
02098325	_also_see	01112573
01387786	_hypernym	00419950
11480930	_hypernym	11480698
08617963	_derivationally_related_form	02081178
12556030	_member_meronym	12557280
07535209	_hypernym	07534430
02611630	_hypernym	02604760
05280831	_hypernym	05303402
11707668	_hypernym	11571907
02033805	_derivationally_related_form	00350380
12289744	_member_meronym	12485122
00013172	_derivationally_related_form	09879744
10007109	_derivationally_related_form	02412939
06333653	_derivationally_related_form	01028748
01261490	_hypernym	00242808
01946408	_synset_domain_topic_of	00815801
02550516	_hypernym	02550296
07439883	_hypernym	07445896
10708454	_derivationally_related_form	00628491
00205885	_verb_group	00205046
00459776	_hypernym	00439958
01691085	_hypernym	01656813
00209174	_derivationally_related_form	13458268
02964634	_derivationally_related_form	02701210
05598147	_derivationally_related_form	02125223
06787037	_hypernym	06786629
00933821	_derivationally_related_form	07215377
00714273	_hypernym	00650353
02469835	_hypernym	02434976
00156625	_derivationally_related_form	00851239
01150467	_derivationally_related_form	00172732
06400510	_hypernym	06400271
12572021	_member_meronym	12572188
02458747	_derivationally_related_form	10623354
02582450	_derivationally_related_form	01186810
05658826	_derivationally_related_form	02125223
10006842	_synset_domain_topic_of	08199025
02913152	_has_part	02715513
15256915	_derivationally_related_form	01079480
10492202	_hypernym	09632518
06712325	_hypernym	06713930
00588221	_derivationally_related_form	05805902
07251984	_derivationally_related_form	02554422
05088056	_hypernym	05087297
02190015	_hypernym	01759182
01220885	_derivationally_related_form	04935528
00820801	_hypernym	01011031
12265900	_member_meronym	12266796
05696425	_derivationally_related_form	02258617
10455619	_derivationally_related_form	01688256
03045074	_derivationally_related_form	01321002
01593937	_derivationally_related_form	07351031
02337667	_derivationally_related_form	05716577
07379223	_derivationally_related_form	02186690
00339738	_hypernym	00339934
14504726	_derivationally_related_form	00835903
14455206	_derivationally_related_form	01088749
00799383	_verb_group	01994442
01247804	_derivationally_related_form	07388987
01484027	_derivationally_related_form	07419233
02033295	_hypernym	01907258
01263711	_derivationally_related_form	01097500
00844941	_derivationally_related_form	10561861
02735418	_derivationally_related_form	07291312
01111028	_derivationally_related_form	07354731
00233386	_hypernym	00231567
01414288	_derivationally_related_form	07410021
07407970	_derivationally_related_form	02066510
06468818	_hypernym	06468951
01685277	_hypernym	01656813
00350030	_derivationally_related_form	01907258
02538765	_hypernym	02376958
05520699	_derivationally_related_form	01830946
04683814	_hypernym	04673965
11414874	_hypernym	11414608
07959943	_derivationally_related_form	02025009
00087849	_derivationally_related_form	01165290
07305234	_hypernym	07289014
01260867	_derivationally_related_form	00503164
03274796	_hypernym	03088707
02441022	_derivationally_related_form	10525134
12537988	_hypernym	11585340
01222645	_derivationally_related_form	00343249
00163779	_derivationally_related_form	02391803
01316401	_hypernym	01315613
12097180	_hypernym	11567411
01588172	_hypernym	01504437
02118933	_derivationally_related_form	05818741
00623670	_hypernym	00575741
01223616	_derivationally_related_form	05259240
00545557	_verb_group	00925873
02034986	_derivationally_related_form	05072663
01935233	_derivationally_related_form	08482271
01926376	_also_see	01430847
02040652	_derivationally_related_form	05073559
00681429	_derivationally_related_form	10066732
15010703	_derivationally_related_form	01073822
02733122	_hypernym	01128193
01385170	_derivationally_related_form	07964495
00143251	_derivationally_related_form	00696189
05807540	_hypernym	05805475
09795334	_derivationally_related_form	00974367
07725158	_hypernym	07724943
01688256	_derivationally_related_form	00900957
03743902	_hypernym	04341686
00851103	_derivationally_related_form	04815321
06734467	_hypernym	06733939
00146572	_derivationally_related_form	02710402
05825245	_derivationally_related_form	00662589
02549847	_derivationally_related_form	09821831
10603528	_derivationally_related_form	02640440
01400044	_hypernym	01206218
02942769	_derivationally_related_form	13489037
02673134	_derivationally_related_form	05659365
03570709	_hypernym	03081021
03631177	_derivationally_related_form	01674717
00607775	_hypernym	00606370
01577635	_hypernym	01227675
02236124	_also_see	02301825
00755673	_hypernym	00754956
00820976	_hypernym	01015244
00712135	_hypernym	00670261
00721437	_derivationally_related_form	07214432
12820434	_hypernym	11744859
01503404	_derivationally_related_form	07963087
15109745	_derivationally_related_form	00546192
00849939	_hypernym	00849332
13483190	_derivationally_related_form	00282790
00787218	_hypernym	00786195
05565696	_derivationally_related_form	01210737
01258617	_derivationally_related_form	02472293
00730499	_derivationally_related_form	08592656
03385117	_derivationally_related_form	01659248
01259458	_hypernym	01552519
00763399	_derivationally_related_form	05838176
06720216	_hypernym	06719579
00489837	_derivationally_related_form	03735637
01662771	_derivationally_related_form	00909899
01239064	_hypernym	01080366
07496755	_derivationally_related_form	01792567
00112312	_derivationally_related_form	01447632
01766748	_derivationally_related_form	07524242
02709367	_hypernym	03532672
08623927	_hypernym	08621598
02150948	_hypernym	02150510
07212424	_derivationally_related_form	00873682
10596689	_derivationally_related_form	01843055
00359492	_derivationally_related_form	01560731
09998101	_derivationally_related_form	02578235
02459173	_hypernym	02656390
02199712	_member_meronym	02205095
00126264	_derivationally_related_form	07296428
00365471	_derivationally_related_form	00243900
04870340	_derivationally_related_form	01588172
01843904	_derivationally_related_form	10596689
10418841	_derivationally_related_form	00770437
08208560	_has_part	08209519
02642238	_derivationally_related_form	10478626
01872877	_derivationally_related_form	00112312
02384686	_derivationally_related_form	07186148
01418667	_hypernym	01211699
04281375	_hypernym	04014297
01149494	_derivationally_related_form	07532440
10298912	_derivationally_related_form	00595146
08110373	_member_meronym	08101410
00714884	_derivationally_related_form	09997404
01535246	_derivationally_related_form	00255710
14440623	_hypernym	14440488
07441619	_derivationally_related_form	01866192
01430111	_also_see	01925372
09614315	_hypernym	00007846
01775535	_derivationally_related_form	09849598
05062748	_hypernym	04916342
10773394	_derivationally_related_form	01974062
02550296	_hypernym	01429349
01803380	_derivationally_related_form	10419630
00217700	_derivationally_related_form	11454591
03775199	_hypernym	03621049
13557451	_hypernym	13493998
03575958	_hypernym	03574816
03033362	_has_part	02955247
02386845	_hypernym	02387486
02140033	_derivationally_related_form	00522537
09505153	_hypernym	09623038
05514905	_has_part	05526384
02047807	_derivationally_related_form	05070849
10291110	_derivationally_related_form	01211699
00358431	_derivationally_related_form	09994943
01964367	_derivationally_related_form	07342049
00823436	_derivationally_related_form	00075515
00158804	_derivationally_related_form	07375214
07373803	_derivationally_related_form	01461328
05053215	_hypernym	05051249
02507968	_also_see	02062670
03594277	_hypernym	03525827
00329227	_derivationally_related_form	02070466
09911570	_derivationally_related_form	01036804
10330189	_derivationally_related_form	02270165
00795863	_derivationally_related_form	07255299
01980471	_hypernym	01762525
01332730	_derivationally_related_form	02840619
07970406	_hypernym	07969695
01855606	_derivationally_related_form	10335931
02137538	_derivationally_related_form	07489059
00914420	_derivationally_related_form	07123012
02220461	_derivationally_related_form	01107932
01631830	_derivationally_related_form	06633363
02340543	_derivationally_related_form	03575240
05604535	_synset_domain_topic_of	15253139
02744651	_derivationally_related_form	09379111
10201535	_derivationally_related_form	01654271
05652926	_hypernym	05651971
14048441	_has_part	14049098
00812526	_derivationally_related_form	01222328
01122194	_derivationally_related_form	10533013
01921964	_derivationally_related_form	03126385
07151122	_derivationally_related_form	00764902
00451866	_hypernym	00523513
00751567	_hypernym	00746718
06397307	_hypernym	06392001
01593937	_derivationally_related_form	07805254
11692952	_member_meronym	11700401
13894306	_derivationally_related_form	01312371
06546633	_hypernym	06479665
00595684	_derivationally_related_form	10388440
00338641	_hypernym	00331950
00311663	_also_see	00754873
00903559	_derivationally_related_form	03925226
13464204	_derivationally_related_form	00203866
01084637	_derivationally_related_form	02294436
11498040	_derivationally_related_form	01609287
01017738	_also_see	01172889
11524662	_derivationally_related_form	00275088
01067192	_hypernym	01022483
05500594	_hypernym	05462674
06200010	_hypernym	06196584
02544348	_derivationally_related_form	10119200
02653159	_hypernym	02651424
00264776	_derivationally_related_form	04860065
01468058	_verb_group	01468327
05563266	_has_part	05337055
00417859	_derivationally_related_form	01424456
00923995	_derivationally_related_form	01654628
03679712	_hypernym	04105893
00150287	_derivationally_related_form	00046109
02310855	_derivationally_related_form	13381145
05783940	_derivationally_related_form	10687231
00245457	_derivationally_related_form	13489037
00866702	_derivationally_related_form	01040646
03684823	_derivationally_related_form	10057714
02270404	_derivationally_related_form	10252674
02768431	_hypernym	02767308
09822955	_derivationally_related_form	00697062
05765415	_derivationally_related_form	02806907
00916706	_derivationally_related_form	04735929
00197772	_derivationally_related_form	02257767
01790739	_verb_group	00621734
02838592	_derivationally_related_form	00620554
01734502	_derivationally_related_form	07342049
09955015	_derivationally_related_form	02241107
08441203	_hypernym	07951464
02766390	_derivationally_related_form	04952944
05344514	_hypernym	05333777
04981139	_derivationally_related_form	02176268
00986938	_hypernym	00972621
02160552	_derivationally_related_form	04953954
00988320	_derivationally_related_form	01137582
10533013	_hypernym	09613191
02646931	_derivationally_related_form	00791227
08111419	_hypernym	07992450
01172275	_derivationally_related_form	10034201
10633450	_derivationally_related_form	02150510
00945401	_derivationally_related_form	02153709
01732921	_derivationally_related_form	01256743
01979462	_derivationally_related_form	00058337
02025009	_hypernym	02428924
10005280	_hypernym	09815790
09455640	_instance_hypernym	09411430
04321534	_hypernym	03748886
01093172	_derivationally_related_form	00973077
15254028	_hypernym	15248564
02038357	_also_see	01909397
00087849	_hypernym	00087663
09774783	_derivationally_related_form	00827730
09469285	_synset_domain_topic_of	00015388
13960117	_derivationally_related_form	01934554
02197048	_member_meronym	02197185
01153486	_hypernym	02499629
00556313	_derivationally_related_form	01931768
05216365	_has_part	05563770
00804002	_hypernym	00803325
10336234	_derivationally_related_form	01850315
00058002	_derivationally_related_form	01979241
01476483	_hypernym	02451370
00121166	_derivationally_related_form	01031256
02701962	_hypernym	02732798
01073822	_also_see	02395115
02306462	_hypernym	02320374
10583387	_derivationally_related_form	00413876
10461424	_derivationally_related_form	01350449
01935476	_derivationally_related_form	04574999
00809654	_hypernym	00811375
00437125	_derivationally_related_form	00195569
00355252	_synset_domain_topic_of	00973077
01627965	_derivationally_related_form	01810447
00912048	_verb_group	00913065
00362128	_derivationally_related_form	02829696
00217014	_derivationally_related_form	01619929
01662274	_member_meronym	01665761
02671880	_hypernym	02667900
06784639	_hypernym	06784003
10619492	_derivationally_related_form	02388950
12529500	_hypernym	12205694
10766025	_derivationally_related_form	01188725
05217688	_derivationally_related_form	02698944
01197258	_derivationally_related_form	00696189
00681429	_derivationally_related_form	03735637
00205885	_derivationally_related_form	00261029
04694441	_derivationally_related_form	01538928
06709692	_derivationally_related_form	00906735
00667942	_hypernym	00667424
04348359	_hypernym	02727825
11983910	_hypernym	11579418
11911591	_member_meronym	11985586
00291873	_derivationally_related_form	03665366
01815628	_derivationally_related_form	07491038
06066555	_hypernym	06037666
02159427	_derivationally_related_form	10151570
13989280	_derivationally_related_form	01797051
03076708	_hypernym	00021939
01673668	_member_meronym	01693472
02159741	_hypernym	00621734
05121418	_derivationally_related_form	00948071
05675905	_derivationally_related_form	00594621
06143154	_hypernym	05999797
04721650	_hypernym	04721058
00959376	_derivationally_related_form	01079480
09892831	_derivationally_related_form	02447001
00388635	_derivationally_related_form	14445226
02944826	_hypernym	03763727
01252566	_similar_to	01251128
00237078	_derivationally_related_form	01647229
02542280	_derivationally_related_form	00696518
10076957	_derivationally_related_form	02576921
10720964	_derivationally_related_form	08473482
01846658	_derivationally_related_form	04127904
00838043	_verb_group	00838524
01083077	_derivationally_related_form	01378556
06769392	_hypernym	06768735
02466111	_also_see	00724861
11831730	_hypernym	11573660
00548802	_derivationally_related_form	01722447
01177314	_hypernym	01176897
02131072	_derivationally_related_form	07487695
10335931	_derivationally_related_form	01855606
00742320	_hypernym	02231661
00066685	_hypernym	00126264
00523513	_hypernym	00426928
00171852	_derivationally_related_form	08549070
04530566	_has_part	02880008
11083656	_instance_hypernym	09681351
01884577	_derivationally_related_form	00348008
02727883	_derivationally_related_form	01113068
04863969	_hypernym	04861486
09608709	_hypernym	10138767
11911591	_member_meronym	11987956
00236581	_hypernym	00062806
11952900	_hypernym	11579418
12090318	_member_meronym	12093088
06252138	_derivationally_related_form	00742320
00607114	_derivationally_related_form	06598445
05715864	_derivationally_related_form	02194495
01729431	_derivationally_related_form	00545501
02062212	_derivationally_related_form	00334935
07073208	_hypernym	07139873
00772189	_derivationally_related_form	10510339
10793168	_derivationally_related_form	01574292
01741446	_synset_domain_topic_of	00916464
07397955	_derivationally_related_form	02175578
02702508	_derivationally_related_form	13275847
02391803	_derivationally_related_form	00730247
01364184	_synset_domain_topic_of	00243918
03619396	_derivationally_related_form	02341200
00882702	_derivationally_related_form	02194286
05601198	_derivationally_related_form	02877704
05772356	_derivationally_related_form	00632627
10468750	_derivationally_related_form	00596807
01664172	_derivationally_related_form	09963320
00440286	_derivationally_related_form	01066163
01096497	_derivationally_related_form	01191755
05108947	_hypernym	05107765
07536870	_derivationally_related_form	01743217
02608347	_verb_group	02608823
01592456	_derivationally_related_form	00357275
12807773	_hypernym	12806732
04620216	_has_part	04869569
09944022	_derivationally_related_form	08402442
00445802	_hypernym	00433458
10509389	_hypernym	10391653
03621049	_hypernym	04516672
00277659	_hypernym	01463963
01702514	_derivationally_related_form	07092592
04953954	_derivationally_related_form	02763740
02451113	_derivationally_related_form	04905188
10562968	_hypernym	10512708
07813107	_derivationally_related_form	00213353
00528990	_derivationally_related_form	03303965
01228877	_derivationally_related_form	00694068
02555434	_derivationally_related_form	09608709
09962789	_derivationally_related_form	02077656
00618878	_derivationally_related_form	05762998
13905792	_hypernym	13896369
01764171	_derivationally_related_form	07524760
14416845	_derivationally_related_form	00714273
00468583	_verb_group	00468236
13878112	_hypernym	13865483
01683582	_hypernym	01639714
00125629	_derivationally_related_form	01405044
01697816	_hypernym	01617192
10284064	_derivationally_related_form	01621555
01155421	_derivationally_related_form	03420559
02744977	_verb_group	01719921
00375625	_hypernym	00374224
02443049	_derivationally_related_form	01133281
13457378	_derivationally_related_form	00431826
01205156	_derivationally_related_form	02416278
02159271	_hypernym	08103777
00166146	_similar_to	00168910
01623792	_hypernym	01621555
01150981	_hypernym	01150559
00891936	_hypernym	02453889
10521662	_hypernym	09610660
07472657	_derivationally_related_form	01086103
00916909	_hypernym	00927049
02250625	_derivationally_related_form	13282550
03075768	_derivationally_related_form	00082308
00702601	_derivationally_related_form	15283097
01113806	_hypernym	00249313
02289610	_hypernym	02288789
04981139	_derivationally_related_form	02180529
12398682	_member_meronym	12403862
00903668	_also_see	01580050
08103457	_hypernym	07992450
01968569	_also_see	01990281
01036319	_derivationally_related_form	14543552
06262567	_synset_domain_topic_of	01094725
05022457	_derivationally_related_form	01022064
08626080	_derivationally_related_form	00131018
02060141	_hypernym	01378556
02388950	_hypernym	02376958
02035337	_also_see	01549291
01329026	_derivationally_related_form	00371846
14002279	_hypernym	13934900
03230785	_derivationally_related_form	01683582
00459498	_hypernym	02367363
01004062	_derivationally_related_form	03722007
01019472	_hypernym	00890100
09779790	_derivationally_related_form	01739814
00095280	_similar_to	00095873
07180183	_derivationally_related_form	00805376
06605897	_hypernym	06601327
02076999	_derivationally_related_form	00116687
02229828	_verb_group	02230056
10692482	_hypernym	09979321
00156812	_hypernym	00042311
10076957	_derivationally_related_form	00201407
01454810	_derivationally_related_form	04476116
00816143	_hypernym	00815686
02258600	_derivationally_related_form	04656748
05769471	_hypernym	05768806
01241073	_derivationally_related_form	07252378
00922327	_hypernym	00913705
11418138	_derivationally_related_form	02594102
07766173	_hypernym	07705931
13152203	_hypernym	11567411
01746605	_derivationally_related_form	00591519
00659112	_hypernym	00658052
05944958	_derivationally_related_form	00719734
02376542	_derivationally_related_form	00057895
02283728	_member_meronym	02284367
06876309	_hypernym	06873252
02175578	_hypernym	02176268
00046534	_verb_group	00047945
00979988	_derivationally_related_form	06304671
02599004	_derivationally_related_form	00740712
02724417	_verb_group	00713818
12314315	_member_meronym	12315424
12556307	_has_part	07724943
00227165	_derivationally_related_form	05036394
07527656	_derivationally_related_form	01811736
00912833	_derivationally_related_form	10533983
01498713	_hypernym	01494310
02341200	_derivationally_related_form	03619396
08544813	_hypernym	08491826
00644583	_derivationally_related_form	02708711
00148763	_synset_domain_topic_of	06084469
01412912	_hypernym	01101913
00740712	_derivationally_related_form	00810557
00834636	_hypernym	00831191
00213353	_synset_domain_topic_of	00243918
04945057	_hypernym	04944048
00009631	_derivationally_related_form	00335988
02303331	_derivationally_related_form	13301174
01139830	_derivationally_related_form	02447793
13286640	_hypernym	13285176
02047650	_hypernym	02066939
13743605	_derivationally_related_form	01465365
07212190	_derivationally_related_form	00831651
11911591	_member_meronym	12001565
07197021	_derivationally_related_form	00788564
02656763	_hypernym	02649830
05945642	_derivationally_related_form	00631737
04110439	_synset_domain_topic_of	06128570
14574846	_hypernym	13920835
00911350	_derivationally_related_form	10335246
00660571	_hypernym	00658052
02417504	_derivationally_related_form	10612931
01734300	_hypernym	01724459
01252280	_derivationally_related_form	00413876
05638063	_hypernym	05637558
09761403	_hypernym	09882716
02245993	_derivationally_related_form	08063446
07139700	_derivationally_related_form	00858781
00357023	_hypernym	00356790
00779061	_hypernym	00778275
01598588	_hypernym	01525720
01719921	_verb_group	01719302
00140652	_hypernym	00046522
01807770	_derivationally_related_form	10699752
07548366	_hypernym	07501545
00187526	_derivationally_related_form	00320852
00948206	_derivationally_related_form	01162754
01326291	_hypernym	00004475
05042871	_derivationally_related_form	02523275
04194289	_has_part	04316646
00968211	_derivationally_related_form	05088056
02130160	_hypernym	02129289
02288295	_derivationally_related_form	09762821
07120364	_hypernym	07111047
01918803	_derivationally_related_form	00290406
14436029	_hypernym	13948136
01053207	_derivationally_related_form	00924431
06684383	_derivationally_related_form	00887463
00380083	_derivationally_related_form	01462468
00236999	_hypernym	00441445
10027590	_hypernym	09998101
14482620	_hypernym	14481929
01057200	_hypernym	00407535
01048939	_derivationally_related_form	07395446
06651577	_derivationally_related_form	10712835
05701738	_hypernym	00023271
05833840	_derivationally_related_form	00631737
01856626	_hypernym	01855606
04568298	_has_part	04551950
06260121	_derivationally_related_form	02079933
02494356	_derivationally_related_form	03592245
02394662	_derivationally_related_form	10005548
01628449	_derivationally_related_form	00643250
02659763	_verb_group	02700455
01797347	_derivationally_related_form	10335246
09991867	_derivationally_related_form	01425892
10148305	_hypernym	09631463
05602835	_hypernym	05601758
02625016	_derivationally_related_form	00003553
00878136	_derivationally_related_form	07203126
02713372	_derivationally_related_form	01353226
00672017	_derivationally_related_form	05804274
02711114	_derivationally_related_form	09273291
15266265	_derivationally_related_form	10467179
02406916	_derivationally_related_form	10241300
01265475	_derivationally_related_form	01812324
03343560	_derivationally_related_form	00378664
01771535	_derivationally_related_form	00026192
02744977	_derivationally_related_form	00795785
00914421	_also_see	01749320
01594157	_hypernym	01504437
01309478	_derivationally_related_form	14286549
01941093	_synset_domain_topic_of	00300441
01448100	_also_see	01592456
10492202	_derivationally_related_form	01452918
07445896	_hypernym	07311115
10785695	_derivationally_related_form	02215001
01108753	_derivationally_related_form	02293321
00196485	_derivationally_related_form	00380424
02101046	_derivationally_related_form	02855089
02877704	_derivationally_related_form	05601198
13582013	_hypernym	13576101
00147454	_derivationally_related_form	01205696
04871720	_hypernym	04871374
02057656	_hypernym	01930874
05199286	_hypernym	05190804
13983147	_hypernym	00024720
01022906	_hypernym	00941990
00828374	_derivationally_related_form	10464178
06201136	_derivationally_related_form	10402086
00037396	_derivationally_related_form	02367363
13809207	_hypernym	00031921
00245059	_derivationally_related_form	07368256
09815790	_derivationally_related_form	02556126
02563327	_hypernym	02560164
00948071	_derivationally_related_form	03116767
01036333	_derivationally_related_form	00760402
05898568	_hypernym	05833840
07731767	_hypernym	07731587
02401661	_member_meronym	02404573
01768402	_member_meronym	01786879
01492052	_synset_domain_topic_of	00917211
12100187	_hypernym	13112664
12553314	_member_meronym	12553573
05190804	_hypernym	04723816
04149083	_hypernym	03633091
01642924	_derivationally_related_form	14311348
01989053	_derivationally_related_form	07361128
07313004	_derivationally_related_form	00240571
11454591	_derivationally_related_form	00217152
01474550	_derivationally_related_form	00212808
10464178	_derivationally_related_form	00828374
01449974	_derivationally_related_form	09897696
03335030	_hypernym	02691156
01812068	_hypernym	01811736
01664172	_hypernym	01653013
01183573	_derivationally_related_form	07532112
08482271	_derivationally_related_form	01931768
01426397	_derivationally_related_form	02818832
01051331	_derivationally_related_form	02333689
00592702	_derivationally_related_form	05944958
05830059	_derivationally_related_form	01791535
10528493	_hypernym	10794014
02519991	_derivationally_related_form	13290676
01156438	_derivationally_related_form	01097960
10491309	_hypernym	10480253
00745187	_derivationally_related_form	07111047
01026975	_derivationally_related_form	05922651
11992340	_hypernym	11579418
00509958	_hypernym	00109660
02302817	_derivationally_related_form	10720453
02994448	_derivationally_related_form	01835496
01012073	_hypernym	01011725
00392960	_derivationally_related_form	03974215
01898282	_derivationally_related_form	00349705
00164579	_derivationally_related_form	02234087
02344568	_derivationally_related_form	00966869
00619869	_derivationally_related_form	07174433
00802629	_derivationally_related_form	02544348
01902568	_hypernym	05237755
05785311	_derivationally_related_form	00646271
13981403	_synset_domain_topic_of	00973077
10513120	_derivationally_related_form	00996102
10509605	_derivationally_related_form	05151869
01807529	_derivationally_related_form	10699752
02728142	_derivationally_related_form	06536389
14311348	_derivationally_related_form	01642924
13754293	_derivationally_related_form	00156601
00351963	_derivationally_related_form	15267536
02258617	_derivationally_related_form	10671042
02288473	_member_meronym	02288789
00243900	_hypernym	00441445
03088707	_hypernym	03183080
05640184	_derivationally_related_form	10622053
02508245	_derivationally_related_form	07232988
12501745	_member_meronym	12568865
02408281	_hypernym	02410855
15266911	_derivationally_related_form	01620854
08477634	_derivationally_related_form	00606006
00445467	_derivationally_related_form	14480772
13518963	_derivationally_related_form	00040325
07232421	_derivationally_related_form	00893435
02269143	_hypernym	02225492
01705257	_synset_domain_topic_of	00929718
05926676	_hypernym	05809192
01155090	_verb_group	02018372
04470232	_hypernym	04166841
00485609	_derivationally_related_form	00211110
10204921	_hypernym	10622053
08622950	_hypernym	08621598
07453638	_derivationally_related_form	02390949
01657828	_derivationally_related_form	05870180
00043195	_derivationally_related_form	00598954
00903559	_derivationally_related_form	10426749
02001858	_also_see	02027030
01557962	_hypernym	01557185
00044797	_derivationally_related_form	02756098
05172596	_derivationally_related_form	01279978
05178715	_derivationally_related_form	02453692
00989084	_derivationally_related_form	07201804
02034986	_derivationally_related_form	02733524
01119169	_derivationally_related_form	00972621
05167618	_hypernym	04723816
07642471	_hypernym	07597145
00081836	_hypernym	00081572
14513259	_hypernym	13934596
07567390	_hypernym	07566340
00418025	_hypernym	00410247
02054989	_verb_group	01368863
01506157	_verb_group	01509584
02381397	_derivationally_related_form	00236581
01613463	_derivationally_related_form	01179707
00333829	_hypernym	00331950
00795008	_derivationally_related_form	00047317
10028765	_hypernym	10582746
14500567	_derivationally_related_form	00620532
02540347	_hypernym	00250181
09415938	_hypernym	09448361
02888133	_hypernym	04451473
00357680	_hypernym	00356790
00471058	_verb_group	00470701
05853449	_hypernym	05850624
12584970	_hypernym	11556857
09979589	_derivationally_related_form	00826509
02129289	_verb_group	02150948
02383440	_verb_group	02009433
05704266	_derivationally_related_form	00601043
00895304	_derivationally_related_form	02354537
02469274	_derivationally_related_form	00377169
04837425	_hypernym	04837232
00142665	_derivationally_related_form	00652900
04638175	_derivationally_related_form	00668805
10525134	_derivationally_related_form	01301410
01364008	_also_see	01368192
10042300	_derivationally_related_form	01168468
02693319	_derivationally_related_form	08573472
07139873	_hypernym	06252138
01606018	_hypernym	01424456
01673668	_member_meronym	01694430
03015113	_derivationally_related_form	01416585
01675963	_derivationally_related_form	00261604
07134850	_derivationally_related_form	00876665
02700867	_derivationally_related_form	00318735
01754737	_derivationally_related_form	00942234
00591006	_hypernym	00586262
02040652	_derivationally_related_form	05072911
10722385	_derivationally_related_form	00602805
00645415	_hypernym	00643473
09615807	_derivationally_related_form	00711550
07570720	_derivationally_related_form	01202728
10562283	_derivationally_related_form	01275762
11531090	_hypernym	00017222
01015244	_hypernym	00831651
11714618	_member_meronym	11714853
01226600	_derivationally_related_form	09991867
01202904	_derivationally_related_form	02416278
00842281	_hypernym	00359614
01743784	_hypernym	01742886
02432530	_derivationally_related_form	04768657
00947077	_derivationally_related_form	06199702
01676313	_member_meronym	01678887
06547059	_synset_domain_topic_of	08441203
00932161	_hypernym	01030132
02337699	_synset_domain_topic_of	00607542
00658082	_hypernym	00654885
00281101	_derivationally_related_form	14984973
01828736	_derivationally_related_form	10077593
00973077	_has_part	01237167
04842515	_derivationally_related_form	01587077
04898437	_hypernym	04897762
10737431	_derivationally_related_form	01284271
00770437	_derivationally_related_form	09179776
10438042	_derivationally_related_form	01674717
01686132	_hypernym	01619354
00932088	_hypernym	00931847
02653706	_derivationally_related_form	02671421
02500884	_derivationally_related_form	05141222
09775663	_synset_domain_topic_of	08441203
07621776	_hypernym	07621618
01018928	_derivationally_related_form	05822746
00965606	_derivationally_related_form	09945905
02066939	_derivationally_related_form	15277730
02058590	_derivationally_related_form	09993252
02555434	_derivationally_related_form	01207609
01277974	_derivationally_related_form	13907415
14052046	_hypernym	14051917
05737153	_derivationally_related_form	00657728
09620078	_hypernym	00007846
09801864	_hypernym	10363913
13950440	_hypernym	14442530
06715638	_hypernym	06714976
11853644	_hypernym	11573660
08681222	_hypernym	08679972
01454246	_derivationally_related_form	02970408
00896141	_derivationally_related_form	05823054
00187526	_derivationally_related_form	06473381
01509584	_verb_group	01506157
05892651	_derivationally_related_form	00755745
05694791	_hypernym	05692910
02502916	_derivationally_related_form	05790572
01422886	_derivationally_related_form	03967942
08752974	_has_part	08753294
00739082	_derivationally_related_form	05786372
01073995	_derivationally_related_form	02451912
01481360	_verb_group	01482075
02232606	_member_meronym	02235575
02043190	_derivationally_related_form	07250339
00235368	_derivationally_related_form	05124057
02258617	_derivationally_related_form	05696425
01551871	_hypernym	01256157
00844994	_hypernym	00845523
01021579	_derivationally_related_form	00958823
02154312	_derivationally_related_form	00151087
00193130	_derivationally_related_form	14526182
05888929	_derivationally_related_form	10706812
13279262	_derivationally_related_form	02291708
07216083	_derivationally_related_form	00819508
00120202	_derivationally_related_form	01965464
02185664	_derivationally_related_form	07379223
01590837	_hypernym	01507175
00484166	_hypernym	00352826
04623612	_has_part	04630689
00766234	_derivationally_related_form	02636921
00946755	_derivationally_related_form	05121418
06776138	_member_of_domain_usage	10534389
00358431	_derivationally_related_form	07355491
12909252	_hypernym	11579418
12760132	_hypernym	13112664
01662771	_derivationally_related_form	03779370
07453195	_hypernym	07450842
00394610	_derivationally_related_form	01549187
02603699	_derivationally_related_form	00927017
00854000	_hypernym	00853835
10716005	_hypernym	10379758
05789808	_derivationally_related_form	00799798
01566645	_hypernym	01525720
00235435	_derivationally_related_form	01075164
00342755	_derivationally_related_form	02048891
02703539	_hypernym	02690708
04874409	_hypernym	04873550
00122106	_synset_domain_topic_of	08441203
01617192	_also_see	01619725
00029025	_derivationally_related_form	10147262
03648219	_hypernym	03419014
05070032	_hypernym	05064037
05813626	_derivationally_related_form	00610538
05503705	_has_part	05466005
07441619	_hypernym	07440979
00276601	_derivationally_related_form	00554850
00632236	_derivationally_related_form	00083260
10030277	_derivationally_related_form	06376154
02571511	_hypernym	02321757
01194331	_synset_domain_topic_of	08441203
05764197	_derivationally_related_form	00713167
02402825	_derivationally_related_form	00216174
05945642	_derivationally_related_form	00690614
02344243	_hypernym	02344060
00419644	_derivationally_related_form	01789514
01036319	_derivationally_related_form	00802238
00205079	_derivationally_related_form	00798717
06729864	_hypernym	06729499
02050132	_also_see	00616498
01629000	_verb_group	01647672
00776523	_hypernym	00766418
02456031	_derivationally_related_form	00730538
02692471	_derivationally_related_form	01662274
12740196	_member_meronym	12740514
02150510	_derivationally_related_form	00880662
11447851	_derivationally_related_form	01650425
10173895	_derivationally_related_form	01201100
05749619	_hypernym	05748054
07140659	_derivationally_related_form	00813978
01170962	_derivationally_related_form	00775156
00359903	_derivationally_related_form	01248782
07250339	_derivationally_related_form	02043665
12761471	_hypernym	11567411
12358485	_member_meronym	11575425
00532892	_derivationally_related_form	00588221
05700087	_hypernym	05669934
02685951	_hypernym	02655135
01452255	_derivationally_related_form	01105909
02154508	_derivationally_related_form	05808218
06471345	_derivationally_related_form	02447793
10451263	_derivationally_related_form	00611972
14425974	_derivationally_related_form	01489722
10022645	_derivationally_related_form	01918803
02523275	_derivationally_related_form	05042871
07573696	_has_part	07556970
01540693	_verb_group	01282142
07296428	_derivationally_related_form	00126264
01222884	_also_see	02319129
01197258	_synset_domain_topic_of	08441203
00844254	_derivationally_related_form	02135389
11911591	_member_meronym	11923827
01664172	_derivationally_related_form	03101156
05770926	_hypernym	05770664
04921900	_derivationally_related_form	02388403
02418686	_derivationally_related_form	00511817
00375071	_derivationally_related_form	00237511
02329578	_derivationally_related_form	08101410
02451113	_also_see	00696518
00244625	_derivationally_related_form	06468123
08524735	_has_part	08524130
01111375	_synset_domain_topic_of	02958343
02401661	_member_meronym	02402425
01276970	_hypernym	01555742
01524885	_member_meronym	01555586
02294179	_derivationally_related_form	10401639
00470701	_derivationally_related_form	07330828
13475538	_hypernym	13486838
01888295	_hypernym	01831531
00048374	_derivationally_related_form	02005948
02238462	_also_see	01960656
02270810	_hypernym	01762525
01802689	_derivationally_related_form	04456276
10732314	_hypernym	10086074
07815588	_hypernym	07809368
00650016	_hypernym	00650353
02567147	_derivationally_related_form	13980845
13864965	_derivationally_related_form	00535452
08108972	_member_meronym	08110373
00044673	_derivationally_related_form	01115411
00636461	_derivationally_related_form	00786458
01478603	_derivationally_related_form	03007354
01417451	_derivationally_related_form	00949288
10728998	_derivationally_related_form	02531625
01505254	_derivationally_related_form	05850823
14050434	_hypernym	14050143
02736778	_derivationally_related_form	13555446
02958343	_has_part	03441345
13904843	_derivationally_related_form	01440801
01248191	_hypernym	00049003
01924505	_derivationally_related_form	10293332
02440244	_hypernym	02439501
01672014	_hypernym	01291069
13986679	_derivationally_related_form	01816431
02226172	_hypernym	02339413
02469274	_hypernym	02467662
00238867	_verb_group	00239614
10269458	_hypernym	10700201
00734587	_derivationally_related_form	05854150
02237024	_derivationally_related_form	14875077
00830448	_derivationally_related_form	01224744
00948853	_derivationally_related_form	05121418
00375625	_derivationally_related_form	02161922
01321002	_derivationally_related_form	03045074
02727883	_hypernym	02604760
00874067	_derivationally_related_form	00648977
00683280	_derivationally_related_form	00644839
00784533	_derivationally_related_form	02467662
08189659	_hypernym	08008335
01129920	_derivationally_related_form	02506546
03309465	_has_part	04082886
04694090	_hypernym	04692157
13150178	_hypernym	13149296
00205891	_derivationally_related_form	02303331
12314315	_member_meronym	12317164
00095502	_derivationally_related_form	02497062
00952214	_derivationally_related_form	00731159
05143690	_derivationally_related_form	00205046
00430140	_derivationally_related_form	01138911
10561320	_derivationally_related_form	00801782
01577093	_derivationally_related_form	03970156
00594374	_hypernym	00586262
01612053	_also_see	02451113
12189779	_hypernym	13109733
07296428	_hypernym	07283608
03999992	_derivationally_related_form	01662614
00949619	_hypernym	00949134
13962498	_hypernym	00024720
00256507	_derivationally_related_form	14315192
01067577	_derivationally_related_form	01997862
02981759	_derivationally_related_form	00887081
01291069	_hypernym	01354673
01152670	_derivationally_related_form	03975232
01687569	_derivationally_related_form	04928903
00203213	_derivationally_related_form	00947719
14821043	_derivationally_related_form	02079933
10004539	_derivationally_related_form	02008396
09811852	_hypernym	10582746
00855512	_derivationally_related_form	06410391
00375625	_derivationally_related_form	00314272
02193765	_hypernym	02193194
13819207	_hypernym	13815152
06766190	_derivationally_related_form	01024190
02056466	_hypernym	01850315
01142519	_derivationally_related_form	01931768
00454624	_derivationally_related_form	01507143
13405962	_derivationally_related_form	02265231
01159025	_hypernym	01158690
01622795	_derivationally_related_form	03860882
00379422	_hypernym	00378985
00751887	_derivationally_related_form	09941383
10671042	_hypernym	09820263
00203342	_derivationally_related_form	02237338
02508245	_derivationally_related_form	06794666
14480420	_derivationally_related_form	02261386
02473688	_derivationally_related_form	07475364
01151110	_derivationally_related_form	00815644
02301825	_derivationally_related_form	00082870
14580090	_hypernym	13920835
01322675	_derivationally_related_form	10609092
00758333	_hypernym	01011031
12251740	_hypernym	13112664
10782791	_derivationally_related_form	01100145
02501278	_hypernym	00697589
07106502	_hypernym	07105475
00828559	_derivationally_related_form	00043683
00894552	_derivationally_related_form	00606335
00876665	_derivationally_related_form	07134850
02464866	_hypernym	02478701
10481268	_derivationally_related_form	00994076
12793695	_hypernym	12793015
01410363	_derivationally_related_form	04750164
13903079	_hypernym	13863771
00695523	_also_see	02566015
00108303	_verb_group	00107943
02122164	_hypernym	02123903
00339463	_derivationally_related_form	00659112
03648066	_hypernym	04602044
11841529	_member_meronym	11843709
01022008	_derivationally_related_form	02375131
01665761	_member_meronym	01665932
03963028	_derivationally_related_form	01395049
00090186	_derivationally_related_form	07298982
03225238	_derivationally_related_form	00084738
01810447	_derivationally_related_form	07223811
09761403	_derivationally_related_form	00590806
01258828	_derivationally_related_form	14943580
02290998	_derivationally_related_form	04738641
05922949	_derivationally_related_form	02676054
02482139	_hypernym	02512305
02620724	_derivationally_related_form	05761918
01688771	_hypernym	01686132
07089751	_hypernym	07066659
05794403	_derivationally_related_form	00894738
00183505	_derivationally_related_form	02461314
12349491	_hypernym	11585340
00727564	_also_see	02109678
02394445	_hypernym	02475922
06333653	_derivationally_related_form	00947439
07157273	_member_of_domain_usage	06506603
01238424	_derivationally_related_form	00243124
15283097	_derivationally_related_form	00702601
02333358	_derivationally_related_form	03508101
01906322	_hypernym	01904930
00747135	_derivationally_related_form	07168623
01092366	_hypernym	01090335
00047745	_hypernym	02630189
14966667	_derivationally_related_form	03845190
00046534	_verb_group	00044797
01048718	_derivationally_related_form	07121361
02033137	_derivationally_related_form	13869327
14485526	_hypernym	14483917
01684133	_hypernym	01674464
02444662	_derivationally_related_form	01139194
09808949	_hypernym	10605985
05902327	_derivationally_related_form	01743784
01974062	_derivationally_related_form	10773394
01020005	_derivationally_related_form	05703429
05638063	_derivationally_related_form	09975425
01850315	_verb_group	01835496
06037666	_derivationally_related_form	09855630
01484714	_hypernym	01484392
01105909	_derivationally_related_form	01452255
15147330	_derivationally_related_form	10129825
00767826	_derivationally_related_form	01120069
02376277	_derivationally_related_form	04687333
01172275	_derivationally_related_form	00748515
00879271	_derivationally_related_form	00696700
05644922	_hypernym	00023271
14578104	_hypernym	13920835
00151689	_derivationally_related_form	13458571
00772189	_derivationally_related_form	07140978
10510546	_hypernym	09997404
05755883	_derivationally_related_form	00607405
12806270	_member_meronym	12806455
02662297	_derivationally_related_form	07337390
01556671	_member_meronym	01559294
00051045	_also_see	02080577
09758643	_hypernym	09633969
07201804	_derivationally_related_form	02611630
00137313	_derivationally_related_form	00157957
12319414	_hypernym	12318378
00847870	_derivationally_related_form	09999135
02673134	_derivationally_related_form	13897996
08688247	_derivationally_related_form	02512150
03520811	_hypernym	03839993
00696700	_derivationally_related_form	00644503
05462315	_has_part	05504532
10678662	_hypernym	09774783
11928549	_hypernym	13118707
10773040	_hypernym	10335246
06904171	_hypernym	06282651
00087218	_hypernym	00083975
01018928	_hypernym	00888786
01566185	_derivationally_related_form	04606358
01316619	_derivationally_related_form	01014990
07722052	_hypernym	07721325
01230965	_derivationally_related_form	02428924
01477806	_also_see	01484083
03010473	_hypernym	04226537
08060193	_derivationally_related_form	02447542
05432736	_hypernym	00019613
02273254	_hypernym	01762525
10058777	_hypernym	10582746
01804961	_hypernym	00720063
02023107	_derivationally_related_form	00147187
02035919	_hypernym	00140967
12901724	_hypernym	12900462
04004475	_derivationally_related_form	01747945
00345761	_derivationally_related_form	15265518
00362348	_derivationally_related_form	01076046
01507134	_also_see	01156112
06535222	_derivationally_related_form	02466670
00342028	_derivationally_related_form	02045043
02572119	_derivationally_related_form	00780148
00277659	_derivationally_related_form	10381369
02484570	_hypernym	01323958
14422179	_derivationally_related_form	00205046
06767035	_derivationally_related_form	02455407
01701311	_derivationally_related_form	10030277
07123870	_derivationally_related_form	00862225
01919391	_derivationally_related_form	00290579
07160424	_derivationally_related_form	00776988
01673668	_member_meronym	01691384
04835488	_hypernym	04834605
01150559	_hypernym	01151110
02724417	_derivationally_related_form	13844212
01706756	_hypernym	01705494
07369604	_hypernym	07357388
05651399	_derivationally_related_form	00610010
10256537	_derivationally_related_form	00834259
14580090	_derivationally_related_form	00878348
12404484	_hypernym	11567411
01062583	_hypernym	00030358
09870208	_derivationally_related_form	00445802
06158346	_derivationally_related_form	00630026
00632438	_derivationally_related_form	04802403
00358089	_hypernym	00356790
00219012	_hypernym	00126264
02394662	_derivationally_related_form	00623670
10339966	_derivationally_related_form	00543233
05846054	_hypernym	05835747
10526927	_derivationally_related_form	00855794
02330247	_derivationally_related_form	04314914
06741305	_derivationally_related_form	00894738
01198307	_synset_domain_topic_of	08441203
02159890	_hypernym	02160552
12023996	_member_meronym	12024176
07361128	_derivationally_related_form	01989053
09626238	_derivationally_related_form	00417001
10484526	_derivationally_related_form	00014549
07419233	_derivationally_related_form	01484027
06717170	_derivationally_related_form	00864475
10575787	_derivationally_related_form	02240881
07260623	_hypernym	13577171
02159955	_hypernym	01767661
01912893	_derivationally_related_form	05003090
00330160	_derivationally_related_form	02055649
01841079	_hypernym	01835496
10386196	_hypernym	09617867
04781755	_hypernym	04780958
03058107	_hypernym	03122748
10511239	_derivationally_related_form	00204585
07109196	_synset_domain_topic_of	06282651
00056188	_hypernym	00055142
01105259	_hypernym	01094725
01918803	_derivationally_related_form	10645854
02738031	_synset_domain_topic_of	08199025
00672433	_hypernym	00637259
00365446	_verb_group	00364868
00273963	_hypernym	00208836
02950482	_derivationally_related_form	09811852
02846322	_derivationally_related_form	07561590
14477342	_derivationally_related_form	01797730
00468236	_derivationally_related_form	01158690
05125377	_hypernym	05123416
13516842	_hypernym	13555599
01738597	_derivationally_related_form	05834758
11667112	_member_meronym	11692952
01380638	_derivationally_related_form	01014990
01633343	_derivationally_related_form	05633385
02646931	_derivationally_related_form	14442530
10516294	_hypernym	09944160
00931555	_also_see	00064479
00916706	_derivationally_related_form	04736757
02478701	_hypernym	00803325
01909812	_derivationally_related_form	07351612
06879180	_derivationally_related_form	02148788
00296178	_hypernym	00126264
07170753	_hypernym	06738281
02252931	_derivationally_related_form	13279262
00213186	_derivationally_related_form	02293321
02472693	_derivationally_related_form	01578254
00363493	_derivationally_related_form	01063697
01647672	_hypernym	01617192
12501745	_member_meronym	12514324
01789270	_derivationally_related_form	00908672
02685365	_hypernym	02773037
05928118	_hypernym	05926676
01258828	_hypernym	01258302
02379528	_derivationally_related_form	07325190
01706756	_derivationally_related_form	07028373
10403876	_synset_domain_topic_of	02924116
00330144	_derivationally_related_form	00388210
02357228	_derivationally_related_form	00192613
05338410	_hypernym	05333777
03309808	_hypernym	00021939
14530061	_hypernym	13920835
07500741	_hypernym	07497473
01256332	_also_see	01725712
02379528	_derivationally_related_form	15265518
02124332	_derivationally_related_form	05713737
01642924	_hypernym	01645601
01023574	_hypernym	01024190
05689249	_derivationally_related_form	00908099
10593745	_hypernym	09865954
00721437	_also_see	00598954
10484858	_derivationally_related_form	02581900
05980875	_hypernym	05809192
12723985	_hypernym	11564734
00962447	_derivationally_related_form	07135734
03876519	_derivationally_related_form	01684663
02538086	_derivationally_related_form	13930385
05825245	_hypernym	05824739
01871680	_derivationally_related_form	10495421
00154433	_hypernym	00153961
00095873	_hypernym	00095502
00616361	_derivationally_related_form	00741478
01848718	_hypernym	02015598
05826469	_derivationally_related_form	00667747
[truncated: 1,152 more rows]
