# Supplementary material for: Relation semantic fusion in subgraph for inductive link prediction in knowledge graphs
Source: PeerJ Comput Sci. 2024 Oct 1;10:e2324. doi: 10.7717/peerj-cs.2324 (PMC11639272; doi:10.7717/peerj-cs.2324)
Supplement: Supplemental Information 1 [file peerj-cs-10-2324-s001.zip › Data/WN18RR_v3_ind/valid.txt]

12978381	_hypernym	11594676
13019017	_member_meronym	13020011
08860123	_member_of_domain_region	08168117
02085742	_derivationally_related_form	03216828
01641739	_hypernym	01640846
10472799	_derivationally_related_form	08558488
14841267	_derivationally_related_form	00442267
12980231	_hypernym	11594676
08929922	_has_part	08939201
12998349	_member_meronym	12986084
02411427	_member_meronym	02413131
12039743	_member_meronym	12053138
00276987	_derivationally_related_form	00492706
01241594	_derivationally_related_form	02148109
00918471	_derivationally_related_form	09823287
09370773	_instance_hypernym	09475292
08766988	_member_of_domain_region	10293861
03830582	_hypernym	04482543
10713923	_derivationally_related_form	04442831
10194566	_derivationally_related_form	02322596
01118614	_hypernym	01117723
00298041	_derivationally_related_form	10618848
00955060	_derivationally_related_form	01109863
09150047	_instance_hypernym	08695539
02105990	_derivationally_related_form	04842993
00981180	_hypernym	00955060
03022978	_hypernym	02720725
02644967	_member_meronym	02645304
08860123	_member_of_domain_region	09961739
00900583	_hypernym	00897241
02623868	_member_meronym	02624377
08457976	_hypernym	08456993
01886220	_member_meronym	02502902
00904046	_derivationally_related_form	01227691
03328392	_hypernym	03828465
07667326	_hypernym	07653394
15235126	_hypernym	15154774
06295235	_member_of_domain_usage	08224684
01269633	_instance_hypernym	01075117
02648456	_member_meronym	02649082
06201908	_derivationally_related_form	02513742
08174398	_member_meronym	08929922
13023783	_member_meronym	13028337
01644900	_hypernym	01639765
04993882	_derivationally_related_form	02368787
02437148	_derivationally_related_form	04987620
13061704	_hypernym	13060190
09133010	_has_part	09438554
07351909	_derivationally_related_form	01868780
02562085	_member_meronym	02563497
09277279	_instance_hypernym	09452395
02626590	_member_meronym	02627292
07127252	_derivationally_related_form	01044533
02458517	_hypernym	02453611
01629276	_hypernym	01627424
07896994	_hypernym	07891726
02331046	_hypernym	02329401
02335349	_member_meronym	02338319
13024967	_hypernym	11594676
13575433	_derivationally_related_form	03000447
06863751	_derivationally_related_form	02437148
01436518	_derivationally_related_form	00329619
00014742	_derivationally_related_form	10610465
02721948	_hypernym	02723292
09130076	_has_part	09473808
02411427	_member_meronym	02415253
08894456	_member_meronym	09747329
00505802	_derivationally_related_form	10783734
01653610	_hypernym	01626134
01635343	_hypernym	01626600
02640093	_member_meronym	02640242
08860123	_member_of_domain_region	08167779
09386422	_hypernym	09224911
12977795	_hypernym	11594676
02120692	_member_meronym	02120997
01861465	_member_meronym	01886220
12998349	_member_meronym	13054211
01778017	_derivationally_related_form	10198832
02655020	_hypernym	02652668
02451292	_member_meronym	02451415
07789541	_hypernym	07775375
08929922	_has_part	09194357
01050896	_derivationally_related_form	10766492
10753182	_hypernym	10186774
02429123	_member_meronym	02429276
01322854	_derivationally_related_form	09884391
00073584	_derivationally_related_form	00842692
04442831	_derivationally_related_form	04443257
08860123	_member_of_domain_region	08349548
09069862	_has_part	09264425
09090825	_has_part	09405949
01778017	_derivationally_related_form	06207561
15273626	_derivationally_related_form	02701445
00904878	_hypernym	00904046
00704305	_hypernym	00700652
12996841	_member_meronym	13063046
08723006	_has_part	08726745
00735571	_derivationally_related_form	08456993
00899597	_derivationally_related_form	06630017
01473990	_member_meronym	01476135
10722965	_derivationally_related_form	00782072
01630533	_hypernym	01626600
01888520	_member_meronym	01894040
09134386	_has_part	09224325
08113443	_derivationally_related_form	10470779
02744323	_hypernym	03519981
00963241	_hypernym	00962129
00015498	_derivationally_related_form	00858377
02662081	_member_meronym	02662239
08340153	_member_meronym	08396537
13022078	_hypernym	11592146
02446888	_member_meronym	02447021
01467986	_member_meronym	01468238
12967281	_member_meronym	12967504
00211396	_derivationally_related_form	14536831
02638835	_member_meronym	02638960
01639369	_member_meronym	01645093
14061462	_derivationally_related_form	00327031
09479238	_hypernym	08546183
08860123	_member_of_domain_region	03222959
09221723	_instance_hypernym	09215664
08860123	_member_of_domain_region	00514658
08910668	_has_part	08911421
12967281	_member_meronym	13226526
15159583	_hypernym	15155220
08873622	_instance_hypernym	08691669
00211396	_hypernym	00218475
08563627	_has_part	09114696
02509405	_member_meronym	02509515
11875691	_has_part	07713895
09453288	_instance_hypernym	09403734
00991838	_derivationally_related_form	04999741
08860123	_member_of_domain_region	07618871
00252710	_derivationally_related_form	09772029
08860123	_member_of_domain_region	10324357
13740168	_derivationally_related_form	00297507
01651900	_hypernym	01626600
02234551	_derivationally_related_form	01084180
01650509	_hypernym	01626600
09023321	_member_of_domain_region	10142537
02507337	_member_meronym	02510240
02470685	_derivationally_related_form	01081456
09434845	_has_part	09268927
01986185	_derivationally_related_form	09269972
04580777	_instance_hypernym	04079244
12077732	_member_meronym	12078172
01480770	_derivationally_related_form	04474466
02600798	_hypernym	02600298
08339939	_hypernym	08339454
04489008	_has_part	04238321
08472335	_member_meronym	08358594
00575720	_verb_group	00575970
01547459	_member_meronym	01550429
14618253	_derivationally_related_form	01200068
02411427	_member_meronym	02411705
09044862	_has_part	09137032
02911332	_derivationally_related_form	01245637
10397001	_derivationally_related_form	01268112
02091574	_derivationally_related_form	08149781
02649689	_member_meronym	02650050
01928730	_derivationally_related_form	00294190
04594489	_derivationally_related_form	00505802
01452496	_member_meronym	01452633
06845599	_member_of_domain_usage	03192142
02524202	_hypernym	02521646
09332976	_instance_hypernym	09328904
02593863	_member_meronym	02595217
02571300	_member_meronym	02571486
08095647	_derivationally_related_form	02923510
01584225	_hypernym	01524359
06845599	_member_of_domain_usage	03198951
03285106	_hypernym	02673637
07009946	_derivationally_related_form	06413889
10221312	_derivationally_related_form	00105554
07650637	_hypernym	07649854
01885724	_member_meronym	01885856
07631212	_hypernym	07628870
02066086	_member_meronym	02066245
09110422	_has_part	03534890
13067191	_hypernym	13066129
13053187	_member_meronym	13053450
15170504	_has_part	15163797
09201301	_has_part	09453288
00643197	_derivationally_related_form	00704305
02626590	_member_meronym	02626762
02576575	_hypernym	02576223
02648456	_member_meronym	02648625
03057021	_derivationally_related_form	00051511
02399791	_hypernym	05395690
14879750	_derivationally_related_form	00443670
15166462	_hypernym	15164957
03869044	_hypernym	02721538
09153570	_instance_hypernym	08665504
09060768	_has_part	09434845
13024967	_member_meronym	13025197
08860123	_has_part	08871007
10527334	_derivationally_related_form	02402409
03198637	_hypernym	02938514
02538406	_hypernym	02534559
06295235	_member_of_domain_usage	04862236
00324231	_derivationally_related_form	00247792
01457576	_member_meronym	01457708
09119277	_has_part	09120594
15160579	_derivationally_related_form	00619183
02328662	_member_meronym	02328820
08860123	_member_of_domain_region	08539893
04520618	_hypernym	02716866
09071690	_has_part	08604487
14489113	_derivationally_related_form	00432839
08723006	_has_part	09226209
01139865	_derivationally_related_form	10384214
08303275	_derivationally_related_form	02434541
12981595	_hypernym	11590783
00408852	_derivationally_related_form	08541609
02541875	_member_meronym	02542017
09044862	_member_of_domain_region	08338847
09701603	_hypernym	09701148
08095647	_derivationally_related_form	09682803
04412550	_hypernym	02721160
07860208	_hypernym	07859583
02583780	_derivationally_related_form	00962129
09879144	_derivationally_related_form	01215137
09087599	_has_part	09206375
13041725	_hypernym	11590783
13460568	_derivationally_related_form	00211396
06295235	_member_of_domain_usage	03257877
02553196	_member_meronym	02604014
05414147	_hypernym	05407119
09044862	_has_part	09130076
01043333	_hypernym	08457976
00493259	_derivationally_related_form	00276987
02362025	_member_meronym	02362420
02394068	_member_meronym	02394477
02548247	_derivationally_related_form	01141612
06845599	_member_of_domain_usage	03191967
04715947	_hypernym	04715487
05556943	_derivationally_related_form	02733187
02408429	_hypernym	02407959
02331479	_member_meronym	02333368
09044862	_member_of_domain_region	13395897
01246095	_derivationally_related_form	04955160
02599784	_member_meronym	02600657
06845599	_member_of_domain_usage	14928885
06845599	_member_of_domain_usage	03818090
13205482	_member_meronym	13206584
09044862	_has_part	09086173
09098721	_instance_hypernym	08665504
08960987	_has_part	08961402
02082498	_member_meronym	02082632
13049285	_member_meronym	13053187
01639765	_derivationally_related_form	01382818
01881717	_member_meronym	01881857
01289155	_derivationally_related_form	04108268
08999482	_member_of_domain_region	08040522
04034884	_hypernym	02715941
01453852	_member_meronym	01456939
02324045	_derivationally_related_form	01142761
09147737	_instance_hypernym	08695539
00963283	_derivationally_related_form	10023656
02652979	_member_meronym	02653786
02599784	_member_meronym	02599958
13049285	_hypernym	11594676
03837157	_hypernym	02720201
01489734	_derivationally_related_form	03933529
02663211	_hypernym	02661017
08860123	_member_of_domain_region	03472796
01883212	_member_meronym	01884703
12966581	_hypernym	11592146
15155220	_has_part	15164957
09040601	_instance_hypernym	08691669
02359915	_hypernym	02355227
03807895	_hypernym	03828465
06295235	_member_of_domain_usage	04370288
09148970	_member_of_domain_region	01300242
01876535	_member_meronym	01876667
03130073	_derivationally_related_form	09747329
08932568	_has_part	02805584
00297906	_derivationally_related_form	15122231
13138658	_hypernym	13138308
01244593	_derivationally_related_form	01463520
00504676	_derivationally_related_form	15015501
02009280	_derivationally_related_form	02183787
14723079	_derivationally_related_form	00190682
08083599	_member_meronym	09680504
12965463	_hypernym	11592146
02461063	_derivationally_related_form	03599628
03074855	_derivationally_related_form	01596645
00264875	_derivationally_related_form	14607521
00923321	_also_see	01319874
00735389	_hypernym	00734927
02380009	_derivationally_related_form	00212205
09137451	_instance_hypernym	08695539
09084750	_has_part	09085441
08769645	_member_meronym	09748408
13067845	_hypernym	11590783
06695862	_derivationally_related_form	00768778
04081044	_derivationally_related_form	01502946
09114696	_has_part	09231890
03743577	_hypernym	02722458
13026763	_member_meronym	13027190
09137032	_has_part	09365730
02440705	_member_meronym	02441326
08046759	_instance_hypernym	08392137
12058429	_member_meronym	12058822
02652335	_member_meronym	02652979
02432139	_member_meronym	02432511
07647870	_has_part	07650637
09075329	_instance_hypernym	08638442
13298701	_derivationally_related_form	02202133
00492706	_derivationally_related_form	14516743
14705718	_derivationally_related_form	01353405
08096474	_hypernym	08149781
10648696	_derivationally_related_form	01720980
09195796	_instance_hypernym	09475292
15159819	_derivationally_related_form	00734927
02534352	_member_meronym	02537847
02415577	_hypernym	02415435
09889691	_derivationally_related_form	01094086
01437805	_member_meronym	01443998
01174555	_derivationally_related_form	02399424
09147046	_has_part	09250165
08564307	_has_part	09084750
02632989	_has_part	07786005
05615147	_hypernym	05614657
00245289	_derivationally_related_form	09754051
08766988	_member_of_domain_region	06883725
06860177	_derivationally_related_form	01050896
08801678	_has_part	08805122
08723006	_member_of_domain_region	05915811
09708750	_hypernym	09708405
08900047	_instance_hypernym	08665504
01354405	_derivationally_related_form	04561734
02399648	_hypernym	05395690
13989863	_hypernym	13989627
02509815	_hypernym	02507649
00329619	_derivationally_related_form	02069888
08801678	_has_part	09357847
01408929	_derivationally_related_form	02489589
09076982	_derivationally_related_form	02972499
00592001	_derivationally_related_form	10016103
00366858	_derivationally_related_form	13460568
14911057	_hypernym	14727670
09701148	_hypernym	09700964
08860123	_member_of_domain_region	15273955
05978623	_derivationally_related_form	01041762
08929922	_has_part	09425835
13560417	_derivationally_related_form	00210259
09059274	_has_part	09380817
06845599	_member_of_domain_usage	04424936
00409281	_derivationally_related_form	06214744
08999482	_member_meronym	09731436
10697135	_hypernym	10717921
00135013	_derivationally_related_form	07978423
14886579	_hypernym	04522904
04795545	_derivationally_related_form	00485711
08929922	_has_part	09401474
08860123	_member_of_domain_region	06700325
13011856	_hypernym	11590783
09133895	_instance_hypernym	08638442
08726745	_has_part	08727003
04517535	_derivationally_related_form	00086835
00605310	_derivationally_related_form	07424109
01652583	_member_meronym	01652850
03497657	_has_part	03498316
10113362	_derivationally_related_form	03399047
02553196	_member_meronym	02582437
13065902	_member_meronym	13066631
06845599	_member_of_domain_usage	03319858
02429695	_member_meronym	02430929
00014405	_hypernym	01547390
08303275	_derivationally_related_form	00369194
08761244	_instance_hypernym	08697827
02063516	_member_meronym	02063846
04694809	_derivationally_related_form	01696135
09095751	_member_of_domain_region	01273735
02125689	_hypernym	02124623
02515410	_member_meronym	02515560
01634891	_member_meronym	01635176
09048880	_has_part	09095023
13043926	_hypernym	12992868
09079505	_derivationally_related_form	02738760
08368308	_derivationally_related_form	09863936
03022788	_hypernym	04423288
01881171	_hypernym	01874434
04073669	_derivationally_related_form	01531265
08783286	_has_part	08783812
00858377	_derivationally_related_form	00015498
02626265	_has_part	07784810
04423288	_hypernym	03214670
00057306	_derivationally_related_form	02015168
09044862	_member_of_domain_region	07634751
08860123	_member_of_domain_region	00550242
01596645	_derivationally_related_form	03074855
02508615	_member_meronym	02508742
01549886	_hypernym	01547832
09071690	_has_part	09234104
02066450	_member_meronym	02066707
08887841	_member_of_domain_region	08033194
02738760	_derivationally_related_form	06938493
04012852	_hypernym	02707683
08910668	_has_part	09038990
02373843	_member_meronym	02389559
08766988	_member_of_domain_region	07983856
13038944	_member_meronym	13039349
06845599	_member_of_domain_usage	14777606
08932568	_has_part	03890713
08897065	_has_part	08898633
08860123	_member_of_domain_region	03906590
12984802	_hypernym	11594676
12071965	_member_meronym	12072210
00619183	_derivationally_related_form	15159583
02625851	_hypernym	02625612
07634901	_hypernym	07635155
02439568	_derivationally_related_form	01901447
01928390	_derivationally_related_form	00294190
13001743	_hypernym	11592146
02420789	_derivationally_related_form	03599628
13209647	_hypernym	13167078
02398732	_member_meronym	02435689
02729965	_derivationally_related_form	10117017
08121867	_hypernym	08119821
02607072	_hypernym	02606384
03130073	_derivationally_related_form	08894456
08860123	_member_of_domain_region	06700030
10470779	_derivationally_related_form	08113443
08564139	_has_part	09237076
01064148	_derivationally_related_form	00026385
14877585	_derivationally_related_form	00442267
08042856	_instance_hypernym	08392137
08860123	_member_of_domain_region	03216562
02135981	_member_meronym	02136103
08929922	_has_part	08940209
12972629	_member_meronym	12974286
02590237	_member_meronym	02590495
08801678	_member_of_domain_region	01293650
13212751	_hypernym	13167078
09273447	_instance_hypernym	09241247
09075842	_has_part	09255921
02330582	_member_meronym	02335349
11410298	_derivationally_related_form	00443670
10146927	_derivationally_related_form	00897241
14489113	_hypernym	13933560
13138658	_derivationally_related_form	13138308
02612393	_member_meronym	02617029
10412910	_hypernym	10271677
13388245	_derivationally_related_form	01639105
09100982	_instance_hypernym	08665504
06372095	_derivationally_related_form	00624263
14174549	_derivationally_related_form	00088713
09102016	_has_part	09103217
03777126	_hypernym	02729965
04480625	_hypernym	02830852
01137696	_derivationally_related_form	00233614
02430929	_member_meronym	02431122
02647503	_member_meronym	02648174
00328128	_derivationally_related_form	05014099
13015826	_hypernym	11592146
08615638	_hypernym	08674970
01643657	_derivationally_related_form	00030358
06352782	_hypernym	06361770
08860123	_member_of_domain_region	09935233
03854065	_has_part	03854815
13035521	_hypernym	11592146
02546075	_derivationally_related_form	06696483
02068735	_member_meronym	02071173
02081282	_member_meronym	02081423
00091124	_derivationally_related_form	14299336
15042542	_hypernym	14996020
01245637	_derivationally_related_form	04955160
02062991	_member_meronym	02065932
04989657	_hypernym	04987620
02402409	_derivationally_related_form	00215838
08780881	_member_of_domain_region	13802098
02328429	_hypernym	02323449
13053450	_hypernym	11592146
12980231	_member_meronym	12982103
02675458	_hypernym	02665282
02699343	_hypernym	02830852
00341548	_derivationally_related_form	01547390
08860123	_member_of_domain_region	08254195
13052431	_member_meronym	13052670
08174398	_member_meronym	08860123
12974286	_hypernym	11594676
08953324	_member_meronym	09714120
09682803	_derivationally_related_form	06234825
09286318	_instance_hypernym	09215664
12998349	_hypernym	11594676
02311260	_derivationally_related_form	13381734
01972131	_derivationally_related_form	00201058
14736359	_hypernym	14728724
08714132	_has_part	09263087
15235126	_has_part	15236338
08766988	_member_of_domain_region	08028623
13047385	_hypernym	11590783
01230850	_derivationally_related_form	00793037
13753067	_hypernym	13745420
01644699	_hypernym	01626600
02652335	_member_meronym	02652668
12975804	_hypernym	12974987
02991302	_derivationally_related_form	02685299
06845599	_member_of_domain_usage	03774673
01844859	_derivationally_related_form	03141065
12055073	_hypernym	12041446
08806897	_member_of_domain_region	02921325
04796490	_derivationally_related_form	01675190
09075170	_instance_hypernym	08695539
09147964	_has_part	09294413
08769645	_derivationally_related_form	09748408
14752057	_hypernym	05407119
02625418	_member_meronym	02626265
08801678	_has_part	08806897
08860123	_member_of_domain_region	13752679
02544960	_member_meronym	02545153
13538757	_derivationally_related_form	00266197
08564307	_has_part	09105821
09201301	_has_part	09294413
02553196	_member_meronym	02610834
13047385	_member_meronym	13048666
13005166	_hypernym	11592146
10802283	_hypernym	09738708
01467986	_member_meronym	01468532
01291674	_instance_hypernym	01075117
02485631	_hypernym	02485451
02553196	_member_meronym	02604657
08790495	_has_part	08790953
08340153	_member_meronym	08140767
00680485	_derivationally_related_form	13589321
09050730	_has_part	09093608
00513401	_hypernym	00512843
01453852	_member_meronym	01454702
13381734	_derivationally_related_form	01064999
08365855	_derivationally_related_form	02874876
12969425	_hypernym	12969131
01547459	_member_meronym	01550033
13573666	_hypernym	13575433
12964572	_hypernym	11590783
06845599	_member_of_domain_usage	03203441
04159545	_derivationally_related_form	01269008
