# Supplementary material for: Relation semantic fusion in subgraph for inductive link prediction in knowledge graphs
Source: PeerJ Comput Sci. 2024 Oct 1;10:e2324. doi: 10.7717/peerj-cs.2324 (PMC11639272; doi:10.7717/peerj-cs.2324)
Supplement: Supplemental Information 1 [file peerj-cs-10-2324-s001.zip › Data/WN18RR_v4/test.txt]

00028565	_hypernym	00034288
02257767	_hypernym	00126264
01149138	_hypernym	02453889
05216365	_has_part	05511286
10309347	_hypernym	10630188
05352291	_hypernym	05333777
08103777	_derivationally_related_form	00739662
00939035	_hypernym	00938247
02445509	_derivationally_related_form	07956887
07213395	_derivationally_related_form	00933821
02556817	_derivationally_related_form	07180372
01074498	_derivationally_related_form	02557199
02554922	_derivationally_related_form	10677713
02554922	_derivationally_related_form	07357388
02332999	_hypernym	02327200
05836275	_derivationally_related_form	01633343
00880662	_derivationally_related_form	02128653
05154908	_hypernym	05154676
02179279	_derivationally_related_form	04867130
02578235	_also_see	01781478
00953559	_derivationally_related_form	02376089
10332385	_derivationally_related_form	02550516
02734192	_derivationally_related_form	05436752
00829378	_derivationally_related_form	02475922
09610660	_derivationally_related_form	00742320
00887463	_derivationally_related_form	06684383
04778630	_hypernym	04723816
01494310	_derivationally_related_form	06389553
00014549	_derivationally_related_form	00165942
07355887	_derivationally_related_form	00152887
02326355	_derivationally_related_form	04202417
05929008	_derivationally_related_form	00849788
00637259	_derivationally_related_form	05121418
00877127	_derivationally_related_form	02130524
02789271	_hypernym	03839993
01850315	_derivationally_related_form	00280586
05542893	_hypernym	05595083
08164585	_derivationally_related_form	02432530
00953559	_hypernym	00952963
05485554	_hypernym	05462674
03746574	_derivationally_related_form	02348568
00673766	_hypernym	00672433
07252378	_hypernym	06691442
02869563	_derivationally_related_form	05311054
02464693	_also_see	00958880
02230772	_also_see	02201644
02671880	_derivationally_related_form	01072565
09429387	_derivationally_related_form	01558440
02467662	_hypernym	00140123
04898437	_hypernym	04897762
02634265	_derivationally_related_form	07292694
00713167	_derivationally_related_form	14420954
01159655	_also_see	00226618
06090869	_derivationally_related_form	10428004
07976936	_hypernym	07975026
06732013	_derivationally_related_form	01632411
15265518	_derivationally_related_form	00348746
01641914	_derivationally_related_form	10209082
05327767	_has_part	05516366
09821831	_hypernym	09815790
00484166	_hypernym	00352826
10285762	_hypernym	09633969
00162632	_derivationally_related_form	00918872
01703326	_hypernym	01702514
02501278	_derivationally_related_form	08166187
00637259	_derivationally_related_form	02938886
03104594	_hypernym	04076846
02662297	_derivationally_related_form	07337390
03571155	_derivationally_related_form	01198779
05540513	_has_part	05540407
06711159	_derivationally_related_form	00862683
02367363	_also_see	02376429
01182709	_derivationally_related_form	09901642
02325968	_derivationally_related_form	10592397
00599992	_derivationally_related_form	06598445
10045713	_derivationally_related_form	02387486
14877585	_derivationally_related_form	00442267
01632411	_derivationally_related_form	10438172
01085793	_hypernym	01083077
01092366	_derivationally_related_form	00953559
10633450	_derivationally_related_form	02128873
02327200	_derivationally_related_form	13777344
00558371	_hypernym	00205885
00205891	_hypernym	00030358
00249501	_derivationally_related_form	00252990
00172710	_derivationally_related_form	02607909
08059870	_hypernym	08061042
00061598	_derivationally_related_form	01641751
00849357	_also_see	01947266
00100543	_derivationally_related_form	01732172
00002573	_hypernym	00001740
05833840	_hypernym	05809192
01069391	_derivationally_related_form	00145218
02611630	_hypernym	02604760
01089878	_hypernym	02428924
05827253	_derivationally_related_form	01646866
01229938	_derivationally_related_form	02428924
05194043	_hypernym	05190804
10595647	_derivationally_related_form	00065070
02888133	_hypernym	04451473
01992503	_hypernym	01835496
09631129	_hypernym	00007846
01459422	_also_see	01463965
00900581	_hypernym	00898518
05281189	_hypernym	05269901
01113068	_derivationally_related_form	02298471
01789514	_derivationally_related_form	10209246
02611002	_derivationally_related_form	11410625
01096497	_derivationally_related_form	00548173
01320009	_derivationally_related_form	13085864
00904046	_derivationally_related_form	01247647
00394813	_derivationally_related_form	07373602
10431625	_hypernym	00007846
01931768	_derivationally_related_form	07372779
00199707	_hypernym	00191142
01653013	_hypernym	01617192
05311054	_hypernym	05299178
06123363	_hypernym	05996646
05501185	_has_part	05495172
07951464	_derivationally_related_form	01656788
00921738	_hypernym	00921300
01882170	_derivationally_related_form	05003090
04872531	_derivationally_related_form	01309991
01870889	_also_see	02495922
02327200	_hypernym	02199590
07252206	_derivationally_related_form	00908351
05556325	_hypernym	05220461
07988857	_derivationally_related_form	01292885
01086081	_derivationally_related_form	02308741
00146138	_verb_group	00125841
00776523	_derivationally_related_form	11414608
05462315	_has_part	05480794
09771435	_derivationally_related_form	01777817
09815790	_derivationally_related_form	02414710
06379568	_derivationally_related_form	01703326
02220461	_derivationally_related_form	01107932
02116118	_derivationally_related_form	14037011
00559102	_hypernym	00126264
05549061	_has_part	05279688
05124057	_derivationally_related_form	00947077
02685299	_derivationally_related_form	08358594
01781478	_also_see	01783158
10716389	_derivationally_related_form	00071178
07042735	_derivationally_related_form	01802219
13486270	_derivationally_related_form	00442267
00084562	_synset_domain_topic_of	00612160
03302121	_derivationally_related_form	01313923
13580723	_derivationally_related_form	01193721
02729023	_verb_group	01999423
00706243	_hypernym	00704690
10235549	_derivationally_related_form	13780719
02726017	_derivationally_related_form	05573895
02469274	_derivationally_related_form	09442838
05301072	_has_part	05305136
02513740	_derivationally_related_form	14563564
01237415	_derivationally_related_form	00467451
01001294	_derivationally_related_form	06742426
00664276	_derivationally_related_form	09802239
00093483	_derivationally_related_form	02551144
08441203	_has_part	06532330
10214637	_hypernym	09614315
00249501	_hypernym	00250259
01326291	_hypernym	00004475
07160296	_derivationally_related_form	01629958
02434238	_derivationally_related_form	00237078
00002325	_derivationally_related_form	00831191
00929718	_derivationally_related_form	01698271
01074650	_also_see	02530861
05528854	_has_part	05309050
07997703	_derivationally_related_form	00739662
08069878	_member_meronym	09777012
00662589	_verb_group	00920336
02200686	_derivationally_related_form	13265011
01645601	_hypernym	01617192
02469274	_derivationally_related_form	09385137
09815790	_derivationally_related_form	02547586
00455348	_derivationally_related_form	00486018
14061462	_hypernym	14034177
02323286	_derivationally_related_form	10658304
10225219	_hypernym	09769636
02306462	_derivationally_related_form	01127623
08621598	_derivationally_related_form	01494310
00359903	_derivationally_related_form	00429060
08310389	_hypernym	08252211
02154312	_derivationally_related_form	10090498
05833840	_derivationally_related_form	00739082
00054628	_derivationally_related_form	10332385
14578471	_hypernym	13920835
10401829	_derivationally_related_form	01082606
01548718	_derivationally_related_form	03294833
10495167	_hypernym	00007846
02735418	_derivationally_related_form	07291794
10399299	_derivationally_related_form	00893167
00681429	_derivationally_related_form	10745894
04778630	_derivationally_related_form	01800349
02130524	_derivationally_related_form	00877127
10411551	_derivationally_related_form	02302817
02387486	_derivationally_related_form	10665698
01322675	_derivationally_related_form	10609092
09777353	_derivationally_related_form	14000403
10077593	_derivationally_related_form	01775164
10280674	_derivationally_related_form	00099951
02624263	_derivationally_related_form	07324673
00611481	_derivationally_related_form	03055809
00242808	_derivationally_related_form	01759326
03017922	_derivationally_related_form	02563860
00250181	_derivationally_related_form	13489037
09678009	_derivationally_related_form	08082236
00197772	_hypernym	00196485
01685601	_synset_domain_topic_of	06123363
02584981	_derivationally_related_form	05138208
02106006	_derivationally_related_form	00876874
04033995	_derivationally_related_form	00082308
00606370	_hypernym	00582388
09926862	_hypernym	10708454
00594058	_derivationally_related_form	06199142
05254795	_hypernym	05237755
02608347	_verb_group	02608823
07138915	_derivationally_related_form	00813044
05473104	_synset_domain_topic_of	06057539
01723690	_derivationally_related_form	00756331
02122164	_derivationally_related_form	14323683
00794079	_derivationally_related_form	09184975
01822248	_hypernym	01821996
00598954	_verb_group	02128873
05736149	_derivationally_related_form	00681429
02796412	_derivationally_related_form	01127215
01634424	_derivationally_related_form	00940412
00841628	_derivationally_related_form	01193721
10309896	_hypernym	09882716
08166187	_hypernym	08164585
05770926	_derivationally_related_form	00628491
01789514	_derivationally_related_form	10161178
07536870	_derivationally_related_form	01796582
02108377	_hypernym	00109660
01645601	_derivationally_related_form	00007347
01207951	_derivationally_related_form	09257949
00604576	_derivationally_related_form	05760202
05634219	_hypernym	05633385
06767035	_derivationally_related_form	02154508
05946687	_derivationally_related_form	09629065
01066542	_derivationally_related_form	01844431
14562960	_derivationally_related_form	02609764
05314919	_hypernym	05254795
05926676	_derivationally_related_form	00836236
00976653	_derivationally_related_form	07248801
05316025	_hypernym	05317191
03996416	_derivationally_related_form	01312810
00815686	_derivationally_related_form	10524413
07956887	_derivationally_related_form	02445509
08108972	_hypernym	07992450
07293180	_hypernym	07292694
00348746	_derivationally_related_form	07325190
02453889	_derivationally_related_form	07248060
00923995	_derivationally_related_form	01654628
07323922	_hypernym	07290905
00784533	_derivationally_related_form	02467662
00059019	_hypernym	00056930
05567217	_hypernym	05566504
00002684	_derivationally_related_form	00532607
05273684	_hypernym	05269901
00637259	_derivationally_related_form	05802185
05311054	_has_part	05315095
00905852	_derivationally_related_form	01227190
01628449	_derivationally_related_form	00156390
00976487	_derivationally_related_form	10482220
02387034	_hypernym	02387486
00257535	_derivationally_related_form	05555917
01226240	_also_see	01588172
00894738	_derivationally_related_form	06740183
00975902	_derivationally_related_form	10490699
10160412	_derivationally_related_form	00483181
01070777	_verb_group	00345761
02154508	_derivationally_related_form	09626589
05560787	_has_part	05376844
01772960	_derivationally_related_form	07528212
02318464	_also_see	01395617
04905188	_derivationally_related_form	02451113
00528990	_derivationally_related_form	00044455
02612762	_derivationally_related_form	09608002
02130524	_also_see	01315613
05984287	_derivationally_related_form	10045454
01002956	_derivationally_related_form	00732552
10752480	_derivationally_related_form	02500619
00643250	_derivationally_related_form	05624700
01354673	_derivationally_related_form	00148978
00721098	_hypernym	00719734
07230502	_derivationally_related_form	00947439
04829550	_derivationally_related_form	00506299
05786372	_derivationally_related_form	00723056
00652466	_hypernym	00635012
01123148	_also_see	01612053
00207418	_hypernym	00205885
01704953	_derivationally_related_form	06764244
07487695	_derivationally_related_form	02131072
02099019	_also_see	00101609
07291312	_derivationally_related_form	00484166
05703429	_hypernym	05702275
06398401	_derivationally_related_form	02735418
01932973	_also_see	02179279
01239064	_derivationally_related_form	02375131
05818741	_derivationally_related_form	02154508
01624568	_hypernym	01659248
00654625	_derivationally_related_form	13558696
02348568	_derivationally_related_form	03746574
01435380	_derivationally_related_form	00201671
00662589	_derivationally_related_form	00141806
06765044	_derivationally_related_form	01058574
01256417	_derivationally_related_form	09623038
00700708	_derivationally_related_form	00151497
00907147	_derivationally_related_form	07208708
02501278	_derivationally_related_form	09769636
10264219	_derivationally_related_form	02842445
07270179	_hypernym	06806469
00666510	_derivationally_related_form	06470073
00351638	_derivationally_related_form	00151689
00584367	_derivationally_related_form	02407987
02389346	_hypernym	02376958
00975902	_derivationally_related_form	01101329
02034828	_also_see	01129977
13572436	_derivationally_related_form	00442267
02612762	_synset_domain_topic_of	01032368
00210797	_derivationally_related_form	02610628
02207206	_derivationally_related_form	13253751
01435380	_derivationally_related_form	00315986
05551711	_hypernym	05289861
01261490	_derivationally_related_form	01230710
10372373	_hypernym	10605985
07951464	_derivationally_related_form	02304982
01640855	_verb_group	00486018
01781478	_also_see	02055062
10112591	_derivationally_related_form	13931145
09626589	_hypernym	00007846
01613239	_derivationally_related_form	01052853
05833840	_derivationally_related_form	00689344
00081725	_hypernym	00082081
05296775	_hypernym	05267548
00976653	_verb_group	02589576
01422886	_hypernym	01423285
01127795	_hypernym	02450505
04519536	_hypernym	03183080
02450256	_derivationally_related_form	01239064
00545557	_verb_group	00402130
10018861	_derivationally_related_form	02479990
13773361	_derivationally_related_form	02156063
04618781	_hypernym	04618070
09764201	_derivationally_related_form	02210855
09998101	_derivationally_related_form	02573275
07245125	_hypernym	06252138
05930736	_derivationally_related_form	00142191
09179776	_derivationally_related_form	01649999
02679415	_hypernym	03081021
00044673	_hypernym	00030358
00853776	_also_see	02530861
02667900	_hypernym	02657219
02335828	_derivationally_related_form	13580415
02154508	_derivationally_related_form	00151497
09442838	_derivationally_related_form	02469274
07230502	_derivationally_related_form	01024190
00377169	_derivationally_related_form	02469274
05809192	_hypernym	00023271
02556817	_hypernym	02556126
10399299	_hypernym	00007846
05573895	_has_part	05574151
01993926	_derivationally_related_form	00282050
11458624	_hypernym	11419404
02293321	_derivationally_related_form	00213186
02551602	_derivationally_related_form	10553805
06593099	_derivationally_related_form	01626138
05236152	_synset_domain_topic_of	06057539
04933544	_derivationally_related_form	02621395
01032840	_derivationally_related_form	08434259
05273822	_has_part	05284851
05839024	_hypernym	05838765
00360932	_hypernym	00146138
01321002	_derivationally_related_form	10487182
00920125	_hypernym	00918872
02102484	_derivationally_related_form	05652926
00157957	_hypernym	00157081
07997703	_derivationally_related_form	00657260
10045454	_derivationally_related_form	00883297
07452841	_derivationally_related_form	00768062
09470550	_hypernym	09258715
05560787	_has_part	05578442
00522751	_hypernym	00109660
05230357	_synset_domain_topic_of	06063588
00345761	_derivationally_related_form	07325190
02157100	_derivationally_related_form	07006951
05784242	_derivationally_related_form	00704388
01871979	_derivationally_related_form	11498203
01787955	_derivationally_related_form	01221790
02806907	_derivationally_related_form	06806469
00602805	_verb_group	00603298
09885145	_derivationally_related_form	02207206
08550076	_derivationally_related_form	01310660
10428004	_synset_domain_topic_of	06090869
05563770	_has_part	05584928
01187810	_derivationally_related_form	02501278
05200169	_derivationally_related_form	00001740
04836683	_derivationally_related_form	02589576
00603298	_derivationally_related_form	05984287
02945971	_derivationally_related_form	00883297
00670261	_derivationally_related_form	05789432
01855606	_derivationally_related_form	10335931
14841267	_derivationally_related_form	02112891
05952979	_derivationally_related_form	00633443
01148283	_derivationally_related_form	13987423
05772215	_derivationally_related_form	01633343
01802219	_derivationally_related_form	07211950
08436759	_derivationally_related_form	00232542
06740644	_derivationally_related_form	00904690
00485609	_hypernym	02609764
02704349	_hypernym	02604760
02230772	_derivationally_related_form	05564590
01996377	_derivationally_related_form	04669247
00882159	_derivationally_related_form	02169891
13989863	_derivationally_related_form	01319874
02964389	_hypernym	03748886
02400378	_derivationally_related_form	10564224
13426376	_hypernym	13561719
05891783	_derivationally_related_form	00633443
01074498	_derivationally_related_form	01476483
04841358	_derivationally_related_form	00691312
00590924	_hypernym	00588221
02260362	_derivationally_related_form	01091905
00672433	_also_see	00672017
00486018	_derivationally_related_form	01127379
05305806	_has_part	05348884
01545883	_derivationally_related_form	10524973
00779360	_hypernym	00779061
07248653	_derivationally_related_form	02302817
00806502	_derivationally_related_form	06687178
10592397	_hypernym	09984659
00045250	_hypernym	00030358
09901642	_hypernym	10677271
07320302	_derivationally_related_form	00003356
00008055	_derivationally_related_form	05313822
07328942	_derivationally_related_form	01640207
00717358	_derivationally_related_form	00859001
00604576	_derivationally_related_form	05651399
10524973	_derivationally_related_form	00779601
01260867	_derivationally_related_form	01762528
00694068	_derivationally_related_form	10524223
00334186	_verb_group	00334996
05579944	_hypernym	05580416
00908621	_derivationally_related_form	08401554
07528470	_derivationally_related_form	02117333
05566504	_has_part	02440523
10284064	_derivationally_related_form	01654628
09614684	_derivationally_related_form	01130169
01256600	_also_see	01259458
00681429	_derivationally_related_form	13413493
01548193	_also_see	01226240
02547586	_derivationally_related_form	01207609
02603699	_derivationally_related_form	00927017
01447257	_derivationally_related_form	00113113
00318035	_derivationally_related_form	02230772
09632274	_hypernym	00007846
02245765	_synset_domain_topic_of	01090446
10484526	_hypernym	10383816
01708676	_derivationally_related_form	07020538
01644050	_derivationally_related_form	00159177
01329239	_derivationally_related_form	10657306
10080869	_derivationally_related_form	00054628
00874067	_derivationally_related_form	00648977
05311054	_has_part	05372428
02630189	_derivationally_related_form	05849789
07428450	_hypernym	00407535
08106934	_synset_domain_topic_of	06037666
05398609	_hypernym	05397468
13961642	_derivationally_related_form	10261041
05596004	_hypernym	05595531
02099019	_also_see	01111016
01131473	_derivationally_related_form	02982790
00739340	_derivationally_related_form	05786372
01418667	_hypernym	01211699
01072780	_hypernym	01072565
00905399	_derivationally_related_form	10399130
00703512	_derivationally_related_form	05784242
07443761	_hypernym	07337390
01649999	_derivationally_related_form	00023773
01651444	_derivationally_related_form	08008335
14322699	_hypernym	14299637
00489837	_derivationally_related_form	00033615
00082081	_hypernym	00081836
04836683	_derivationally_related_form	00022686
09626589	_derivationally_related_form	02455407
01070102	_hypernym	02376958
03091374	_hypernym	03575240
02348568	_hypernym	02232190
05229990	_hypernym	05225602
06740402	_derivationally_related_form	00770437
01731031	_hypernym	01732172
00958334	_derivationally_related_form	01019372
05549830	_has_part	05559727
07514345	_derivationally_related_form	01761706
01149494	_derivationally_related_form	07532440
05269901	_has_part	05582305
01139194	_derivationally_related_form	00802318
04728786	_hypernym	04723816
00771961	_derivationally_related_form	07251619
05736149	_hypernym	05733583
13971561	_hypernym	13970236
01230710	_derivationally_related_form	07252378
02787772	_derivationally_related_form	02343374
00372013	_hypernym	00363260
10631941	_hypernym	09617867
00205598	_hypernym	00205046
13365286	_derivationally_related_form	02219094
00668099	_derivationally_related_form	01021889
05788149	_derivationally_related_form	00697589
05564590	_derivationally_related_form	01211098
05395548	_derivationally_related_form	04519153
05294819	_hypernym	05294606
13583724	_hypernym	13576101
07491038	_hypernym	07490713
01753788	_derivationally_related_form	07328942
05461816	_has_part	05296253
01549187	_derivationally_related_form	00394610
02666239	_derivationally_related_form	01410363
07355887	_derivationally_related_form	00151689
02127613	_verb_group	01209678
05578740	_hypernym	05296253
00623151	_also_see	02660819
00771961	_derivationally_related_form	00156625
08239808	_derivationally_related_form	00739662
00602255	_hypernym	00597915
01194483	_derivationally_related_form	02170427
06504462	_derivationally_related_form	01020934
04451818	_hypernym	03563967
05813229	_derivationally_related_form	01775535
10214230	_hypernym	10595647
00301187	_derivationally_related_form	00712135
02551602	_synset_domain_topic_of	08081668
07320302	_derivationally_related_form	00056930
00701040	_hypernym	01645601
05293597	_hypernym	05289861
01627355	_derivationally_related_form	07324380
00237078	_derivationally_related_form	01651444
01231252	_derivationally_related_form	00112997
01654628	_derivationally_related_form	09878275
02260085	_derivationally_related_form	01109687
00385791	_derivationally_related_form	02467662
00327031	_derivationally_related_form	08358594
10752093	_derivationally_related_form	02500619
01752884	_derivationally_related_form	11415842
09998101	_derivationally_related_form	02578235
10731244	_hypernym	09631129
07528212	_hypernym	07527352
02354537	_derivationally_related_form	00895304
00815686	_derivationally_related_form	07199565
01120069	_derivationally_related_form	09821253
02679899	_verb_group	02684924
02323286	_synset_domain_topic_of	01090446
01632411	_hypernym	01631534
02665803	_derivationally_related_form	07993109
02724417	_derivationally_related_form	13844212
02657219	_derivationally_related_form	04713428
10418841	_hypernym	09610660
00332835	_derivationally_related_form	03894379
00252990	_derivationally_related_form	00249501
02500884	_derivationally_related_form	02256109
00836236	_derivationally_related_form	05765415
02326355	_derivationally_related_form	10592397
00250259	_derivationally_related_form	01738774
14333433	_derivationally_related_form	00071178
00701040	_derivationally_related_form	05692419
00081836	_derivationally_related_form	02325968
05539595	_hypernym	08663354
00339464	_verb_group	00342980
05003090	_derivationally_related_form	01882170
02302817	_derivationally_related_form	10411551
10126424	_derivationally_related_form	06075527
00911562	_hypernym	00831651
01640855	_hypernym	01642924
01074694	_hypernym	01074498
08008335	_member_meronym	08400965
09855630	_synset_domain_topic_of	06037666
02399331	_derivationally_related_form	01013434
13954253	_hypernym	00024720
08061042	_synset_domain_topic_of	01094725
05271383	_hypernym	05269901
01020934	_derivationally_related_form	06763273
05765415	_hypernym	05765159
00894738	_derivationally_related_form	05794403
01014066	_hypernym	01012360
01198779	_hypernym	01198101
01062997	_derivationally_related_form	00779061
00586262	_derivationally_related_form	02333689
02964389	_derivationally_related_form	01950798
01239064	_hypernym	01080366
00947439	_derivationally_related_form	06333653
02500902	_derivationally_related_form	10729175
00282050	_hypernym	00279835
01210737	_derivationally_related_form	03485997
00920125	_derivationally_related_form	08459252
00896141	_derivationally_related_form	05823054
00879759	_derivationally_related_form	02128653
05285275	_hypernym	05303402
05286536	_has_part	05582305
01653442	_derivationally_related_form	10292316
01698271	_derivationally_related_form	00929718
01970646	_hypernym	01970826
02154508	_verb_group	01637982
05734559	_derivationally_related_form	00740053
02154508	_derivationally_related_form	09279458
05577410	_hypernym	05566919
01921204	_hypernym	01904930
01076615	_verb_group	00879356
00140900	_derivationally_related_form	01209953
00283127	_hypernym	00279835
01240210	_derivationally_related_form	00760956
00939035	_derivationally_related_form	10369528
05804491	_derivationally_related_form	00673766
01096497	_derivationally_related_form	10372373
00156390	_derivationally_related_form	00829761
08510666	_hypernym	08660339
01215168	_hypernym	01212519
01796346	_hypernym	01761706
01115349	_also_see	02179279
02260362	_derivationally_related_form	10720453
01637982	_derivationally_related_form	09279458
01190884	_hypernym	01187810
11412727	_derivationally_related_form	00126264
00834198	_derivationally_related_form	05199869
00947077	_hypernym	00674607
00383390	_derivationally_related_form	01346003
04620216	_has_part	04660536
01628449	_derivationally_related_form	15265518
01974062	_derivationally_related_form	00316594
02210855	_derivationally_related_form	05752544
00056334	_hypernym	00055142
00803617	_hypernym	00407535
05703429	_derivationally_related_form	02455407
05849284	_derivationally_related_form	00199309
01968569	_also_see	01990281
01202415	_hypernym	01080366
06634376	_derivationally_related_form	00831651
05051896	_derivationally_related_form	00781000
01051331	_derivationally_related_form	02333689
13780719	_derivationally_related_form	10235549
05779371	_hypernym	05773923
13969700	_hypernym	13969243
05599203	_has_part	05277532
01239359	_derivationally_related_form	05549061
00199707	_derivationally_related_form	00126264
01621555	_derivationally_related_form	10292316
01752495	_hypernym	01617192
01474513	_also_see	00696518
01632411	_derivationally_related_form	05792842
02199590	_derivationally_related_form	01086081
00636061	_hypernym	00634906
02448185	_hypernym	01617192
04074482	_hypernym	03740161
13927383	_hypernym	00024720
00334996	_hypernym	02031158
13580723	_hypernym	13580415
01612053	_also_see	01123148
01754576	_synset_domain_topic_of	00929718
14036203	_hypernym	14023997
05773923	_derivationally_related_form	00633443
05563770	_has_part	05568767
10786033	_hypernym	09626589
00230276	_derivationally_related_form	00455348
00015388	_hypernym	00004475
01649999	_derivationally_related_form	09184975
01638368	_derivationally_related_form	05633385
06182144	_hypernym	05996646
14037011	_derivationally_related_form	01761706
09632518	_hypernym	00007846
04321534	_derivationally_related_form	02323286
13932421	_derivationally_related_form	00719231
10150794	_derivationally_related_form	00672433
05540513	_has_part	05274590
08478482	_hypernym	08058098
09901143	_derivationally_related_form	01439190
00610010	_derivationally_related_form	02005756
02294436	_hypernym	02199590
08651247	_derivationally_related_form	02333689
07515560	_hypernym	07514968
06727616	_derivationally_related_form	00971650
01011725	_derivationally_related_form	00075135
10466198	_hypernym	09774783
10553805	_derivationally_related_form	02551832
08478482	_derivationally_related_form	01850315
05216365	_has_part	05329215
00589624	_derivationally_related_form	07538965
02466134	_derivationally_related_form	04202417
01151097	_derivationally_related_form	01765392
02428924	_verb_group	02023107
10214230	_derivationally_related_form	00091968
00686447	_verb_group	00719231
01797347	_hypernym	01794668
01253060	_derivationally_related_form	00105333
01381357	_hypernym	01380638
10383816	_hypernym	09614315
09855630	_hypernym	10560637
02343595	_verb_group	00887463
01191645	_hypernym	01157517
01435380	_derivationally_related_form	05250659
05566504	_derivationally_related_form	00924431
01148283	_also_see	01366718
00938247	_derivationally_related_form	05928513
00237869	_instance_hypernym	00235435
02378623	_hypernym	02367363
01151097	_hypernym	01150938
06764244	_hypernym	06763273
06598445	_derivationally_related_form	00599992
00772189	_derivationally_related_form	10510339
01115162	_hypernym	01117541
05563266	_has_part	05577741
05395690	_has_part	05345581
07423365	_derivationally_related_form	00125841
04635104	_hypernym	04616059
03748886	_derivationally_related_form	01621555
00237078	_derivationally_related_form	02434238
01284908	_derivationally_related_form	10737431
02387034	_derivationally_related_form	10722575
10102800	_hypernym	09792555
07535670	_derivationally_related_form	01797347
05764197	_hypernym	05763916
10045454	_derivationally_related_form	05753564
07337390	_derivationally_related_form	02662297
09812338	_derivationally_related_form	00933420
00544549	_derivationally_related_form	13940456
00376400	_derivationally_related_form	00258665
07409592	_hypernym	07339329
01131473	_hypernym	01127795
00657260	_derivationally_related_form	07939638
02656763	_hypernym	02649830
09802239	_derivationally_related_form	00664276
00628491	_derivationally_related_form	05786372
00227507	_also_see	00504592
04999401	_derivationally_related_form	01194938
14379829	_derivationally_related_form	01925372
01654628	_derivationally_related_form	00923995
01815628	_derivationally_related_form	05829782
00942234	_hypernym	00941777
01139194	_derivationally_related_form	00802946
06128570	_synset_domain_topic_of	03082979
06161718	_derivationally_related_form	10227985
00211110	_derivationally_related_form	02425913
11414411	_derivationally_related_form	00137313
00165178	_hypernym	00163779
00224901	_hypernym	00126264
00805034	_hypernym	00803617
10269458	_derivationally_related_form	02656763
00941974	_derivationally_related_form	02143539
05395690	_has_part	05367735
02464693	_derivationally_related_form	13929852
01207609	_derivationally_related_form	00082081
02391803	_derivationally_related_form	08402442
01653442	_derivationally_related_form	00924825
10553805	_hypernym	09608709
10722575	_derivationally_related_form	00833702
07527352	_derivationally_related_form	01363613
01284461	_hypernym	01519977
07285403	_hypernym	07283608
00874067	_derivationally_related_form	00971650
05602548	_hypernym	05601758
00609683	_derivationally_related_form	05761918
04734885	_derivationally_related_form	00344125
00692329	_derivationally_related_form	05780104
06762711	_derivationally_related_form	01058574
10112591	_hypernym	00007846
00604576	_derivationally_related_form	05755156
02034986	_derivationally_related_form	05576573
00853776	_derivationally_related_form	04626280
08082236	_has_part	08082602
02169891	_also_see	02189714
01904930	_derivationally_related_form	04544979
00031921	_derivationally_related_form	13780719
02110220	_derivationally_related_form	07285403
05578095	_derivationally_related_form	01751545
00623151	_derivationally_related_form	05928513
00334186	_hypernym	00140123
00611433	_derivationally_related_form	02387486
02684924	_verb_group	02679899
05143690	_derivationally_related_form	01106864
05917477	_hypernym	05916739
04151940	_hypernym	03122748
10001058	_derivationally_related_form	02293321
03699975	_derivationally_related_form	01624169
00679389	_derivationally_related_form	00198631
00933420	_derivationally_related_form	09812338
05753564	_derivationally_related_form	10045454
03323703	_hypernym	04081844
02284951	_derivationally_related_form	01121690
00109660	_derivationally_related_form	11412727
02407987	_verb_group	02410855
00090779	_derivationally_related_form	02199590
05549830	_has_part	05318606
01744611	_hypernym	01697816
00976653	_hypernym	00856824
13553916	_hypernym	13526110
03748886	_hypernym	03076708
04868748	_derivationally_related_form	01226240
04202417	_derivationally_related_form	02326355
02541509	_derivationally_related_form	14000403
09767197	_derivationally_related_form	01712704
05511618	_has_part	05417975
05532225	_hypernym	05250659
02258291	_synset_domain_topic_of	06000644
05651680	_hypernym	05650329
14299637	_hypernym	05823932
00634472	_derivationally_related_form	05651680
07314277	_derivationally_related_form	00339934
02245993	_derivationally_related_form	10721470
01650610	_derivationally_related_form	15265518
06767035	_derivationally_related_form	02455407
00390215	_derivationally_related_form	09476521
07209965	_derivationally_related_form	00910973
02130524	_also_see	02128653
03892891	_hypernym	00002684
07201365	_derivationally_related_form	00965035
02735418	_hypernym	02604760
00045907	_hypernym	00030358
00528990	_derivationally_related_form	00050693
13570574	_hypernym	13526110
05093890	_hypernym	04916342
13941337	_hypernym	13939892
05951566	_derivationally_related_form	01782432
04850589	_hypernym	04723816
07372779	_derivationally_related_form	01931768
01116968	_hypernym	01113068
00961329	_derivationally_related_form	06763273
01086081	_hypernym	01085793
01835496	_also_see	01921964
04782878	_hypernym	04723816
10407726	_derivationally_related_form	00908621
01800349	_also_see	01133876
04105893	_hypernym	02735688
00633443	_derivationally_related_form	07162545
00647094	_derivationally_related_form	03735637
13086908	_hypernym	00019128
01765392	_derivationally_related_form	01151407
03735637	_derivationally_related_form	00489837
00956687	_hypernym	00609683
03017922	_derivationally_related_form	02563327
02510337	_derivationally_related_form	05117660
01912893	_derivationally_related_form	00283568
07296428	_derivationally_related_form	00126264
00686447	_hypernym	00670261
02229055	_hypernym	02200686
05602835	_hypernym	05601758
01855606	_derivationally_related_form	00279835
15142167	_derivationally_related_form	00360932
07370671	_derivationally_related_form	01974062
14322699	_derivationally_related_form	01792567
00145218	_derivationally_related_form	01295275
03055809	_derivationally_related_form	00612042
02472293	_has_part	05563266
14425414	_derivationally_related_form	02539788
00070816	_derivationally_related_form	14322699
13458571	_derivationally_related_form	00151689
01999423	_derivationally_related_form	08572467
07176682	_derivationally_related_form	00805376
01210737	_derivationally_related_form	05565696
10335246	_hypernym	09630641
00926472	_derivationally_related_form	05796423
02500619	_derivationally_related_form	10752480
02391803	_derivationally_related_form	01140839
00679389	_derivationally_related_form	00161243
07951464	_hypernym	00031264
02536557	_derivationally_related_form	05194151
10335931	_derivationally_related_form	01855606
00296178	_hypernym	00126264
01999423	_derivationally_related_form	07372779
00067274	_hypernym	00066191
04840011	_hypernym	04849241
13773361	_hypernym	13760316
06628861	_derivationally_related_form	01059123
06628861	_derivationally_related_form	00892467
02982790	_hypernym	04081844
02232190	_derivationally_related_form	10724699
05604535	_synset_domain_topic_of	06080522
00883297	_has_part	00729108
01220984	_hypernym	00407535
09815790	_hypernym	09632518
01091905	_derivationally_related_form	02260085
04806804	_derivationally_related_form	02584981
05117660	_derivationally_related_form	00933566
01093172	_derivationally_related_form	13981403
02610628	_derivationally_related_form	15267536
05329215	_has_part	05532944
00455348	_derivationally_related_form	00230276
10794014	_derivationally_related_form	01744611
02170427	_derivationally_related_form	00163592
07150850	_hypernym	07150644
02554647	_hypernym	02554922
00740053	_derivationally_related_form	00164345
00054628	_derivationally_related_form	07324380
05845140	_derivationally_related_form	01621555
09771435	_derivationally_related_form	01827858
14007546	_derivationally_related_form	02607909
01207951	_derivationally_related_form	04151940
01350449	_derivationally_related_form	05194578
10794014	_hypernym	09610660
01212519	_hypernym	01207609
00282050	_derivationally_related_form	01992503
04852088	_hypernym	04850589
01128193	_derivationally_related_form	09614684
01213886	_derivationally_related_form	02556126
10776339	_derivationally_related_form	00910973
10407954	_derivationally_related_form	00895304
05311054	_has_part	05342214
00145218	_derivationally_related_form	01069190
00962447	_hypernym	00740577
00006484	_derivationally_related_form	02685299
02567519	_derivationally_related_form	00773402
01009240	_derivationally_related_form	10345804
00028565	_derivationally_related_form	05601357
00201671	_derivationally_related_form	01435380
13940456	_derivationally_related_form	02008066
01259691	_hypernym	01557774
05599617	_hypernym	05601758
06671637	_derivationally_related_form	00875141
00918872	_derivationally_related_form	05808218
00383606	_derivationally_related_form	01556921
03728811	_derivationally_related_form	01292885
05761918	_derivationally_related_form	00611802
00880269	_hypernym	00879759
01121690	_hypernym	01120448
01950798	_hypernym	01850315
00607114	_hypernym	00597915
05287882	_hypernym	05267548
03563967	_hypernym	03575240
05395286	_derivationally_related_form	05395548
05576950	_hypernym	05576573
00851239	_hypernym	00794079
01872877	_verb_group	01872645
00831651	_derivationally_related_form	08462320
02728763	_hypernym	03892891
04105893	_has_part	04546855
14050143	_derivationally_related_form	00873603
01656788	_derivationally_related_form	03533486
00604576	_derivationally_related_form	10308504
01131473	_derivationally_related_form	05986948
07553741	_derivationally_related_form	01821996
00763399	_derivationally_related_form	05838176
02037272	_derivationally_related_form	04827652
07546125	_hypernym	07543288
00023773	_derivationally_related_form	01649999
10658304	_derivationally_related_form	02323286
02982790	_derivationally_related_form	01440378
05823932	_derivationally_related_form	01015244
09821253	_derivationally_related_form	00862683
09792555	_derivationally_related_form	00121865
10225219	_derivationally_related_form	08441203
00138956	_hypernym	00046522
00368109	_derivationally_related_form	13810323
00575741	_derivationally_related_form	02413480
07251984	_derivationally_related_form	02554422
01563005	_derivationally_related_form	00397953
11531090	_derivationally_related_form	00017222
00803815	_hypernym	00803325
00244625	_derivationally_related_form	06593099
02231661	_hypernym	02232190
01659248	_derivationally_related_form	00925207
00701040	_derivationally_related_form	00805034
05738625	_derivationally_related_form	00661824
04341686	_hypernym	00021939
09786922	_hypernym	09882007
01494310	_derivationally_related_form	01052853
01109467	_hypernym	01106808
09952163	_derivationally_related_form	00482473
04980008	_hypernym	04916342
00352826	_derivationally_related_form	07291794
