# Supplementary material for: Relation semantic fusion in subgraph for inductive link prediction in knowledge graphs
Source: PeerJ Comput Sci. 2024 Oct 1;10:e2324. doi: 10.7717/peerj-cs.2324 (PMC11639272; doi:10.7717/peerj-cs.2324)
Supplement: Supplemental Information 1 [file peerj-cs-10-2324-s001.zip › Data/WN18RR_v4_ind/valid.txt]

04097866	_hypernym	03419014
00613683	_derivationally_related_form	00053097
01945183	_derivationally_related_form	04335435
06892016	_derivationally_related_form	01719302
00780575	_derivationally_related_form	00350380
02732798	_verb_group	02701210
01498713	_derivationally_related_form	02928413
01693727	_derivationally_related_form	06780678
10607706	_derivationally_related_form	01262936
00154433	_derivationally_related_form	02663340
15274441	_derivationally_related_form	00245059
02742322	_derivationally_related_form	00047945
08677801	_hypernym	08569165
10093908	_derivationally_related_form	00300537
03100897	_hypernym	02827883
01512465	_hypernym	01508368
02105990	_derivationally_related_form	04842993
01224517	_derivationally_related_form	00851933
10214062	_hypernym	10213652
07414566	_derivationally_related_form	00433232
05050668	_derivationally_related_form	01535709
00900726	_derivationally_related_form	01689379
00169458	_derivationally_related_form	03005769
10004804	_hypernym	09627906
02912065	_has_part	04190052
02945161	_hypernym	03546340
02497062	_derivationally_related_form	13996061
00740712	_derivationally_related_form	00810729
02887209	_derivationally_related_form	01219993
07678729	_derivationally_related_form	00320681
09994119	_derivationally_related_form	01637633
01522276	_also_see	00435688
01844859	_derivationally_related_form	03141065
00105778	_hypernym	00105554
02541302	_derivationally_related_form	14061805
02272549	_hypernym	02274482
01146039	_derivationally_related_form	00236592
01414088	_derivationally_related_form	00134099
10565502	_derivationally_related_form	00878052
14560360	_derivationally_related_form	02274253
01619929	_derivationally_related_form	10008716
02584097	_derivationally_related_form	10006842
02346724	_derivationally_related_form	00084371
08524735	_has_part	08543496
02930766	_derivationally_related_form	01949007
05762149	_derivationally_related_form	00609506
02838592	_derivationally_related_form	00620554
00838367	_derivationally_related_form	01179865
00730499	_derivationally_related_form	05748786
00796047	_derivationally_related_form	06893885
02875013	_derivationally_related_form	01467370
05524243	_hypernym	05246796
07186148	_derivationally_related_form	01063695
01488245	_derivationally_related_form	15152817
04555897	_derivationally_related_form	02175578
03467984	_derivationally_related_form	01136614
02536329	_derivationally_related_form	00158185
00407146	_verb_group	00605783
03033362	_has_part	02955247
02454312	_derivationally_related_form	05800998
07503430	_hypernym	07503260
15274863	_derivationally_related_form	02460619
01523986	_derivationally_related_form	13875571
07566863	_hypernym	07566340
09435965	_derivationally_related_form	02677332
02148788	_derivationally_related_form	10003120
00795863	_derivationally_related_form	00206302
02583139	_derivationally_related_form	10210137
02222318	_derivationally_related_form	00105164
01171183	_derivationally_related_form	00748515
01264336	_derivationally_related_form	04649051
08512736	_derivationally_related_form	01467370
01240979	_derivationally_related_form	02478059
00341548	_derivationally_related_form	01547390
01088381	_derivationally_related_form	01156438
01930874	_verb_group	01930482
02191546	_derivationally_related_form	05715283
05050379	_hypernym	05050115
02459173	_derivationally_related_form	03195485
05526384	_has_part	05526957
04981139	_derivationally_related_form	02179518
00223720	_hypernym	00220522
04472243	_has_part	03431570
08871007	_derivationally_related_form	03003344
04768483	_hypernym	04767347
01846658	_derivationally_related_form	00312932
02396205	_derivationally_related_form	00164152
01134781	_hypernym	01133825
00618057	_derivationally_related_form	09879744
00667942	_derivationally_related_form	13960464
00889555	_derivationally_related_form	06686174
00878348	_derivationally_related_form	04913839
00052043	_derivationally_related_form	03450516
01803003	_derivationally_related_form	07518663
02045043	_derivationally_related_form	07440979
02274253	_also_see	01017738
01580467	_derivationally_related_form	00321956
05681117	_has_part	05768553
00549472	_derivationally_related_form	02675067
01904293	_derivationally_related_form	00443231
02038357	_derivationally_related_form	05069199
01684899	_derivationally_related_form	10391653
02702508	_derivationally_related_form	13275847
01941093	_derivationally_related_form	00302394
10044470	_derivationally_related_form	02269143
01190840	_hypernym	01171183
02060141	_derivationally_related_form	00368592
00105778	_derivationally_related_form	06781383
02898711	_has_part	02733524
07518663	_hypernym	07518261
00945777	_hypernym	00945401
02378183	_hypernym	02377938
00579712	_derivationally_related_form	10669991
01539633	_hypernym	01540449
00609506	_derivationally_related_form	05611302
01919711	_derivationally_related_form	13757249
02179518	_derivationally_related_form	05718254
13889602	_hypernym	13887509
00904878	_derivationally_related_form	01241594
13889602	_synset_domain_topic_of	06004685
00715868	_also_see	02629390
00956405	_derivationally_related_form	07172979
03876519	_derivationally_related_form	01688256
00289388	_derivationally_related_form	01924882
05050115	_derivationally_related_form	01731351
01002740	_derivationally_related_form	03338821
02958343	_has_part	02911158
01804414	_derivationally_related_form	09931640
10520804	_derivationally_related_form	02208903
10561320	_derivationally_related_form	00850192
05641959	_derivationally_related_form	00597385
01073241	_derivationally_related_form	02570267
00784342	_derivationally_related_form	07193596
13766896	_derivationally_related_form	01180351
14436875	_hypernym	13948136
00891216	_derivationally_related_form	10209731
02043982	_derivationally_related_form	08612340
10562968	_derivationally_related_form	02167571
01160729	_derivationally_related_form	01411085
01477806	_also_see	01484083
07333649	_derivationally_related_form	00358431
04665813	_derivationally_related_form	00754873
13864763	_hypernym	00027807
01640850	_also_see	01535709
00233335	_derivationally_related_form	04181228
02495038	_derivationally_related_form	13999663
01045073	_derivationally_related_form	07123870
07472657	_derivationally_related_form	01086103
01219993	_derivationally_related_form	02887209
05938795	_derivationally_related_form	01743784
07959943	_derivationally_related_form	02027411
00935940	_derivationally_related_form	10029068
00106272	_derivationally_related_form	01509079
07436352	_hypernym	07434942
01317723	_derivationally_related_form	10567401
02461314	_derivationally_related_form	00182213
00302394	_derivationally_related_form	01451842
00648224	_derivationally_related_form	10523076
00755447	_derivationally_related_form	07186828
14509712	_derivationally_related_form	00088532
01502762	_derivationally_related_form	09334396
13403643	_derivationally_related_form	01000214
05068080	_derivationally_related_form	02038357
00009631	_derivationally_related_form	14361664
03003344	_derivationally_related_form	06947032
02402409	_derivationally_related_form	10527334
09272468	_derivationally_related_form	00471711
10211203	_derivationally_related_form	00593837
02584475	_derivationally_related_form	10007109
09448361	_has_part	09283623
09203827	_member_meronym	09316454
02064887	_hypernym	01907258
00879540	_derivationally_related_form	07240925
06290637	_synset_domain_topic_of	06172789
01729431	_derivationally_related_form	00545501
02234087	_derivationally_related_form	01083645
01001857	_hypernym	02471690
01485158	_derivationally_related_form	02883344
06789411	_derivationally_related_form	03057075
07313004	_derivationally_related_form	00240571
00664788	_derivationally_related_form	05826291
00040353	_derivationally_related_form	00828237
00325110	_derivationally_related_form	00433232
05518870	_hypernym	05514717
00350380	_derivationally_related_form	02064887
02340360	_derivationally_related_form	03859958
00841901	_derivationally_related_form	02193974
03401721	_has_part	02670186
09800964	_derivationally_related_form	02396205
13889602	_derivationally_related_form	02037090
02419773	_derivationally_related_form	10700105
00510364	_derivationally_related_form	00263947
00675701	_derivationally_related_form	15287830
00369138	_derivationally_related_form	02030424
00307785	_derivationally_related_form	07434942
00752298	_derivationally_related_form	02576921
08056231	_derivationally_related_form	10060352
10765189	_derivationally_related_form	01268112
01586850	_derivationally_related_form	03390983
00702601	_derivationally_related_form	15283097
01843904	_derivationally_related_form	10596689
01582645	_derivationally_related_form	03234306
08860123	_has_part	08894456
00630802	_derivationally_related_form	04761517
02930766	_hypernym	02958343
01930482	_verb_group	02056971
09387222	_derivationally_related_form	01912159
06729864	_hypernym	06729499
02147109	_hypernym	02144835
00131018	_derivationally_related_form	08626080
09852081	_hypernym	09851876
00260648	_derivationally_related_form	00266806
01150467	_derivationally_related_form	02317661
13298701	_hypernym	13298011
01350699	_derivationally_related_form	13867276
00758627	_hypernym	00759269
10760340	_derivationally_related_form	02462580
00966718	_hypernym	00403092
01853696	_verb_group	01915365
10388440	_derivationally_related_form	00595684
00930599	_derivationally_related_form	13860281
04063373	_hypernym	03294048
00121166	_derivationally_related_form	01062555
00963283	_derivationally_related_form	06790042
07449862	_hypernym	07447641
01535246	_verb_group	01270199
02465414	_derivationally_related_form	01186428
00555648	_derivationally_related_form	00459296
07168623	_hypernym	07168131
10512708	_derivationally_related_form	02471327
15155220	_has_part	15227846
10069120	_hypernym	09624980
05640184	_derivationally_related_form	01097031
02385153	_verb_group	02620213
02935658	_hypernym	04081281
00796315	_derivationally_related_form	09606009
00343249	_derivationally_related_form	01222645
02003601	_derivationally_related_form	02087551
00876442	_derivationally_related_form	09774266
02656390	_derivationally_related_form	04191943
07537259	_derivationally_related_form	01785748
03964744	_derivationally_related_form	00013328
00335988	_derivationally_related_form	01591158
04660080	_hypernym	05207130
00040353	_hypernym	00293141
07503430	_derivationally_related_form	01774136
08879388	_instance_hypernym	08633957
05820620	_derivationally_related_form	02723733
02209499	_hypernym	02324182
00232386	_derivationally_related_form	02477334
13855627	_derivationally_related_form	00661213
02958343	_has_part	04085017
01972131	_derivationally_related_form	00201058
07371293	_derivationally_related_form	02180529
06610143	_hypernym	06608728
01485158	_derivationally_related_form	10390427
00405206	_hypernym	00404403
02156532	_derivationally_related_form	01306654
01195299	_derivationally_related_form	00841901
00233335	_derivationally_related_form	05162455
00122338	_derivationally_related_form	01437888
05010801	_derivationally_related_form	02183787
14427239	_derivationally_related_form	09918554
10409011	_hypernym	10453357
05681117	_hypernym	14024882
09937903	_derivationally_related_form	02590340
02817650	_derivationally_related_form	01398919
01876907	_derivationally_related_form	00348571
13459088	_derivationally_related_form	00074038
02396205	_derivationally_related_form	00846462
02123672	_derivationally_related_form	05658603
13480667	_derivationally_related_form	01457954
00890100	_derivationally_related_form	10760763
00640828	_verb_group	00949288
00219012	_derivationally_related_form	01323958
02701962	_derivationally_related_form	04162998
01066163	_derivationally_related_form	00440286
09790278	_derivationally_related_form	00643197
08398036	_derivationally_related_form	01089137
02592397	_hypernym	01194418
10746346	_derivationally_related_form	00426958
00281101	_derivationally_related_form	14984973
00844298	_derivationally_related_form	06561942
01522052	_hypernym	00420132
02741149	_derivationally_related_form	08628921
01602318	_verb_group	02673134
00754731	_derivationally_related_form	10672192
00321956	_derivationally_related_form	01587062
02208903	_derivationally_related_form	13295657
01593937	_derivationally_related_form	00358089
06684572	_derivationally_related_form	01013040
00115500	_derivationally_related_form	01592072
01011031	_derivationally_related_form	06732350
03626115	_hypernym	04008947
13855627	_hypernym	13854649
04991511	_derivationally_related_form	02019021
00751887	_derivationally_related_form	09941571
02076999	_hypernym	02015598
00125629	_derivationally_related_form	01410223
03065424	_derivationally_related_form	01523986
02102398	_derivationally_related_form	00307631
08565701	_derivationally_related_form	02710673
05635624	_derivationally_related_form	00220869
03068181	_derivationally_related_form	01215851
01454810	_derivationally_related_form	00114871
09941383	_derivationally_related_form	02441022
04021798	_has_part	03156405
04530566	_has_part	02709367
01901133	_derivationally_related_form	00289388
07524760	_derivationally_related_form	01764171
05797597	_derivationally_related_form	00648224
09994943	_derivationally_related_form	00095873
02377703	_hypernym	02374451
00835506	_derivationally_related_form	00751779
01883716	_derivationally_related_form	10538154
08612049	_has_part	08495617
14526182	_derivationally_related_form	01229631
02482425	_derivationally_related_form	10338707
07524760	_hypernym	07523905
00172732	_hypernym	00203866
00414174	_derivationally_related_form	08374049
02056971	_also_see	02002720
00348312	_hypernym	00335814
03005769	_derivationally_related_form	00169458
04166553	_derivationally_related_form	01814396
04863074	_derivationally_related_form	00350889
04592741	_hypernym	02688443
00322228	_derivationally_related_form	01482449
02253456	_derivationally_related_form	00259643
07136940	_derivationally_related_form	01038666
14035909	_derivationally_related_form	01280488
06889330	_derivationally_related_form	02141973
01924505	_derivationally_related_form	10293332
00222248	_derivationally_related_form	02482425
01454810	_derivationally_related_form	10162507
04087126	_hypernym	04359589
02079933	_derivationally_related_form	03088707
01169744	_derivationally_related_form	01091427
03796605	_hypernym	03327841
02343816	_hypernym	02235229
01675963	_derivationally_related_form	05003590
00509958	_derivationally_related_form	04694441
00785962	_derivationally_related_form	05800611
02631659	_derivationally_related_form	03325769
00280853	_derivationally_related_form	01849221
10245639	_hypernym	10180178
04296562	_derivationally_related_form	01711445
05662532	_hypernym	05661996
02558172	_derivationally_related_form	07518663
01689379	_hypernym	01690294
03560567	_has_part	03561169
00931721	_derivationally_related_form	10256080
09430771	_instance_hypernym	09411430
02381726	_hypernym	02383842
07561590	_derivationally_related_form	01189224
01589056	_derivationally_related_form	06843520
01454636	_also_see	01918984
01270199	_derivationally_related_form	10768903
04322026	_hypernym	04359589
04313220	_synset_domain_topic_of	03791235
01826723	_derivationally_related_form	07541053
10300303	_derivationally_related_form	01428853
03242713	_hypernym	04096066
00589217	_derivationally_related_form	10249950
07829412	_derivationally_related_form	01364357
00358431	_derivationally_related_form	15143276
00468480	_hypernym	00433458
06667317	_hypernym	06349220
00329619	_hypernym	00329227
00931852	_derivationally_related_form	06290637
04069276	_derivationally_related_form	02136271
10280130	_derivationally_related_form	00597634
00182406	_derivationally_related_form	01417451
00048129	_derivationally_related_form	00640828
09759311	_derivationally_related_form	02669885
10512372	_derivationally_related_form	01098452
02291548	_derivationally_related_form	13258362
02451951	_also_see	02326695
01101753	_derivationally_related_form	02043665
09366017	_hypernym	09287968
01724185	_hypernym	01719921
06893885	_derivationally_related_form	01719302
00625774	_derivationally_related_form	13960117
00201407	_derivationally_related_form	06722186
10426749	_derivationally_related_form	00620554
00284101	_derivationally_related_form	01919226
00838367	_derivationally_related_form	01168468
00047945	_verb_group	00046534
02734800	_hypernym	00117985
00812526	_derivationally_related_form	01216522
00596807	_derivationally_related_form	10468962
02575723	_derivationally_related_form	06760722
02037090	_derivationally_related_form	13889843
05186306	_derivationally_related_form	02461314
02539359	_derivationally_related_form	00050652
02120458	_derivationally_related_form	00513401
03270165	_has_part	03560567
00623162	_hypernym	00620752
08523483	_hypernym	08497294
03405265	_derivationally_related_form	02336483
02918595	_derivationally_related_form	01239619
06371267	_derivationally_related_form	02534492
13134947	_hypernym	11675842
00220522	_hypernym	00220023
02460199	_derivationally_related_form	10520804
00220869	_derivationally_related_form	00264529
07445896	_derivationally_related_form	02082690
02064131	_derivationally_related_form	08184600
00414174	_hypernym	00413876
01364357	_synset_domain_topic_of	00243918
06595351	_has_part	06268784
00786816	_hypernym	00785008
00731789	_derivationally_related_form	04821084
03791235	_has_part	03483637
09935233	_derivationally_related_form	01639105
00329819	_derivationally_related_form	02072159
03391770	_has_part	02769460
00085678	_derivationally_related_form	02273293
02357228	_derivationally_related_form	05644727
01725051	_hypernym	01714208
07622061	_hypernym	07555863
03330947	_derivationally_related_form	01288052
14059663	_derivationally_related_form	00434374
00311809	_derivationally_related_form	01843364
01449974	_derivationally_related_form	03100897
14031523	_hypernym	14031108
15145586	_derivationally_related_form	01322221
06799897	_derivationally_related_form	01582645
00953923	_derivationally_related_form	06767777
01745722	_derivationally_related_form	10475297
06790042	_derivationally_related_form	00980908
08284481	_hypernym	08276720
04694441	_derivationally_related_form	01252425
05723417	_derivationally_related_form	02120140
07207410	_derivationally_related_form	00757544
03916470	_derivationally_related_form	02126382
02158896	_derivationally_related_form	01049266
01489332	_derivationally_related_form	00123234
01222645	_hypernym	01907258
00277659	_derivationally_related_form	08456993
10544748	_derivationally_related_form	01566185
01667607	_derivationally_related_form	03282933
01739814	_derivationally_related_form	07705711
02672540	_derivationally_related_form	13291189
00956405	_derivationally_related_form	07290278
14361182	_derivationally_related_form	00091124
00336260	_derivationally_related_form	14292090
02792552	_derivationally_related_form	01950502
00930806	_derivationally_related_form	07163988
05220126	_hypernym	05219923
00297906	_derivationally_related_form	15122231
13933841	_derivationally_related_form	02028722
01006675	_derivationally_related_form	01112584
00120202	_derivationally_related_form	01965464
00505802	_derivationally_related_form	10783734
00311809	_hypernym	00306426
00043902	_derivationally_related_form	01111816
02339413	_derivationally_related_form	03619396
09830400	_derivationally_related_form	02767956
06876144	_derivationally_related_form	00932324
02034671	_derivationally_related_form	14213328
00087849	_derivationally_related_form	01165290
03579355	_hypernym	03169390
07569106	_hypernym	07566340
00140393	_derivationally_related_form	01606018
00815644	_derivationally_related_form	01150559
00636461	_derivationally_related_form	00788564
07705931	_hypernym	07705711
00802238	_derivationally_related_form	01036319
02651424	_hypernym	02459173
00808855	_hypernym	00964694
15273626	_derivationally_related_form	02701445
10700201	_derivationally_related_form	02208537
01080064	_derivationally_related_form	00557588
10151570	_derivationally_related_form	02159427
01437888	_derivationally_related_form	00122338
04495843	_derivationally_related_form	01454636
00433232	_derivationally_related_form	07414566
01053144	_derivationally_related_form	04980656
02833576	_hypernym	03264136
01186428	_derivationally_related_form	13505987
05259240	_derivationally_related_form	00039488
07128060	_derivationally_related_form	01045073
09775663	_hypernym	10249950
00171586	_derivationally_related_form	00264366
01288052	_derivationally_related_form	04181228
02022162	_derivationally_related_form	00048225
00616153	_derivationally_related_form	00754873
01239868	_derivationally_related_form	02271137
01482449	_hypernym	01486312
00682436	_derivationally_related_form	01158690
04021798	_hypernym	03736970
03244388	_derivationally_related_form	02742232
02354536	_derivationally_related_form	04594489
06732925	_hypernym	06732350
01883344	_derivationally_related_form	00331655
01349318	_hypernym	01351170
00796886	_derivationally_related_form	02531199
07226545	_derivationally_related_form	00884317
01000214	_synset_domain_topic_of	00910203
10510546	_derivationally_related_form	00667424
03844550	_hypernym	04021798
02648639	_derivationally_related_form	00086809
07312221	_derivationally_related_form	00270005
00033599	_derivationally_related_form	04674715
03541696	_hypernym	03542333
00451838	_derivationally_related_form	13480541
05798043	_derivationally_related_form	02532595
07334876	_hypernym	07334490
01165290	_derivationally_related_form	09769076
00916706	_derivationally_related_form	00161225
00443231	_derivationally_related_form	01904293
14010927	_derivationally_related_form	01861403
01684663	_derivationally_related_form	03876519
13885370	_derivationally_related_form	01350699
03648219	_derivationally_related_form	01535246
01098706	_hypernym	01097192
04695963	_derivationally_related_form	01537409
07204911	_derivationally_related_form	02473431
04991511	_hypernym	04983122
01224031	_derivationally_related_form	01793177
04820258	_derivationally_related_form	00428404
14299336	_hypernym	14299070
13794034	_derivationally_related_form	02629793
00180770	_derivationally_related_form	00601822
07238102	_derivationally_related_form	02636921
00828779	_also_see	02446651
01036804	_derivationally_related_form	10206173
02261386	_derivationally_related_form	14480420
02072159	_derivationally_related_form	00329819
00404726	_hypernym	00404403
00996102	_hypernym	00995838
08892971	_instance_hypernym	08633957
00307631	_derivationally_related_form	02408281
07705931	_has_part	07738353
02717102	_derivationally_related_form	00318735
14429608	_derivationally_related_form	00657550
02537407	_derivationally_related_form	00749767
00616153	_derivationally_related_form	04665813
00622068	_hypernym	00621627
00200397	_derivationally_related_form	06427831
04031884	_hypernym	03546340
01533442	_derivationally_related_form	00580370
01846320	_derivationally_related_form	00312553
04838210	_derivationally_related_form	00963452
05638778	_derivationally_related_form	09841188
00616498	_hypernym	00614999
01238640	_derivationally_related_form	00133338
00932324	_derivationally_related_form	06811625
07180787	_derivationally_related_form	00804802
02234087	_derivationally_related_form	13289467
00973056	_derivationally_related_form	09875786
03169390	_derivationally_related_form	01675963
02418686	_derivationally_related_form	00041188
01167780	_derivationally_related_form	03199647
00173764	_also_see	01746605
00374224	_derivationally_related_form	00227165
01054227	_hypernym	01053920
00511817	_derivationally_related_form	02418686
02497062	_derivationally_related_form	13994456
01963942	_derivationally_related_form	00119568
07193596	_derivationally_related_form	00788184
00437125	_derivationally_related_form	14575180
07128946	_derivationally_related_form	00978549
03001627	_hypernym	04161981
04046810	_hypernym	04048568
00996102	_derivationally_related_form	00399393
00073584	_synset_domain_topic_of	00671351
10014939	_derivationally_related_form	00594836
02400760	_derivationally_related_form	00181781
00437125	_derivationally_related_form	04751305
00030010	_hypernym	00031820
03903424	_derivationally_related_form	01225461
01265740	_derivationally_related_form	07622261
05044822	_derivationally_related_form	02406585
05125377	_derivationally_related_form	02727039
03316406	_hypernym	03956922
04993882	_derivationally_related_form	02368787
07003119	_hypernym	06998748
01918803	_derivationally_related_form	10762064
02062670	_also_see	00889831
05136343	_derivationally_related_form	02560548
00426958	_derivationally_related_form	00053609
05187446	_hypernym	05177285
06312966	_hypernym	06313457
05800611	_hypernym	05797597
00521562	_derivationally_related_form	01688771
01153947	_derivationally_related_form	01235463
06807198	_derivationally_related_form	00946755
00704305	_hypernym	00700652
00363788	_derivationally_related_form	00182406
00788766	_derivationally_related_form	01165579
02546075	_derivationally_related_form	10183757
02196214	_synset_domain_topic_of	00243918
07310507	_derivationally_related_form	02053941
07186148	_derivationally_related_form	02384940
01576917	_derivationally_related_form	02911158
02443609	_derivationally_related_form	10468559
01505254	_derivationally_related_form	10032676
01614581	_verb_group	01220885
02512053	_hypernym	01473806
00043480	_derivationally_related_form	03916031
08544813	_has_part	08556491
01134479	_hypernym	01133281
04893787	_derivationally_related_form	02357228
01065630	_derivationally_related_form	06610143
01058870	_derivationally_related_form	01186428
01687569	_derivationally_related_form	04928903
00869596	_derivationally_related_form	13858045
02009280	_derivationally_related_form	02136271
07188685	_derivationally_related_form	02534492
00980908	_derivationally_related_form	05960464
14427239	_derivationally_related_form	09827683
04063373	_derivationally_related_form	00998399
02709906	_derivationally_related_form	00612652
01927447	_derivationally_related_form	00558883
02520147	_hypernym	02517442
10712573	_derivationally_related_form	02202133
01282142	_verb_group	01540693
01229631	_derivationally_related_form	10636598
01763813	_also_see	01887076
03613592	_hypernym	03659292
00047172	_hypernym	00050652
01866192	_derivationally_related_form	04101701
00713250	_hypernym	00712225
01079873	_derivationally_related_form	00557588
10004539	_derivationally_related_form	02008396
01150559	_derivationally_related_form	05981230
05658226	_hypernym	05652396
02253456	_also_see	01153947
01387786	_derivationally_related_form	00369802
07439570	_derivationally_related_form	00454868
15049594	_derivationally_related_form	01541803
00459498	_derivationally_related_form	07436352
00330160	_derivationally_related_form	02055975
07118747	_derivationally_related_form	00547022
01695567	_hypernym	01684899
00064479	_also_see	01660994
09852081	_derivationally_related_form	00669762
09773245	_derivationally_related_form	01091427
13793776	_derivationally_related_form	02677332
02079933	_verb_group	02741357
00205349	_derivationally_related_form	02502916
00482298	_hypernym	00479076
02911158	_derivationally_related_form	01115916
00220869	_derivationally_related_form	04336034
00264875	_derivationally_related_form	14599641
13865483	_hypernym	00027807
02545272	_derivationally_related_form	00796315
01134861	_hypernym	01133281
02497062	_derivationally_related_form	10257221
00702601	_derivationally_related_form	02388143
07883860	_hypernym	07885223
05726596	_derivationally_related_form	00480969
14875077	_derivationally_related_form	02338386
04689198	_hypernym	04688246
03391770	_hypernym	04361095
01021128	_derivationally_related_form	05820620
01454810	_derivationally_related_form	00115036
14002279	_hypernym	13934900
07197021	_derivationally_related_form	01112584
01619929	_derivationally_related_form	00737973
07377473	_derivationally_related_form	00298767
10007109	_hypernym	10502046
14586258	_synset_domain_topic_of	06084469
10527334	_hypernym	10503452
07460104	_derivationally_related_form	01086103
07009946	_derivationally_related_form	06413889
02687172	_derivationally_related_form	01449974
04626705	_derivationally_related_form	00988287
00915722	_hypernym	00913705
00342755	_hypernym	00342028
02576921	_derivationally_related_form	05906554
04894037	_derivationally_related_form	01899360
03130073	_derivationally_related_form	08894456
02834778	_has_part	03796605
00424869	_derivationally_related_form	04953186
00461493	_derivationally_related_form	04982207
02463141	_hypernym	02461314
07710616	_hypernym	07566863
02384275	_derivationally_related_form	10203949
01180351	_derivationally_related_form	03206908
01883716	_derivationally_related_form	00511817
01406356	_verb_group	01406684
01171183	_derivationally_related_form	07901587
09826204	_derivationally_related_form	01941093
00342755	_derivationally_related_form	02046755
13282550	_hypernym	13282007
05074374	_derivationally_related_form	01030022
00006336	_derivationally_related_form	04940964
04473432	_has_part	04019101
02423762	_derivationally_related_form	01147950
04161981	_derivationally_related_form	02333979
02339413	_derivationally_related_form	03294048
01026095	_derivationally_related_form	00152018
11449907	_derivationally_related_form	00505802
02673134	_derivationally_related_form	13934900
04396466	_hypernym	03900509
04951373	_derivationally_related_form	00291873
13421462	_derivationally_related_form	00724029
08524735	_hypernym	08626283
06516955	_derivationally_related_form	02265231
07387509	_hypernym	07371293
05079866	_hypernym	04997988
00076563	_hypernym	00074790
02673134	_derivationally_related_form	05659365
01907258	_verb_group	02089984
01447868	_also_see	01349318
11444117	_derivationally_related_form	00358431
02400760	_derivationally_related_form	08161068
00877559	_hypernym	00784342
03719053	_hypernym	03544360
01701311	_derivationally_related_form	10030277
03195485	_derivationally_related_form	02459173
00963283	_derivationally_related_form	10527334
03308297	_derivationally_related_form	03132438
00945853	_derivationally_related_form	06481320
04956594	_derivationally_related_form	01696648
01452918	_derivationally_related_form	10492202
00290302	_derivationally_related_form	00374224
01658762	_derivationally_related_form	08436562
00800930	_derivationally_related_form	00203649
06414727	_derivationally_related_form	00605783
13869327	_hypernym	13867641
13318147	_hypernym	13306870
00658052	_derivationally_related_form	10140783
03199647	_derivationally_related_form	01167780
14607521	_hypernym	14818238
00405360	_derivationally_related_form	01280488
09835506	_hypernym	10439851
14031108	_derivationally_related_form	00406243
02690093	_derivationally_related_form	00944449
09911570	_derivationally_related_form	01036804
04473432	_has_part	02687992
04473432	_hypernym	03315023
07540866	_derivationally_related_form	02558172
02611373	_also_see	02674564
06268784	_derivationally_related_form	02631659
06278136	_derivationally_related_form	02180529
03173524	_derivationally_related_form	01689379
07407272	_derivationally_related_form	02072159
02159890	_hypernym	02160552
06589574	_has_part	06780678
00336260	_derivationally_related_form	04692908
00226566	_derivationally_related_form	00374224
00636461	_derivationally_related_form	02531625
09886010	_hypernym	10320863
14498404	_derivationally_related_form	00492410
01926984	_derivationally_related_form	00293916
07364700	_derivationally_related_form	01884974
03658858	_derivationally_related_form	01661804
02383440	_verb_group	02009433
00743822	_derivationally_related_form	01158181
02431971	_derivationally_related_form	09770949
01746605	_derivationally_related_form	05017230
02291258	_verb_group	02291548
10561613	_hypernym	10042300
04802629	_hypernym	04802403
01035199	_derivationally_related_form	09879297
10371741	_hypernym	10294602
03068181	_derivationally_related_form	01215694
02693168	_derivationally_related_form	08617963
05638063	_derivationally_related_form	09974648
00148057	_derivationally_related_form	00420132
02072501	_derivationally_related_form	13649791
09921409	_derivationally_related_form	00854904
05044673	_hypernym	05044528
08033194	_instance_hypernym	08392137
08892766	_instance_hypernym	08552138
00125629	_derivationally_related_form	01152396
07397761	_derivationally_related_form	02185664
00146572	_derivationally_related_form	02710402
00506952	_synset_domain_topic_of	06115701
06695862	_derivationally_related_form	00768778
00809654	_derivationally_related_form	00740712
00748515	_derivationally_related_form	01171183
01425892	_derivationally_related_form	09991867
00452512	_also_see	01695567
00263947	_derivationally_related_form	01696135
01523986	_derivationally_related_form	13875970
00105164	_derivationally_related_form	02222318
00768778	_derivationally_related_form	03059366
02301825	_derivationally_related_form	00082870
00601822	_derivationally_related_form	00084371
09437454	_derivationally_related_form	02037090
14376855	_derivationally_related_form	02575082
00949093	_derivationally_related_form	06256697
04770911	_derivationally_related_form	01876907
00195569	_derivationally_related_form	00437125
00014742	_hypernym	00014405
05238282	_has_part	05244934
00044797	_verb_group	00044149
02471327	_hypernym	02471690
01532589	_derivationally_related_form	09927305
01755504	_verb_group	01664172
02241107	_derivationally_related_form	13307901
04790774	_hypernym	04790449
02250625	_derivationally_related_form	13290676
14482620	_hypernym	14481929
06780678	_derivationally_related_form	09898346
02191546	_derivationally_related_form	05658226
00263044	_hypernym	00258857
05240211	_has_part	05243704
13992514	_derivationally_related_form	02497400
01508368	_derivationally_related_form	00104539
02261888	_derivationally_related_form	06696483
03467984	_hypernym	04565375
02528380	_derivationally_related_form	10273064
13555775	_derivationally_related_form	00841986
10523519	_derivationally_related_form	00086809
00884011	_derivationally_related_form	07227772
06780678	_derivationally_related_form	01693727
10737103	_derivationally_related_form	00604930
10470460	_derivationally_related_form	01150559
03669886	_derivationally_related_form	00233335
07362075	_hypernym	07365849
01298283	_derivationally_related_form	06308049
03509025	_has_part	04041069
00385501	_derivationally_related_form	02430580
00509846	_derivationally_related_form	02491383
05820620	_derivationally_related_form	02155493
00233335	_derivationally_related_form	03669886
05712076	_hypernym	05708432
00439343	_derivationally_related_form	02670683
13998576	_derivationally_related_form	02711114
01301051	_derivationally_related_form	10525134
02025009	_derivationally_related_form	05731779
08628921	_derivationally_related_form	02685665
00431005	_derivationally_related_form	10224098
04903813	_derivationally_related_form	01765178
00869931	_derivationally_related_form	10087736
04954683	_hypernym	04953954
01283746	_derivationally_related_form	08008017
01053617	_derivationally_related_form	02637202
10037385	_derivationally_related_form	00797299
10388732	_hypernym	10676877
01138911	_verb_group	01156115
01466978	_derivationally_related_form	13903079
01566185	_derivationally_related_form	10792856
02431320	_derivationally_related_form	00215314
00443384	_derivationally_related_form	14110411
00995119	_also_see	00177186
14292090	_derivationally_related_form	00108303
10183757	_hypernym	09627906
00854904	_derivationally_related_form	10100761
10257647	_derivationally_related_form	02579447
01210816	_derivationally_related_form	00885925
14002279	_derivationally_related_form	02743020
03178782	_hypernym	03169390
01941093	_derivationally_related_form	00815801
02528380	_derivationally_related_form	07317764
06761603	_derivationally_related_form	00809654
02159955	_has_part	02151625
00892861	_derivationally_related_form	00594146
00839834	_derivationally_related_form	07106502
00792991	_derivationally_related_form	10669991
02422663	_derivationally_related_form	10525134
02333979	_synset_domain_topic_of	00610738
00636728	_hypernym	00633864
04683136	_hypernym	04680285
00368847	_derivationally_related_form	00146572
01454810	_derivationally_related_form	10492202
01959294	_derivationally_related_form	04767347
00619869	_derivationally_related_form	07174433
02646931	_derivationally_related_form	00791227
03420559	_derivationally_related_form	02023992
01719302	_derivationally_related_form	00795785
04004767	_derivationally_related_form	01747945
10206173	_derivationally_related_form	00833199
00284409	_derivationally_related_form	01881180
01017738	_derivationally_related_form	05207130
00291873	_derivationally_related_form	13983147
08858942	_has_part	08890097
06143154	_derivationally_related_form	10619642
00692907	_derivationally_related_form	05923696
06540863	_derivationally_related_form	02314275
03791235	_has_part	03010473
02574516	_derivationally_related_form	09955015
01963942	_derivationally_related_form	00120202
00540235	_verb_group	00540946
00973056	_synset_domain_topic_of	06264176
00616857	_derivationally_related_form	05706629
07519040	_hypernym	07518261
00828082	_hypernym	00817680
00511041	_hypernym	00510189
02122580	_derivationally_related_form	01881180
01716227	_also_see	00828779
01027263	_derivationally_related_form	00150287
01168468	_derivationally_related_form	10042300
10164233	_hypernym	10474645
00201058	_derivationally_related_form	01915365
02336483	_derivationally_related_form	03405265
05068080	_derivationally_related_form	02037090
10516692	_derivationally_related_form	02471690
02226172	_derivationally_related_form	00102927
04059701	_hypernym	04213626
09612291	_hypernym	09615465
02147603	_derivationally_related_form	01049685
01859586	_derivationally_related_form	07365849
03233905	_hypernym	03094503
05068716	_derivationally_related_form	01307609
01797730	_derivationally_related_form	14477342
06148148	_synset_domain_topic_of	01124794
07134850	_derivationally_related_form	00876665
01428381	_hypernym	01428853
00388210	_derivationally_related_form	00338071
00014742	_derivationally_related_form	05681117
15274863	_derivationally_related_form	02208537
10744544	_derivationally_related_form	01881180
07358060	_derivationally_related_form	00476744
08593262	_hypernym	00027167
02689882	_derivationally_related_form	05731779
02576921	_derivationally_related_form	10201535
00249721	_also_see	00081671
01881180	_derivationally_related_form	10506220
09761403	_derivationally_related_form	00588598
00416399	_hypernym	00416135
14598079	_derivationally_related_form	01539063
01547390	_verb_group	01547641
07234230	_derivationally_related_form	00842989
10253995	_hypernym	10451263
02637202	_derivationally_related_form	01053920
04552696	_hypernym	04194289
07183151	_derivationally_related_form	00775156
00618878	_derivationally_related_form	05762998
01304716	_derivationally_related_form	08639776
06308049	_derivationally_related_form	01298283
00300537	_derivationally_related_form	04930307
00784727	_derivationally_related_form	10207831
00471196	_hypernym	00471711
00480969	_derivationally_related_form	10381369
13248393	_derivationally_related_form	02460199
00204439	_derivationally_related_form	00613393
01452255	_hypernym	01449974
00746479	_derivationally_related_form	09504915
00156601	_derivationally_related_form	13754293
01158181	_derivationally_related_form	10769459
00890590	_verb_group	00890100
13523661	_derivationally_related_form	10012484
02082690	_derivationally_related_form	02903204
10771392	_derivationally_related_form	01845720
04659090	_derivationally_related_form	01027263
07722217	_hypernym	07707451
01920698	_hypernym	01920932
02729965	_derivationally_related_form	00604617
09622745	_hypernym	10024362
07007684	_has_part	07009421
09274500	_hypernym	09225146
09957156	_derivationally_related_form	06216160
02135048	_derivationally_related_form	05718254
07222823	_derivationally_related_form	00953216
02738544	_hypernym	02738701
09759311	_derivationally_related_form	08280124
01158064	_derivationally_related_form	01098452
03180504	_derivationally_related_form	01619929
00321486	_hypernym	00452512
01351170	_verb_group	01995211
02521410	_hypernym	00776059
02518178	_hypernym	01432517
00552619	_derivationally_related_form	13898315
02147824	_derivationally_related_form	00752431
00975036	_derivationally_related_form	06796642
10210137	_derivationally_related_form	00962129
02687172	_hypernym	04552696
02334756	_hypernym	02334867
02148788	_derivationally_related_form	10070563
02451912	_derivationally_related_form	01073995
05123416	_derivationally_related_form	02687916
01088749	_derivationally_related_form	08439955
00375625	_derivationally_related_form	00314782
06529219	_derivationally_related_form	00745499
06609503	_derivationally_related_form	01036804
00146572	_derivationally_related_form	00368847
02384686	_derivationally_related_form	07186148
00329227	_derivationally_related_form	02743727
02109818	_derivationally_related_form	00219575
10527334	_derivationally_related_form	00962722
03259505	_derivationally_related_form	03062280
00664483	_derivationally_related_form	10760763
04694441	_hypernym	04692157
02466670	_derivationally_related_form	10253995
02014165	_derivationally_related_form	10004539
10468962	_derivationally_related_form	02443609
11428023	_derivationally_related_form	02768431
01920932	_derivationally_related_form	10176111
01276361	_derivationally_related_form	00263813
06481320	_derivationally_related_form	02472223
02431320	_derivationally_related_form	07313814
00494269	_hypernym	02512305
01747945	_derivationally_related_form	10475297
00350380	_hypernym	00350030
01327301	_derivationally_related_form	10338707
01416193	_derivationally_related_form	01160729
01509079	_hypernym	01508368
00789138	_derivationally_related_form	10523076
00622584	_derivationally_related_form	01143838
10703692	_derivationally_related_form	00786816
01549905	_derivationally_related_form	04692157
05161614	_derivationally_related_form	02513460
00751887	_derivationally_related_form	09941383
02962200	_hypernym	03736970
00907919	_hypernym	00903559
10186774	_hypernym	10408324
00708017	_similar_to	00709625
01258302	_derivationally_related_form	00222376
10150940	_hypernym	10757193
07524529	_derivationally_related_form	01766748
07886572	_hypernym	07884567
04790449	_derivationally_related_form	02559862
00300441	_hypernym	00295701
02003601	_derivationally_related_form	00622584
02829696	_derivationally_related_form	02738701
02503803	_derivationally_related_form	00206302
02484208	_verb_group	02483267
04018399	_hypernym	04395875
10271677	_derivationally_related_form	02398854
01940403	_derivationally_related_form	02190166
14483917	_derivationally_related_form	02594102
00276813	_hypernym	00276620
10032524	_derivationally_related_form	02311387
06410904	_hypernym	06589574
01778568	_derivationally_related_form	07521039
06613686	_derivationally_related_form	01711965
02347637	_derivationally_related_form	09909760
00050037	_hypernym	00049003
02764765	_synset_domain_topic_of	09239740
02543181	_derivationally_related_form	01179707
08374049	_derivationally_related_form	02590340
15282696	_derivationally_related_form	00438178
00601043	_verb_group	00601378
00579712	_derivationally_related_form	01128655
08456993	_derivationally_related_form	00735571
14868564	_derivationally_related_form	01458664
07206096	_hypernym	07205946
00363493	_derivationally_related_form	01063697
00187526	_derivationally_related_form	00320852
01752167	_derivationally_related_form	14462666
01010334	_hypernym	01009871
01953810	_derivationally_related_form	04474035
00204199	_derivationally_related_form	00810557
07335097	_derivationally_related_form	01661804
09955015	_derivationally_related_form	02241107
02911158	_derivationally_related_form	01576917
01929254	_derivationally_related_form	13757249
06961557	_hypernym	06961399
07290278	_derivationally_related_form	00956405
02341200	_derivationally_related_form	03619396
01466978	_hypernym	01205696
01746605	_also_see	00173764
09964805	_derivationally_related_form	06505517
04952944	_hypernym	04952242
00338071	_derivationally_related_form	13484303
05789808	_derivationally_related_form	00121678
00646271	_derivationally_related_form	00877345
01048912	_derivationally_related_form	02144835
02022359	_derivationally_related_form	09334396
01952750	_derivationally_related_form	04096066
00227165	_derivationally_related_form	05036394
01739814	_derivationally_related_form	08438067
06753299	_synset_domain_topic_of	06163751
00350030	_hypernym	00349886
00058743	_derivationally_related_form	02075462
10155849	_derivationally_related_form	04928903
10388924	_derivationally_related_form	00809465
01656458	_derivationally_related_form	00218045
02163301	_derivationally_related_form	03781787
00311663	_derivationally_related_form	04664964
02333979	_derivationally_related_form	04161358
04516874	_hypernym	03315023
03180504	_hypernym	04552696
03045337	_hypernym	03863923
10538272	_hypernym	09974648
02333358	_derivationally_related_form	11466043
00552619	_derivationally_related_form	05064827
04956594	_derivationally_related_form	00281101
00747135	_derivationally_related_form	07168623
03259505	_has_part	03619890
02193974	_derivationally_related_form	05715864
02357693	_derivationally_related_form	00267349
04203514	_hypernym	04602044
01687569	_derivationally_related_form	01159964
01056554	_derivationally_related_form	07136940
01224744	_derivationally_related_form	00830448
04534520	_hypernym	04391838
02808440	_derivationally_related_form	00037919
00815644	_hypernym	00815320
09963320	_derivationally_related_form	01664172
02069248	_hypernym	02066939
09593651	_derivationally_related_form	00850501
03487090	_hypernym	02788689
01662118	_hypernym	01619929
01801600	_also_see	01587077
10507070	_derivationally_related_form	01051956
00264529	_derivationally_related_form	00222135
00390581	_derivationally_related_form	01563336
02028994	_derivationally_related_form	07332148
10224098	_derivationally_related_form	00427580
02975212	_derivationally_related_form	01486312
02094755	_also_see	01886407
02273293	_verb_group	02273922
01184058	_derivationally_related_form	02374451
14283178	_derivationally_related_form	00469637
01332205	_derivationally_related_form	14704966
03679384	_derivationally_related_form	02653159
13622591	_has_part	13622209
02646931	_derivationally_related_form	14442933
00355955	_verb_group	00338559
01235859	_derivationally_related_form	04515129
01983264	_derivationally_related_form	10532576
13996061	_hypernym	13991823
10481003	_derivationally_related_form	13258362
00812526	_derivationally_related_form	01216670
00264366	_derivationally_related_form	00171586
14940100	_derivationally_related_form	00443984
03096960	_derivationally_related_form	01224744
04953186	_derivationally_related_form	00424869
01664172	_derivationally_related_form	09963320
00219012	_derivationally_related_form	01325536
01626420	_derivationally_related_form	00926668
05651971	_derivationally_related_form	02155248
14425103	_derivationally_related_form	01321456
08050678	_member_meronym	08220714
00749574	_hypernym	00732746
02241621	_hypernym	02206619
05817845	_derivationally_related_form	00946105
05704266	_derivationally_related_form	00600370
02267529	_derivationally_related_form	01122149
02301825	_hypernym	02205272
00879540	_derivationally_related_form	10360101
07174433	_derivationally_related_form	00624801
03024746	_hypernym	03068181
06489659	_hypernym	08266235
00786816	_derivationally_related_form	07197021
01930874	_verb_group	02408281
00368302	_hypernym	00367976
02522319	_derivationally_related_form	07317764
02643446	_derivationally_related_form	00978369
01097500	_hypernym	02471327
09730533	_hypernym	09686536
06634960	_derivationally_related_form	00834009
10068234	_hypernym	10207831
00272391	_derivationally_related_form	13554343
04825383	_hypernym	04825114
02473431	_derivationally_related_form	00209546
03871083	_derivationally_related_form	01283746
00041188	_derivationally_related_form	02418686
00770543	_derivationally_related_form	01993352
05715864	_derivationally_related_form	02193974
01935476	_hypernym	01955984
02913152	_has_part	04105068
01484392	_derivationally_related_form	07959943
01016316	_derivationally_related_form	09775663
00298767	_also_see	01919931
02751597	_derivationally_related_form	14578104
02091689	_derivationally_related_form	13757249
04494204	_has_part	02984699
14064408	_hypernym	14062725
00618057	_derivationally_related_form	00073828
00770543	_derivationally_related_form	02567147
00758972	_derivationally_related_form	01787106
00425905	_derivationally_related_form	00850501
00404726	_derivationally_related_form	09960545
01593254	_derivationally_related_form	03138344
00697062	_derivationally_related_form	10067968
07243193	_hypernym	07242324
08612786	_derivationally_related_form	01276361
01985524	_hypernym	01985923
08511970	_hypernym	08630039
02894605	_derivationally_related_form	01128071
00784342	_verb_group	00784727
06613686	_derivationally_related_form	01002740
02784218	_hypernym	04339291
07120364	_hypernym	07111047
10231087	_derivationally_related_form	02482425
07007945	_derivationally_related_form	01701311
02677332	_derivationally_related_form	07238102
03419014	_has_part	02784732
00874621	_derivationally_related_form	00807178
01930874	_derivationally_related_form	03242713
00051712	_derivationally_related_form	01229071
01011166	_derivationally_related_form	02472223
01236795	_derivationally_related_form	07389569
00695523	_also_see	01475282
02149302	_derivationally_related_form	06709692
00667224	_hypernym	00665886
00850501	_derivationally_related_form	10695555
09893191	_hypernym	09943239
03648219	_hypernym	03419014
01843689	_hypernym	01843055
09605289	_derivationally_related_form	15152817
15236338	_hypernym	15154774
02742232	_verb_group	01930874
02014165	_derivationally_related_form	07333649
00490968	_derivationally_related_form	03046257
00604617	_derivationally_related_form	04718563
00914343	_hypernym	00913705
00150287	_derivationally_related_form	00046109
01566476	_derivationally_related_form	10294602
09954479	_derivationally_related_form	00819508
02545272	_hypernym	02545578
03695122	_has_part	03843555
02478059	_derivationally_related_form	06185748
00869596	_hypernym	00775831
02471690	_derivationally_related_form	13412321
01385920	_derivationally_related_form	09307300
13960117	_derivationally_related_form	01934554
01135795	_derivationally_related_form	02593354
02671421	_derivationally_related_form	02342132
05219923	_has_part	05513529
00946588	_derivationally_related_form	01011166
02234087	_derivationally_related_form	00164579
09688008	_hypernym	09686536
00977336	_derivationally_related_form	01266491
02443049	_hypernym	02431971
03916031	_derivationally_related_form	02126382
00210259	_hypernym	00552815
01729431	_derivationally_related_form	00546389
02566227	_derivationally_related_form	09879744
01675963	_derivationally_related_form	09998907
08873622	_instance_hypernym	08691669
13877918	_derivationally_related_form	01223833
10702781	_derivationally_related_form	10702615
00074038	_derivationally_related_form	14854262
01356750	_verb_group	01220885
01482449	_derivationally_related_form	00322228
02275365	_derivationally_related_form	09810364
01509079	_derivationally_related_form	10435988
07561590	_hypernym	07560652
04982478	_derivationally_related_form	00461354
00365647	_verb_group	00365188
15266265	_derivationally_related_form	10468750
02316649	_derivationally_related_form	07176243
13860281	_derivationally_related_form	00930599
00596807	_derivationally_related_form	02984104
07070429	_hypernym	07066659
00930806	_derivationally_related_form	07246582
01744111	_derivationally_related_form	00591519
00314782	_hypernym	00150287
10062996	_derivationally_related_form	00429440
09811852	_derivationally_related_form	01136614
07351612	_derivationally_related_form	00138508
01896031	_hypernym	14755804
03024882	_derivationally_related_form	01570562
01182293	_derivationally_related_form	04638585
07959016	_derivationally_related_form	00949288
02513460	_derivationally_related_form	14413644
05714466	_derivationally_related_form	00043480
06758835	_hypernym	06758225
02333979	_derivationally_related_form	04161981
00752954	_hypernym	00752431
04561734	_derivationally_related_form	01398941
03497657	_hypernym	03502509
08875547	_instance_hypernym	08540532
05994935	_synset_domain_topic_of	06149484
02742232	_derivationally_related_form	00307631
01742726	_derivationally_related_form	09779790
13983304	_hypernym	13983147
02738031	_hypernym	04566257
06709692	_hypernym	06709533
09833997	_derivationally_related_form	02583545
02680814	_derivationally_related_form	01076046
01021973	_derivationally_related_form	07202812
00048790	_hypernym	00047945
00233335	_derivationally_related_form	00808182
05006898	_derivationally_related_form	00651630
00868591	_derivationally_related_form	10533013
01025913	_derivationally_related_form	04862592
02326695	_derivationally_related_form	04863074
10113997	_derivationally_related_form	13134947
02067689	_derivationally_related_form	13482330
10197392	_derivationally_related_form	06212839
05704694	_derivationally_related_form	02676496
04004475	_derivationally_related_form	01745722
03536122	_hypernym	02688443
02000288	_derivationally_related_form	10322391
10117511	_derivationally_related_form	02289295
00629257	_derivationally_related_form	01009190
07355491	_derivationally_related_form	02109818
01079604	_derivationally_related_form	02424652
07460104	_derivationally_related_form	02092309
13935227	_derivationally_related_form	02449340
00158185	_derivationally_related_form	02600490
07573696	_has_part	07578363
03138344	_derivationally_related_form	01593254
01950128	_derivationally_related_form	02924116
00990655	_hypernym	01849221
01742886	_derivationally_related_form	01020936
01273016	_hypernym	01531742
10765679	_derivationally_related_form	01881180
08681222	_derivationally_related_form	02033295
02744977	_derivationally_related_form	00795785
00885217	_derivationally_related_form	06773150
09765278	_derivationally_related_form	01719302
01146051	_derivationally_related_form	00788766
15152817	_derivationally_related_form	01488245
15274863	_derivationally_related_form	02460199
01477806	_derivationally_related_form	05008943
01307609	_hypernym	01307142
00153961	_derivationally_related_form	01012561
13793776	_derivationally_related_form	02636921
01566185	_derivationally_related_form	07335581
02545272	_derivationally_related_form	13342692
10118382	_derivationally_related_form	00605310
02331919	_derivationally_related_form	00951037
01193099	_derivationally_related_form	10132988
00233335	_derivationally_related_form	15224293
07220773	_derivationally_related_form	00954038
01693881	_derivationally_related_form	01019524
01139104	_hypernym	01155687
01457206	_derivationally_related_form	00357275
02521410	_derivationally_related_form	10018021
01782218	_hypernym	01780202
10544748	_derivationally_related_form	00350380
02918595	_hypernym	03736970
06791372	_derivationally_related_form	00922438
02576921	_hypernym	02574516
00922867	_derivationally_related_form	00999787
07550666	_derivationally_related_form	01793177
00125078	_verb_group	00435688
02001461	_derivationally_related_form	00320486
01354405	_derivationally_related_form	04561734
02443049	_derivationally_related_form	10014939
01818972	_derivationally_related_form	07537259
00590626	_derivationally_related_form	09941964
14414715	_hypernym	14414294
10322391	_derivationally_related_form	02000288
10554455	_derivationally_related_form	02412939
00065791	_also_see	00262792
01848718	_derivationally_related_form	07333649
07232988	_derivationally_related_form	00841580
02729965	_derivationally_related_form	10117017
00845523	_derivationally_related_form	01428853
09827683	_derivationally_related_form	02570267
01910373	_derivationally_related_form	00867357
01532329	_derivationally_related_form	04694809
01195299	_derivationally_related_form	05822612
02417504	_derivationally_related_form	01065441
00144694	_derivationally_related_form	07375214
01537409	_derivationally_related_form	00276813
06792645	_hypernym	06791372
02331919	_derivationally_related_form	04048568
09641757	_hypernym	09620078
01369346	_derivationally_related_form	14562683
00842692	_derivationally_related_form	01539063
02194495	_derivationally_related_form	05658226
01864865	_derivationally_related_form	00335988
05737153	_derivationally_related_form	00657550
02243567	_derivationally_related_form	00335988
10020890	_derivationally_related_form	00080304
02672859	_derivationally_related_form	13450636
00653620	_derivationally_related_form	09626238
00261533	_hypernym	00260648
05036394	_derivationally_related_form	00226566
13342692	_derivationally_related_form	02545272
00367976	_derivationally_related_form	01380122
02838592	_derivationally_related_form	03925226
00804002	_derivationally_related_form	06471345
00125436	_derivationally_related_form	02185373
10201535	_derivationally_related_form	01721754
07710616	_hypernym	07710007
02517169	_member_meronym	02517768
00713250	_derivationally_related_form	01266895
02210119	_derivationally_related_form	09627906
10403876	_derivationally_related_form	01955984
01909812	_derivationally_related_form	07351612
02227487	_hypernym	02227741
09779790	_derivationally_related_form	01104406
03385557	_has_part	04051825
07540866	_hypernym	07540602
02091165	_derivationally_related_form	13757249
06796642	_hypernym	06796506
00795008	_hypernym	00791078
01961691	_hypernym	01960911
07705711	_hypernym	07555863
07240925	_derivationally_related_form	00879540
01277974	_derivationally_related_form	13907415
01672607	_derivationally_related_form	04794751
00445169	_derivationally_related_form	14480772
01930482	_derivationally_related_form	03242713
02456031	_derivationally_related_form	00730538
01892104	_derivationally_related_form	07350567
01723224	_derivationally_related_form	00897026
00070965	_derivationally_related_form	00842538
01165043	_derivationally_related_form	10036266
02164402	_also_see	01279978
07193596	_hypernym	07193184
14855724	_hypernym	14853947
03960950	_hypernym	02714315
04561548	_derivationally_related_form	01313411
03791235	_has_part	02891188
00320852	_derivationally_related_form	00187526
02519991	_also_see	02672540
09827683	_derivationally_related_form	15145586
04098513	_derivationally_related_form	01876028
