# Supplementary material for: Relation semantic fusion in subgraph for inductive link prediction in knowledge graphs
Source: PeerJ Comput Sci. 2024 Oct 1;10:e2324. doi: 10.7717/peerj-cs.2324 (PMC11639272; doi:10.7717/peerj-cs.2324)
Supplement: Supplemental Information 2 [file peerj-cs-10-2324-s002.zip]

Archive with 1,722 entries (1,527 files):
- SASILP-main/
- SASILP-main/.gitignore
- SASILP-main/.idea/
- SASILP-main/.idea/.gitignore
- SASILP-main/.idea/deployment.xml
- SASILP-main/.idea/inspectionProfiles/
- SASILP-main/.idea/inspectionProfiles/profiles_settings.xml
- SASILP-main/.idea/LCILP-main.iml
- SASILP-main/.idea/misc.xml
- SASILP-main/.idea/modules.xml
- SASILP-main/.idea/workspace.xml
- SASILP-main/data/
- SASILP-main/ensembling/
- SASILP-main/ensembling/blend.py
- SASILP-main/ensembling/compute_auc.py
- SASILP-main/ensembling/compute_rank_metrics.py
- SASILP-main/ensembling/get_ensemble_predictions.sh
- SASILP-main/ensembling/get_kge_ensemble.sh
- SASILP-main/ensembling/score_triplets_kge.py
- SASILP-main/experiments/
- SASILP-main/GAT/
- SASILP-main/GAT/dataset.py
- SASILP-main/GAT/Gat.py
- SASILP-main/GAT/TransformData.py
- SASILP-main/graph_sampler.py
- SASILP-main/kge/
- SASILP-main/kge/dataloader.py
- SASILP-main/kge/FB15K237/
- SASILP-main/kge/model.py
- SASILP-main/kge/models/
- SASILP-main/kge/models/TransEFB15K237/
- SASILP-main/kge/models/TransEFB15K237/train.log
- SASILP-main/kge/README.md
- SASILP-main/kge/run.py
- SASILP-main/kge/run.sh
- SASILP-main/kge/WN18RR/
- SASILP-main/kge/__pycache__/
- SASILP-main/kge/__pycache__/dataloader.cpython-37.pyc
- SASILP-main/kge/__pycache__/model.cpython-37.pyc
- SASILP-main/LICENSE
- SASILP-main/managers/
- SASILP-main/managers/evaluator.py
- SASILP-main/managers/trainer.py
- SASILP-main/managers/__pycache__/
- SASILP-main/managers/__pycache__/evaluator.cpython-37.pyc
- SASILP-main/managers/__pycache__/trainer.cpython-37.pyc
- SASILP-main/model/
- SASILP-main/model/.DS_Store
- SASILP-main/model/dgl/
- SASILP-main/model/dgl/aggregators.py
- SASILP-main/model/dgl/graph_classifier.py
- SASILP-main/model/dgl/layers.py
- SASILP-main/model/dgl/rgcn_model.py
- SASILP-main/model/dgl/__init__.py
- SASILP-main/model/dgl/__pycache__/
- SASILP-main/model/dgl/__pycache__/aggregators.cpython-37.pyc
- SASILP-main/model/dgl/__pycache__/graph_classifier.cpython-37.pyc
- SASILP-main/model/dgl/__pycache__/layers.cpython-37.pyc
- SASILP-main/model/dgl/__pycache__/rgcn_model.cpython-37.pyc
- SASILP-main/model/dgl/__pycache__/__init__.cpython-37.pyc
- SASILP-main/README.md
- SASILP-main/requirements.txt
- SASILP-main/requirements1.txt
- SASILP-main/run_once.sh
- SASILP-main/subgraph_extraction/
- SASILP-main/subgraph_extraction/datasets.py
- SASILP-main/subgraph_extraction/graph_sampler.py
- SASILP-main/subgraph_extraction/multicom.py
- SASILP-main/subgraph_extraction/__pycache__/
- SASILP-main/subgraph_extraction/__pycache__/datasets.cpython-37.pyc
- SASILP-main/subgraph_extraction/__pycache__/graph_sampler.cpython-37.pyc
- SASILP-main/subgraph_extraction/__pycache__/multicom.cpython-37.pyc
- SASILP-main/test_auc.py
- SASILP-main/test_ranking.py
- SASILP-main/train.py
- SASILP-main/utils/
- SASILP-main/utils/clean_data.py
- SASILP-main/utils/data_utils.py
- SASILP-main/utils/dgl_utils.py
- SASILP-main/utils/EntityToID.py
- SASILP-main/utils/graph_utils.py
- SASILP-main/utils/initialization_utils.py
- SASILP-main/utils/prepare_meta_data.py
- SASILP-main/utils/__pycache__/
- SASILP-main/utils/__pycache__/data_utils.cpython-37.pyc
- SASILP-main/utils/__pycache__/dgl_utils.cpython-37.pyc
- SASILP-main/utils/__pycache__/graph_utils.cpython-37.pyc
- SASILP-main/utils/__pycache__/initialization_utils.cpython-37.pyc
- SASILP-main/venv/
- SASILP-main/venv/Include/
- SASILP-main/venv/Lib/
- SASILP-main/venv/Lib/site-packages/
- SASILP-main/venv/Lib/site-packages/distutils-precedence.pth
- SASILP-main/venv/Lib/site-packages/pip/
- SASILP-main/venv/Lib/site-packages/pip/py.typed
- SASILP-main/venv/Lib/site-packages/pip/_internal/
- SASILP-main/venv/Lib/site-packages/pip/_internal/build_env.py
- SASILP-main/venv/Lib/site-packages/pip/_internal/cache.py
- SASILP-main/venv/Lib/site-packages/pip/_internal/cli/
- SASILP-main/venv/Lib/site-packages/pip/_internal/cli/autocompletion.py
- SASILP-main/venv/Lib/site-packages/pip/_internal/cli/base_command.py
- SASILP-main/venv/Lib/site-packages/pip/_internal/cli/cmdoptions.py
- SASILP-main/venv/Lib/site-packages/pip/_internal/cli/command_context.py
- SASILP-main/venv/Lib/site-packages/pip/_internal/cli/main.py
- SASILP-main/venv/Lib/site-packages/pip/_internal/cli/main_parser.py
- SASILP-main/venv/Lib/site-packages/pip/_internal/cli/parser.py
- SASILP-main/venv/Lib/site-packages/pip/_internal/cli/progress_bars.py
- SASILP-main/venv/Lib/site-packages/pip/_internal/cli/req_command.py
- SASILP-main/venv/Lib/site-packages/pip/_internal/cli/spinners.py
- SASILP-main/venv/Lib/site-packages/pip/_internal/cli/status_codes.py
- SASILP-main/venv/Lib/site-packages/pip/_internal/cli/__init__.py
- SASILP-main/venv/Lib/site-packages/pip/_internal/cli/__pycache__/
- SASILP-main/venv/Lib/site-packages/pip/_internal/cli/__pycache__/autocompletion.cpython-37.pyc
- SASILP-main/venv/Lib/site-packages/pip/_internal/cli/__pycache__/base_command.cpython-37.pyc
- SASILP-main/venv/Lib/site-packages/pip/_internal/cli/__pycache__/cmdoptions.cpython-37.pyc
- SASILP-main/venv/Lib/site-packages/pip/_internal/cli/__pycache__/command_context.cpython-37.pyc
- SASILP-main/venv/Lib/site-packages/pip/_internal/cli/__pycache__/main.cpython-37.pyc
- SASILP-main/venv/Lib/site-packages/pip/_internal/cli/__pycache__/main_parser.cpython-37.pyc
- SASILP-main/venv/Lib/site-packages/pip/_internal/cli/__pycache__/parser.cpython-37.pyc
- SASILP-main/venv/Lib/site-packages/pip/_internal/cli/__pycache__/progress_bars.cpython-37.pyc
- SASILP-main/venv/Lib/site-packages/pip/_internal/cli/__pycache__/req_command.cpython-37.pyc
- SASILP-main/venv/Lib/site-packages/pip/_internal/cli/__pycache__/spinners.cpython-37.pyc
- SASILP-main/venv/Lib/site-packages/pip/_internal/cli/__pycache__/status_codes.cpython-37.pyc
- SASILP-main/venv/Lib/site-packages/pip/_internal/cli/__pycache__/__init__.cpython-37.pyc
- SASILP-main/venv/Lib/site-packages/pip/_internal/commands/
- SASILP-main/venv/Lib/site-packages/pip/_internal/commands/cache.py
- SASILP-main/venv/Lib/site-packages/pip/_internal/commands/check.py
- SASILP-main/venv/Lib/site-packages/pip/_internal/commands/completion.py
- SASILP-main/venv/Lib/site-packages/pip/_internal/commands/configuration.py
- SASILP-main/venv/Lib/site-packages/pip/_internal/commands/debug.py
- SASILP-main/venv/Lib/site-packages/pip/_internal/commands/download.py
- SASILP-main/venv/Lib/site-packages/pip/_internal/commands/freeze.py
- SASILP-main/venv/Lib/site-packages/pip/_internal/commands/hash.py
- SASILP-main/venv/Lib/site-packages/pip/_internal/commands/help.py
- SASILP-main/venv/Lib/site-packages/pip/_internal/commands/index.py
- SASILP-main/venv/Lib/site-packages/pip/_internal/commands/inspect.py
- SASILP-main/venv/Lib/site-packages/pip/_internal/commands/install.py
- SASILP-main/venv/Lib/site-packages/pip/_internal/commands/list.py
- SASILP-main/venv/Lib/site-packages/pip/_internal/commands/search.py
- SASILP-main/venv/Lib/site-packages/pip/_internal/commands/show.py
- SASILP-main/venv/Lib/site-packages/pip/_internal/commands/uninstall.py
- SASILP-main/venv/Lib/site-packages/pip/_internal/commands/wheel.py
- SASILP-main/venv/Lib/site-packages/pip/_internal/commands/__init__.py
- SASILP-main/venv/Lib/site-packages/pip/_internal/commands/__pycache__/
- SASILP-main/venv/Lib/site-packages/pip/_internal/commands/__pycache__/cache.cpython-37.pyc
- SASILP-main/venv/Lib/site-packages/pip/_internal/commands/__pycache__/check.cpython-37.pyc
- SASILP-main/venv/Lib/site-packages/pip/_internal/commands/__pycache__/completion.cpython-37.pyc
- SASILP-main/venv/Lib/site-packages/pip/_internal/commands/__pycache__/configuration.cpython-37.pyc
- SASILP-main/venv/Lib/site-packages/pip/_internal/commands/__pycache__/debug.cpython-37.pyc
- SASILP-main/venv/Lib/site-packages/pip/_internal/commands/__pycache__/download.cpython-37.pyc
- SASILP-main/venv/Lib/site-packages/pip/_internal/commands/__pycache__/freeze.cpython-37.pyc
- SASILP-main/venv/Lib/site-packages/pip/_internal/commands/__pycache__/hash.cpython-37.pyc
- SASILP-main/venv/Lib/site-packages/pip/_internal/commands/__pycache__/help.cpython-37.pyc
- SASILP-main/venv/Lib/site-packages/pip/_internal/commands/__pycache__/index.cpython-37.pyc
- SASILP-main/venv/Lib/site-packages/pip/_internal/commands/__pycache__/inspect.cpython-37.pyc
- SASILP-main/venv/Lib/site-packages/pip/_internal/commands/__pycache__/install.cpython-37.pyc
- SASILP-main/venv/Lib/site-packages/pip/_internal/commands/__pycache__/list.cpython-37.pyc
- SASILP-main/venv/Lib/site-packages/pip/_internal/commands/__pycache__/search.cpython-37.pyc
- SASILP-main/venv/Lib/site-packages/pip/_internal/commands/__pycache__/show.cpython-37.pyc
- SASILP-main/venv/Lib/site-packages/pip/_internal/commands/__pycache__/uninstall.cpython-37.pyc
- SASILP-main/venv/Lib/site-packages/pip/_internal/commands/__pycache__/wheel.cpython-37.pyc
- SASILP-main/venv/Lib/site-packages/pip/_internal/commands/__pycache__/__init__.cpython-37.pyc
- SASILP-main/venv/Lib/site-packages/pip/_internal/configuration.py
- SASILP-main/venv/Lib/site-packages/pip/_internal/distributions/
- SASILP-main/venv/Lib/site-packages/pip/_internal/distributions/base.py
- SASILP-main/venv/Lib/site-packages/pip/_internal/distributions/installed.py
- SASILP-main/venv/Lib/site-packages/pip/_internal/distributions/sdist.py
- SASILP-main/venv/Lib/site-packages/pip/_internal/distributions/wheel.py
- SASILP-main/venv/Lib/site-packages/pip/_internal/distributions/__init__.py
- SASILP-main/venv/Lib/site-packages/pip/_internal/distributions/__pycache__/
- SASILP-main/venv/Lib/site-packages/pip/_internal/distributions/__pycache__/base.cpython-37.pyc
- SASILP-main/venv/Lib/site-packages/pip/_internal/distributions/__pycache__/installed.cpython-37.pyc
- SASILP-main/venv/Lib/site-packages/pip/_internal/distributions/__pycache__/sdist.cpython-37.pyc
- SASILP-main/venv/Lib/site-packages/pip/_internal/distributions/__pycache__/wheel.cpython-37.pyc
- SASILP-main/venv/Lib/site-packages/pip/_internal/distributions/__pycache__/__init__.cpython-37.pyc
- SASILP-main/venv/Lib/site-packages/pip/_internal/exceptions.py
- SASILP-main/venv/Lib/site-packages/pip/_internal/index/
- SASILP-main/venv/Lib/site-packages/pip/_internal/index/collector.py
- SASILP-main/venv/Lib/site-packages/pip/_internal/index/package_finder.py
- SASILP-main/venv/Lib/site-packages/pip/_internal/index/sources.py
- SASILP-main/venv/Lib/site-packages/pip/_internal/index/__init__.py
- SASILP-main/venv/Lib/site-packages/pip/_internal/index/__pycache__/
- SASILP-main/venv/Lib/site-packages/pip/_internal/index/__pycache__/collector.cpython-37.pyc
- SASILP-main/venv/Lib/site-packages/pip/_internal/index/__pycache__/package_finder.cpython-37.pyc
- SASILP-main/venv/Lib/site-packages/pip/_internal/index/__pycache__/sources.cpython-37.pyc
- SASILP-main/venv/Lib/site-packages/pip/_internal/index/__pycache__/__init__.cpython-37.pyc
- SASILP-main/venv/Lib/site-packages/pip/_internal/locations/
- SASILP-main/venv/Lib/site-packages/pip/_internal/locations/base.py
- SASILP-main/venv/Lib/site-packages/pip/_internal/locations/_distutils.py
- SASILP-main/venv/Lib/site-packages/pip/_internal/locations/_sysconfig.py
- SASILP-main/venv/Lib/site-packages/pip/_internal/locations/__init__.py
- SASILP-main/venv/Lib/site-packages/pip/_internal/locations/__pycache__/
- SASILP-main/venv/Lib/site-packages/pip/_internal/locations/__pycache__/base.cpython-37.pyc
- SASILP-main/venv/Lib/site-packages/pip/_internal/locations/__pycache__/_distutils.cpython-37.pyc
- SASILP-main/venv/Lib/site-packages/pip/_internal/locations/__pycache__/_sysconfig.cpython-37.pyc
- SASILP-main/venv/Lib/site-packages/pip/_internal/locations/__pycache__/__init__.cpython-37.pyc
- SASILP-main/venv/Lib/site-packages/pip/_internal/main.py
- SASILP-main/venv/Lib/site-packages/pip/_internal/metadata/
- SASILP-main/venv/Lib/site-packages/pip/_internal/metadata/base.py
- SASILP-main/venv/Lib/site-packages/pip/_internal/metadata/importlib/
- SASILP-main/venv/Lib/site-packages/pip/_internal/metadata/importlib/_compat.py
- SASILP-main/venv/Lib/site-packages/pip/_internal/metadata/importlib/_dists.py
- SASILP-main/venv/Lib/site-packages/pip/_internal/metadata/importlib/_envs.py
- SASILP-main/venv/Lib/site-packages/pip/_internal/metadata/importlib/__init__.py
- SASILP-main/venv/Lib/site-packages/pip/_internal/metadata/importlib/__pycache__/
- SASILP-main/venv/Lib/site-packages/pip/_internal/metadata/importlib/__pycache__/_compat.cpython-37.pyc
- SASILP-main/venv/Lib/site-packages/pip/_internal/metadata/importlib/__pycache__/_dists.cpython-37.pyc
- SASILP-main/venv/Lib/site-packages/pip/_internal/metadata/importlib/__pycache__/_envs.cpython-37.pyc
- SASILP-main/venv/Lib/site-packages/pip/_internal/metadata/importlib/__pycache__/__init__.cpython-37.pyc
- SASILP-main/venv/Lib/site-packages/pip/_internal/metadata/pkg_resources.py
- SASILP-main/venv/Lib/site-packages/pip/_internal/metadata/_json.py
- SASILP-main/venv/Lib/site-packages/pip/_internal/metadata/__init__.py
- SASILP-main/venv/Lib/site-packages/pip/_internal/metadata/__pycache__/
- SASILP-main/venv/Lib/site-packages/pip/_internal/metadata/__pycache__/base.cpython-37.pyc
- SASILP-main/venv/Lib/site-packages/pip/_internal/metadata/__pycache__/pkg_resources.cpython-37.pyc
- SASILP-main/venv/Lib/site-packages/pip/_internal/metadata/__pycache__/_json.cpython-37.pyc
- SASILP-main/venv/Lib/site-packages/pip/_internal/metadata/__pycache__/__init__.cpython-37.pyc
- SASILP-main/venv/Lib/site-packages/pip/_internal/models/
- SASILP-main/venv/Lib/site-packages/pip/_internal/models/candidate.py
- SASILP-main/venv/Lib/site-packages/pip/_internal/models/direct_url.py
- SASILP-main/venv/Lib/site-packages/pip/_internal/models/format_control.py
- SASILP-main/venv/Lib/site-packages/pip/_internal/models/index.py
- SASILP-main/venv/Lib/site-packages/pip/_internal/models/installation_report.py
- SASILP-main/venv/Lib/site-packages/pip/_internal/models/link.py
- SASILP-main/venv/Lib/site-packages/pip/_internal/models/scheme.py
- SASILP-main/venv/Lib/site-packages/pip/_internal/models/search_scope.py
- SASILP-main/venv/Lib/site-packages/pip/_internal/models/selection_prefs.py
- SASILP-main/venv/Lib/site-packages/pip/_internal/models/target_python.py
- SASILP-main/venv/Lib/site-packages/pip/_internal/models/wheel.py
- SASILP-main/venv/Lib/site-packages/pip/_internal/models/__init__.py
- SASILP-main/venv/Lib/site-packages/pip/_internal/models/__pycache__/
- SASILP-main/venv/Lib/site-packages/pip/_internal/models/__pycache__/candidate.cpython-37.pyc
- SASILP-main/venv/Lib/site-packages/pip/_internal/models/__pycache__/direct_url.cpython-37.pyc
- SASILP-main/venv/Lib/site-packages/pip/_internal/models/__pycache__/format_control.cpython-37.pyc
- SASILP-main/venv/Lib/site-packages/pip/_internal/models/__pycache__/index.cpython-37.pyc
- SASILP-main/venv/Lib/site-packages/pip/_internal/models/__pycache__/installation_report.cpython-37.pyc
- SASILP-main/venv/Lib/site-packages/pip/_internal/models/__pycache__/link.cpython-37.pyc
- SASILP-main/venv/Lib/site-packages/pip/_internal/models/__pycache__/scheme.cpython-37.pyc
- SASILP-main/venv/Lib/site-packages/pip/_internal/models/__pycache__/search_scope.cpython-37.pyc
- SASILP-main/venv/Lib/site-packages/pip/_internal/models/__pycache__/selection_prefs.cpython-37.pyc
- SASILP-main/venv/Lib/site-packages/pip/_internal/models/__pycache__/target_python.cpython-37.pyc
- SASILP-main/venv/Lib/site-packages/pip/_internal/models/__pycache__/wheel.cpython-37.pyc
- SASILP-main/venv/Lib/site-packages/pip/_internal/models/__pycache__/__init__.cpython-37.pyc
- SASILP-main/venv/Lib/site-packages/pip/_internal/network/
- SASILP-main/venv/Lib/site-packages/pip/_internal/network/auth.py
- SASILP-main/venv/Lib/site-packages/pip/_internal/network/cache.py
- SASILP-main/venv/Lib/site-packages/pip/_internal/network/download.py
- SASILP-main/venv/Lib/site-packages/pip/_internal/network/lazy_wheel.py
- SASILP-main/venv/Lib/site-packages/pip/_internal/network/session.py
- SASILP-main/venv/Lib/site-packages/pip/_internal/network/utils.py
- SASILP-main/venv/Lib/site-packages/pip/_internal/network/xmlrpc.py
- SASILP-main/venv/Lib/site-packages/pip/_internal/network/__init__.py
- SASILP-main/venv/Lib/site-packages/pip/_internal/network/__pycache__/
- SASILP-main/venv/Lib/site-packages/pip/_internal/network/__pycache__/auth.cpython-37.pyc
- SASILP-main/venv/Lib/site-packages/pip/_internal/network/__pycache__/cache.cpython-37.pyc
- SASILP-main/venv/Lib/site-packages/pip/_internal/network/__pycache__/download.cpython-37.pyc
- SASILP-main/venv/Lib/site-packages/pip/_internal/network/__pycache__/lazy_wheel.cpython-37.pyc
- SASILP-main/venv/Lib/site-packages/pip/_internal/network/__pycache__/session.cpython-37.pyc
- SASILP-main/venv/Lib/site-packages/pip/_internal/network/__pycache__/utils.cpython-37.pyc
- SASILP-main/venv/Lib/site-packages/pip/_internal/network/__pycache__/xmlrpc.cpython-37.pyc
- SASILP-main/venv/Lib/site-packages/pip/_internal/network/__pycache__/__init__.cpython-37.pyc
- SASILP-main/venv/Lib/site-packages/pip/_internal/operations/
- SASILP-main/venv/Lib/site-packages/pip/_internal/operations/build/
- SASILP-main/venv/Lib/site-packages/pip/_internal/operations/build/build_tracker.py
- SASILP-main/venv/Lib/site-packages/pip/_internal/operations/build/metadata.py
- SASILP-main/venv/Lib/site-packages/pip/_internal/operations/build/metadata_editable.py
- SASILP-main/venv/Lib/site-packages/pip/_internal/operations/build/metadata_legacy.py
- SASILP-main/venv/Lib/site-packages/pip/_internal/operations/build/wheel.py
- SASILP-main/venv/Lib/site-packages/pip/_internal/operations/build/wheel_editable.py
- SASILP-main/venv/Lib/site-packages/pip/_internal/operations/build/wheel_legacy.py
- SASILP-main/venv/Lib/site-packages/pip/_internal/operations/build/__init__.py
- SASILP-main/venv/Lib/site-packages/pip/_internal/operations/build/__pycache__/
- SASILP-main/venv/Lib/site-packages/pip/_internal/operations/build/__pycache__/build_tracker.cpython-37.pyc
- SASILP-main/venv/Lib/site-packages/pip/_internal/operations/build/__pycache__/metadata.cpython-37.pyc
- SASILP-main/venv/Lib/site-packages/pip/_internal/operations/build/__pycache__/metadata_editable.cpython-37.pyc
- SASILP-main/venv/Lib/site-packages/pip/_internal/operations/build/__pycache__/metadata_legacy.cpython-37.pyc
- SASILP-main/venv/Lib/site-packages/pip/_internal/operations/build/__pycache__/wheel.cpython-37.pyc
- SASILP-main/venv/Lib/site-packages/pip/_internal/operations/build/__pycache__/wheel_editable.cpython-37.pyc
- SASILP-main/venv/Lib/site-packages/pip/_internal/operations/build/__pycache__/wheel_legacy.cpython-37.pyc
- SASILP-main/venv/Lib/site-packages/pip/_internal/operations/build/__pycache__/__init__.cpython-37.pyc
- SASILP-main/venv/Lib/site-packages/pip/_internal/operations/check.py
- SASILP-main/venv/Lib/site-packages/pip/_internal/operations/freeze.py
- SASILP-main/venv/Lib/site-packages/pip/_internal/operations/install/
- SASILP-main/venv/Lib/site-packages/pip/_internal/operations/install/editable_legacy.py
- SASILP-main/venv/Lib/site-packages/pip/_internal/operations/install/wheel.py
- SASILP-main/venv/Lib/site-packages/pip/_internal/operations/install/__init__.py
- SASILP-main/venv/Lib/site-packages/pip/_internal/operations/install/__pycache__/
- SASILP-main/venv/Lib/site-packages/pip/_internal/operations/install/__pycache__/editable_legacy.cpython-37.pyc
- SASILP-main/venv/Lib/site-packages/pip/_internal/operations/install/__pycache__/wheel.cpython-37.pyc
- SASILP-main/venv/Lib/site-packages/pip/_internal/operations/install/__pycache__/__init__.cpython-37.pyc
- SASILP-main/venv/Lib/site-packages/pip/_internal/operations/prepare.py
- SASILP-main/venv/Lib/site-packages/pip/_internal/operations/__init__.py
- SASILP-main/venv/Lib/site-packages/pip/_internal/operations/__pycache__/
- SASILP-main/venv/Lib/site-packages/pip/_internal/operations/__pycache__/check.cpython-37.pyc
- SASILP-main/venv/Lib/site-packages/pip/_internal/operations/__pycache__/freeze.cpython-37.pyc
- SASILP-main/venv/Lib/site-packages/pip/_internal/operations/__pycache__/prepare.cpython-37.pyc
- SASILP-main/venv/Lib/site-packages/pip/_internal/operations/__pycache__/__init__.cpython-37.pyc
- SASILP-main/venv/Lib/site-packages/pip/_internal/pyproject.py
- SASILP-main/venv/Lib/site-packages/pip/_internal/req/
- SASILP-main/venv/Lib/site-packages/pip/_internal/req/constructors.py
[truncated: 1,422 more entries]
