# Supplementary material for: Relation semantic fusion in subgraph for inductive link prediction in knowledge graphs
Source: PeerJ Comput Sci. 2024 Oct 1;10:e2324. doi: 10.7717/peerj-cs.2324 (PMC11639272; doi:10.7717/peerj-cs.2324)
Supplement: Supplemental Information 2 [file peerj-cs-10-2324-s002.zip › SASILP-main/GAT/dataset.py]

import pandas as pd
import dgl
from dgl.data import DGLDataset
import torch
import torch.nn as nn
import torch.nn.functional as F
import os
from subgraph_extraction.datasets import get_kge_embeddings
from subgraph_extraction.graph_sampler import prob_node
import numpy as np
from utils.data_utils import process_files

class TransformDataset(DGLDataset):
    def __init__(self):
        super().__init__(name='TransformDataset')

    def process(self):
        # nodes_data = pd.read_csv('G://PaperRalative//数据集//Zachary’s Karate Club network//members.csv')
        # edges_data = pd.read_csv('G://PaperRalative//数据集//Zachary’s Karate Club network//interactions.csv')
        node_id = pd.read_excel('/home/sss/code/LCILP-main/data/WN18RR_v1/nodes.xls', usecols=[0]).values.flatten()
        node_name = pd.read_excel('/home/sss/code/LCILP-main/data/WN18RR_v1/nodes.xls',
                                  usecols=[1]).values.flatten().tolist()
        node_id_src = pd.read_excel('/home/sss/code/LCILP-main/data/WN18RR_v1/edge.xls', usecols=[0]).values.flatten()
        node_id_dst = pd.read_excel('/home/sss/code/LCILP-main/data/WN18RR_v1/edge.xls', usecols=[1]).values.flatten()
        node_id_src_new = []
        node_id_dst_new = []

        # print(node_id[5])
        # print(node_name[5])

        for i in node_id_src:
            if i in node_name:
                node_id_src_new.append(node_name.index(i))
            else:
                node_id_src_new.append(-1)
        print(node_id_src_new)

        for j in node_id_dst:
            if j in node_name:
                node_id_dst_new.append(node_name.index(j))
            else:
                node_id_dst_new.append(-1)
        print(node_id_dst_new)
        df_edges = pd.DataFrame()
        df_nodes = pd.DataFrame()
        # ds = 'WN18RR_v1'
        # kge_model = 'TransE'
        # embedding = get_kge_embeddings(ds,kge_model)
        df_edges.insert(0, 'src_id', node_id_src_new)
        df_edges.insert(1, 'dst_id', node_id_dst_new)
        # df_edges.insert(2,'embedding',embedding)
        print(df_edges)
        # df_edges.to_csv('/home/sss/code/LCILP-main/data/WN18RR_v1/edges_transform_1.csv',
        #                 index=False)  # edges_transform存储的为转换为id后的节点对
        # node_id = pd.read_excel('/home/sss/code/LCILP-main/data/WN18RR_v1/nodes.xls', usecols=[0]).values.flatten()
        # 节点的嵌入表示（transe）
        ds = 'WN18RR_v1'
        kge_model = 'TransE'
        embedding = get_kge_embeddings(ds, kge_model)
        torch.save(embedding, '/home/sss/code/LCILP-main/data/WN18RR_v1/embed.pth')
        ind =[12250,73]
        # A_list =
        file_paths='/home/sss/code/LCILP-main/data/WN18RR_v1/train.txt'
        A_list, triplets, entity2id, relation2id, id2entity, id2relation = process_files(file_paths, None)
        prob = prob_node(ind, A_list, local_clustering=True)
        array = np.array(prob)
        categories = np.percentile(array, [25, 50, 75])
        labels = np.digitize(array, categories)
        df_nodes.insert(0, 'id', node_id)
        # df_nodes.insert(1, 'label', labels)
        node_features = torch.load('/home/sss/code/LCILP-main/data/WN18RR_v1/embed.pth')
        # df_nodes.insert(1,'embed',embedding)


        # a = nodes_data['Age'].to_numpy()
        # node_features = torch.from_numpy(nodes_data['Age'].to_numpy())
        # node_features = node_features.view(-1, 1)

        # node_features = torch.nn.Embedding(34,5).weight


        node_labels = torch.from_numpy(df_nodes['label'].to_numpy())  # 将Club属性变为category类型，往往作为label 并且转为0,1  //2708
        # edge_features = torch.from_numpy(edges_data['Weight'].to_numpy())
        edges_src = torch.from_numpy(df_edges['src_id'].to_numpy())
        edges_dst = torch.from_numpy(df_edges['dst_id'].to_numpy())

        self.graph = dgl.graph((edges_src, edges_dst), num_nodes=df_nodes.shape[0])
        self.graph.ndata['feat'] = node_features
        self.graph.ndata['label'] = node_labels
        # self.graph.edata['weight'] = edge_features

        # If your dataset is a node classification dataset, you will need to assign
        # masks indicating whether a node belongs to training, validation, and test set.
        n_nodes = df_nodes.shape[0]
        n_train = int(n_nodes * 0.6)
        n_val = int(n_nodes * 0.2)
        train_mask = torch.zeros(n_nodes, dtype=torch.bool)
        val_mask = torch.zeros(n_nodes, dtype=torch.bool)
        test_mask = torch.zeros(n_nodes, dtype=torch.bool)
        train_mask[:n_train] = True
        val_mask[n_train:n_train + n_val] = True
        test_mask[n_train + n_val:] = True
        self.graph.ndata['train_mask'] = train_mask
        self.graph.ndata['val_mask'] = val_mask
        self.graph.ndata['test_mask'] = test_mask

    def __getitem__(self, i):
        return self.graph

    def __len__(self):
        return 1

dataset = TransformDataset()
graph = dataset[0]

print(graph)
