# Supplementary material for: Relation semantic fusion in subgraph for inductive link prediction in knowledge graphs
Source: PeerJ Comput Sci. 2024 Oct 1;10:e2324. doi: 10.7717/peerj-cs.2324 (PMC11639272; doi:10.7717/peerj-cs.2324)
Supplement: Supplemental Information 2 [file peerj-cs-10-2324-s002.zip › SASILP-main/GAT/Gat.py]

import dgl
import torch
import torch.nn as nn
import torch.nn.functional as F
from dgl.nn.pytorch import GATConv
from dgl import AddSelfLoop
from dgl.data import CoraGraphDataset
# from TransformData import KarateClubDataset
import GAT.TransformData as TransformData

transform = (
 AddSelfLoop()
)
#tensor([1,1,1]).shape()
# data = CoraGraphDataset(transform=transform)
# dataset = dgl.data.CoraGraphDataset()
data = TransformData.KarateClubDataset(transform=transform)
# data = Karate.KarateClubDataset()
# dataset = dgl.data.KarateClubDataset()
g = data[0]

device = torch.device("cuda" if torch.cuda.is_available() else "cpu")
g = g.int().to(device)
g = dgl.add_self_loop(g)
features = g.ndata["feat"]
# features = g.ndata["feat"]
labels = g.ndata["label"].long()   #注意labels标签在karate数据集中运行时进行了修改，加上了.long()//?为什么cora数据集时不需要修改呢？
masks = g.ndata["train_mask"], g.ndata["val_mask"], g.ndata["test_mask"]
# a = features.shape
# print(a)
# b = features.shape[0]
# print(b)
# c = features.shape[1]
# print(c)
in_size = features.shape[1]  #1433  输入特征的维度 Katate数据集中张量为tensor（[]）,张量的维度变换
 #tensor的shape方法输出的size包含了两个信息，一个是tensor的维度，一个是维度的大小。
# out_size = data.num_classes  #7   划分的类别数量
out_size = 237 # Karate数据集中节点为2类
# print('*' * 100)
# print(g)
# print('特征维度', features.shape)
# print('输出维度', len(torch.unique(labels)))
# print('边的条数', len(g.edges()[0]))
# print('边', g.edges())


class GAT(nn.Module):
 def __init__(self, in_feats, hidden_feats, out_feats, num_heads):
     super(GAT, self).__init__()
     self.num_heads = num_heads
     self.conv1 = GATConv(in_feats, hidden_feats, num_heads)
     self.conv2 = GATConv(hidden_feats * num_heads, out_feats, num_heads)
     self.dropout = nn.Dropout(0.5)

 def forward(self, g, x):
     # h = self.conv1(g, x).flatten(1)
     # print(x.shape)
     h = self.conv1(g, x, get_attention=True)[0].flatten(1)
     a = self.conv1(g, x, get_attention=True)[1]
     # print("a:",a)
     h = F.elu(h)
     h = self.dropout(h)
     h = self.conv2(g, h).mean(1)
     return h,a

 # def forward(self, g, x):
 #     h1 = self.conv1(g, x).flatten(1)
 #     h = F.elu(h1)
 #     h = self.dropout(h)
 #     h = self.conv2(g, h).mean(1)
 #     return h


def evaluate(g, features, labels, mask, model):
 model.eval()
 with torch.no_grad():
     logits, _ = model(g, features)

     logits = logits[mask]
     labels = labels[mask]
     # print("logits: ",logits)
     # print(labels)
     # probabilities = F.softmax(logits, dim=1)
     # print(probabilities)
     _, indices = torch.max(logits, dim=1)
     # print("indices",indices)
     # print("labels",labels)
     # num_classes = indices.max().item() + 1
     num_classes = 237

     # 转换为one-hot向量
     one_hot = F.one_hot(indices, num_classes)
     # print("one_hot:", one_hot)
     # print("labels:",labels)
     num = one_hot * labels
     # print(num)
     correct = torch.sum(num)
     # correct = torch.sum(one_hot == labels)
     # print("correct:",correct)
     # correct = torch.sum(indices == labels)
     return correct.item() * 1.0 / len(labels)


def train(g, features, labels, masks, model, epoches):
 # define train/val samples, loss function and optimizer
 train_mask = masks[0]
 val_mask = masks[1]
 # loss_fcn = nn.CrossEntropyLoss()
 loss_fcn = nn.MultiLabelSoftMarginLoss()
 optimizer = torch.optim.Adam(model.parameters(), lr=1e-2, weight_decay=5e-4)

 # training loop
 for epoch in range(epoches):
     model.train()
     optimizer.zero_grad()

     logits,_ = model(g, features)
     # print(logits[train_mask].shape)
     # print(labels[train_mask].shape)
     # print(labels)

     loss = loss_fcn(logits[train_mask], labels[train_mask])
     loss.backward()
     optimizer.step()
     acc = evaluate(g, features, labels, val_mask, model)
     # print(
     #     "Epoch {:05d} | Loss {:.4f} | Accuracy {:.4f} ".format(
     #         epoch, loss.item(), acc
     #     )
     #
     # )

model = GAT(in_size, 4, out_size, num_heads=8).to(device) #(self, in_feats, hidden_feats, out_feats, num_heads):

# model training
print("Training...")
epoches = 3000
train(g, features, labels, masks, model, epoches)
torch.save(model,"/home/sss/code/LCILP-main/experiments/Gat_fb15k237.pth")

# test the model
# print("Testing...")
acc = evaluate(g, features, labels, masks[2], model)
# print("Test accuracy {:.4f}".format(acc))
