# Supplementary material for: Relation semantic fusion in subgraph for inductive link prediction in knowledge graphs
Source: PeerJ Comput Sci. 2024 Oct 1;10:e2324. doi: 10.7717/peerj-cs.2324 (PMC11639272; doi:10.7717/peerj-cs.2324)
Supplement: Supplemental Information 2 [file peerj-cs-10-2324-s002.zip › SASILP-main/GAT/TransformData.py]

import pandas as pd
import dgl
from dgl.data import DGLDataset
import torch
# import torch.nn as nn
# import torch.nn.functional as F
import os
# from subgraph_extraction.datasets import get_kge_embeddings
# from subgraph_extraction.graph_sampler import prob_node
import numpy as np
from utils.data_utils import process_files
# from subgraph_extraction.graph_sampler import get_average_subgraph_size
import random
import pickle

def get_kge_embeddings(dataset, kge_model):

    path = '/home/sss/code/LCILP-main/experiments/kge_baselines/{}_{}'.format(kge_model, dataset)
    node_features = np.load(os.path.join(path, 'entity_embedding.npy'))
    # with open(os.path.join(path, 'id2entity.json')) as json_file:
    #     kge_id2entity = json.load(json_file)
    #     kge_entity2id = {v: int(k) for k, v in kge_id2entity.items()}
    #
    # return node_features, kge_entity2id
    return node_features

class KarateClubDataset(DGLDataset):
    # def __init__(self):
    #     super().__init__(name='KarateClubDataset')
    def __init__(self, transform=None):
        super(KarateClubDataset, self).__init__(
            name="KarateClubDataset", transform=transform
        )

    def process(self):
        # nodes_data = pd.read_csv('G://PaperRalative//数据集//Zachary’s Karate Club network//members.csv')
        # edges_data = pd.read_csv('G://PaperRalative//数据集//Zachary’s Karate Club network//interactions.csv')
        # params.file_paths = {
        #     'train': os.path.join(params.main_dir, 'data/{}/{}.txt'.format(params.dataset, params.train_file)),
        #     'valid': os.path.join(params.main_dir, 'data/{}/{}.txt'.format(params.dataset, params.valid_file))
        # }
        file_paths = {
            # 'train': '/home/sss/code/LCILP-main/data/WN18RR/train.txt',
            # 'valid': '/home/sss/code/LCILP-main/data/WN18RR/valid.txt',
            # 'test': '/home/sss/code/LCILP-main/data/WN18RR/test.txt'
            'train': '/home/sss/code/LCILP-main/data/FB15K237/train.txt',
            'valid': '/home/sss/code/LCILP-main/data/FB15K237/valid.txt',
            'test': '/home/sss/code/LCILP-main/data/FB15K237/test.txt'
        }
        A_list, triplets, entity2id, relation2id, id2entity, id2relation = process_files(file_paths, None)
        #triplet中存放train和valid中所有三元组信息（已经将实体编号转换为index号）
        triplet = np.concatenate((triplets['train'],triplets['valid']), axis=0)
        # triplet1 = list(triplets['train'])
        # triplet2 = list(triplets['valid'])
        # triplet = triplet1 + triplet2
        # with open('/home/sss/code/LCILP-main/data/WN18RR_v1/entities.dict', 'wb') as file:
        #     pickle.dump(id2entity, file)
        df = pd.DataFrame(list(id2entity.items()), columns=['id', 'entity'])
        # print(df)
        # 将FB15K237中所有实体和对应的id编号保存fb237_v1//entities.dict中
        df.to_csv('/home/sss/code/LCILP-main/data/fb237_v1//entities.dict', index=False, header=False,
                  sep='\t')


        node_id = list(id2entity.keys())
        node_name = list(id2entity.values())

        node_id_src = triplet[:,0]
        node_id_dst = triplet[:,1]

        df_edges = pd.DataFrame()
        df_nodes = pd.DataFrame()
        # ds = 'WN18RR_v1'
        # kge_model = 'TransE'
        # embedding = get_kge_embeddings(ds,kge_model)
        df_edges.insert(0, 'src_id', node_id_src)
        df_edges.insert(1, 'dst_id', node_id_dst)
        # df_edges.insert(2,'embedding',embedding)
        # print(df_edges)
        # df_edges.to_csv('/home/sss/code/LCILP-main/data/WN18RR_v1/edges_transform_1.csv',
        #                 index=False)  # edges_transform存储的为转换为id后的节点对
        # node_id = pd.read_excel('/home/sss/code/LCILP-main/data/WN18RR_v1/nodes.xls', usecols=[0]).values.flatten()
        # 节点的嵌入表示（transe）
        # ds = 'WN18RR_v1'
        ds = 'FB15K237'
        kge_model = 'TransE'
        embedding = torch.from_numpy(get_kge_embeddings(ds, kge_model))
        torch.save(embedding, '/home/sss/code/LCILP-main/kge/FB15K237/embed.pth')
        graphs = {}


        splits = ['train', 'valid']
        for split_name in splits:
            graphs[split_name] = {'triplets': triplets[split_name], 'max_size': 1000000}


        relation_set = set()
        for tri in triplet:
            relation_set.add(tri[2])
        num_relations = len(relation_set)

        # 创建节点类别向量
        node_categories = {}

        # 逐行读取三元组数据，更新节点类别向量
        for trip in triplet:
            head, tail, relation = trip
            if head not in node_categories:
                node_categories[head] = [0] * num_relations  # 初始化节点类别向量
            if tail not in node_categories:
                node_categories[tail] = [0] * num_relations
            relation_index = list(relation_set).index(relation)  # 找到关系类型在向量中的位置
            node_categories[head][relation_index] = 1  # 将该位置的值设为 1
            node_categories[tail][relation_index] = 1
        # 输出每个节点所属的类别
        sorted_dict = {k: node_categories[k] for k in sorted(node_categories)}
        # node_categories = sorted(node_categories, key=lambda x: x['id'])
        # for node, category_vector in sorted_dict.items():
        #     print(f"Node {node} belongs to category: {category_vector}")
        # print(sorted_dict.values())
        # print(list(sorted_dict.values()))
        # labels = list(sorted_dict.values())

        my_list = list(sorted_dict.values())

        # Specified value and default value
        specified_value = len(df)
        default_value = 0
        specified_length = len(my_list[0])
        missing_count = specified_value - len(my_list)

        # Check the length of the list and fill with default value if less than specified value
        if len(my_list) < specified_value:
            my_list += [[default_value] * specified_length] * missing_count

        labels = my_list

        df_nodes.insert(0, 'id', node_id)
        df_nodes.insert(1, 'label', labels)
        # node_features1 = torch.load('/home/sss/code/LCILP-main/data/WN18RR_v1/embed.pth')
        node_features1 = torch.load('/home/sss/code/LCILP-main/kge/FB15K237/embed.pth')
        # node_features = torch.from_numpy(node_features1)
        node_features = node_features1
        # df_nodes.insert(1,'embed',embedding)


        # a = nodes_data['Age'].to_numpy()
        # node_features = torch.from_numpy(nodes_data['Age'].to_numpy())
        # node_features = node_features.view(-1, 1)
        # node_features = torch.nn.Embedding(34,5).weight


        # node_labels = torch.from_numpy(df_nodes['label'].to_numpy())  # 将Club属性变为category类型，往往作为label 并且转为0,1  //2708
        # edge_features = torch.from_numpy(edges_data['Weight'].to_numpy())
        node_labels = torch.tensor(df_nodes['label'])
        edges_src = torch.from_numpy(df_edges['src_id'].to_numpy())
        edges_dst = torch.from_numpy(df_edges['dst_id'].to_numpy())

        self.graph = dgl.graph((edges_src, edges_dst), num_nodes=df_nodes.shape[0])
        self.graph.ndata['feat'] = node_features
        self.graph.ndata['label'] = node_labels
        # self.graph.edata['weight'] = edge_features

        # If your dataset is a node classification dataset, you will need to assign
        # masks indicating whether a node belongs to training, validation, and test set.
        n_nodes = df_nodes.shape[0]
        n_train = int(n_nodes * 0.6)
        n_val = int(n_nodes * 0.2)
        train_mask = torch.zeros(n_nodes, dtype=torch.bool)
        val_mask = torch.zeros(n_nodes, dtype=torch.bool)
        test_mask = torch.zeros(n_nodes, dtype=torch.bool)
        train_mask[:n_train] = True
        val_mask[n_train:n_train + n_val] = True
        test_mask[n_train + n_val:] = True
        self.graph.ndata['train_mask'] = train_mask
        self.graph.ndata['val_mask'] = val_mask
        self.graph.ndata['test_mask'] = test_mask

    def __getitem__(self, i):
        return self.graph

    def __len__(self):
        return 1

dataset = KarateClubDataset()
graph = dataset[0]

print(graph)
