# Supplementary material for: Relation semantic fusion in subgraph for inductive link prediction in knowledge graphs
Source: PeerJ Comput Sci. 2024 Oct 1;10:e2324. doi: 10.7717/peerj-cs.2324 (PMC11639272; doi:10.7717/peerj-cs.2324)
Supplement: Supplemental Information 2 [file peerj-cs-10-2324-s002.zip › SASILP-main/kge/README.md]

The files here are largely taken from RotatE's official code available [here](https://github.com/DeepGraphLearning/KnowledgeGraphEmbedding)
.
bash run.sh train RotatE FB15k 0 0 1024 256 1000 24.0 1.0 0.0001 200000 16 -de

CUDA_VISIBLE_DEVICES=0 python -u codes/run.py --do_train \
 --cuda \
 --do_valid \
 --do_test \
 --data_path data/FB15k \
 --model RotatE \
 -n 256 -b 1024 -d 1000 \
 -g 24.0 -a 1.0 -adv \
 -lr 0.0001 --max_steps 150000 \
 -save models/RotatE_FB15k_0 --test_batch_size 16 -de


# Best Configuration for TransE
# 
bash run.sh train TransE FB15k 0 0 1024 256 1000 24.0 1.0 0.0001 150000 16
bash run.sh train TransE FB15K237 0 0 1024 256 1000 9.0 1.0 0.00005 100000 16
bash run.sh train TransE wn18 0 0 512 1024 500 12.0 0.5 0.0001 80000 8
bash run.sh train TransE wn18rr 0 0 512 1024 500 6.0 0.5 0.00005 80000 8
bash run.sh train TransE countries_S1 0 0 512 64 1000 0.1 1.0 0.000002 40000 8 --countries
bash run.sh train TransE countries_S2 0 0 512 64 1000 0.1 1.0 0.000002 40000 8 --countries
bash run.sh train TransE countries_S3 0 0 512 64 1000 0.1 1.0 0.000002 40000 8 --countries
