# Supplementary material for: Relation semantic fusion in subgraph for inductive link prediction in knowledge graphs
Source: PeerJ Comput Sci. 2024 Oct 1;10:e2324. doi: 10.7717/peerj-cs.2324 (PMC11639272; doi:10.7717/peerj-cs.2324)
Supplement: Supplemental Information 2 [file peerj-cs-10-2324-s002.zip › SASILP-main/kge/run.sh]

#!/bin/sh

python -u -c 'import torch; print(torch.__version__)'

CODE_PATH=.
DATA_PATH=../data
SAVE_PATH=../experiments/kge_baselines

#The first four parameters must be provided
MODE=$1
MODEL=$2
DATASET=$3
GPU_DEVICE=$4
SAVE_ID=$5
FULL_DATA_PATH=$DATA_PATH/$DATASET
SAVE=$SAVE_PATH/"$MODEL"_"$DATASET"

#Only used in training
BATCH_SIZE=$6
NEGATIVE_SAMPLE_SIZE=$7
HIDDEN_DIM=$8
GAMMA=$9
ALPHA=${10}
LEARNING_RATE=${11}
MAX_STEPS=${12}
TEST_BATCH_SIZE=${13}

if [ $MODE == "train" ]
then

echo "Start Training......"

CUDA_VISIBLE_DEVICES=$GPU_DEVICE python -u $CODE_PATH/run.py --do_train \
    --cuda \
    --do_valid \
    --do_test \
    --data_path $FULL_DATA_PATH \
    --model $MODEL \
    -n $NEGATIVE_SAMPLE_SIZE -b $BATCH_SIZE -d $HIDDEN_DIM \
    -g $GAMMA -a $ALPHA \
    -lr $LEARNING_RATE --max_steps $MAX_STEPS \
    -save $SAVE --test_batch_size $TEST_BATCH_SIZE \
    ${14} ${15} ${16} ${17} ${18} ${19} ${20}

elif [ $MODE == "valid" ]
then

echo "Start Evaluation on Valid Data Set......"

CUDA_VISIBLE_DEVICES=$GPU_DEVICE python -u $CODE_PATH/run.py --do_valid --cuda -init $SAVE
    
elif [ $MODE == "test" ]
then

echo "Start Evaluation on Test Data Set......"

CUDA_VISIBLE_DEVICES=$GPU_DEVICE python -u $CODE_PATH/run.py --do_test --cuda -init $SAVE

else
   echo "Unknown MODE" $MODE
fi
