# Supplementary material for: Relation semantic fusion in subgraph for inductive link prediction in knowledge graphs
Source: PeerJ Comput Sci. 2024 Oct 1;10:e2324. doi: 10.7717/peerj-cs.2324 (PMC11639272; doi:10.7717/peerj-cs.2324)
Supplement: Supplemental Information 2 [file peerj-cs-10-2324-s002.zip › SASILP-main/model/dgl/layers.py]

"""
File baseed off of dgl tutorial on RGCN
Source: https://github.com/dmlc/dgl/tree/master/examples/pytorch/rgcn
"""
import torch
import torch.nn as nn
import torch.nn.functional as F


class Identity(nn.Module):
    """A placeholder identity operator that is argument-insensitive.
    (Identity has already been supported by PyTorch 1.2, we will directly
    import torch.nn.Identity in the future)
    """

    def __init__(self):
        super(Identity, self).__init__()

    def forward(self, x):
        """Return input"""
        return x


class RGCNLayer(nn.Module):
    def __init__(self, inp_dim, out_dim, aggregator, bias=None, activation=None, dropout=0.0, edge_dropout=0.0, is_input_layer=False):
        super(RGCNLayer, self).__init__()
        self.bias = bias
        self.activation = activation

        if self.bias:
            self.bias = nn.Parameter(torch.Tensor(out_dim))
            nn.init.xavier_uniform_(self.bias,
                                    gain=nn.init.calculate_gain('relu'))

        self.aggregator = aggregator

        if dropout:
            self.dropout = nn.Dropout(dropout)
        else:
            self.dropout = None

        if edge_dropout:
            self.edge_dropout = nn.Dropout(edge_dropout)
        else:
            self.edge_dropout = Identity()

    # define how propagation is done in subclass
    def propagate(self, g):
        raise NotImplementedError

    def forward(self, g, attn_rel_emb=None):

        self.propagate(g, attn_rel_emb)

        # apply bias and activation
        node_repr = g.ndata['h']
        if self.bias:
            node_repr = node_repr + self.bias
        if self.activation:
            node_repr = self.activation(node_repr)
        if self.dropout:
            node_repr = self.dropout(node_repr)

        g.ndata['h'] = node_repr

        if self.is_input_layer:
            g.ndata['repr'] = g.ndata['h'].unsqueeze(1)
        else:
            g.ndata['repr'] = torch.cat([g.ndata['repr'], g.ndata['h'].unsqueeze(1)], dim=1)


class RGCNBasisLayer(RGCNLayer):
    def __init__(self, inp_dim, out_dim, aggregator, attn_rel_emb_dim, num_rels, num_bases=-1, bias=None,
                 activation=None, dropout=0.0, edge_dropout=0.0, is_input_layer=False, has_attn=False):
        super(
            RGCNBasisLayer,
            self).__init__(
            inp_dim,
            out_dim,
            aggregator,
            bias,
            activation,
            dropout=dropout,
            edge_dropout=edge_dropout,
            is_input_layer=is_input_layer)
        self.inp_dim = inp_dim
        self.out_dim = out_dim
        self.attn_rel_emb_dim = attn_rel_emb_dim
        self.num_rels = num_rels
        self.num_bases = num_bases
        self.is_input_layer = is_input_layer
        self.has_attn = has_attn

        if self.num_bases <= 0 or self.num_bases > self.num_rels:
            self.num_bases = self.num_rels

        # add basis weights
        # self.weight = basis_weights
        self.weight = nn.Parameter(torch.Tensor(self.num_bases, self.inp_dim, self.out_dim))
        self.w_comp = nn.Parameter(torch.Tensor(self.num_rels, self.num_bases))

        if self.has_attn:
            self.A = nn.Linear(2 * self.inp_dim + 2 * self.attn_rel_emb_dim, inp_dim)
            self.B = nn.Linear(inp_dim, 1)

        self.self_loop_weight = nn.Parameter(torch.Tensor(self.inp_dim, self.out_dim))

        nn.init.xavier_uniform_(self.self_loop_weight, gain=nn.init.calculate_gain('relu'))
        nn.init.xavier_uniform_(self.weight, gain=nn.init.calculate_gain('relu'))
        nn.init.xavier_uniform_(self.w_comp, gain=nn.init.calculate_gain('relu'))

    def propagate(self, g, attn_rel_emb=None):
        # generate all weights from bases
        weight = self.weight.view(self.num_bases,
                                  self.inp_dim * self.out_dim)
        weight = torch.matmul(self.w_comp, weight).view(
            self.num_rels, self.inp_dim, self.out_dim)

        g.edata['w'] = self.edge_dropout(torch.ones(g.number_of_edges(), 1).to(weight.device))

        input_ = 'feat' if self.is_input_layer else 'h'

        def msg_func(edges):
            w = weight.index_select(0, edges.data['type'])
            msg = edges.data['w'] * torch.bmm(edges.src[input_].unsqueeze(1), w).squeeze(1)
            curr_emb = torch.mm(edges.dst[input_], self.self_loop_weight)  # (B, F)

            if self.has_attn:
                e = torch.cat([edges.src[input_], edges.dst[input_], attn_rel_emb(edges.data['type']), attn_rel_emb(edges.data['label'])], dim=1)
                a = torch.sigmoid(self.B(F.relu(self.A(e))))
            else:
                a = torch.ones((len(edges), 1)).to(device=w.device)

            return {'curr_emb': curr_emb, 'msg': msg, 'alpha': a}

        g.update_all(msg_func, self.aggregator, None)
