# Supplementary material for: Relation semantic fusion in subgraph for inductive link prediction in knowledge graphs
Source: PeerJ Comput Sci. 2024 Oct 1;10:e2324. doi: 10.7717/peerj-cs.2324 (PMC11639272; doi:10.7717/peerj-cs.2324)
Supplement: Supplemental Information 2 [file peerj-cs-10-2324-s002.zip › SASILP-main/requirements1.txt]

certifi==2023.11.17
charset-normalizer==3.3.2
colorama==0.4.6
dgl==1.1.2
et-xmlfile==1.1.0
fsspec==2023.1.0
idna==3.6
networkx==2.6.3
numpy==1.21.6
openpyxl==3.1.2
packaging==23.2
pandas==1.3.5
psutil==5.9.7
python-dateutil==2.8.2
pytz==2023.3.post1
requests==2.31.0
scipy==1.7.3
six==1.16.0
torch==1.13.1
tqdm==4.66.1
typing_extensions==4.7.1
urllib3==2.0.7
