# Supplementary material for: Relation semantic fusion in subgraph for inductive link prediction in knowledge graphs
Source: PeerJ Comput Sci. 2024 Oct 1;10:e2324. doi: 10.7717/peerj-cs.2324 (PMC11639272; doi:10.7717/peerj-cs.2324)
Supplement: Supplemental Information 2 [file peerj-cs-10-2324-s002.zip › SASILP-main/run_once.sh]

#!/usr/bin/env bash


DATASET=$1
EXP_NAME=$2
HOP=$3
EPOCH=$4


python train.py -d "$DATASET" -e "$DATASET"_"$EXP_NAME"_"$HOP"_"$EPOCH" --hop $HOP --num_gcn_layers $HOP --num_epochs $EPOCH

python test_ranking.py -d "$DATASET"_ind -e "$DATASET"_"$EXP_NAME"_"$HOP"_"$EPOCH" --hop $HOP

python test_auc.py -d "$DATASET"_ind -e "$DATASET"_"$EXP_NAME"_"$HOP"_"$EPOCH" --hop $HOP
