# Supplementary material for: Relation semantic fusion in subgraph for inductive link prediction in knowledge graphs
Source: PeerJ Comput Sci. 2024 Oct 1;10:e2324. doi: 10.7717/peerj-cs.2324 (PMC11639272; doi:10.7717/peerj-cs.2324)
Supplement: Supplemental Information 2 [file peerj-cs-10-2324-s002.zip › SASILP-main/subgraph_extraction/datasets.py]

from torch.utils.data import Dataset
import timeit
import os
import logging
import lmdb
import numpy as np
import json
import pickle
import dgl
from utils.graph_utils import ssp_multigraph_to_dgl, incidence_matrix
from utils.data_utils import process_files, save_to_file, plot_rel_dist
from subgraph_extraction.graph_sampler import *
import pdb


def generate_subgraph_datasets(params, splits=['train', 'valid'], saved_relation2id=None, max_label_value=None):

    testing = 'test' in splits
    adj_list, triplets, entity2id, relation2id, id2entity, id2relation = process_files(params.file_paths, saved_relation2id)

    # plot_rel_dist(adj_list, os.path.join(params.main_dir, f'data/{params.dataset}/rel_dist.png'))

    data_path = os.path.join(params.main_dir, f'data/{params.dataset}/relation2id.json')
    if not os.path.isdir(data_path) and not testing:
        with open(data_path, 'w') as f:
            json.dump(relation2id, f)

    graphs = {}

    for split_name in splits:
        graphs[split_name] = {'triplets': triplets[split_name], 'max_size': params.max_links}

    # Sample train and valid/test links
    for split_name, split in graphs.items():
        logging.info(f"Sampling negative links for {split_name}")
        split['pos'], split['neg'] = sample_neg(adj_list, split['triplets'], params.num_neg_samples_per_link, max_size=split['max_size'], constrained_neg_prob=params.constrained_neg_prob)

    if testing:
        directory = os.path.join(params.main_dir, 'data/{}/'.format(params.dataset))
        save_to_file(directory, f'neg_{params.test_file}_{params.constrained_neg_prob}.txt', graphs['test']['neg'], id2entity, id2relation)

    links2subgraphs(adj_list, graphs, params, max_label_value)


def get_kge_embeddings(dataset, kge_model):

    path = '/home/sss/code/LCILP-main/experiments/kge_baselines/{}_{}'.format(kge_model, dataset)
    node_features = np.load(os.path.join(path, 'entity_embedding.npy'))
    # with open(os.path.join(path, 'id2entity.json')) as json_file:
    #     kge_id2entity = json.load(json_file)
    #     kge_entity2id = {v: int(k) for k, v in kge_id2entity.items()}
    #
    # return node_features, kge_entity2id
    return node_features


class SubgraphDataset(Dataset):
    """Extracted, labeled, subgraph dataset -- DGL Only"""

    def __init__(self, db_path, db_name_pos, db_name_neg, raw_data_paths, included_relations=None, add_traspose_rels=False, num_neg_samples_per_link=1, use_kge_embeddings=False, dataset='', kge_model='', file_name=''):

        self.main_env = lmdb.open(db_path, readonly=True, max_dbs=3, lock=False)
        self.db_pos = self.main_env.open_db(db_name_pos.encode())
        self.db_neg = self.main_env.open_db(db_name_neg.encode())
        self.node_features, self.kge_entity2id = get_kge_embeddings(dataset, kge_model) if use_kge_embeddings else (None, None)
        self.num_neg_samples_per_link = num_neg_samples_per_link
        self.file_name = file_name

        ssp_graph, __, __, __, id2entity, id2relation = process_files(raw_data_paths, included_relations)
        self.num_rels = len(ssp_graph)

        # Add transpose matrices to handle both directions of relations.
        if add_traspose_rels:
            ssp_graph_t = [adj.T for adj in ssp_graph]
            ssp_graph += ssp_graph_t

        # the effective number of relations after adding symmetric adjacency matrices and/or self connections
        self.aug_num_rels = len(ssp_graph)
        self.graph = ssp_multigraph_to_dgl(ssp_graph)
        self.ssp_graph = ssp_graph
        self.id2entity = id2entity
        self.id2relation = id2relation

        self.max_n_label = np.array([0, 0])
        with self.main_env.begin() as txn:
            self.max_n_label[0] = int.from_bytes(txn.get('max_n_label_sub'.encode()), byteorder='little')
            self.max_n_label[1] = int.from_bytes(txn.get('max_n_label_obj'.encode()), byteorder='little')

            self.avg_subgraph_size = struct.unpack('f', txn.get('avg_subgraph_size'.encode()))
            self.min_subgraph_size = struct.unpack('f', txn.get('min_subgraph_size'.encode()))
            self.max_subgraph_size = struct.unpack('f', txn.get('max_subgraph_size'.encode()))
            self.std_subgraph_size = struct.unpack('f', txn.get('std_subgraph_size'.encode()))

            self.avg_enc_ratio = struct.unpack('f', txn.get('avg_enc_ratio'.encode()))
            self.min_enc_ratio = struct.unpack('f', txn.get('min_enc_ratio'.encode()))
            self.max_enc_ratio = struct.unpack('f', txn.get('max_enc_ratio'.encode()))
            self.std_enc_ratio = struct.unpack('f', txn.get('std_enc_ratio'.encode()))

            self.avg_num_pruned_nodes = struct.unpack('f', txn.get('avg_num_pruned_nodes'.encode()))
            self.min_num_pruned_nodes = struct.unpack('f', txn.get('min_num_pruned_nodes'.encode()))
            self.max_num_pruned_nodes = struct.unpack('f', txn.get('max_num_pruned_nodes'.encode()))
            self.std_num_pruned_nodes = struct.unpack('f', txn.get('std_num_pruned_nodes'.encode()))

        logging.info(f"Max distance from sub : {self.max_n_label[0]}, Max distance from obj : {self.max_n_label[1]}")

        # logging.info('=====================')
        # logging.info(f"Subgraph size stats: \n Avg size {self.avg_subgraph_size}, \n Min size {self.min_subgraph_size}, \n Max size {self.max_subgraph_size}, \n Std {self.std_subgraph_size}")

        # logging.info('=====================')
        # logging.info(f"Enclosed nodes ratio stats: \n Avg size {self.avg_enc_ratio}, \n Min size {self.min_enc_ratio}, \n Max size {self.max_enc_ratio}, \n Std {self.std_enc_ratio}")

        # logging.info('=====================')
        # logging.info(f"# of pruned nodes stats: \n Avg size {self.avg_num_pruned_nodes}, \n Min size {self.min_num_pruned_nodes}, \n Max size {self.max_num_pruned_nodes}, \n Std {self.std_num_pruned_nodes}")

        with self.main_env.begin(db=self.db_pos) as txn:
            self.num_graphs_pos = int.from_bytes(txn.get('num_graphs'.encode()), byteorder='little')
        with self.main_env.begin(db=self.db_neg) as txn:
            self.num_graphs_neg = int.from_bytes(txn.get('num_graphs'.encode()), byteorder='little')

        self.__getitem__(0)

    def __getitem__(self, index):
        with self.main_env.begin(db=self.db_pos) as txn:
            str_id = '{:08}'.format(index).encode('ascii')
            nodes_pos, r_label_pos, g_label_pos, n_labels_pos = deserialize(txn.get(str_id)).values()
            subgraph_pos = self._prepare_subgraphs(nodes_pos, r_label_pos, n_labels_pos)
        subgraphs_neg = []
        r_labels_neg = []
        g_labels_neg = []
        with self.main_env.begin(db=self.db_neg) as txn:
            for i in range(self.num_neg_samples_per_link):
                str_id = '{:08}'.format(index + i * (self.num_graphs_pos)).encode('ascii')
                nodes_neg, r_label_neg, g_label_neg, n_labels_neg = deserialize(txn.get(str_id)).values()
                subgraphs_neg.append(self._prepare_subgraphs(nodes_neg, r_label_neg, n_labels_neg))
                r_labels_neg.append(r_label_neg)
                g_labels_neg.append(g_label_neg)

        return subgraph_pos, g_label_pos, r_label_pos, subgraphs_neg, g_labels_neg, r_labels_neg

    def __len__(self):
        return self.num_graphs_pos

    def _prepare_subgraphs(self, nodes, r_label, n_labels):
        # subgraph = dgl.DGLGraph(self.graph.subgraph(nodes))
        subgraph = self.graph.subgraph(nodes)
        # subgraph.edata['type'] = self.graph.edata['type'][self.graph.subgraph(nodes).parent_eid]
        subgraph.edata['type'] = self.graph.edata['type'][self.graph.subgraph(nodes).edges(form='eid')]
        subgraph.edata['label'] = torch.tensor(r_label * np.ones(subgraph.edata['type'].shape), dtype=torch.long)

        # edges_btw_roots = subgraph.edge_id(0, 1)
        # rel_link = np.nonzero(subgraph.edata['type'][edges_btw_roots] == r_label)
        # if rel_link.squeeze().nelement() == 0:
        #     subgraph.add_edge(0, 1)
        #     subgraph.edata['type'][-1] = torch.tensor(r_label).type(torch.LongTensor)
        #     subgraph.edata['label'][-1] = torch.tensor(r_label).type(torch.LongTensor)

        # edges_btw_roots = subgraph.edge_ids(0, 1)  # 获取节点0和1之间所有边的ID
        # rel_link = (subgraph.edata['type'][edges_btw_roots] == r_label).nonzero().squeeze()
        #
        # if rel_link.nelement() == 0:
        #     # 当添加边时，同时指定边的数据
        #     subgraph.add_edges([0], [1], data={'type': torch.tensor([r_label], dtype=torch.long),
        #                                        'label': torch.tensor([r_label], dtype=torch.long)})
            # 获取节点0和1之间所有边的ID
        edges_btw_roots = subgraph.edge_ids(torch.tensor([0]), torch.tensor([1]), return_uv=True)[2]

        # 检查是否存在类型为r_label的边
        if len(edges_btw_roots) > 0:
            rel_link = (subgraph.edata['type'][edges_btw_roots] == r_label).nonzero().squeeze()
        else:
            rel_link = torch.tensor([], dtype=torch.long)

        if rel_link.nelement() == 0:
            # 当添加边时，同时指定边的数据
            subgraph.add_edges(torch.tensor([0]), torch.tensor([1]),
                               data={'type': torch.tensor([r_label], dtype=torch.long),
                                     'label': torch.tensor([r_label], dtype=torch.long)})

        # map the id read by GraIL to the entity IDs as registered by the KGE embeddings
        kge_nodes = [self.kge_entity2id[self.id2entity[n]] for n in nodes] if self.kge_entity2id else None
        n_feats = self.node_features[kge_nodes] if self.node_features is not None else None
        subgraph = self._prepare_features_new(subgraph, n_labels, n_feats)

        return subgraph

    def _prepare_features(self, subgraph, n_labels, n_feats=None):
        # One hot encode the node label feature and concat to n_featsure
        n_nodes = subgraph.number_of_nodes()
        label_feats = np.zeros((n_nodes, self.max_n_label[0] + 1))
        label_feats[np.arange(n_nodes), n_labels] = 1
        label_feats[np.arange(n_nodes), self.max_n_label[0] + 1 + n_labels[:, 1]] = 1
        n_feats = np.concatenate((label_feats, n_feats), axis=1) if n_feats else label_feats
        subgraph.ndata['feat'] = torch.FloatTensor(n_feats)
        self.n_feat_dim = n_feats.shape[1]  # Find cleaner way to do this -- i.e. set the n_feat_dim
        return subgraph

    def _prepare_features_new(self, subgraph, n_labels, n_feats=None):
        # One hot encode the node label feature and concat to n_featsure
        n_nodes = subgraph.number_of_nodes()
        label_feats = np.zeros((n_nodes, self.max_n_label[0] + 1 + self.max_n_label[1] + 1))
        label_feats[np.arange(n_nodes), n_labels[:, 0]] = 1
        label_feats[np.arange(n_nodes), self.max_n_label[0] + 1 + n_labels[:, 1]] = 1
        # label_feats = np.zeros((n_nodes, self.max_n_label[0] + 1 + self.max_n_label[1] + 1))
        # label_feats[np.arange(n_nodes), 0] = 1
        # label_feats[np.arange(n_nodes), self.max_n_label[0] + 1] = 1
        n_feats = np.concatenate((label_feats, n_feats), axis=1) if n_feats is not None else label_feats
        subgraph.ndata['feat'] = torch.FloatTensor(n_feats)

        head_id = np.argwhere([label[0] == 0 and label[1] == 1 for label in n_labels])
        tail_id = np.argwhere([label[0] == 1 and label[1] == 0 for label in n_labels])
        n_ids = np.zeros(n_nodes)
        n_ids[head_id] = 1  # head
        n_ids[tail_id] = 2  # tail
        subgraph.ndata['id'] = torch.FloatTensor(n_ids)

        self.n_feat_dim = n_feats.shape[1]  # Find cleaner way to do this -- i.e. set the n_feat_dim
        return subgraph
