# Supplementary material for: Relation semantic fusion in subgraph for inductive link prediction in knowledge graphs
Source: PeerJ Comput Sci. 2024 Oct 1;10:e2324. doi: 10.7717/peerj-cs.2324 (PMC11639272; doi:10.7717/peerj-cs.2324)
Supplement: Supplemental Information 2 [file peerj-cs-10-2324-s002.zip › SASILP-main/subgraph_extraction/graph_sampler.py]

import os
import math
import struct
import logging
import random
import pickle as pkl
import pdb
from tqdm import tqdm
import lmdb
import multiprocessing as mp
import numpy as np
import pandas as pd
import scipy.io as sio
import scipy.sparse as ssp
from scipy.sparse import csr_matrix
import sys
import torch
from scipy.special import softmax
from GAT.Gat import GAT
from utils.dgl_utils import _bfs_relational
from utils.graph_utils import incidence_matrix, remove_nodes, ssp_to_torch, serialize, deserialize, get_edge_count, diameter, radius
import networkx as nx
from subgraph_extraction.multicom import approximate_ppr, conductance_sweep_cut
from subgraph_extraction.multicom import multicom,multicom1
import dgl
from dgl.data import DGLDataset
# from dgl.nn.pytorch import GATConv
import GAT.TransformData
# import scipy

# from subgraph_extraction.datasets import get_kge_embeddings
'''在DGL（Deep Graph Library）中，节点的编号应该是从0开始的连续整数。因为DGL内部使用这些编号作为索引来访问节点的特征和边。
这里原始图数据中节点的编号不是连续的，在创建DGL图之前对节点编号进行重新映射，使其变为连续的。创建一个映射，将原始的节点编号映射到连续的整数，并在创建DGL图时使用这个映射。
'''
class CustomDataset(DGLDataset):
    # global_variable =
    node_id_mapping = {}
    def __init__(self,subgraph):
        self.subgraph = subgraph
        super().__init__(name='custom')

    def process(self):
        # row_all = []
        # col_all = []
        # # 提取稀疏矩阵中对应的行列节点编号
        # for sub in self.subgraph:
        #     rows, cols = sub.nonzero()
        #     row_all.extend(rows)
        #     col_all.extend(cols)
        # #将行列节点合并
        # node_merge = list(set(row_all + col_all))
        # # original_node_ids = [2, 3, 10, 15]
        # # 创建一个空字典来存储映射
        # CustomDataset.node_id_mapping = {}
        #
        # # 遍历原始节点编号，创建映射
        # for new_id, original_id in enumerate(node_merge):
        #     CustomDataset.node_id_mapping[original_id] = new_id
        #
        #
        # src_dst = list(zip(row_all, col_all))
        # src, dst = list(zip(*src_dst))   #
        # # 使用映射转换源节点和目标节点的编号
        # edges_src = torch.tensor([CustomDataset.node_id_mapping[node_id] for node_id in src])
        # edges_dst = torch.tensor([CustomDataset.node_id_mapping[node_id] for node_id in dst])
        g = dgl.from_scipy(self.subgraph)

        # 保存图到self.graphs列表中
        self.graphs = [g]

        # self.graph = dgl.graph((edges_src, edges_dst))
        self.graph = dgl.add_self_loop(self.graphs[0]) #报错后添加的
        # node_number = torch.max(edges_src, edges_dst).item() + 10
        # node_number = len(CustomDataset.node_id_mapping)
        node_number = self.graphs[0].num_nodes()

        node_features = torch.nn.Embedding(node_number, 10).weight  # 需要修改
        self.graph.ndata['feat'] = node_features


    def __getitem__(self, i):
        return self.graph

    def __len__(self):
        return 1


def sample_neg(adj_list, edges, num_neg_samples_per_link=1, max_size=1000000, constrained_neg_prob=0):
    pos_edges = edges
    neg_edges = []

    # if max_size is set, randomly sample train links
    if max_size < len(pos_edges):
        perm = np.random.permutation(len(pos_edges))[:max_size]
        pos_edges = pos_edges[perm]

    # sample negative links for train/test
    n, r = adj_list[0].shape[0], len(adj_list)

    # distribution of edges across reelations
    theta = 0.001
    edge_count = get_edge_count(adj_list)
    rel_dist = np.zeros(edge_count.shape)
    idx = np.nonzero(edge_count)
    rel_dist[idx] = softmax(theta * edge_count[idx])

    # possible head and tails for each relation
    valid_heads = [adj.tocoo().row.tolist() for adj in adj_list]
    valid_tails = [adj.tocoo().col.tolist() for adj in adj_list]

    pbar = tqdm(total=len(pos_edges))
    while len(neg_edges) < num_neg_samples_per_link * len(pos_edges):
        neg_head, neg_tail, rel = pos_edges[pbar.n % len(pos_edges)][0], pos_edges[pbar.n % len(pos_edges)][1], pos_edges[pbar.n % len(pos_edges)][2]
        if np.random.uniform() < constrained_neg_prob:
            if np.random.uniform() < 0.5:
                neg_head = np.random.choice(valid_heads[rel])
            else:
                neg_tail = np.random.choice(valid_tails[rel])
        else:
            if np.random.uniform() < 0.5:
                neg_head = np.random.choice(n)
            else:
                neg_tail = np.random.choice(n)

        if neg_head != neg_tail and adj_list[rel][neg_head, neg_tail] == 0:
            neg_edges.append([neg_head, neg_tail, rel])
            pbar.update(1)

    pbar.close()

    neg_edges = np.array(neg_edges)
    return pos_edges, neg_edges


def links2subgraphs(A, graphs, params, max_label_value=None):
    '''
    extract enclosing subgraphs, write map mode + named dbs
    '''
    max_n_label = {'value': np.array([0, 0])}
    subgraph_sizes = []
    enc_ratios = []
    num_pruned_nodes = []
    size = get_average_subgraph_size(100, list(graphs.values())[0]['pos'], A, params)
    BYTES_PER_DATUM = size * 1.5

    # BYTES_PER_DATUM = get_average_subgraph_size(100, list(graphs.values())[0]['pos'], A, params) * 1.5
    links_length = 0
    for split_name, split in graphs.items():
        links_length += (len(split['pos']) + len(split['neg'])) * 2
    map_size = links_length * BYTES_PER_DATUM

    env = lmdb.open(params.db_path, map_size=map_size, max_dbs=6)

    def extraction_helper(A, links, g_labels, split_env):

        with env.begin(write=True, db=split_env) as txn:
            txn.put('num_graphs'.encode(), (len(links)).to_bytes(int.bit_length(len(links)), byteorder='little'))
            mp.set_start_method('spawn', force=True)

        with mp.Pool(processes=10, initializer=intialize_worker, initargs=(A, params, max_label_value)) as p:
            args_ = zip(range(len(links)), links, g_labels)
            for (str_id, datum) in tqdm(p.imap(extract_save_subgraph, args_), total=len(links)):
                # print("datum['n_labels']:",datum['n_labels'])
                # print("max_n_label['value']:",max_n_label['value'])
                max_n_label['value'] = np.maximum(np.max(datum['n_labels'], axis=0), max_n_label['value'])
                subgraph_sizes.append(datum['subgraph_size'])
                enc_ratios.append(datum['enc_ratio'])
                num_pruned_nodes.append(datum['num_pruned_nodes'])

                with env.begin(write=True, db=split_env) as txn:
                    txn.put(str_id, serialize(datum))

    for split_name, split in graphs.items():
        logging.info(f"Extracting enclosing subgraphs for positive links in {split_name} set")
        labels = np.ones(len(split['pos']))
        db_name_pos = split_name + '_pos'
        split_env = env.open_db(db_name_pos.encode())

        extraction_helper(A, split['pos'], labels, split_env)

        logging.info(f"Extracting enclosing subgraphs for negative links in {split_name} set")
        labels = np.zeros(len(split['neg']))
        db_name_neg = split_name + '_neg'
        split_env = env.open_db(db_name_neg.encode())
        extraction_helper(A, split['neg'], labels, split_env)

    max_n_label['value'] = max_label_value if max_label_value is not None else max_n_label['value']

    with env.begin(write=True) as txn:
        bit_len_label_sub = int.bit_length(int(max_n_label['value'][0]))
        bit_len_label_obj = int.bit_length(int(max_n_label['value'][1]))
        txn.put('max_n_label_sub'.encode(), (int(max_n_label['value'][0])).to_bytes(bit_len_label_sub, byteorder='little'))
        txn.put('max_n_label_obj'.encode(), (int(max_n_label['value'][1])).to_bytes(bit_len_label_obj, byteorder='little'))

        txn.put('avg_subgraph_size'.encode(), struct.pack('f', float(np.mean(subgraph_sizes))))
        txn.put('min_subgraph_size'.encode(), struct.pack('f', float(np.min(subgraph_sizes))))
        txn.put('max_subgraph_size'.encode(), struct.pack('f', float(np.max(subgraph_sizes))))
        txn.put('std_subgraph_size'.encode(), struct.pack('f', float(np.std(subgraph_sizes))))

        txn.put('avg_enc_ratio'.encode(), struct.pack('f', float(np.mean(enc_ratios))))
        txn.put('min_enc_ratio'.encode(), struct.pack('f', float(np.min(enc_ratios))))
        txn.put('max_enc_ratio'.encode(), struct.pack('f', float(np.max(enc_ratios))))
        txn.put('std_enc_ratio'.encode(), struct.pack('f', float(np.std(enc_ratios))))

        txn.put('avg_num_pruned_nodes'.encode(), struct.pack('f', float(np.mean(num_pruned_nodes))))
        txn.put('min_num_pruned_nodes'.encode(), struct.pack('f', float(np.min(num_pruned_nodes))))
        txn.put('max_num_pruned_nodes'.encode(), struct.pack('f', float(np.max(num_pruned_nodes))))
        txn.put('std_num_pruned_nodes'.encode(), struct.pack('f', float(np.std(num_pruned_nodes))))


def get_average_subgraph_size(sample_size, links, A, params):
    total_size = 0
    for (n1, n2, r_label) in links[np.random.choice(len(links), sample_size)]:
        nodes, n_labels, subgraph_size, enc_ratio, num_pruned_nodes = subgraph_extraction_labeling((n1, n2), r_label, A, params.hop, params.enclosing_sub_graph, params.max_nodes_per_hop)
        # prob_node((n1, n2), r_label, A, params.hop, params.enclosing_sub_graph, params.max_nodes_per_hop)
        # nodes, n_labels, subgraph_size, enc_ratio, num_pruned_nodes = subgraph_extraction_labeling((4, 1364), r_label, A,
        #                                                                                            params.hop,
        #                                                                                            params.enclosing_sub_graph,
        #                                                                                            params.max_nodes_per_hop)

        datum = {'nodes': nodes, 'r_label': r_label, 'g_label': 0, 'n_labels': n_labels, 'subgraph_size': subgraph_size, 'enc_ratio': enc_ratio, 'num_pruned_nodes': num_pruned_nodes}
        total_size += len(serialize(datum))
    return total_size / sample_size


def intialize_worker(A, params, max_label_value):
    global A_, params_, max_label_value_
    A_, params_, max_label_value_ = A, params, max_label_value


def extract_save_subgraph(args_):
    idx, (n1, n2, r_label), g_label = args_
    nodes, n_labels, subgraph_size, enc_ratio, num_pruned_nodes = subgraph_extraction_labeling((n1, n2), r_label, A_, params_.hop, params_.enclosing_sub_graph, params_.max_nodes_per_hop, None, params_.local_clustering)

    # max_label_value_ is to set the maximum possible value of node label while doing double-radius labelling.
    if max_label_value_ is not None:
        n_labels = np.array([np.minimum(label, max_label_value_).tolist() for label in n_labels])

    datum = {'nodes': nodes, 'r_label': r_label, 'g_label': g_label, 'n_labels': n_labels, 'subgraph_size': subgraph_size, 'enc_ratio': enc_ratio, 'num_pruned_nodes': num_pruned_nodes}
    str_id = '{:08}'.format(idx).encode('ascii')

    return (str_id, datum)

def get_neighbor_nodes(roots, adj, h=1, max_nodes_per_hop=None):
    bfs_generator = _bfs_relational(adj, roots, max_nodes_per_hop)
    lvls = list()
    for _ in range(h):
        try:
            lvls.append(next(bfs_generator))
        except StopIteration:
            pass
    return set().union(*lvls)


def attention_scores( A, seeds, alpha=0.85, epsilon = 1e-3):
    # Convert A to a DGL graph
    # alpha = 0.85
    # epsilon = 1e-3
    dataset = CustomDataset(A)
    graph = dataset[0]
    # print("subgraph:", graph)
    # g = dgl.from_scipy(A)
    model = torch.load('/home/sss/code/LCILP-main/experiments/Gat_fb15k237.pth')
    # Run the GAT model on the graph
    model.eval()
    device = torch.device("cuda" if torch.cuda.is_available() else "cpu")
    g = graph.int().to(device)
    features = g.ndata["feat"]
    with torch.no_grad():
        logits, a = model(g, features)
    # Return the attention scores as the node scores
    # atte_tensor_on_cpu = a.cpu()
    # atte = atte_tensor_on_cpu.numpy()
    # 初始化一个零张量来存储每个节点的总注意力分数和边的数量
    total_attention_scores = torch.zeros(g.number_of_nodes())
    edge_counts = torch.zeros(g.number_of_nodes())

    # 遍历每条边
    for edge in range(g.number_of_edges()):
        # # 获取边的目标节点
        # target_node = g.edges()[1][edge]
        # # 更新节点的总注意力分数和边的数量
        # total_attention_scores[target_node] += a[edge].mean().item()
        # edge_counts[target_node] += 1
        source_node, target_node = g.edges()[0][edge], g.edges()[1][edge]
        # 更新节点的总注意力分数和边的数量
        total_attention_scores[source_node] += a[edge].mean().item()
        total_attention_scores[target_node] += a[edge].mean().item()
        edge_counts[source_node] += 1
        edge_counts[target_node] += 1


    # 计算每个节点的平均注意力分数
    node_attention_scores = total_attention_scores / edge_counts

    # reverse_mapping = {new_id: original_id for original_id, new_id in dataset.node_id_mapping.items()}
    # original_attention_scores = {}

    # 遍历每个新的节点编号和对应的注意力分数
    # for new_id, score in enumerate(node_attention_scores.cpu().numpy()):
    #     # 使用反向映射找到原始的节点编号
    #     original_id = reverse_mapping[new_id]
    #     # 将注意力分数存储在原始节点的编号下
    #     original_attention_scores[original_id] = score

    # return original_attention_scores

    # 将张量从GPU移动到CPU，并转换为NumPy数组
    node_attention_scores = node_attention_scores.cpu().numpy()
    #
    return node_attention_scores

    # return atte


# Use the new function in multicom
# seeds_, communities = multicom(A_incidence.tocsr(), seeds, attention_scores, conductance_sweep_cut)
def score(scores,  node_attention_scores,a):
    score = a*scores +(1-a)* node_attention_scores
    return score

def subgraph_extraction_labeling(ind, rel, A_list, h=1, enclosing_sub_graph=False, max_nodes_per_hop=None, max_node_label_value=None, local_clustering=True):
    # extract the h-hop enclosing subgraphs around link 'ind'
    A_incidence = incidence_matrix(A_list)
    A_incidence += A_incidence.T
    ''''''
    root1_nei = get_neighbor_nodes(set([ind[0]]), A_incidence, h, max_nodes_per_hop)
    root2_nei = get_neighbor_nodes(set([ind[1]]), A_incidence, h, max_nodes_per_hop)

    subgraph_nei_nodes_int = root1_nei.intersection(root2_nei)
    subgraph_nei_nodes_un = root1_nei.union(root2_nei)

    if local_clustering:
        seeds = set([ind[0], ind[1]])
        prob = approximate_ppr(A_incidence.tocsr(),seeds,alpha=0.85,epsilon=1e-3)


        seeds_1, communities1 = multicom(A_incidence.tocsr(), seeds, approximate_ppr, conductance_sweep_cut)
        # 输出approximate_ppr，同时输出attention_scores，将两个得分加权求和，作为节点重要性依据。

        #approximate_ppr为每个节点的概率得分
      #把上面函数的参数approximate_ppr换成注意力计算后的得分值
        subgraph_nei_nodes_int = communities1[0] - seeds
  
    # Extract subgraph | Roots being in the front is essential for labelling and the model to work properly.
    if enclosing_sub_graph:
        subgraph_nodes = list(ind) + list(subgraph_nei_nodes_int)
    else:
        subgraph_nodes = list(ind) + list(subgraph_nei_nodes_un)

    subgraph = [adj[subgraph_nodes, :][:, subgraph_nodes] for adj in A_list]
#提取与subgraph中包含节点相关的子图的邻接矩阵，这里的subgraph_nodes是节点编号
    # subgraph是一个列表，其中每个元素是从大图中抽取出来的对应某个关系的邻接矩阵
    prob_att = attention_scores(A_incidence.tocsr(),seeds,alpha=0.85,epsilon=1e-3)
    # prob_att和prob的输出格式，如何将对应节点的概率值加权
    score_final = score(prob,prob_att,0.8)
    # seeds_, communities = multicom1(incidence_matrix(subgraph).tocsr(), seeds, score_final, conductance_sweep_cut)
    seeds_, communities = multicom1(A_incidence.tocsr(), seeds, score_final, conductance_sweep_cut)
    # if len(communities) < 10:
    #     communities = communities1

        # 判断在某个路径下是否存在文件，如果不存在则创建，并将seeds_1,communities信息写入
        # os.path.join('./data', params.dataset, 'ranking_head.txt')
    file_path = os.path.join('./experiments', 'LCILP_fb_v2', 'Num_of_Nodes_train.txt')
    os.makedirs(os.path.dirname(file_path), exist_ok=True)  # Ensure the directory exists
    # if not os.path.exists(file_path):
    with open(file_path, "a") as f:
        f.write(f"Seeds: {seeds_1}\n")
        f.write("Communities1:\n")
        for community in communities1:
            f.write(f"{community}\n")
        f.write("Communities:\n")
        for com in communities:
            f.write(f"{com}\n")

    subgraph_nei_nodes_int = communities[0] - seeds
    # Extract subgraph | Roots being in the front is essential for labelling and the model to work properly.
    if enclosing_sub_graph:
        subgraph_nodes = list(ind) + list(subgraph_nei_nodes_int)
    else:
        subgraph_nodes = list(ind) + list(subgraph_nei_nodes_un)

    subgraph1 = [adj[subgraph_nodes, :][:, subgraph_nodes] for adj in A_list]
    # communities

    # with open('data1.txt', 'w') as file:
    #     # 遍历集合中的每个元素
    #     for item in communities1:
    #         # 将元素转换为字符串，并写入文件中
    #         # 每个元素占一行
    #         file.write(str(item) + '\n')
    # with open('data.txt', 'w') as file:
    #     # 遍历集合中的每个元素
    #     for item in communities:
    #         # 将元素转换为字符串，并写入文件中
    #         # 每个元素占一行
    #         file.write(str(item) + '\n')

    labels, enclosing_subgraph_nodes = node_label(incidence_matrix(subgraph1), max_distance=h)

    pruned_subgraph_nodes = np.array(subgraph_nodes)[enclosing_subgraph_nodes].tolist()
    
    pruned_labels = labels[enclosing_subgraph_nodes]
    # pruned_subgraph_nodes = subgraph_nodes
    # pruned_labels = labels

    if max_node_label_value is not None:
        pruned_labels = np.array([np.minimum(label, max_node_label_value).tolist() for label in pruned_labels])

    subgraph_size = len(pruned_subgraph_nodes)
    enc_ratio = len(subgraph_nei_nodes_int) / (len(subgraph_nei_nodes_un) + 1e-3)
    num_pruned_nodes = len(subgraph_nodes) - len(pruned_subgraph_nodes)
    return pruned_subgraph_nodes, pruned_labels, subgraph_size, enc_ratio, num_pruned_nodes

#2024-1-14返回目标边节点元组


'''获取节点的概率得分2023-1130'''
def prob_node(ind,  A_list, local_clustering=True):
    A_incidence = incidence_matrix(A_list)
    A_incidence += A_incidence.T
    A_incidence_sparse = csr_matrix(A_incidence)
    # print("类型",type(A_incidence_sparse))

    # root1_nei = get_neighbor_nodes(set([ind[0]]), A_incidence, h, max_nodes_per_hop)
    # root2_nei = get_neighbor_nodes(set([ind[1]]), A_incidence, h, max_nodes_per_hop)
    #
    # subgraph_nei_nodes_int = root1_nei.intersection(root2_nei)
    # subgraph_nei_nodes_un = root1_nei.union(root2_nei)

    if local_clustering:
        seeds = set([ind[0], ind[1]])
        prob = approximate_ppr(A_incidence_sparse,seeds,alpha=0.85,epsilon=1e-3)#A_incidence参数类型为ndarray或者sparse.csr_matrix
        #将计算出来的prob值作为一列插入nodes_id
        # np.savetxt('home/sss/code/LCILP-main/prob_nodes.txt',prob,delimiter=',',fmt="%.5f")
    return prob
'''
def transform_score(ind,A_list):
    prob = prob_node(ind, A_list, local_clustering=True)
    array = np.array(prob)
    categories = np.percentile(array, [25, 50, 75])
    labels = np.digitize(array, categories)
    df_nodes = pd.DataFrame()
    #把路径换成项目下的路径
    # node_id = pd.read_excel('G://PaperRalative//数据集//WN18RR_v1//nodes.xlsx', usecols=[0]).values.flatten()
    node_id = pd.read_excel('/home/sss/code/LCILP-main/data/WN18RR_v1/nodes.xlsx', usecols=[0]).values.flatten()
    #节点的嵌入表示（transe）
    ds = 'WN18RR_v1'
    kge_model = 'TransE'
    embedding = get_kge_embeddings(ds,kge_model)
    df_nodes.insert(0, 'id', node_id)
    df_nodes.insert(1, 'label', labels)
    df_nodes.insert(2,'embed',embedding)
    df_nodes.to_excel('/home/sss/code/LCILP-main/data/WN18RR_v1/nodes_transform.xlsx',index=False)  # nodes_transform存储的为转换为id后的节点及类别
    '''
'''
根据prob_node返回值作为类别标签，构建图注意力网络训练，得到节点的表示，将表示转换为实数，作为节点的新分值。
 # Sort the probabilities and assign class labels
    sorted_indices = np.argsort(prob)[::-1]
    class_labels = np.zeros_like(prob)
    class_labels[sorted_indices] = np.arange(len(prob))

    # Build the graph attention network
    gat = GraphAttentionNetwork(input_dim=class_labels.shape[1], output_dim=1)
    gat.train(class_labels)

    # Get the node representations
    node_representations = gat.get_node_representations()

    # Convert the representations to real numbers to get the new scores
    new_scores = node_representations.astype(float)
    return new_scores
'''
def node_label(subgraph, max_distance=1):
    # implementation of the node labeling scheme described in the paper
    roots = [0, 1]
    sgs_single_root = [remove_nodes(subgraph, [root]) for root in roots]
    dist_to_roots = [np.clip(ssp.csgraph.dijkstra(sg, indices=[0], directed=False, unweighted=True, limit=1e6)[:, 1:], 0, 1e7) for r, sg in enumerate(sgs_single_root)]
    dist_to_roots = np.array(list(zip(dist_to_roots[0][0], dist_to_roots[1][0])), dtype=int)

    target_node_labels = np.array([[0, 1], [1, 0]])
    labels = np.concatenate((target_node_labels, dist_to_roots)) if dist_to_roots.size else target_node_labels

    enclosing_subgraph_nodes = np.where(np.max(labels, axis=1) <= max_distance)[0]
    return labels, enclosing_subgraph_nodes
