# Supplementary material for: Relation semantic fusion in subgraph for inductive link prediction in knowledge graphs
Source: PeerJ Comput Sci. 2024 Oct 1;10:e2324. doi: 10.7717/peerj-cs.2324 (PMC11639272; doi:10.7717/peerj-cs.2324)
Supplement: Supplemental Information 2 [file peerj-cs-10-2324-s002.zip › SASILP-main/test_ranking.py]

import os
import random
import argparse
import logging
import json
import time

import multiprocessing as mp
import scipy.sparse as ssp
from tqdm import tqdm
import networkx as nx
import torch
import numpy as np
import dgl
from dgl.data import DGLDataset

from subgraph_extraction.multicom import approximate_ppr, conductance_sweep_cut
from subgraph_extraction.multicom import multicom


def process_files(files, saved_relation2id, add_traspose_rels):
    '''
    files: Dictionary map of file paths to read the triplets from.
    saved_relation2id: Saved relation2id (mostly passed from a trained model) which can be used to map relations to pre-defined indices and filter out the unknown ones.
    '''
    entity2id = {}
    relation2id = saved_relation2id

    triplets = {}

    ent = 0
    rel = 0

    for file_type, file_path in files.items():

        data = []
        with open(file_path) as f:
            file_data = [line.split() for line in f.read().split('\n')[:-1]]

        for triplet in file_data:
            if triplet[0] not in entity2id:
                entity2id[triplet[0]] = ent
                ent += 1
            if triplet[2] not in entity2id:
                entity2id[triplet[2]] = ent
                ent += 1

            # Save the triplets corresponding to only the known relations
            if triplet[1] in saved_relation2id:
                data.append([entity2id[triplet[0]], entity2id[triplet[2]], saved_relation2id[triplet[1]]])

        triplets[file_type] = np.array(data)

    id2entity = {v: k for k, v in entity2id.items()}
    id2relation = {v: k for k, v in relation2id.items()}

    # Construct the list of adjacency matrix each corresponding to eeach relation. Note that this is constructed only from the train data.
    adj_list = []
    for i in range(len(saved_relation2id)):
        idx = np.argwhere(triplets['graph'][:, 2] == i)
        adj_list.append(ssp.csc_matrix((np.ones(len(idx), dtype=np.uint8), (triplets['graph'][:, 0][idx].squeeze(1), triplets['graph'][:, 1][idx].squeeze(1))), shape=(len(entity2id), len(entity2id))))

    # Add transpose matrices to handle both directions of relations.
    adj_list_aug = adj_list
    if add_traspose_rels:
        adj_list_t = [adj.T for adj in adj_list]
        adj_list_aug = adj_list + adj_list_t

    dgl_adj_list = ssp_multigraph_to_dgl(adj_list_aug)

    return adj_list, dgl_adj_list, triplets, entity2id, relation2id, id2entity, id2relation


def intialize_worker(model, adj_list, dgl_adj_list, id2entity, params, node_features, kge_entity2id):
    global model_, adj_list_, dgl_adj_list_, id2entity_, params_, node_features_, kge_entity2id_
    model_, adj_list_, dgl_adj_list_, id2entity_, params_, node_features_, kge_entity2id_ = model, adj_list, dgl_adj_list, id2entity, params, node_features, kge_entity2id


def get_neg_samples_replacing_head_tail(test_links, adj_list, num_samples=50):

    n, r = adj_list[0].shape[0], len(adj_list)
    heads, tails, rels = test_links[:, 0], test_links[:, 1], test_links[:, 2]

    neg_triplets = []
    for i, (head, tail, rel) in enumerate(zip(heads, tails, rels)):
        neg_triplet = {'head': [[], 0], 'tail': [[], 0]}
        neg_triplet['head'][0].append([head, tail, rel])
        while len(neg_triplet['head'][0]) < num_samples:
            neg_head = head
            neg_tail = np.random.choice(n)

            if neg_head != neg_tail and adj_list[rel][neg_head, neg_tail] == 0:
                neg_triplet['head'][0].append([neg_head, neg_tail, rel])

        neg_triplet['tail'][0].append([head, tail, rel])
        while len(neg_triplet['tail'][0]) < num_samples:
            neg_head = np.random.choice(n)
            neg_tail = tail
            # neg_head, neg_tail, rel = np.random.choice(n), np.random.choice(n), np.random.choice(r)

            if neg_head != neg_tail and adj_list[rel][neg_head, neg_tail] == 0:
                neg_triplet['tail'][0].append([neg_head, neg_tail, rel])

        neg_triplet['head'][0] = np.array(neg_triplet['head'][0])
        neg_triplet['tail'][0] = np.array(neg_triplet['tail'][0])

        neg_triplets.append(neg_triplet)

    return neg_triplets


def get_neg_samples_replacing_head_tail_all(test_links, adj_list):

    n, r = adj_list[0].shape[0], len(adj_list)
    heads, tails, rels = test_links[:, 0], test_links[:, 1], test_links[:, 2]

    neg_triplets = []
    print('sampling negative triplets...')
    for i, (head, tail, rel) in tqdm(enumerate(zip(heads, tails, rels)), total=len(heads)):
        neg_triplet = {'head': [[], 0], 'tail': [[], 0]}
        neg_triplet['head'][0].append([head, tail, rel])
        for neg_tail in range(n):
            neg_head = head

            if neg_head != neg_tail and adj_list[rel][neg_head, neg_tail] == 0:
                neg_triplet['head'][0].append([neg_head, neg_tail, rel])

        neg_triplet['tail'][0].append([head, tail, rel])
        for neg_head in range(n):
            neg_tail = tail

            if neg_head != neg_tail and adj_list[rel][neg_head, neg_tail] == 0:
                neg_triplet['tail'][0].append([neg_head, neg_tail, rel])

        neg_triplet['head'][0] = np.array(neg_triplet['head'][0])
        neg_triplet['tail'][0] = np.array(neg_triplet['tail'][0])

        neg_triplets.append(neg_triplet)

    return neg_triplets


def get_neg_samples_replacing_head_tail_from_ruleN(ruleN_pred_path, entity2id, saved_relation2id):
    with open(ruleN_pred_path) as f:
        pred_data = [line.split() for line in f.read().split('\n')[:-1]]

    neg_triplets = []
    for i in range(len(pred_data) // 3):
        neg_triplet = {'head': [[], 10000], 'tail': [[], 10000]}
        if pred_data[3 * i][1] in saved_relation2id:
            head, rel, tail = entity2id[pred_data[3 * i][0]], saved_relation2id[pred_data[3 * i][1]], entity2id[pred_data[3 * i][2]]
            for j, new_head in enumerate(pred_data[3 * i + 1][1::2]):
                neg_triplet['head'][0].append([entity2id[new_head], tail, rel])
                if entity2id[new_head] == head:
                    neg_triplet['head'][1] = j
            for j, new_tail in enumerate(pred_data[3 * i + 2][1::2]):
                neg_triplet['tail'][0].append([head, entity2id[new_tail], rel])
                if entity2id[new_tail] == tail:
                    neg_triplet['tail'][1] = j

            neg_triplet['head'][0] = np.array(neg_triplet['head'][0])
            neg_triplet['tail'][0] = np.array(neg_triplet['tail'][0])

            neg_triplets.append(neg_triplet)

    return neg_triplets


def incidence_matrix(adj_list):
    '''
    adj_list: List of sparse adjacency matrices
    '''

    rows, cols, dats = [], [], []
    dim = adj_list[0].shape
    for adj in adj_list:
        adjcoo = adj.tocoo()
        rows += adjcoo.row.tolist()
        cols += adjcoo.col.tolist()
        dats += adjcoo.data.tolist()
    row = np.array(rows)
    col = np.array(cols)
    data = np.array(dats)
    return ssp.csc_matrix((data, (row, col)), shape=dim)


def _bfs_relational(adj, roots, max_nodes_per_hop=None):
    """
    BFS for graphs with multiple edge types. Returns list of level sets.
    Each entry in list corresponds to relation specified by adj_list.
    Modified from dgl.contrib.data.knowledge_graph to node accomodate sampling
    """
    visited = set()
    current_lvl = set(roots)

    next_lvl = set()

    while current_lvl:

        for v in current_lvl:
            visited.add(v)

        next_lvl = _get_neighbors(adj, current_lvl)
        next_lvl -= visited  # set difference

        if max_nodes_per_hop and max_nodes_per_hop < len(next_lvl):
            next_lvl = set(random.sample(next_lvl, max_nodes_per_hop))

        yield next_lvl

        current_lvl = set.union(next_lvl)


def _get_neighbors(adj, nodes):
    """Takes a set of nodes and a graph adjacency matrix and returns a set of neighbors.
    Directly copied from dgl.contrib.data.knowledge_graph"""
    sp_nodes = _sp_row_vec_from_idx_list(list(nodes), adj.shape[1])
    sp_neighbors = sp_nodes.dot(adj)
    neighbors = set(ssp.find(sp_neighbors)[1])  # convert to set of indices
    return neighbors


def _sp_row_vec_from_idx_list(idx_list, dim):
    """Create sparse vector of dimensionality dim from a list of indices."""
    shape = (1, dim)
    data = np.ones(len(idx_list))
    row_ind = np.zeros(len(idx_list))
    col_ind = list(idx_list)
    return ssp.csr_matrix((data, (row_ind, col_ind)), shape=shape)


def get_neighbor_nodes(roots, adj, h=1, max_nodes_per_hop=None):
    bfs_generator = _bfs_relational(adj, roots, max_nodes_per_hop)
    lvls = list()
    for _ in range(h):
        try:
            lvls.append(next(bfs_generator))
        except StopIteration:
            pass
    return set().union(*lvls)
class CustomDataset(DGLDataset):
    # global_variable =
    node_id_mapping = {}
    def __init__(self,subgraph):
        self.subgraph = subgraph
        super().__init__(name='custom')

    def process(self):
        g = dgl.from_scipy(self.subgraph)

        # 保存图到self.graphs列表中
        self.graphs = [g]

        # self.graph = dgl.graph((edges_src, edges_dst))
        self.graph = dgl.add_self_loop(self.graphs[0]) #报错后添加的
        # node_number = torch.max(edges_src, edges_dst).item() + 10
        # node_number = len(CustomDataset.node_id_mapping)
        node_number = self.graphs[0].num_nodes()

        node_features = torch.nn.Embedding(node_number, 10).weight  # 需要修改
        self.graph.ndata['feat'] = node_features


    def __getitem__(self, i):
        return self.graph

    def __len__(self):
        return 1
def attention_scores( A, seeds, alpha=0.85, epsilon = 1e-3):
    # Convert A to a DGL graph
    # alpha = 0.85
    # epsilon = 1e-3
    dataset = CustomDataset(A)
    graph = dataset[0]
    # print("subgraph:", graph)
    # g = dgl.from_scipy(A)
    model = torch.load('/home/sss/code/LCILP-main/experiments/Gat_fb15k237.pth')
    # Run the GAT model on the graph
    model.eval()
    # device = torch.device("cuda" if torch.cuda.is_available() else "cpu")
    device = torch.device('cuda:1' if torch.cuda.is_available() and torch.cuda.device_count() > 1 else 'cpu')
    g = graph.int().to(device)
    features = g.ndata["feat"]
    with torch.no_grad():
        logits, a = model(g, features)
    total_attention_scores = torch.zeros(g.number_of_nodes())
    edge_counts = torch.zeros(g.number_of_nodes())
    # 遍历每条边
    for edge in range(g.number_of_edges()):
        # # 获取边的目标节点
        # target_node = g.edges()[1][edge]
        # # 更新节点的总注意力分数和边的数量
        # total_attention_scores[target_node] += a[edge].mean().item()
        # edge_counts[target_node] += 1
        source_node, target_node = g.edges()[0][edge], g.edges()[1][edge]
        # 更新节点的总注意力分数和边的数量
        total_attention_scores[source_node] += a[edge].mean().item()
        total_attention_scores[target_node] += a[edge].mean().item()
        edge_counts[source_node] += 1
        edge_counts[target_node] += 1
    # 计算每个节点的平均注意力分数
    node_attention_scores = total_attention_scores / edge_counts
    node_attention_scores = node_attention_scores.cpu().numpy()
    #
    return node_attention_scores

def subgraph_extraction_labeling(ind, rel, A_list, h=1, enclosing_sub_graph=False, max_nodes_per_hop=None, node_information=None, max_node_label_value=None, local_clustering=False):        
    # extract the h-hop enclosing subgraphs around link 'ind'
    A_incidence = incidence_matrix(A_list)
    A_incidence += A_incidence.T

    root1_nei = get_neighbor_nodes(set([ind[0]]), A_incidence, h, max_nodes_per_hop)
    root2_nei = get_neighbor_nodes(set([ind[1]]), A_incidence, h, max_nodes_per_hop)

    subgraph_nei_nodes_int = root1_nei.intersection(root2_nei)
    subgraph_nei_nodes_un = root1_nei.union(root2_nei)
    
    # Local clustering for subgraph extraction.
    # original_seeds = set([ind[0],ind[1]])
    # seeds_none, communities = multicom(A_incidence.tocsr(), original_seeds, approximate_ppr, conductance_sweep_cut)
    # cluster = communities[0] - original_seeds
    # subgraph_nei_nodes_int = cluster.intersection(subgraph_nei_nodes_un)
    
    if local_clustering:
        seeds = set([ind[0], ind[1]])
        seeds_1, communities1 = multicom(A_incidence.tocsr(), seeds, approximate_ppr, conductance_sweep_cut)
         
        subgraph_nei_nodes_int = communities1[0] - seeds
    
    # Extract subgraph | Roots being in the front is essential for labelling and the model to work properly.
    if enclosing_sub_graph:
        subgraph_nodes = list(ind) + list(subgraph_nei_nodes_int)
    else:
        subgraph_nodes = list(ind) + list(subgraph_nei_nodes_un)

    subgraph = [adj[subgraph_nodes, :][:, subgraph_nodes] for adj in A_list]

    seeds_, communities = multicom(incidence_matrix(subgraph).tocsr(), seeds, attention_scores, conductance_sweep_cut)
    if len(communities) < 10:
        communities = communities1
    # 判断在某个路径下是否存在文件，如果不存在则创建，并将seeds_1,communities信息写入
    # os.path.join('./data', params.dataset, 'ranking_head.txt')
    file_path = os.path.join('./experiments', params.dataset, 'Num_of_Nodes.txt')
    os.makedirs(os.path.dirname(file_path), exist_ok=True)  # Ensure the directory exists
    # if not os.path.exists(file_path):
    with open(file_path, "a") as f:
        f.write(f"Seeds: {seeds_1}\n")
        f.write("Communities1:\n")
        for community in communities1:
            f.write(f"{community}\n")
        f.write("Communities:\n")
        for com in communities:
            f.write(f"{com}\n")
    subgraph_nei_nodes_int1 = communities[0] - seeds
    # Extract subgraph | Roots being in the front is essential for labelling and the model to work properly.
    if enclosing_sub_graph:
        subgraph_nodes1 = list(ind) + list(subgraph_nei_nodes_int1)
    else:
        subgraph_nodes1 = list(ind) + list(subgraph_nei_nodes_un)

    subgraph1 = [adj[subgraph_nodes1, :][:, subgraph_nodes1] for adj in A_list]

    labels, enclosing_subgraph_nodes = node_label_new(incidence_matrix(subgraph1), max_distance=h)

    pruned_subgraph_nodes = np.array(subgraph_nodes1)[enclosing_subgraph_nodes].tolist()
    pruned_labels = labels[enclosing_subgraph_nodes]

    if max_node_label_value is not None:
        pruned_labels = np.array([np.minimum(label, max_node_label_value).tolist() for label in pruned_labels])

    return pruned_subgraph_nodes, pruned_labels


def remove_nodes(A_incidence, nodes):
    idxs_wo_nodes = list(set(range(A_incidence.shape[1])) - set(nodes))
    return A_incidence[idxs_wo_nodes, :][:, idxs_wo_nodes]


def node_label_new(subgraph, max_distance=1):
    # an implementation of the proposed double-radius node labeling (DRNd   L)
    roots = [0, 1]
    sgs_single_root = [remove_nodes(subgraph, [root]) for root in roots]
    dist_to_roots = [np.clip(ssp.csgraph.dijkstra(sg, indices=[0], directed=False, unweighted=True, limit=1e6)[:, 1:], 0, 1e7) for r, sg in enumerate(sgs_single_root)]
    dist_to_roots = np.array(list(zip(dist_to_roots[0][0], dist_to_roots[1][0])), dtype=int)

    # dist_to_roots[np.abs(dist_to_roots) > 1e6] = 0
    # dist_to_roots = dist_to_roots + 1
    target_node_labels = np.array([[0, 1], [1, 0]])
    labels = np.concatenate((target_node_labels, dist_to_roots)) if dist_to_roots.size else target_node_labels

    enclosing_subgraph_nodes = np.where(np.max(labels, axis=1) <= max_distance)[0]
    # print(len(enclosing_subgraph_nodes))
    return labels, enclosing_subgraph_nodes


def ssp_multigraph_to_dgl(graph, n_feats=None):
    """
    Converting ssp multigraph (i.e. list of adjs) to dgl multigraph.
    """

    g_nx = nx.MultiDiGraph()
    g_nx.add_nodes_from(list(range(graph[0].shape[0])))
    # Add edges
    for rel, adj in enumerate(graph):
        # Convert adjacency matrix to tuples for nx0
        nx_triplets = []
        for src, dst in list(zip(adj.tocoo().row, adj.tocoo().col)):
            nx_triplets.append((src, dst, {'type': rel}))
        g_nx.add_edges_from(nx_triplets)

    # make dgl graph
    g_dgl = dgl.DGLGraph(multigraph=True)
    g_dgl = dgl.from_networkx(g_nx, edge_attrs=['type'])
    # add node features
    if n_feats is not None:
        g_dgl.ndata['feat'] = torch.tensor(n_feats)

    return g_dgl


def prepare_features(subgraph, n_labels, max_n_label, n_feats=None):
    # One hot encode the node label feature and concat to n_featsure
    n_nodes = subgraph.number_of_nodes()
    label_feats = np.zeros((n_nodes, max_n_label[0] + 1 + max_n_label[1] + 1))
    label_feats[np.arange(n_nodes), n_labels[:, 0]] = 1
    label_feats[np.arange(n_nodes), max_n_label[0] + 1 + n_labels[:, 1]] = 1
    n_feats = np.concatenate((label_feats, n_feats), axis=1) if n_feats is not None else label_feats
    subgraph.ndata['feat'] = torch.FloatTensor(n_feats)

    head_id = np.argwhere([label[0] == 0 and label[1] == 1 for label in n_labels])
    tail_id = np.argwhere([label[0] == 1 and label[1] == 0 for label in n_labels])
    n_ids = np.zeros(n_nodes)
    n_ids[head_id] = 1  # head
    n_ids[tail_id] = 2  # tail
    subgraph.ndata['id'] = torch.FloatTensor(n_ids)

    return subgraph


def get_subgraphs(all_links, adj_list, dgl_adj_list, max_node_label_value, id2entity, node_features=None, kge_entity2id=None):
    # dgl_adj_list = ssp_multigraph_to_dgl(adj_list)

    subgraphs = []
    r_labels = []

    for link in all_links:
        head, tail, rel = link[0], link[1], link[2]
        nodes, node_labels = subgraph_extraction_labeling((head, tail), rel, adj_list, h=params_.hop, enclosing_sub_graph=params.enclosing_sub_graph, max_node_label_value=max_node_label_value, local_clustering=params.local_clustering)

        subgraph = dgl_adj_list.subgraph(nodes)
        # subgraph.edata['type'] = dgl_adj_list.edata['type'][dgl_adj_list.subgraph(nodes).parent_eid]
        subgraph.edata['type'] = dgl_adj_list.edata['type'][dgl_adj_list.subgraph(nodes).edges(form = 'eid')]
        subgraph.edata['label'] = torch.tensor(rel * np.ones(subgraph.edata['type'].shape), dtype=torch.long)

        # edges_btw_roots = subgraph.edge_id(0, 1, return_array=True)
        # edges_btw_roots = subgraph.edge_id(0, 1)
        # rel_link = np.nonzero(subgraph.edata['type'][edges_btw_roots] == rel)
        # 获取节点0和1之间所有边的ID
        edges_btw_roots = subgraph.edge_ids(torch.tensor([0]), torch.tensor([1]), return_uv=True)[2]

        # 检查是否存在类型为r_label的边
        if len(edges_btw_roots) > 0:
            rel_link = (subgraph.edata['type'][edges_btw_roots] == rel).nonzero().squeeze()
        else:
            rel_link = torch.tensor([], dtype=torch.long)

        if rel_link.squeeze().nelement() == 0:
            # subgraph.add_edge(0, 1, {'type': torch.tensor([rel]), 'label': torch.tensor([rel])})
            subgraph.add_edges(torch.tensor([0]), torch.tensor([1]),
                               data={'type': torch.tensor([rel], dtype=torch.long),
                                     'label': torch.tensor([rel], dtype=torch.long)})
            # subgraph.add_edge(0, 1)
            # subgraph.edata['type'][-1] = torch.tensor(rel).type(torch.LongTensor)
            # subgraph.edata['label'][-1] = torch.tensor(rel).type(torch.LongTensor)

        kge_nodes = [kge_entity2id[id2entity[n]] for n in nodes] if kge_entity2id else None
        n_feats = node_features[kge_nodes] if node_features is not None else None
        subgraph = prepare_features(subgraph, node_labels, max_node_label_value, n_feats)

        subgraphs.append(subgraph)
        r_labels.append(rel)

    batched_graph = dgl.batch(subgraphs)
    r_labels = torch.LongTensor(r_labels)

    return (batched_graph, r_labels)


def get_rank(neg_links):
    head_neg_links = neg_links['head'][0]
    head_target_id = neg_links['head'][1]
    
    print(model_.gnn.max_label_value)

    if head_target_id != 10000:
        data = get_subgraphs(head_neg_links, adj_list_, dgl_adj_list_, model_.gnn.max_label_value, id2entity_, node_features_, kge_entity2id_)
        head_scores = model_(data).squeeze(1).detach().numpy()
        head_rank = np.argwhere(np.argsort(head_scores)[::-1] == head_target_id) + 1
    else:
        head_scores = np.array([])
        head_rank = 10000

    tail_neg_links = neg_links['tail'][0]
    tail_target_id = neg_links['tail'][1]

    if tail_target_id != 10000:
        data = get_subgraphs(tail_neg_links, adj_list_, dgl_adj_list_, model_.gnn.max_label_value, id2entity_, node_features_, kge_entity2id_)
        tail_scores = model_(data).squeeze(1).detach().numpy()
        tail_rank = np.argwhere(np.argsort(tail_scores)[::-1] == tail_target_id) + 1
    else:
        tail_scores = np.array([])
        tail_rank = 10000

    return head_scores, head_rank, tail_scores, tail_rank


def save_to_file(neg_triplets, id2entity, id2relation):

    with open(os.path.join('./data', params.dataset, 'ranking_head.txt'), "w") as f:
        for neg_triplet in neg_triplets:
            for s, o, r in neg_triplet['head'][0]:
                f.write('\t'.join([id2entity[s], id2relation[r], id2entity[o]]) + '\n')

    with open(os.path.join('./data', params.dataset, 'ranking_tail.txt'), "w") as f:
        for neg_triplet in neg_triplets:
            for s, o, r in neg_triplet['tail'][0]:
                f.write('\t'.join([id2entity[s], id2relation[r], id2entity[o]]) + '\n')


def save_score_to_file(neg_triplets, all_head_scores, all_tail_scores, id2entity, id2relation):

    with open(os.path.join('./data', params.dataset, 'grail_ranking_head_predictions.txt'), "w") as f:
        for i, neg_triplet in enumerate(neg_triplets):
            for [s, o, r], head_score in zip(neg_triplet['head'][0], all_head_scores[50 * i:50 * (i + 1)]):
                f.write('\t'.join([id2entity[s], id2relation[r], id2entity[o], str(head_score)]) + '\n')

    with open(os.path.join('./data', params.dataset, 'grail_ranking_tail_predictions.txt'), "w") as f:
        for i, neg_triplet in enumerate(neg_triplets):
            for [s, o, r], tail_score in zip(neg_triplet['tail'][0], all_tail_scores[50 * i:50 * (i + 1)]):
                f.write('\t'.join([id2entity[s], id2relation[r], id2entity[o], str(tail_score)]) + '\n')


def save_score_to_file_from_ruleN(neg_triplets, all_head_scores, all_tail_scores, id2entity, id2relation):

    with open(os.path.join('./data', params.dataset, 'grail_ruleN_ranking_head_predictions.txt'), "w") as f:
        for i, neg_triplet in enumerate(neg_triplets):
            for [s, o, r], head_score in zip(neg_triplet['head'][0], all_head_scores[50 * i:50 * (i + 1)]):
                f.write('\t'.join([id2entity[s], id2relation[r], id2entity[o], str(head_score)]) + '\n')

    with open(os.path.join('./data', params.dataset, 'grail_ruleN_ranking_tail_predictions.txt'), "w") as f:
        for i, neg_triplet in enumerate(neg_triplets):
            for [s, o, r], tail_score in zip(neg_triplet['tail'][0], all_tail_scores[50 * i:50 * (i + 1)]):
                f.write('\t'.join([id2entity[s], id2relation[r], id2entity[o], str(tail_score)]) + '\n')


def get_kge_embeddings(dataset, kge_model):

    path = './experiments/kge_baselines/{}_{}'.format(kge_model, dataset)
    node_features = np.load(os.path.join(path, 'entity_embedding.npy'))
    with open(os.path.join(path, 'id2entity.json')) as json_file:
        kge_id2entity = json.load(json_file)
        kge_entity2id = {v: int(k) for k, v in kge_id2entity.items()}

    return node_features, kge_entity2id


def main(params):
    # model = torch.load(params.model_path, map_location='cpu')
    device = torch.device('cuda:1')

    # 加载模型到指定的 GPU 设备上
    model = torch.load(params.model_path, map_location=device)

    adj_list, dgl_adj_list, triplets, entity2id, relation2id, id2entity, id2relation = process_files(params.file_paths, model.relation2id, params.add_traspose_rels)

    node_features, kge_entity2id = get_kge_embeddings(params.dataset, params.kge_model) if params.use_kge_embeddings else (None, None)

    if params.mode == 'sample':
        neg_triplets = get_neg_samples_replacing_head_tail(triplets['links'], adj_list)
        save_to_file(neg_triplets, id2entity, id2relation)
    elif params.mode == 'all':
        neg_triplets = get_neg_samples_replacing_head_tail_all(triplets['links'], adj_list)
    elif params.mode == 'ruleN':
        neg_triplets = get_neg_samples_replacing_head_tail_from_ruleN(params.ruleN_pred_path, entity2id, relation2id)

    ranks = []
    all_head_scores = []
    all_tail_scores = []
    
    # '''
    mp.set_start_method('spawn', force=True)
    with mp.Pool(processes=10, initializer=intialize_worker, initargs=(model, adj_list, dgl_adj_list, id2entity, params, node_features, kge_entity2id)) as p:
        for head_scores, head_rank, tail_scores, tail_rank in tqdm(p.imap(get_rank, neg_triplets), total=len(neg_triplets)):
            ranks.append(head_rank)
            ranks.append(tail_rank)

            all_head_scores += head_scores.tolist()
            all_tail_scores += tail_scores.tolist()
    # '''

    intialize_worker(model, adj_list, dgl_adj_list, id2entity, params, node_features, kge_entity2id)
    for link in tqdm(neg_triplets, total=len(neg_triplets)):
         head_scores, head_rank, tail_scores, tail_rank = get_rank(link)
         ranks.append(head_rank)
         ranks.append(tail_rank)

         all_head_scores += head_scores.tolist()
         all_tail_scores += tail_scores.tolist()

    if params.mode == 'ruleN':
        save_score_to_file_from_ruleN(neg_triplets, all_head_scores, all_tail_scores, id2entity, id2relation)
    else:
        save_score_to_file(neg_triplets, all_head_scores, all_tail_scores, id2entity, id2relation)

    isHit1List = [x for x in ranks if x <= 1]
    isHit5List = [x for x in ranks if x <= 5]
    isHit10List = [x for x in ranks if x <= 10]
    hits_1 = len(isHit1List) / len(ranks)
    hits_5 = len(isHit5List) / len(ranks)
    hits_10 = len(isHit10List) / len(ranks)

    mrr = np.mean(1 / np.array(ranks))

    logger.info(f'MRR | Hits@1 | Hits@5 | Hits@10 : {mrr} | {hits_1} | {hits_5} | {hits_10}')


if __name__ == '__main__':

    logging.basicConfig(level=logging.INFO)

    parser = argparse.ArgumentParser(description='Testing script for hits@10')

    # Experiment setup params
    parser.add_argument("--experiment_name", "-e", type=str, default="LCILP_fb_v1",
                        help="Experiment name. Log file with this name will be created")
    parser.add_argument("--dataset", "-d", type=str, default="WN18RR_v1_ind",
                        help="Path to dataset")
    parser.add_argument("--mode", "-m", type=str, default="sample", choices=["sample", "all", "ruleN"],
                        help="Negative sampling mode")
    parser.add_argument("--use_kge_embeddings", "-kge", type=bool, default=False,
                        help='whether to use pretrained KGE embeddings')
    parser.add_argument("--kge_model", type=str, default="TransE",
                        help="Which KGE model to load entity embeddings from")
    parser.add_argument('--enclosing_sub_graph', '-en', type=bool, default=True,
                        help='whether to only consider enclosing subgraph')
    parser.add_argument("--hop", type=int, default=3,
                        help="How many hops to go while extracting subgraphs?")
    parser.add_argument('--add_traspose_rels', '-tr', type=bool, default=False,
                        help='Whether to append adj matrix list with symmetric relations?')
    
    parser.add_argument('--local_clustering', '-lclust', type=bool, default=True,
                        help='enable local clustering')
    parser.add_argument("--gpu", type=int, default=1,
                        help="Which GPU to use?")
    
    params = parser.parse_args()

    params.file_paths = {
        'graph': os.path.join('./data', params.dataset, 'train.txt'),
        'links': os.path.join('./data', params.dataset, 'test.txt')
    }

    params.ruleN_pred_path = os.path.join('./data', params.dataset, 'pos_predictions.txt')
    params.model_path = os.path.join('experiments', params.experiment_name, 'best_graph_classifier.pth')

    file_handler = logging.FileHandler(os.path.join('experiments', params.experiment_name, f'log_rank_test_{time.time()}.txt'))
    logger = logging.getLogger()
    logger.addHandler(file_handler)

    logger.info('============ Initialized logger ============')
    logger.info('\n'.join('%s: %s' % (k, str(v)) for k, v
                          in sorted(dict(vars(params)).items())))
    logger.info('============================================')

    main(params)
