# Supplementary material for: Relation semantic fusion in subgraph for inductive link prediction in knowledge graphs
Source: PeerJ Comput Sci. 2024 Oct 1;10:e2324. doi: 10.7717/peerj-cs.2324 (PMC11639272; doi:10.7717/peerj-cs.2324)
Supplement: Supplemental Information 2 [file peerj-cs-10-2324-s002.zip › SASILP-main/utils/data_utils.py]

import os
import pdb
import numpy as np
from scipy.sparse import csc_matrix
import matplotlib.pyplot as plt


def plot_rel_dist(adj_list, filename):
    rel_count = []
    for adj in adj_list:
        rel_count.append(adj.count_nonzero())

    fig = plt.figure(figsize=(12, 8))
    plt.plot(rel_count)
    fig.savefig(filename, dpi=fig.dpi)


def process_files(files, saved_relation2id=None):
    '''
    files: Dictionary map of file paths to read the triplets from.
    saved_relation2id: Saved relation2id (mostly passed from a trained model) which can be used to map relations to pre-defined indices and filter out the unknown ones.
    '''
    entity2id = {}
    relation2id = {} if saved_relation2id is None else saved_relation2id

    triplets = {}

    ent = 0
    rel = 0

    for file_type, file_path in files.items():

        data = []
        with open(file_path) as f:
            file_data = [line.split() for line in f.read().split('\n')[:-1]]

        for triplet in file_data:
            if triplet[0] not in entity2id:
                entity2id[triplet[0]] = ent
                ent += 1
            if triplet[2] not in entity2id:
                entity2id[triplet[2]] = ent
                ent += 1
            if not saved_relation2id and triplet[1] not in relation2id:
                relation2id[triplet[1]] = rel
                rel += 1

            # Save the triplets corresponding to only the known relations
            if triplet[1] in relation2id:
                data.append([entity2id[triplet[0]], entity2id[triplet[2]], relation2id[triplet[1]]])

        triplets[file_type] = np.array(data)

    id2entity = {v: k for k, v in entity2id.items()}
    id2relation = {v: k for k, v in relation2id.items()}

    # Construct the list of adjacency matrix each corresponding to eeach relation. Note that this is constructed only from the train data.
    adj_list = []
    for i in range(len(relation2id)):
        idx = np.argwhere(triplets['train'][:, 2] == i)
        adj_list.append(csc_matrix((np.ones(len(idx), dtype=np.uint8), (triplets['train'][:, 0][idx].squeeze(1), triplets['train'][:, 1][idx].squeeze(1))), shape=(len(entity2id), len(entity2id))))

    return adj_list, triplets, entity2id, relation2id, id2entity, id2relation


def save_to_file(directory, file_name, triplets, id2entity, id2relation):
    file_path = os.path.join(directory, file_name)
    with open(file_path, "w") as f:
        for s, o, r in triplets:
            f.write('\t'.join([id2entity[s], id2relation[r], id2entity[o]]) + '\n')
