# Supplementary material for: Relation semantic fusion in subgraph for inductive link prediction in knowledge graphs
Source: PeerJ Comput Sci. 2024 Oct 1;10:e2324. doi: 10.7717/peerj-cs.2324 (PMC11639272; doi:10.7717/peerj-cs.2324)
Supplement: Supplemental Information 2 [file peerj-cs-10-2324-s002.zip › SASILP-main/utils/dgl_utils.py]

import numpy as np
import scipy.sparse as ssp
import random

"""All functions in this file are from  dgl.contrib.data.knowledge_graph"""


def _bfs_relational(adj, roots, max_nodes_per_hop=None):
    """
    BFS for graphs.
    Modified from dgl.contrib.data.knowledge_graph to accomodate node sampling
    """
    visited = set()
    current_lvl = set(roots)

    next_lvl = set()

    while current_lvl:

        for v in current_lvl:
            visited.add(v)

        next_lvl = _get_neighbors(adj, current_lvl)
        next_lvl -= visited  # set difference

        if max_nodes_per_hop and max_nodes_per_hop < len(next_lvl):
            next_lvl = set(random.sample(next_lvl, max_nodes_per_hop))

        yield next_lvl

        current_lvl = set.union(next_lvl)


def _get_neighbors(adj, nodes):
    """Takes a set of nodes and a graph adjacency matrix and returns a set of neighbors.
    Directly copied from dgl.contrib.data.knowledge_graph"""
    sp_nodes = _sp_row_vec_from_idx_list(list(nodes), adj.shape[1])
    sp_neighbors = sp_nodes.dot(adj)
    neighbors = set(ssp.find(sp_neighbors)[1])  # convert to set of indices
    return neighbors


def _sp_row_vec_from_idx_list(idx_list, dim):
    """Create sparse vector of dimensionality dim from a list of indices."""
    shape = (1, dim)
    data = np.ones(len(idx_list))
    row_ind = np.zeros(len(idx_list))
    col_ind = list(idx_list)
    return ssp.csr_matrix((data, (row_ind, col_ind)), shape=shape)
