# Supplementary material for: Relation semantic fusion in subgraph for inductive link prediction in knowledge graphs
Source: PeerJ Comput Sci. 2024 Oct 1;10:e2324. doi: 10.7717/peerj-cs.2324 (PMC11639272; doi:10.7717/peerj-cs.2324)
Supplement: Supplemental Information 2 [file peerj-cs-10-2324-s002.zip › SASILP-main/utils/EntityToID.py]

import pandas as pd
from subgraph_extraction.graph_sampler import prob_node
import numpy as np
from utils.data_utils import process_files
from subgraph_extraction.datasets import get_kge_embeddings
import torch
import torch.nn as nn

node_id = pd.read_excel('/home/sss/code/LCILP-main/data/WN18RR_v1/nodes.xls', usecols=[0]).values.flatten()
node_name = pd.read_excel('/home/sss/code/LCILP-main/data/WN18RR_v1/nodes.xls', usecols=[1]).values.flatten().tolist()
node_id_src = pd.read_excel('/home/sss/code/LCILP-main/data/WN18RR_v1/edge.xls', usecols=[0]).values.flatten()
node_id_dst = pd.read_excel('/home/sss/code/LCILP-main/data/WN18RR_v1/edge.xls', usecols=[1]).values.flatten()
node_id_src_new = []
node_id_dst_new = []

# print(node_id[5])
# print(node_name[5])

for i in node_id_src:
    if i in node_name:
        node_id_src_new.append(node_name.index(i))
    else:
        node_id_src_new.append(-1)
print(node_id_src_new)

for j in node_id_dst:
    if j in node_name:
        node_id_dst_new.append(node_name.index(j))
    else:
        node_id_dst_new.append(-1)
print(node_id_dst_new)
df_edges = pd.DataFrame()
df_nodes = pd.DataFrame()
# ds = 'WN18RR_v1'
# kge_model = 'TransE'
# embedding = get_kge_embeddings(ds,kge_model)
df_edges.insert(0,'src_id',node_id_src_new)
df_edges.insert(1,'dst_id',node_id_dst_new)
# df_edges.insert(2,'embedding',embedding)
print(df_edges)
df_edges.to_csv('/home/sss/code/LCILP-main/data/WN18RR_v1/edges_transform_1.csv',index=False)#edges_transform存储的为转换为id后的节点对
node_id = pd.read_excel('/home/sss/code/LCILP-main/data/WN18RR_v1/nodes.xls', usecols=[0]).values.flatten()
    #节点的嵌入表示（transe）
ds = 'WN18RR_v1'
kge_model = 'TransE'
embedding = get_kge_embeddings(ds,kge_model)
torch.save(embedding,'/home/sss/code/LCILP-main/data/WN18RR_v1')
# embedding = nn.Linear(1000,10)
# prob = prob_node(ind, A_list, local_clustering=True)
#     array = np.array(prob)
#     categories = np.percentile(array, [25, 50, 75])
#     labels = np.digitize(array, categories)
df_nodes.insert(0, 'id', node_id)
# df_nodes.insert(1, 'label', labels)
# df_nodes.insert(1,'embed',embedding)
df_nodes.to_csv('/home/sss/code/LCILP-main/data/WN18RR_v1/nodes_transform-1.csv',index=False)  # nodes_transform存储的为转换为id后的节点及类别
'''

files = params.file_paths
A_list = process_files(files, saved_relation2id=None)

   # files: Dictionary map of file paths to read the triplets from.
   # saved_relation2id: Saved relation2id (mostly passed from a trained model) which can be used to map relations to pre-defined indices and filter out the unknown ones.

ind = 

prob = prob_node(ind, A_list, local_clustering=True)

array = np.array(prob)
categories = np.percentile(array, [25, 50, 75])
labels = np.digitize(array, categories)

df_nodes.insert(0,'id',node_id)

df_nodes.insert(1,'label',labels)
df_edges.to_excel('G://PaperRalative//数据集//WN18RR_v1//nodes_transform.xlsx',index=False)#nodes_transform存储的为转换为id后的节点及类别
'''
