# Supplementary material for: Relation semantic fusion in subgraph for inductive link prediction in knowledge graphs
Source: PeerJ Comput Sci. 2024 Oct 1;10:e2324. doi: 10.7717/peerj-cs.2324 (PMC11639272; doi:10.7717/peerj-cs.2324)
Supplement: Supplemental Information 2 [file peerj-cs-10-2324-s002.zip › SASILP-main/utils/graph_utils.py]

import statistics
import numpy as np
import scipy.sparse as ssp
import torch
import networkx as nx
import dgl
import pickle


def serialize(data):
    data_tuple = tuple(data.values())
    return pickle.dumps(data_tuple)


def deserialize(data):
    data_tuple = pickle.loads(data)
    keys = ('nodes', 'r_label', 'g_label', 'n_label')
    return dict(zip(keys, data_tuple))


def get_edge_count(adj_list):
    count = []
    for adj in adj_list:
        count.append(len(adj.tocoo().row.tolist()))
    return np.array(count)


def incidence_matrix(adj_list):
    '''
    adj_list: List of sparse adjacency matrices
    函数实际上是将多个稀疏邻接矩阵合并成一个单一的稀疏矩阵。

函数的工作流程如下：

1. 输入：函数接受一个稀疏邻接矩阵的列表adj_list。每个邻接矩阵代表图的一部分，其中非零元素表示节点之间的边。

2. 处理过程：
- 初始化三个列表rows、cols和dats，用于存储所有邻接矩阵中非零元素的行索引、列索引和数据值。
- 遍历adj_list中的每个邻接矩阵，将其转换为COO格式（Coordinate Format，一种稀疏矩阵的表示方式，通过行索引、列索引和数据值的数组来表示矩阵）。
- 将转换后的矩阵的行索引、列索引和数据值分别添加到rows、cols和dats列表中。
- 将rows、cols和dats列表转换为NumPy数组。

3. 输出：使用rows、cols和dats数组创建一个新的CSC（Compressed Sparse Column，压缩稀疏列）格式的稀疏矩阵，并返回这个矩阵。
输出将是一个稀疏矩阵，以CSC格式表示，包含了adj_list中所有的非零元素。如果adj1和adj2中的某些非零元素位于相同的位置，它们将在输出矩阵中相加。
    '''

    rows, cols, dats = [], [], []
    dim = adj_list[0].shape
    for adj in adj_list:
        adjcoo = adj.tocoo()
        rows += adjcoo.row.tolist()
        cols += adjcoo.col.tolist()
        dats += adjcoo.data.tolist()
    row = np.array(rows)
    col = np.array(cols)
    data = np.array(dats)
    return ssp.csc_matrix((data, (row, col)), shape=dim)


def remove_nodes(A_incidence, nodes):
    idxs_wo_nodes = list(set(range(A_incidence.shape[1])) - set(nodes))
    return A_incidence[idxs_wo_nodes, :][:, idxs_wo_nodes]


def ssp_to_torch(A, device, dense=False):
    '''
    A : Sparse adjacency matrix
    '''
    idx = torch.LongTensor([A.tocoo().row, A.tocoo().col])
    dat = torch.FloatTensor(A.tocoo().data)
    A = torch.sparse.FloatTensor(idx, dat, torch.Size([A.shape[0], A.shape[1]])).to(device=device)
    return A


def ssp_multigraph_to_dgl(graph, n_feats=None):
    """
    Converting ssp multigraph (i.e. list of adjs) to dgl multigraph.
    """

    g_nx = nx.MultiDiGraph()
    g_nx.add_nodes_from(list(range(graph[0].shape[0])))
    # Add edges
    for rel, adj in enumerate(graph):
        # Convert adjacency matrix to tuples for nx0
        nx_triplets = []
        for src, dst in list(zip(adj.tocoo().row, adj.tocoo().col)):
            nx_triplets.append((src, dst, {'type': rel}))
        g_nx.add_edges_from(nx_triplets)

    # make dgl graph
    g_dgl = dgl.DGLGraph(multigraph=True)
    # g_dgl.from_networkx(g_nx, edge_attrs=['type'])
    g_dgl = dgl.from_networkx(g_nx, edge_attrs=['type'])
    # add node features
    if n_feats is not None:
        g_dgl.ndata['feat'] = torch.tensor(n_feats)

    return g_dgl


def collate_dgl(samples):
    # The input `samples` is a list of pairs
    graphs_pos, g_labels_pos, r_labels_pos, graphs_negs, g_labels_negs, r_labels_negs = map(list, zip(*samples))
    batched_graph_pos = dgl.batch(graphs_pos)

    graphs_neg = [item for sublist in graphs_negs for item in sublist]
    g_labels_neg = [item for sublist in g_labels_negs for item in sublist]
    r_labels_neg = [item for sublist in r_labels_negs for item in sublist]

    batched_graph_neg = dgl.batch(graphs_neg)
    return (batched_graph_pos, r_labels_pos), g_labels_pos, (batched_graph_neg, r_labels_neg), g_labels_neg


def move_batch_to_device_dgl(batch, device):
    ((g_dgl_pos, r_labels_pos), targets_pos, (g_dgl_neg, r_labels_neg), targets_neg) = batch

    targets_pos = torch.LongTensor(targets_pos).to(device=device)
    r_labels_pos = torch.LongTensor(r_labels_pos).to(device=device)

    targets_neg = torch.LongTensor(targets_neg).to(device=device)
    r_labels_neg = torch.LongTensor(r_labels_neg).to(device=device)

    g_dgl_pos = send_graph_to_device(g_dgl_pos, device)
    g_dgl_neg = send_graph_to_device(g_dgl_neg, device)

    return ((g_dgl_pos, r_labels_pos), targets_pos, (g_dgl_neg, r_labels_neg), targets_neg)


def send_graph_to_device(g, device):
    # nodes
    g = g.to(device)
    labels = g.node_attr_schemes()
    for l in labels.keys():
        g.ndata[l] = g.ndata.pop(l).to(device)

    # edges
    labels = g.edge_attr_schemes()
    for l in labels.keys():
        g.edata[l] = g.edata.pop(l).to(device)
    return g

#  The following three functions are modified from networks source codes to
#  accomodate diameter and radius for dirercted graphs


def eccentricity(G):
    e = {}
    for n in G.nbunch_iter():
        length = nx.single_source_shortest_path_length(G, n)
        e[n] = max(length.values())
    return e


def radius(G):
    e = eccentricity(G)
    e = np.where(np.array(list(e.values())) > 0, list(e.values()), np.inf)
    return min(e)


def diameter(G):
    e = eccentricity(G)
    return max(e.values())
