# Supplementary material for: Relation semantic fusion in subgraph for inductive link prediction in knowledge graphs
Source: PeerJ Comput Sci. 2024 Oct 1;10:e2324. doi: 10.7717/peerj-cs.2324 (PMC11639272; doi:10.7717/peerj-cs.2324)
Supplement: Supplemental Information 2 [file peerj-cs-10-2324-s002.zip › SASILP-main/venv/Scripts/activate.bat]

@echo off

rem This file is UTF-8 encoded, so we need to update the current code page while executing it
for /f "tokens=2 delims=:." %%a in ('"%SystemRoot%\System32\chcp.com"') do (
    set _OLD_CODEPAGE=%%a
)
if defined _OLD_CODEPAGE (
    "%SystemRoot%\System32\chcp.com" 65001 > nul
)

set VIRTUAL_ENV=G:\PaperRalative\SourceCode\LCILP-main\venv

if not defined PROMPT set PROMPT=$P$G

if defined _OLD_VIRTUAL_PROMPT set PROMPT=%_OLD_VIRTUAL_PROMPT%
if defined _OLD_VIRTUAL_PYTHONHOME set PYTHONHOME=%_OLD_VIRTUAL_PYTHONHOME%

set _OLD_VIRTUAL_PROMPT=%PROMPT%
set PROMPT=(venv) %PROMPT%

if defined PYTHONHOME set _OLD_VIRTUAL_PYTHONHOME=%PYTHONHOME%
set PYTHONHOME=

if defined _OLD_VIRTUAL_PATH set PATH=%_OLD_VIRTUAL_PATH%
if not defined _OLD_VIRTUAL_PATH set _OLD_VIRTUAL_PATH=%PATH%

set PATH=%VIRTUAL_ENV%\Scripts;%PATH%

:END
if defined _OLD_CODEPAGE (
    "%SystemRoot%\System32\chcp.com" %_OLD_CODEPAGE% > nul
    set _OLD_CODEPAGE=
)
