# Supplementary material for: Relation semantic fusion in subgraph for inductive link prediction in knowledge graphs
Source: PeerJ Comput Sci. 2024 Oct 1;10:e2324. doi: 10.7717/peerj-cs.2324 (PMC11639272; doi:10.7717/peerj-cs.2324)
Supplement: Supplemental Information 2 [file peerj-cs-10-2324-s002.zip › SASILP-main/venv/Scripts/deactivate.bat]

@echo off

if defined _OLD_VIRTUAL_PROMPT (
    set "PROMPT=%_OLD_VIRTUAL_PROMPT%"
)
set _OLD_VIRTUAL_PROMPT=

if defined _OLD_VIRTUAL_PYTHONHOME (
    set "PYTHONHOME=%_OLD_VIRTUAL_PYTHONHOME%"
    set _OLD_VIRTUAL_PYTHONHOME=
)

if defined _OLD_VIRTUAL_PATH (
    set "PATH=%_OLD_VIRTUAL_PATH%"
)

set _OLD_VIRTUAL_PATH=

set VIRTUAL_ENV=

:END
